# Supplementary material for: Disentangling Shared and Differential Genetic Architectures Between COVID-19 and Other Respiratory Disorders—A Genome-Wide Multi-Omics Framework
Source: Int J Mol Sci. 2026 Jul 22;27(14):6536. doi: 10.3390/ijms27146536 (PMC13410299; doi:10.3390/ijms27146536)
Supplement: Supplementary file 1 [file ijms-27-06536-s001.zip]

Archive with 7 entries (7 files):
- Supplementary_Table_S7_Concordance.xlsx
- Supplementary_Table_S1_LDSC intercepts for pairwise trait comparisons.xlsx
- Supplementary_Table_S2_Pairwise colocalization analyses at SNP and gene level.xlsx
- Supplementary_Table_S3_Multi-trait colocalization analyses at SNP and gene level.xlsx
- Supplementary_Table_S4_Pairwise differentiation analyses at SNP and gene level.xlsx
- Supplementary_Table_S5_Multi-trait differentiation analyses at SNP and gene level.xlsx
- Supplementary_Table_S6_Sensitivity.xlsx
