# Supplementary material for: Disentangling Shared and Differential Genetic Architectures Between COVID-19 and Other Respiratory Disorders—A Genome-Wide Multi-Omics Framework
Source: Int J Mol Sci. 2026 Jul 22;27(14):6536. doi: 10.3390/ijms27146536 (PMC13410299; doi:10.3390/ijms27146536)
Supplement: Supplementary file 1 [file ijms-27-06536-s001.zip › Supplementary_Table_S7_Concordance.xlsx]

## Sheet: ST7.1 shared_concordance
ST7.1: Cross-method concordance of shared genes
Gene identified by MAGMA-cofdr (pi_TT >= 0.9), TWAS-cofdr (pi_TT >= 0.9, Lung/Blood only), spTWAS-cofdr (pi_TT >= 0.9, Lung/Blood only), or PWAS-cofdr (pi_TT >= 0.8). N_methods = number of methods identifying the gene. Rows in yellow are identified by 3 or more methods.
Gene	Comparison	MAGMA	TWAS	spTWAS	PWAS	N_methods
CCHCR1	A2_Asthma	Yes	Yes	Yes	No	3
COA5	A2_Asthma	Yes	Yes	Yes	No	3
ICAM1	A2_Asthma	Yes	Yes	No	Yes	3
INTS12	A2_Asthma	Yes	Yes	Yes	No	3
MED24	A2_Asthma	Yes	Yes	Yes	No	3
NCOR1	A2_Asthma	Yes	Yes	Yes	No	3
SYT11	A2_Asthma	Yes	Yes	Yes	No	3
TCF19	A2_Asthma	Yes	Yes	Yes	No	3
ZSWIM7	A2_Asthma	Yes	Yes	Yes	No	3
GSDMB	A2_COPD	Yes	Yes	Yes	No	3
INTS12	A2_COPD	Yes	Yes	Yes	No	3
ATP11A	A2_IPF	Yes	Yes	Yes	No	3
NCOR1	A2_IPF	Yes	Yes	Yes	No	3
PMF1	A2_IPF	Yes	Yes	Yes	No	3
TCF19	A2_IPF	Yes	Yes	Yes	No	3
USP34	A2_IPF	Yes	Yes	Yes	No	3
ICAM1	B2_Asthma	Yes	Yes	No	Yes	3
INTS12	B2_Asthma	Yes	Yes	Yes	No	3
MED24	B2_Asthma	Yes	Yes	Yes	No	3
NCOR1	B2_Asthma	Yes	Yes	Yes	No	3
PGAP3	B2_Asthma	Yes	Yes	Yes	No	3
TCF19	B2_Asthma	Yes	Yes	Yes	No	3
ZSWIM7	B2_Asthma	Yes	Yes	Yes	No	3
GSDMB	B2_COPD	Yes	Yes	Yes	No	3
PGAP3	B2_COPD	Yes	Yes	Yes	No	3
ATP11A	B2_IPF	Yes	Yes	Yes	No	3
NCOR1	B2_IPF	Yes	Yes	Yes	No	3
RAB2A	B2_IPF	Yes	Yes	Yes	No	3
TCF19	B2_IPF	Yes	Yes	Yes	No	3
ZNF3	B2_IPF	Yes	Yes	Yes	No	3
ZSCAN21	B2_IPF	Yes	Yes	Yes	No	3
ABO	C2_Asthma	Yes	No	Yes	Yes	3
MED24	C2_Asthma	Yes	Yes	Yes	No	3
SENP7	C2_Asthma	Yes	Yes	Yes	No	3
TCF19	C2_Asthma	Yes	Yes	Yes	No	3
GSDMB	C2_COPD	Yes	Yes	Yes	No	3
BPTF	A2_Asthma	Yes	No	Yes	No	2
FYCO1	A2_Asthma	Yes	No	Yes	No	2
GSDMA	A2_Asthma	Yes	Yes	No	No	2
HCN3	A2_Asthma	Yes	Yes	No	No	2
ICAM3	A2_Asthma	Yes	No	Yes	No	2
ICAM5	A2_Asthma	Yes	No	No	Yes	2
NPNT	A2_Asthma	No	No	Yes	Yes	2
SCAMP3	A2_Asthma	Yes	No	Yes	No	2
UNC50	A2_Asthma	Yes	No	Yes	No	2
MED24	A2_COPD	Yes	No	Yes	No	2
SACM1L	A2_COPD	Yes	No	Yes	No	2
THBS3	A2_COPD	Yes	No	Yes	No	2
BAG6	A2_IPF	Yes	No	Yes	No	2
CCHCR1	A2_IPF	Yes	No	Yes	No	2
DPP9	A2_IPF	Yes	No	Yes	No	2
KIF15	A2_IPF	Yes	Yes	No	No	2
PRRC2A	A2_IPF	Yes	Yes	No	No	2
RHEB	A2_IPF	Yes	No	Yes	No	2
TRIM4	A2_IPF	Yes	No	Yes	No	2
ZNF3	A2_IPF	Yes	No	Yes	No	2
ZSCAN21	A2_IPF	Yes	No	Yes	No	2
ZSWIM7	A2_IPF	Yes	No	Yes	No	2
MAGI3	A2_Pneumonia.b.meta	Yes	No	Yes	No	2
PHTF1	A2_Pneumonia.b.meta	Yes	Yes	No	No	2
ABO	B2_Asthma	Yes	No	No	Yes	2
ACSL6	B2_Asthma	Yes	Yes	No	No	2
CALCOCO2	B2_Asthma	No	Yes	No	Yes	2
CCHCR1	B2_Asthma	Yes	No	Yes	No	2
GSDMA	B2_Asthma	Yes	Yes	No	No	2
ICAM3	B2_Asthma	Yes	No	Yes	No	2
NPNT	B2_Asthma	No	No	Yes	Yes	2
PIGL	B2_Asthma	Yes	No	Yes	No	2
SFTPD	B2_Asthma	Yes	No	Yes	No	2
CYP4B1	B2_COPD	Yes	No	Yes	No	2
ERBB2	B2_COPD	Yes	No	Yes	No	2
MED24	B2_COPD	Yes	No	Yes	No	2
CCHCR1	B2_IPF	Yes	No	Yes	No	2
CNPY4	B2_IPF	Yes	Yes	No	No	2
CYP4B1	B2_IPF	Yes	No	Yes	No	2
DEPTOR	B2_IPF	Yes	Yes	No	No	2
NBR1	B2_IPF	Yes	Yes	No	No	2
TAF6	B2_IPF	Yes	Yes	No	No	2
ZSWIM7	B2_IPF	Yes	No	Yes	No	2
CCHCR1	C2_Asthma	Yes	No	Yes	No	2
GSDMA	C2_Asthma	Yes	Yes	No	No	2
MTX1	C2_Asthma	Yes	No	Yes	No	2
MUC1	C2_Asthma	Yes	No	Yes	No	2
PCNP	C2_Asthma	Yes	No	Yes	No	2
MED24	C2_COPD	Yes	No	Yes	No	2
PCNP	C2_COPD	Yes	No	Yes	No	2
SURF1	C2_COPD	Yes	No	Yes	No	2
FUT3	C2_IPF	Yes	No	No	Yes	2
TCF19	C2_IPF	Yes	Yes	No	No	2
ABO	A2_Asthma	Yes	No	No	No	1
ACSL6	A2_Asthma	Yes	No	No	No	1
MICB	A2_Asthma	Yes	No	No	No	1
PSMD3	A2_Asthma	Yes	No	No	No	1
SFTPD	A2_Asthma	Yes	No	No	No	1
GSDMA	A2_COPD	Yes	No	No	No	1
MTX1	A2_COPD	Yes	No	No	No	1
PSMD3	A2_COPD	Yes	No	No	No	1
RFTN2	A2_COPD	Yes	No	No	No	1
SFTPD	A2_COPD	Yes	No	No	No	1
TMED2	A2_COPD	Yes	No	No	No	1
USB1	A2_COPD	Yes	No	No	No	1
AP4M1	A2_IPF	Yes	No	No	No	1
AZGP1	A2_IPF	Yes	No	No	No	1
CDH15	A2_IPF	Yes	No	No	No	1
DEPTOR	A2_IPF	Yes	No	No	No	1
GPC2	A2_IPF	Yes	No	No	No	1
MCM7	A2_IPF	Yes	No	No	No	1
NBR1	A2_IPF	Yes	No	No	No	1
RAB2A	A2_IPF	Yes	No	No	No	1
SLC25A44	A2_IPF	Yes	No	No	No	1
SLC2A5	A2_IPF	Yes	No	No	No	1
TMEM42	A2_IPF	Yes	No	No	No	1
TULP1	A2_IPF	Yes	No	No	No	1
ZKSCAN1	A2_IPF	Yes	No	No	No	1
MAMSTR	A2_Pneumonia.b.meta	Yes	No	No	No	1
RSBN1	A2_Pneumonia.b.meta	Yes	No	No	No	1
MICB	B2_Asthma	Yes	No	No	No	1
PSMD3	B2_Asthma	Yes	No	No	No	1
TTC19	B2_Asthma	Yes	No	No	No	1
XRCC3	B2_Asthma	Yes	No	No	No	1
GSDMA	B2_COPD	Yes	No	No	No	1
PSMD3	B2_COPD	Yes	No	No	No	1
RFTN2	B2_COPD	Yes	No	No	No	1
STAG3	B2_COPD	Yes	No	No	No	1
ZPBP2	B2_COPD	Yes	No	No	No	1
AP4M1	B2_IPF	Yes	No	No	No	1
AZGP1	B2_IPF	Yes	No	No	No	1
HMMR	B2_IPF	Yes	No	No	No	1
KIF15	B2_IPF	Yes	No	No	No	1
MICA	B2_IPF	Yes	No	No	No	1
PIGL	B2_IPF	Yes	No	No	No	1
SLC2A5	B2_IPF	Yes	No	No	No	1
TMEM42	B2_IPF	Yes	No	No	No	1
TULP1	B2_IPF	Yes	No	No	No	1
CDH15	B2_Pneumonia.meta	Yes	No	No	No	1
IREB2	B2_Pneumonia.meta	Yes	No	No	No	1
PHTF1	B2_Pneumonia.meta	Yes	No	No	No	1
ANAPC1	C2_Asthma	Yes	No	No	No	1
CEP97	C2_Asthma	Yes	No	No	No	1
EFNA1	C2_Asthma	Yes	No	No	No	1
FYCO1	C2_Asthma	Yes	No	No	No	1
PSMD3	C2_Asthma	Yes	No	No	No	1
SLC50A1	C2_Asthma	Yes	No	No	No	1
ZBTB11	C2_Asthma	Yes	No	No	No	1
GSDMA	C2_COPD	Yes	No	No	No	1
PSMD3	C2_COPD	Yes	No	No	No	1
SFTPD	C2_COPD	Yes	No	No	No	1
ZPBP2	C2_COPD	Yes	No	No	No	1
Legend:
1. Yes = gene identified by that method at the specified threshold in that comparison.
2. No = gene not identified at that threshold.
3. Rows in yellow show genes identified by 3 or more methods (convergent evidence).
4. TWAS and spTWAS restricted to Lung and Whole Blood tissue models.
5. MAGMA Z-score direction was assigned arbitrarily for cofdr input and is not biologically meaningful.
6. A2 = severe COVID-19, B2 = hospitalized COVID-19, C2 = reported SARS-CoV-2 infection.

## Sheet: ST7.2 diff_concordance
ST7.2: Cross-method concordance of differentiated genes
Gene identified as differential by MAGMA-DDx (FDR_DDx <= 0.01), TWAS-DDx (FDR_DDx <= 0.01, Lung/Blood only), spTWAS-DDx (FDR_DDx <= 0.01, Lung/Blood only), or PWAS-DDx (FDR_DDx <= 0.01). N_methods = number of methods identifying the gene as differential. Rows in yellow are identified by 3 or more methods (convergent evidence). Rows in light blue are identified by exactly 2 methods.
Gene	Comparison	MAGMA	TWAS	spTWAS	PWAS	N_methods
AGPAT1	A2_Asthma	Yes	Yes	Yes	No	3
CCHCR1	A2_Asthma	Yes	Yes	Yes	No	3
INTS12	A2_Asthma	Yes	Yes	Yes	No	3
MED24	A2_Asthma	Yes	Yes	Yes	No	3
PGAP3	A2_Asthma	Yes	Yes	Yes	No	3
TCF19	A2_Asthma	Yes	Yes	Yes	No	3
TMEM258	A2_Asthma	Yes	Yes	Yes	No	3
GSDMB	A2_COPD	Yes	Yes	Yes	No	3
INTS12	A2_COPD	Yes	Yes	Yes	No	3
SYT11	A2_Flu.meta	Yes	Yes	Yes	No	3
ARHGAP27	A2_Pneumonia.b.meta	Yes	Yes	Yes	No	3
DPP9	A2_Pneumonia.b.meta	Yes	Yes	Yes	No	3
FBRSL1	A2_Pneumonia.b.meta	Yes	Yes	Yes	No	3
RASIP1	A2_Pneumonia.b.meta	Yes	Yes	Yes	No	3
ARHGAP27	A2_Pneumonia.meta	Yes	Yes	Yes	No	3
DPP9	A2_Pneumonia.meta	Yes	Yes	Yes	No	3
RASIP1	A2_Pneumonia.meta	Yes	Yes	Yes	No	3
AGPAT1	B2_Asthma	Yes	Yes	Yes	No	3
CALCOCO2	B2_Asthma	No	Yes	Yes	Yes	3
FADS2	B2_Asthma	Yes	Yes	Yes	No	3
FCER1G	B2_Asthma	Yes	Yes	Yes	No	3
FEN1	B2_Asthma	Yes	Yes	Yes	No	3
IL1RL1	B2_Asthma	Yes	No	Yes	Yes	3
IL6R	B2_Asthma	Yes	No	Yes	Yes	3
INTS12	B2_Asthma	Yes	Yes	Yes	No	3
MED24	B2_Asthma	Yes	Yes	Yes	No	3
PEF1	B2_Asthma	Yes	Yes	Yes	No	3
PGAP3	B2_Asthma	Yes	Yes	Yes	No	3
TCF19	B2_Asthma	Yes	Yes	Yes	No	3
TMEM258	B2_Asthma	Yes	Yes	Yes	No	3
GSDMB	B2_COPD	Yes	Yes	Yes	No	3
PGAP3	B2_COPD	Yes	Yes	Yes	No	3
ATP11A	B2_IPF	Yes	Yes	Yes	No	3
ARHGAP27	B2_Pneumonia.meta	Yes	Yes	Yes	No	3
GSDMB	B2_Pneumonia.meta	Yes	Yes	Yes	No	3
AGO1	C2_Asthma	Yes	Yes	Yes	No	3
AGPAT1	C2_Asthma	Yes	Yes	Yes	No	3
AHI1	C2_Asthma	Yes	Yes	Yes	No	3
BAG6	C2_Asthma	Yes	Yes	Yes	No	3
C1ORF216	C2_Asthma	Yes	Yes	Yes	No	3
DCAKD	C2_Asthma	Yes	Yes	Yes	No	3
FADS2	C2_Asthma	Yes	Yes	Yes	No	3
FBXO38	C2_Asthma	Yes	Yes	Yes	No	3
FCER1G	C2_Asthma	Yes	Yes	Yes	No	3
FEN1	C2_Asthma	Yes	Yes	Yes	No	3
HDAC7	C2_Asthma	Yes	Yes	Yes	No	3
IL1RL1	C2_Asthma	Yes	No	Yes	Yes	3
IL21R	C2_Asthma	Yes	Yes	Yes	No	3
IL6R	C2_Asthma	Yes	No	Yes	Yes	3
INTS12	C2_Asthma	Yes	Yes	Yes	No	3
IRF1	C2_Asthma	Yes	Yes	Yes	No	3
KIF3A	C2_Asthma	Yes	Yes	Yes	No	3
MAP3K3	C2_Asthma	Yes	Yes	Yes	No	3
MED1	C2_Asthma	Yes	Yes	Yes	No	3
MED24	C2_Asthma	Yes	Yes	Yes	No	3
MEI1	C2_Asthma	Yes	Yes	Yes	No	3
MPHOSPH9	C2_Asthma	Yes	Yes	Yes	No	3
MUC1	C2_Asthma	Yes	Yes	Yes	No	3
NDUFS2	C2_Asthma	Yes	Yes	Yes	No	3
NSMCE1	C2_Asthma	Yes	Yes	Yes	No	3
PGAP3	C2_Asthma	Yes	Yes	Yes	No	3
PITPNM2	C2_Asthma	Yes	Yes	Yes	No	3
POU2AF1	C2_Asthma	Yes	Yes	Yes	No	3
RAD50	C2_Asthma	Yes	Yes	Yes	No	3
SMAD4	C2_Asthma	Yes	Yes	Yes	No	3
STAT6	C2_Asthma	Yes	Yes	Yes	No	3
STX4	C2_Asthma	Yes	Yes	Yes	No	3
TCF19	C2_Asthma	Yes	Yes	Yes	No	3
TLR1	C2_Asthma	Yes	No	Yes	Yes	3
TMEM258	C2_Asthma	Yes	Yes	Yes	No	3
TMEM259	C2_Asthma	Yes	Yes	Yes	No	3
TNFRSF4	C2_Asthma	Yes	Yes	Yes	No	3
ZBTB1	C2_Asthma	Yes	Yes	Yes	No	3
ZGPAT	C2_Asthma	Yes	Yes	Yes	No	3
ZNF75A	C2_Asthma	Yes	Yes	Yes	No	3
ZNF76	C2_Asthma	Yes	Yes	Yes	No	3
GSDMB	C2_COPD	Yes	Yes	Yes	No	3
PGAP3	C2_COPD	Yes	Yes	Yes	No	3
ABO	C2_Flu.meta	Yes	No	Yes	Yes	3
CD151	C2_IPF	Yes	Yes	Yes	No	3
RMDN3	C2_IPF	Yes	Yes	Yes	No	3
TOLLIP	C2_IPF	Yes	Yes	Yes	No	3
AAGAB	A2_Asthma	Yes	Yes	No	No	2
CDK12	A2_Asthma	Yes	No	Yes	No	2
ERBB2	A2_Asthma	Yes	Yes	No	No	2
FBRSL1	A2_Asthma	Yes	Yes	No	No	2
FBXL20	A2_Asthma	Yes	No	Yes	No	2
FEN1	A2_Asthma	Yes	Yes	No	No	2
FYCO1	A2_Asthma	Yes	No	Yes	No	2
ICAM3	A2_Asthma	Yes	No	Yes	No	2
IFNAR2	A2_Asthma	Yes	No	Yes	No	2
DPP9	A2_COPD	Yes	No	Yes	No	2
ERBB2	A2_COPD	Yes	Yes	No	No	2
IFNAR2	A2_COPD	Yes	No	Yes	No	2
MED24	A2_COPD	Yes	No	Yes	No	2
MTX1	A2_COPD	Yes	No	Yes	No	2
PGAP3	A2_COPD	Yes	No	Yes	No	2
SACM1L	A2_COPD	Yes	No	Yes	No	2
THBS3	A2_COPD	Yes	No	Yes	No	2
TMEM116	A2_COPD	Yes	No	Yes	No	2
ABO	A2_Flu.meta	Yes	Yes	No	No	2
CCHCR1	A2_Flu.meta	Yes	No	Yes	No	2
HCN3	A2_Flu.meta	Yes	Yes	No	No	2
ICAM3	A2_Flu.meta	Yes	No	Yes	No	2
MTX1	A2_Flu.meta	Yes	No	Yes	No	2
SCAMP3	A2_Flu.meta	Yes	No	Yes	No	2
THBS3	A2_Flu.meta	Yes	No	Yes	No	2
YY1AP1	A2_Flu.meta	Yes	No	Yes	No	2
IFNAR2	A2_ILD	Yes	No	Yes	No	2
ATP11A	A2_IPF	Yes	No	Yes	No	2
FUT2	A2_IPF	Yes	Yes	No	No	2
FYCO1	A2_IPF	Yes	No	Yes	No	2
IFNAR2	A2_IPF	Yes	No	Yes	No	2
OAS1	A2_IPF	Yes	No	Yes	No	2
OAS3	A2_IPF	Yes	Yes	No	No	2
THBS3	A2_IPF	Yes	No	Yes	No	2
TOLLIP	A2_IPF	Yes	No	Yes	No	2
TOMM7	A2_IPF	Yes	No	Yes	No	2
TYK2	A2_IPF	Yes	No	Yes	No	2
CCHCR1	A2_Pneumonia.b.meta	Yes	No	Yes	No	2
FUT2	A2_Pneumonia.b.meta	Yes	Yes	No	No	2
FYCO1	A2_Pneumonia.b.meta	Yes	No	Yes	No	2
IFNAR2	A2_Pneumonia.b.meta	Yes	No	Yes	No	2
MTX1	A2_Pneumonia.b.meta	Yes	No	Yes	No	2
OAS1	A2_Pneumonia.b.meta	Yes	No	Yes	No	2
PLEKHM1	A2_Pneumonia.b.meta	Yes	No	Yes	No	2
TCF19	A2_Pneumonia.b.meta	Yes	No	Yes	No	2
THBS3	A2_Pneumonia.b.meta	Yes	No	Yes	No	2
CCHCR1	A2_Pneumonia.meta	Yes	No	Yes	No	2
FUT2	A2_Pneumonia.meta	Yes	Yes	No	No	2
FYCO1	A2_Pneumonia.meta	Yes	No	Yes	No	2
IFNAR2	A2_Pneumonia.meta	Yes	No	Yes	No	2
MED24	A2_Pneumonia.meta	Yes	No	Yes	No	2
MTX1	A2_Pneumonia.meta	Yes	No	Yes	No	2
PLEKHM1	A2_Pneumonia.meta	Yes	No	Yes	No	2
TCF19	A2_Pneumonia.meta	Yes	No	Yes	No	2
THBS3	A2_Pneumonia.meta	Yes	No	Yes	No	2
AAGAB	B2_Asthma	Yes	Yes	No	No	2
ARMC6	B2_Asthma	Yes	Yes	No	No	2
BAG6	B2_Asthma	Yes	No	Yes	No	2
CCHCR1	B2_Asthma	Yes	No	Yes	No	2
CDK12	B2_Asthma	Yes	No	Yes	No	2
D2HGDH	B2_Asthma	Yes	No	Yes	No	2
DMPK	B2_Asthma	Yes	No	Yes	No	2
ERBB2	B2_Asthma	Yes	Yes	No	No	2
FADS1	B2_Asthma	Yes	Yes	No	No	2
FBRSL1	B2_Asthma	Yes	No	Yes	No	2
FBXL20	B2_Asthma	Yes	No	Yes	No	2
GSDMA	B2_Asthma	Yes	Yes	No	No	2
HBS1L	B2_Asthma	Yes	No	Yes	No	2
HLA-B	B2_Asthma	Yes	No	Yes	No	2
ICAM3	B2_Asthma	Yes	No	Yes	No	2
JAK2	B2_Asthma	Yes	No	Yes	No	2
MAPRE1	B2_Asthma	Yes	No	No	Yes	2
MED1	B2_Asthma	Yes	No	Yes	No	2
MTX1	B2_Asthma	Yes	No	Yes	No	2
MUC1	B2_Asthma	Yes	No	Yes	No	2
PHF19	B2_Asthma	Yes	Yes	No	No	2
PNMT	B2_Asthma	Yes	Yes	No	No	2
PPP1R1B	B2_Asthma	Yes	Yes	No	No	2
PRR14	B2_Asthma	Yes	No	Yes	No	2
RAD50	B2_Asthma	Yes	No	Yes	No	2
SHE	B2_Asthma	Yes	No	Yes	No	2
SIX5	B2_Asthma	Yes	No	Yes	No	2
SLC22A5	B2_Asthma	Yes	No	Yes	No	2
STARD3	B2_Asthma	Yes	No	Yes	No	2
STAT5A	B2_Asthma	Yes	No	Yes	No	2
TLR1	B2_Asthma	Yes	No	No	Yes	2
TOMM40L	B2_Asthma	Yes	No	Yes	No	2
TRAF1	B2_Asthma	Yes	No	Yes	No	2
ZNF652	B2_Asthma	Yes	No	Yes	No	2
ERBB2	B2_COPD	Yes	Yes	No	No	2
MED24	B2_COPD	Yes	No	Yes	No	2
ABO	B2_Flu.meta	Yes	Yes	No	No	2
CD151	B2_IPF	Yes	Yes	No	No	2
IVD	B2_IPF	Yes	No	Yes	No	2
OAS1	B2_IPF	Yes	No	Yes	No	2
OAS3	B2_IPF	Yes	Yes	No	No	2
TCF19	B2_IPF	Yes	No	Yes	No	2
TOLLIP	B2_IPF	Yes	No	Yes	No	2
DPP9	B2_Pneumonia.meta	Yes	No	Yes	No	2
PLEKHM1	B2_Pneumonia.meta	Yes	No	Yes	No	2
AAGAB	C2_Asthma	Yes	Yes	No	No	2
ABO	C2_Asthma	No	No	Yes	Yes	2
ACTG2	C2_Asthma	Yes	No	Yes	No	2
AGO4	C2_Asthma	Yes	Yes	No	No	2
AKIRIN1	C2_Asthma	Yes	Yes	No	No	2
AQP11	C2_Asthma	Yes	Yes	No	No	2
ARFRP1	C2_Asthma	Yes	No	Yes	No	2
ARMC6	C2_Asthma	Yes	Yes	No	No	2
ATP8B2	C2_Asthma	Yes	Yes	No	No	2
CCHCR1	C2_Asthma	Yes	No	Yes	No	2
CD46	C2_Asthma	Yes	No	Yes	No	2
CDK12	C2_Asthma	Yes	No	Yes	No	2
CLEC16A	C2_Asthma	Yes	Yes	No	No	2
CLNS1A	C2_Asthma	Yes	Yes	No	No	2
CSDC2	C2_Asthma	Yes	Yes	No	No	2
D2HGDH	C2_Asthma	Yes	No	Yes	No	2
DDX42	C2_Asthma	Yes	No	Yes	No	2
DEF6	C2_Asthma	Yes	Yes	No	No	2
EHMT2	C2_Asthma	Yes	Yes	No	No	2
ERBB2	C2_Asthma	Yes	Yes	No	No	2
FADS1	C2_Asthma	Yes	Yes	No	No	2
FBXL20	C2_Asthma	Yes	No	Yes	No	2
FCGR3A	C2_Asthma	Yes	No	No	Yes	2
FYCO1	C2_Asthma	Yes	No	Yes	No	2
GATA3	C2_Asthma	Yes	No	Yes	No	2
GLB1	C2_Asthma	Yes	Yes	No	No	2
GSDMA	C2_Asthma	Yes	Yes	No	No	2
GUCD1	C2_Asthma	Yes	No	Yes	No	2
HBS1L	C2_Asthma	Yes	No	Yes	No	2
HFE	C2_Asthma	Yes	Yes	No	No	2
HLA-B	C2_Asthma	Yes	No	Yes	No	2
IL1R1	C2_Asthma	Yes	No	No	Yes	2
ITPR3	C2_Asthma	Yes	No	Yes	No	2
JAK2	C2_Asthma	Yes	No	Yes	No	2
KDM8	C2_Asthma	Yes	No	Yes	No	2
L3MBTL2	C2_Asthma	Yes	No	Yes	No	2
LIME1	C2_Asthma	Yes	No	Yes	No	2
LRP1	C2_Asthma	Yes	No	Yes	No	2
MTX1	C2_Asthma	Yes	No	Yes	No	2
NDFIP1	C2_Asthma	Yes	Yes	No	No	2
NMT1	C2_Asthma	Yes	No	Yes	No	2
NPNT	C2_Asthma	No	No	Yes	Yes	2
OGFOD2	C2_Asthma	Yes	No	Yes	No	2
P4HA2	C2_Asthma	Yes	No	Yes	No	2
PAPOLG	C2_Asthma	Yes	No	Yes	No	2
PDLIM4	C2_Asthma	Yes	Yes	No	No	2
PNMT	C2_Asthma	Yes	Yes	No	No	2
PPP1R1B	C2_Asthma	Yes	Yes	No	No	2
RIN3	C2_Asthma	Yes	No	Yes	No	2
RTEL1	C2_Asthma	Yes	No	Yes	No	2
SCUBE3	C2_Asthma	Yes	Yes	No	No	2
SHE	C2_Asthma	Yes	No	Yes	No	2
SLC2A4RG	C2_Asthma	Yes	No	Yes	No	2
SMAD3	C2_Asthma	Yes	No	Yes	No	2
STARD3	C2_Asthma	Yes	No	Yes	No	2
THRA	C2_Asthma	Yes	Yes	No	No	2
TNFRSF6B	C2_Asthma	Yes	No	Yes	No	2
TNKS	C2_Asthma	Yes	No	Yes	No	2
TOMM40L	C2_Asthma	Yes	No	Yes	No	2
TRIM26	C2_Asthma	Yes	No	Yes	No	2
UBAC2	C2_Asthma	Yes	Yes	No	No	2
WDPCP	C2_Asthma	Yes	No	Yes	No	2
WDR36	C2_Asthma	Yes	Yes	No	No	2
XCR1	C2_Asthma	Yes	Yes	No	No	2
XRN1	C2_Asthma	Yes	No	Yes	No	2
ZBTB25	C2_Asthma	Yes	No	Yes	No	2
ZC3H7B	C2_Asthma	Yes	No	Yes	No	2
ZDHHC18	C2_Asthma	Yes	No	Yes	No	2
ZFP90	C2_Asthma	Yes	Yes	No	No	2
ZNF263	C2_Asthma	Yes	No	Yes	No	2
ZNF652	C2_Asthma	Yes	No	Yes	No	2
ADD1	C2_COPD	Yes	Yes	No	No	2
ERBB2	C2_COPD	Yes	Yes	No	No	2
FCGR3A	C2_COPD	Yes	No	No	Yes	2
GRK4	C2_COPD	Yes	No	Yes	No	2
MED24	C2_COPD	Yes	No	Yes	No	2
BAHD1	C2_IPF	Yes	Yes	No	No	2
IVD	C2_IPF	Yes	No	Yes	No	2
RASIP1	C2_Pneumonia.b.meta	Yes	No	Yes	No	2
ABO	C2_Pneumonia.meta	Yes	No	No	Yes	2
MUC1	C2_Pneumonia.meta	Yes	No	Yes	No	2
PLEKHA4	C2_Pneumonia.meta	Yes	No	Yes	No	2
RASIP1	C2_Pneumonia.meta	Yes	No	Yes	No	2
TULP2	C2_Pneumonia.meta	Yes	Yes	No	No	2
DMPK	A2_Asthma	Yes	No	No	No	1
FADS2	A2_Asthma	Yes	No	No	No	1
LTF	A2_Asthma	Yes	No	No	No	1
PSMD3	A2_Asthma	Yes	No	No	No	1
SIX5	A2_Asthma	Yes	No	No	No	1
SMAD3	A2_Asthma	Yes	No	No	No	1
FUT2	A2_COPD	Yes	No	No	No	1
GSDMA	A2_COPD	Yes	No	No	No	1
IL10RB	A2_COPD	Yes	No	No	No	1
PSMD3	A2_COPD	Yes	No	No	No	1
CD151	A2_IPF	Yes	No	No	No	1
CCDC18	A2_Pneumonia.b.meta	Yes	No	No	No	1
IL10RB	A2_Pneumonia.b.meta	Yes	No	No	No	1
IZUMO1	A2_Pneumonia.b.meta	Yes	No	No	No	1
MAMSTR	A2_Pneumonia.b.meta	Yes	No	No	No	1
TNFAIP8L1	A2_Pneumonia.b.meta	Yes	No	No	No	1
FBRSL1	A2_Pneumonia.meta	Yes	No	No	No	1
IL10RB	A2_Pneumonia.meta	Yes	No	No	No	1
IZUMO1	A2_Pneumonia.meta	Yes	No	No	No	1
LZTFL1	A2_Pneumonia.meta	Yes	No	No	No	1
MAMSTR	A2_Pneumonia.meta	Yes	No	No	No	1
PSMD3	A2_Pneumonia.meta	Yes	No	No	No	1
TNFAIP8L1	A2_Pneumonia.meta	Yes	No	No	No	1
CFDP1	B2_Asthma	Yes	No	No	No	1
DHDDS	B2_Asthma	Yes	No	No	No	1
GSTCD	B2_Asthma	Yes	No	No	No	1
IL13	B2_Asthma	Yes	No	No	No	1
IL18R1	B2_Asthma	Yes	No	No	No	1
NDUFS2	B2_Asthma	Yes	No	No	No	1
PSMD3	B2_Asthma	Yes	No	No	No	1
SMAD3	B2_Asthma	Yes	No	No	No	1
TCAP	B2_Asthma	Yes	No	No	No	1
TDRD10	B2_Asthma	Yes	No	No	No	1
TMEM170A	B2_Asthma	Yes	No	No	No	1
UBAC2	B2_Asthma	Yes	No	No	No	1
UNC79	B2_Asthma	Yes	No	No	No	1
CHRNA4	B2_COPD	Yes	No	No	No	1
GSDMA	B2_COPD	Yes	No	No	No	1
GSTCD	B2_COPD	Yes	No	No	No	1
PSMD3	B2_COPD	Yes	No	No	No	1
TCAP	B2_COPD	Yes	No	No	No	1
ZPBP2	B2_COPD	Yes	No	No	No	1
OAS3	B2_Flu.meta	Yes	No	No	No	1
NXPE3	B2_IPF	Yes	No	No	No	1
DPP9	B2_Pneumonia.b.meta	Yes	No	No	No	1
MAMSTR	B2_Pneumonia.b.meta	Yes	No	No	No	1
RASIP1	B2_Pneumonia.b.meta	Yes	No	No	No	1
MAMSTR	B2_Pneumonia.meta	Yes	No	No	No	1
NXPE3	B2_Pneumonia.meta	Yes	No	No	No	1
TCF19	B2_Pneumonia.meta	Yes	No	No	No	1
ACO2	C2_Asthma	Yes	No	No	No	1
APLF	C2_Asthma	Yes	No	No	No	1
CAMK4	C2_Asthma	Yes	No	No	No	1
CCNI2	C2_Asthma	Yes	No	No	No	1
CDK2AP1	C2_Asthma	Yes	No	No	No	1
CEP120	C2_Asthma	Yes	No	No	No	1
CEP97	C2_Asthma	Yes	No	No	No	1
CHADL	C2_Asthma	Yes	No	No	No	1
CLSPN	C2_Asthma	Yes	No	No	No	1
DHDDS	C2_Asthma	Yes	No	No	No	1
DOCK3	C2_Asthma	Yes	No	No	No	1
ERMP1	C2_Asthma	Yes	No	No	No	1
GSTCD	C2_Asthma	Yes	No	No	No	1
GTF2E2	C2_Asthma	Yes	No	No	No	1
HLA-C	C2_Asthma	Yes	No	No	No	1
IL13	C2_Asthma	Yes	No	No	No	1
IL18R1	C2_Asthma	Yes	No	No	No	1
IL1RL2	C2_Asthma	Yes	No	No	No	1
MANBA	C2_Asthma	Yes	No	No	No	1
MDH1	C2_Asthma	Yes	No	No	No	1
NEK6	C2_Asthma	Yes	No	No	No	1
OVOL1	C2_Asthma	Yes	No	No	No	1
PCSK7	C2_Asthma	Yes	No	No	No	1
PRSS53	C2_Asthma	Yes	No	No	No	1
PSMD3	C2_Asthma	Yes	No	No	No	1
RGMB	C2_Asthma	Yes	No	No	No	1
RSF1	C2_Asthma	Yes	No	No	No	1
SIX5	C2_Asthma	Yes	No	No	No	1
SLC25A46	C2_Asthma	Yes	No	No	No	1
STAT5A	C2_Asthma	Yes	No	No	No	1
STAT5B	C2_Asthma	Yes	No	No	No	1
TCAP	C2_Asthma	Yes	No	No	No	1
TDRD10	C2_Asthma	Yes	No	No	No	1
TRIM31	C2_Asthma	Yes	No	No	No	1
XRN2	C2_Asthma	Yes	No	No	No	1
CHRNA4	C2_COPD	Yes	No	No	No	1
ELOVL7	C2_COPD	Yes	No	No	No	1
GSDMA	C2_COPD	Yes	No	No	No	1
IL18R1	C2_COPD	Yes	No	No	No	1
IL18RAP	C2_COPD	Yes	No	No	No	1
PSMD3	C2_COPD	Yes	No	No	No	1
SH3BGR	C2_COPD	Yes	No	No	No	1
ZPBP2	C2_COPD	Yes	No	No	No	1
BRSK2	C2_IPF	Yes	No	No	No	1
RAD51	C2_IPF	Yes	No	No	No	1
TCF19	C2_IPF	Yes	No	No	No	1
ABO	C2_Pneumonia.b.meta	Yes	No	No	No	1
MAMSTR	C2_Pneumonia.b.meta	Yes	No	No	No	1
MAMSTR	C2_Pneumonia.meta	Yes	No	No	No	1
NFKBIZ	C2_Pneumonia.meta	Yes	No	No	No	1
NUCB1	C2_Pneumonia.meta	Yes	No	No	No	1
NXPE3	C2_Pneumonia.meta	Yes	No	No	No	1
Legend:
1. Yes = gene identified as differential by that method at FDR <= 0.01 in that comparison.
2. No = gene not identified as differential at that threshold.
3. Rows in yellow show genes identified by 3 or more methods (convergent differential evidence).
4. Rows in light blue show genes identified by exactly 2 methods.
5. TWAS and spTWAS restricted to Lung and Whole Blood tissue models.
6. MAGMA Z-scores are derived from gene-level p-values with an arbitrarily assigned sign and do not carry directional meaning.
7. For TWAS, spTWAS, and PWAS, positive Z_DDx indicates higher expression/splicing/protein in COVID-19 relative to the comparator trait.
8. A2 = severe COVID-19, B2 = hospitalized COVID-19, C2 = reported SARS-CoV-2 infection.
9. Comparisons vs. viral pneumonia are excluded as CC-GWAS validation was not applicable (insufficient power).
10. Full statistics for each method are reported in Supplementary Tables 4.3-4.6.
