# Supplementary material for: Disentangling Shared and Differential Genetic Architectures Between COVID-19 and Other Respiratory Disorders—A Genome-Wide Multi-Omics Framework
Source: Int J Mol Sci. 2026 Jul 22;27(14):6536. doi: 10.3390/ijms27146536 (PMC13410299; doi:10.3390/ijms27146536)
Supplement: Supplementary file 1 [file ijms-27-06536-s001.zip › Supplementary_Table_S2_Pairwise colocalization analyses at SNP and gene level.xlsx]

## Sheet: ST2.1
Table Contents
ST2.2 Validated loci across pairwise colocalization analyses
ST2.3 MAGMA-cofdr analysis results for all validated genes across pairwise colocalization analyses
ST2.4 TWAS-cofdr analysis results for all validated genes across pairwise colocalization analyses
ST2.5 spTWAS-cofdr analysis results for all validated genes across pairwise colocalization analyses
ST2.6 PWAS-cofdr analysis results for all validated genes across pairwise colocalization analyses

## Sheet: ST2.2 commonLoci
ST2.2 Validated loci across pairwise colocalization analyses
A1=non-effect allele; A2=effect allele; FRQ_trait1=effect allele frequency for trait1; BETA_trait1=effect size for trait1; SE_trait1=standard error of “BETA” for trait1; P_trait1=p-value for trait1; Z_trait1=z-scores for trait1; FRQ_trait2=effect allele frequency for trait2; BETA_trait2=effect size for trait2; SE_trait2=standard error of “BETA” for trait2; P_trait2=p-value for trait2; Z_trait2=z-…
Comparisons	SNP	CHR	BP	A1	A2	FRQ_trait1	BETA_trait1	SE_trait1	P_trait1	Z_trait1	FRQ_trait2	BETA_trait2	SE_trait2	P_trait2	Z_trait2	TT_cofdr	chunkPPA_3_gwaspw	snpPPA_3_gwaspw	posterior_prob_hyprcoloc	posterior_explained_by_snp_hyprcoloc	prop	LRT
A2_Asthma	rs34712979	4	106819053	G	A	0.2509	-0.10241	0.016509	5.5361e-10	-6.20328	0.2471	0.047434	0.0054523	3.32e-18	8.69981	0.999991	0.999992	1	0.9999	1	0.0407993	0
A2_Asthma	rs11614702	12	133058157	G	A	0.4946	0.096146	0.012696	3.6474e-14	7.57294	0.4395	-0.019053	0.0045253	2.55e-05	-4.21033	0.996152	0.984374	0.999865	0.6773	0.9999	0.0407993	0
A2_Asthma	rs34517439	1	78450517	C	A	0.1138	0.10988	0.022498	1.0394e-06	4.88399	0.1195	0.034133	0.0073669	3.6e-06	4.63329	0.993084	0.97547	0.991918	0.662	0.9924	0.0407993	0
A2_Asthma	rs13135092	4	103198082	A	G	0.06209	0.10209	0.024359	2.7787e-05	4.19106	0.05099	0.066642	0.010166	5.547e-11	6.55538	0.94437	0.979732	0.940408	0.8872	0.9421	0.0407993	0
A2_ILD	rs12802931	11	1236164	A	G	0.178	-0.10318	0.018494	2.4162e-08	-5.57911	0.191368	0.583	0.0415	6.818e-45	14.0482	0.999999	0.999989	1	0.9987	1	0.0187188	0
A2_ILD	rs2076295	6	7563232	T	G	0.4271	0.06823	0.012982	1.4732e-07	5.25574	0.449769	0.1549	0.0252	7.741e-10	6.14683	0.999973	0.999997	0.999981	0.999	1	0.0187188	0
A2_ILD	rs3848456	17	47940623	C	A	0.0381	0.2911	0.032584	4.1145e-19	8.93383	0.0624768	0.2187	0.0505	1.509e-05	4.33069	0.968328	0.998621	0.994446	0.9602	0.9938	0.0187188	0
A2_IPF	rs12585036	13	113535741	C	T	0.2125	0.1383	0.01564	9.3237e-19	8.84271	0.210276	-0.12099	0.0181062	2.35285e-11	-6.68226	1	0.999955	0.979765	0.9981	0.9804	0.0330518	0
A2_IPF	rs2277732	19	4723670	C	A	0.3141	0.23723	0.015	2.4241e-56	15.8153	0.275197	0.101873	0.0172672	3.63922e-09	5.89981	0.999987	0.999965	1	0.9978	1	0.0330518	0
A2_IPF	rs12802931	11	1236164	A	G	0.178	-0.10318	0.018494	2.4162e-08	-5.57911	0.1709	0.52964	0.023579	9.631e-112	22.4624	0.999979	0.999973	1	0.9986	1	0.0330518	0
A2_IPF	rs2076295	6	7563232	T	G	0.4271	0.06823	0.012982	1.4732e-07	5.25574	0.440038	0.191702	0.014448	3.53124e-40	13.2684	0.99986	0.999993	1	0.9991	1	0.0330518	0
A2_IPF	rs1123573	2	60707588	A	G	0.3619	-0.1157	0.013925	9.666e-17	-8.3088	0.300415	-0.0668047	0.0159448	2.79251e-05	-4.18976	0.983779	0.998976	0.999723	0.8853	0.9998	0.0330518	0
A2_IPF	rs3848456	17	47940623	C	A	0.0381	0.2911	0.032584	4.1145e-19	8.93383	0.053403	0.130592	0.0339337	0.000118867	3.84845	0.979371	0.996445	0.995359	0.7933	0.9952	0.0330518	0
A2_COPD	rs4795400	17	38067020	C	T	0.4636	0.051987	0.012683	4.1513e-05	4.09895	0.4124	-0.041749	0.0061212	9.081e-12	-6.82039	0.954151	0.877039	0.733228	0.4205	0.7331	0.0359979	0
B2_Asthma	rs34712979	4	106819053	G	A	0.2336	-0.06072	0.011036	3.7572e-08	-5.50199	0.2471	0.047434	0.0054523	3.32e-18	8.69981	0.999647	0.999285	1	0.9961	1	0.0483421	0
B2_Asthma	rs13135092	4	103198082	A	G	0.05637	0.084585	0.016453	2.734e-07	5.14101	0.05099	0.066642	0.010166	5.547e-11	6.55538	0.99708	0.999508	0.995866	0.9975	0.9965	0.0483421	0
B2_Asthma	rs34333163	4	103283117	A	G	0.0522	0.072886	0.017368	2.7086e-05	4.19657	0.05084	0.060883	0.010248	2.835e-09	5.94096	0.944335	0.971667	0.849893	0.8858	0.8588	0.0483421	0
B2_ILD	rs12802931	11	1236164	A	G	0.1742	-0.067363	0.01264	9.8534e-08	-5.32935	0.191368	0.583	0.0415	6.818e-45	14.0482	0.999998	0.999994	1	0.9992	1	0.0181652	0
B2_ILD	rs3848456	17	47940623	C	A	0.03875	0.19199	0.020254	2.5612e-21	9.47912	0.0624768	0.2187	0.0505	1.509e-05	4.33069	0.952086	0.998	0.98472	0.9587	0.9849	0.0181652	0
B2_IPF	rs75898026	13	113561082	G	A	0.1945	0.086272	0.011581	9.3725e-14	7.44944	0.19377	-0.111283	0.018793	3.19026e-09	-5.9215	0.999988	0.999596	0.923578	0.9464	0.9262	0.0403055	0
B2_IPF	rs12802931	11	1236164	A	G	0.1742	-0.067363	0.01264	9.8534e-08	-5.32935	0.1709	0.52964	0.023579	9.631e-112	22.4624	0.999922	0.999982	1	0.9992	1	0.0403055	0
B2_IPF	rs35574495	19	4686988	G	T	0.1644	0.12531	0.012752	8.6566e-23	9.82669	0.173885	0.104337	0.0218468	1.78935e-06	4.77587	0.998138	0.99985	0.999982	0.9864	1	0.0403055	0
B2_IPF	rs1123573	2	60707588	A	G	0.3645	-0.071705	0.0093078	1.322e-14	-7.70375	0.300415	-0.0668047	0.0159448	2.79251e-05	-4.18976	0.977827	0.998634	0.999948	0.8865	1	0.0403055	0
B2_IPF	rs11669442	19	46374557	T	C	0.2993	0.04928	0.009279	1.0908e-07	5.31092	0.271112	0.0623069	0.0159333	9.21112e-05	3.91048	0.973526	0.985114	0.683729	0.5302	0.6842	0.0403055	0
B2_IPF	rs3848456	17	47940623	C	A	0.03875	0.19199	0.020254	2.5612e-21	9.47912	0.053403	0.130592	0.0339337	0.000118867	3.84845	0.970095	0.995168	0.987288	0.7897	0.9883	0.0403055	0
C2_Asthma	rs13135092	4	103198082	A	G	0.05868	0.045926	0.008237	2.4667e-08	5.57557	0.05099	0.066642	0.010166	5.547e-11	6.55538	0.998556	0.999563	0.978658	0.9984	0.9801	0.0422979	0
C2_Asthma	rs34333163	4	103283117	A	G	0.05391	0.036662	0.0086052	2.0399e-05	4.26045	0.05084	0.060883	0.010248	2.835e-09	5.94096	0.901029	0.840598	0.906602	0.8496	0.9127	0.0422979	0
C2_ILD	rs13243708	7	99616291	T	C	0.3631	0.02491	0.0049332	4.4304e-07	5.04946	0.389712	0.1383	0.0256	6.183e-08	5.40234	0.99191	0.997768	0.705024	0.9259	0.7131	0.0124768	0
C2_IPF	rs732631	19	4719025	C	G	0.3591	0.032802	0.004725	3.856e-12	6.94222	0.318723	0.0927639	0.0157784	4.12288e-09	5.87919	0.999953	0.99999	0.998726	0.999	0.9989	0.0229324	0
C2_IPF	rs2608894	19	5848000	T	C	0.7639	-0.021857	0.0049533	1.0216e-05	-4.41261	0.784635	-0.107163	0.018542	7.4943e-09	-5.77946	0.979488	0.93588	0.890706	0.5432	0.8994	0.0229324	0

## Sheet: ST2.3 magma_cofdr
ST2.3 MAGMA-cofdr analysis results for all validated genes across pairwise colocalization analyses
Comparisons=trait comparisons identifying the "Gene"; Gene=HGNC symbol of the colocalized gene; TT=posterior possibility that corresponding Gene is shared between trait1 and trait2; Z_trait1=z-scores of the Gene estimated by MAGMA for trait1; Z_trait2=z-scores of the Gene estimated by MAGMA for trait2; prop=the overall proportion of genes that are shared across both traits; LRT=the p-value of the…
Comparisons	Gene	TT	Z_trait1	Z_trait2	P_trait1	P_trait2	FDR_trait1	FDR_trait2	prop	LRT
A2_Asthma	TCF19	0.999995	6.35325	6.92088	2.1081e-10	4.4885e-12	2.18464e-07	1.28955e-09	0.238963	7.91935e-41
A2_Asthma	ICAM5	0.999988	7.36844	-3.06377	1.7264e-13	0.0021857	5.15992e-10	0.0259418	0.238963	7.91935e-41
A2_Asthma	CCHCR1	0.999986	5.7325	-6.15379	9.8961e-09	7.5655e-10	4.12011e-06	1.02959e-07	0.238963	7.91935e-41
A2_Asthma	FYCO1	0.999985	6.2191	-2.62603	5e-10	0.0086387	3.73604e-07	0.0662825	0.238963	7.91935e-41
A2_Asthma	SFTPD	0.999864	5.80174	1.72162	6.5631e-09	0.085139	3.09727e-06	0.267352	0.238963	7.91935e-41
A2_Asthma	ICAM3	0.997277	-4.8647	-2.33845	1.1463e-06	0.019364	0.000336993	0.112842	0.238963	7.91935e-41
A2_Asthma	SYT11	0.992674	-4.39023	-2.16191	1.1323e-05	0.030625	0.00253819	0.149129	0.238963	7.91935e-41
A2_Asthma	INTS12	0.986786	4.34424	-6.05316	1.3976e-05	1.4203e-09	0.00305648	1.84946e-07	0.238963	7.91935e-41
A2_Asthma	HCN3	0.982367	-4.21498	-3.06643	2.498e-05	0.0021663	0.00509053	0.0258262	0.238963	7.91935e-41
A2_Asthma	PSMD3	0.972166	-4.11548	7.59165	3.8637e-05	3.1586e-14	0.00721747	1.54515e-11	0.238963	7.91935e-41
A2_Asthma	ABO	0.966745	-5.92497	2.10808	3.1235e-09	0.035024	1.64746e-06	0.161389	0.238963	7.91935e-41
A2_Asthma	ICAM1	0.962166	-4.7204	-3.77235	2.3538e-06	0.00016172	0.000649395	0.00398792	0.238963	7.91935e-41
A2_Asthma	MED24	0.958949	-3.8993	6.68924	9.6472e-05	2.2434e-11	0.0155859	5.34283e-09	0.238963	7.91935e-41
A2_Asthma	SCAMP3	0.956367	4.07295	2.73052	4.6421e-05	0.0063235	0.00840877	0.0532204	0.238963	7.91935e-41
A2_Asthma	GSDMA	0.95468	-3.96821	7.74737	7.2413e-05	9.3814e-15	0.0122508	5.66011e-12	0.238963	7.91935e-41
A2_Asthma	ACSL6	0.951078	-3.65669	4.11796	0.00025549	3.8224e-05	0.0339385	0.00127413	0.238963	7.91935e-41
A2_Asthma	COA5	0.937324	3.62607	3.7632	0.00028777	0.00016775	0.0373955	0.00408185	0.238963	7.91935e-41
A2_Asthma	NCOR1	0.937167	-3.75473	5.53161	0.00017353	3.1731e-08	0.0243623	3.19073e-06	0.238963	7.91935e-41
A2_Asthma	BPTF	0.928245	3.53522	3.29956	0.00040743	0.00096835	0.0471383	0.0147784	0.238963	7.91935e-41
A2_Asthma	UNC50	0.92822	3.64298	3.66206	0.0002695	0.0002502	0.0355363	0.005584	0.238963	7.91935e-41
A2_Asthma	ZSWIM7	0.915039	3.55843	-5.20166	0.00037308	1.9752e-07	0.044603	1.48345e-05	0.238963	7.91935e-41
A2_Asthma	MICB	0.912955	-3.94267	3.38482	8.0581e-05	0.00071224	0.0132574	0.011838	0.238963	7.91935e-41
A2_IPF	ZKSCAN1	0.999999	-5.27817	7.64895	1.3048e-07	2.0262e-14	4.4149e-05	6.56419e-11	0.194772	7.09622e-175
A2_IPF	ZNF3	0.999951	4.30739	-7.34898	1.6519e-05	1.9973e-13	0.00348512	4.01324e-10	0.194772	7.09622e-175
A2_IPF	AZGP1	0.999771	-3.86469	6.17058	0.00011123	6.8039e-10	0.0174973	4.73237e-07	0.194772	7.09622e-175
A2_IPF	ZSCAN21	0.999747	3.53043	-6.5074	0.00041489	7.6461e-11	0.0476937	7.68178e-08	0.194772	7.09622e-175
A2_IPF	DPP9	0.99924	7.33653	5.11949	2.1921e-13	3.0636e-07	5.61585e-10	0.000120439	0.194772	7.09622e-175
A2_IPF	KIF15	0.99843	2.35349	-5.13868	0.018598	2.7668e-07	0.41912	0.000111188	0.194772	7.09622e-175
A2_IPF	TMEM42	0.998058	2.02702	6.36055	0.04266	2.0103e-10	0.536147	1.91338e-07	0.194772	7.09622e-175
A2_IPF	PRRC2A	0.997564	-3.67741	-4.35375	0.00023561	1.3383e-05	0.0315313	0.00353293	0.194772	7.09622e-175
A2_IPF	DEPTOR	0.996304	-2.34825	-4.68063	0.018862	2.86e-06	0.41912	0.000907373	0.194772	7.09622e-175
A2_IPF	ATP11A	0.994562	3.89708	-3.91109	9.7359e-05	9.1882e-05	0.0155887	0.0166159	0.194772	7.09622e-175
A2_IPF	BAG6	0.99293	-3.61021	-3.96757	0.00030595	7.2609e-05	0.038638	0.0145401	0.194772	7.09622e-175
A2_IPF	AP4M1	0.992785	2.45432	-4.57493	0.014115	4.7637e-06	0.365301	0.00138946	0.194772	7.09622e-175
A2_IPF	TULP1	0.990919	1.51147	-4.76093	0.13067	1.927e-06	0.687895	0.000633598	0.194772	7.09622e-175
A2_IPF	MCM7	0.989182	-3.00197	-4.03	0.0026824	5.5778e-05	0.168904	0.0114624	0.194772	7.09622e-175
A2_IPF	TCF19	0.983365	6.35325	3.07253	2.1081e-10	0.0021225	2.18464e-07	0.162641	0.194772	7.09622e-175
A2_IPF	NBR1	0.979054	1.94146	-4.22832	0.052203	2.3544e-05	0.574062	0.00575364	0.194772	7.09622e-175
A2_IPF	RHEB	0.978604	3.43774	-3.27057	0.00058658	0.0010733	0.0633683	0.103794	0.194772	7.09622e-175
A2_IPF	GPC2	0.977222	2.74102	-3.93581	0.0061249	8.2917e-05	0.262143	0.0157838	0.194772	7.09622e-175
A2_IPF	TRIM4	0.964953	-2.74745	3.48113	0.0060061	0.0004993	0.258291	0.0618448	0.194772	7.09622e-175
A2_IPF	ZSWIM7	0.963036	3.55843	-2.85122	0.00037308	0.0043552	0.044603	0.245357	0.194772	7.09622e-175
A2_IPF	SLC2A5	0.962714	-3.29795	-2.80933	0.00097395	0.0049645	0.0902658	0.256788	0.194772	7.09622e-175
A2_IPF	NCOR1	0.96119	-3.75473	2.8843	0.00017353	0.0039229	0.0243623	0.231243	0.194772	7.09622e-175
A2_IPF	RAB2A	0.958387	-5.10207	-2.36531	3.3596e-07	0.018015	0.000105698	0.433799	0.194772	7.09622e-175
A2_IPF	PMF1	0.954832	2.94047	3.06326	0.0032772	0.0021894	0.193322	0.166343	0.194772	7.09622e-175
A2_IPF	CDH15	0.948254	-4.54576	-2.66108	5.4737e-06	0.007789	0.00132648	0.301396	0.194772	7.09622e-175
A2_IPF	CCHCR1	0.925925	5.7325	-1.9952	9.8961e-09	0.046021	4.12011e-06	0.578224	0.194772	7.09622e-175
A2_IPF	USP34	0.91931	-3.3903	2.25101	0.00069817	0.024385	0.0715445	0.480598	0.194772	7.09622e-175
A2_IPF	SLC25A44	0.904004	-2.66388	2.79236	0.0077246	0.0052325	0.289802	0.256788	0.194772	7.09622e-175
A2_COPD	INTS12	0.982777	4.34424	-3.54912	1.3976e-05	0.00038652	0.00305648	0.0291275	0.208972	8.53153e-56
A2_COPD	SACM1L	0.980688	-4.67607	3.49681	2.9243e-06	0.00047085	0.000760021	0.0326276	0.208972	8.53153e-56
A2_COPD	THBS3	0.974657	-7.71207	-2.63106	1.2379e-14	0.008512	1.10996e-10	0.159863	0.208972	8.53153e-56
A2_COPD	PSMD3	0.972375	-4.11548	3.56809	3.8637e-05	0.00035959	0.00721747	0.0276747	0.208972	8.53153e-56
A2_COPD	GSDMA	0.968198	-3.96821	4.78581	7.2413e-05	1.703e-06	0.0122508	0.0006123	0.208972	8.53153e-56
A2_COPD	SFTPD	0.962575	5.80174	2.23771	6.5631e-09	0.02524	3.09727e-06	0.271843	0.208972	8.53153e-56
A2_COPD	RFTN2	0.957872	3.80257	2.84579	0.0001432	0.0044301	0.0215799	0.115784	0.208972	8.53153e-56
A2_COPD	GSDMB	0.940711	3.33821	6.63151	0.00084319	3.3227e-11	0.0808606	2.00315e-07	0.208972	8.53153e-56
A2_COPD	USB1	0.927889	3.45213	3.18159	0.00055618	0.0014647	0.0608169	0.0639956	0.208972	8.53153e-56
A2_COPD	MTX1	0.925305	-6.35439	-2.31243	2.0925e-10	0.020754	2.18464e-07	0.249241	0.208972	8.53153e-56
A2_COPD	MED24	0.917759	-3.8993	-3.9885	9.6472e-05	6.6493e-05	0.0155859	0.00962074	0.208972	8.53153e-56
A2_COPD	TMED2	0.900802	3.4204	-2.7985	0.00062529	0.0051341	0.0663627	0.125142	0.208972	8.53153e-56
A2_Pneumonia.b.meta	PHTF1	0.964346	2.75845	4.54208	0.0058077	5.5703e-06	0.255341	0.0175806	0.066604	1.11263e-21
A2_Pneumonia.b.meta	RSBN1	0.924156	2.61875	4.00638	0.0088252	6.1657e-05	0.312832	0.0921412	0.066604	1.11263e-21
A2_Pneumonia.b.meta	MAGI3	0.914491	2.34657	-4.20255	0.018947	2.6393e-05	0.41912	0.0591632	0.066604	1.11263e-21
A2_Pneumonia.b.meta	MAMSTR	0.909409	5.44636	-3.62455	5.1411e-08	0.00028947	1.77299e-05	0.247194	0.066604	1.11263e-21
B2_Asthma	TCF19	1	-6.38421	6.92088	1.7228e-10	4.4885e-12	1.62977e-07	1.28955e-09	0.267629	1.09719e-53
B2_Asthma	CCHCR1	0.999997	5.54012	-6.15379	3.0226e-08	7.5655e-10	1.32508e-05	1.02959e-07	0.267629	1.09719e-53
B2_Asthma	SFTPD	0.99998	6.23767	1.72162	4.4413e-10	0.085139	3.62854e-07	0.267352	0.267629	1.09719e-53
B2_Asthma	ICAM3	0.999864	5.33671	-2.33845	9.4649e-08	0.019364	3.47188e-05	0.112842	0.267629	1.09719e-53
B2_Asthma	ABO	0.999679	6.2191	2.10808	5e-10	0.035024	3.90739e-07	0.161389	0.267629	1.09719e-53
B2_Asthma	MICB	0.998445	-4.82822	3.38482	1.3776e-06	0.00071224	0.000405918	0.011838	0.267629	1.09719e-53
B2_Asthma	ACSL6	0.992487	4.1635	4.11796	3.134e-05	3.8224e-05	0.00574801	0.00127413	0.267629	1.09719e-53
B2_Asthma	GSDMA	0.987529	-4.13621	7.74737	3.5309e-05	9.3814e-15	0.0062836	5.66011e-12	0.267629	1.09719e-53
B2_Asthma	NCOR1	0.987478	-4.12253	5.53161	3.7473e-05	3.1731e-08	0.00651834	3.19073e-06	0.267629	1.09719e-53
B2_Asthma	ZSWIM7	0.986057	-4.23107	-5.20166	2.3258e-05	1.9752e-07	0.00475045	1.48345e-05	0.267629	1.09719e-53
B2_Asthma	INTS12	0.981072	-4.08377	-6.05316	4.4311e-05	1.4203e-09	0.00751364	1.84946e-07	0.267629	1.09719e-53
B2_Asthma	ICAM1	0.960838	-3.7506	-3.77235	0.00017641	0.00016172	0.0238406	0.00398792	0.267629	1.09719e-53
B2_Asthma	MED24	0.958448	-3.6534	6.68924	0.00025879	2.2434e-11	0.031429	5.34283e-09	0.267629	1.09719e-53
B2_Asthma	XRCC3	0.957387	-3.93048	-2.08517	8.4777e-05	0.037054	0.0134848	0.166543	0.267629	1.09719e-53
B2_Asthma	PIGL	0.951906	3.73548	5.46495	0.00018736	4.6303e-08	0.0245811	4.38788e-06	0.267629	1.09719e-53
B2_Asthma	PGAP3	0.916614	-3.03946	-7.67629	0.00237	1.6376e-14	0.120456	9.26268e-12	0.267629	1.09719e-53
B2_Asthma	TTC19	0.90962	-3.16471	-4.50808	0.0015524	6.5417e-06	0.0977172	0.000302825	0.267629	1.09719e-53
B2_Asthma	PSMD3	0.902817	3.13934	7.59165	0.0016933	3.1586e-14	0.101791	1.54515e-11	0.267629	1.09719e-53
B2_IPF	ZNF3	0.999989	-4.97531	-7.34898	6.5144e-07	1.9973e-13	0.00019515	4.01324e-10	0.176123	1.89693e-161
B2_IPF	ZSCAN21	0.999821	-4.30284	-6.5074	1.6862e-05	7.6461e-11	0.00356562	7.68178e-08	0.176123	1.89693e-161
B2_IPF	DEPTOR	0.998182	3.40763	-4.68063	0.00065529	2.86e-06	0.0591968	0.000907373	0.176123	1.89693e-161
B2_IPF	AP4M1	0.997757	3.68464	-4.57493	0.00022903	4.7637e-06	0.0283902	0.00138946	0.176123	1.89693e-161
B2_IPF	CNPY4	0.996722	-3.95164	4.27942	7.7619e-05	1.8738e-05	0.0125687	0.00464189	0.176123	1.89693e-161
B2_IPF	AZGP1	0.995368	2.605	6.17058	0.0091874	6.8039e-10	0.242488	4.73237e-07	0.176123	1.89693e-161
B2_IPF	KIF15	0.989812	-1.87027	-5.13868	0.061447	2.7668e-07	0.521212	0.000111188	0.176123	1.89693e-161
B2_IPF	TMEM42	0.987946	1.73839	6.36055	0.082142	2.0103e-10	0.559716	1.91338e-07	0.176123	1.89693e-161
B2_IPF	ATP11A	0.977803	3.16384	-3.91109	0.001557	9.1882e-05	0.0977172	0.0166159	0.176123	1.89693e-161
B2_IPF	NBR1	0.9778	-2.06747	-4.22832	0.03869	2.3544e-05	0.445728	0.00575364	0.176123	1.89693e-161
B2_IPF	TCF19	0.975599	-6.38421	3.07253	1.7228e-10	0.0021225	1.62977e-07	0.162641	0.176123	1.89693e-161
B2_IPF	ZSWIM7	0.96588	-4.23107	-2.85122	2.3258e-05	0.0043552	0.00475045	0.245357	0.176123	1.89693e-161
B2_IPF	NCOR1	0.960702	-4.12253	2.8843	3.7473e-05	0.0039229	0.00651834	0.231243	0.176123	1.89693e-161
B2_IPF	TULP1	0.955364	0.873868	-4.76093	0.38219	1.927e-06	0.793214	0.000633598	0.176123	1.89693e-161
B2_IPF	TAF6	0.9496	-3.06296	-3.07561	0.0021916	0.0021007	0.11555	0.162346	0.176123	1.89693e-161
B2_IPF	RAB2A	0.931765	5.38709	-2.36531	7.1607e-08	0.018015	2.86014e-05	0.433799	0.176123	1.89693e-161
B2_IPF	SLC2A5	0.929668	-2.81351	-2.80933	0.0049004	0.0049645	0.17978	0.256788	0.176123	1.89693e-161
B2_IPF	MICA	0.922509	3.44188	-2.65379	0.00057768	0.0079593	0.0546485	0.303662	0.176123	1.89693e-161
B2_IPF	PIGL	0.919078	3.73548	2.53384	0.00018736	0.011282	0.0245811	0.349696	0.176123	1.89693e-161
B2_IPF	HMMR	0.918723	3.32199	2.59726	0.00089378	0.0093971	0.0706954	0.326816	0.176123	1.89693e-161
B2_IPF	CYP4B1	0.91501	-4.52397	-2.19955	6.0691e-06	0.027839	0.00145448	0.500551	0.176123	1.89693e-161
B2_IPF	CCHCR1	0.905032	5.54012	-1.9952	3.0226e-08	0.046021	1.32508e-05	0.578224	0.176123	1.89693e-161
B2_COPD	GSDMB	0.997082	4.60286	6.63151	4.1672e-06	3.3227e-11	0.00101218	2.00315e-07	0.202165	2.04661e-50
B2_COPD	ZPBP2	0.990505	-4.18517	6.46855	2.8495e-05	9.8948e-11	0.00544861	4.47393e-07	0.202165	2.04661e-50
B2_COPD	STAG3	0.987693	-2.93284	-4.22999	0.0033588	2.337e-05	0.145846	0.00459424	0.202165	2.04661e-50
B2_COPD	GSDMA	0.980293	-4.13621	4.78581	3.5309e-05	1.703e-06	0.0062836	0.0006123	0.202165	2.04661e-50
B2_COPD	RFTN2	0.94295	3.46056	2.84579	0.00053905	0.0044301	0.0519122	0.115784	0.202165	2.04661e-50
B2_COPD	CYP4B1	0.940886	-4.52397	2.21986	6.0691e-06	0.026428	0.00145448	0.274632	0.202165	2.04661e-50
B2_COPD	PGAP3	0.916721	-3.03946	5.32427	0.00237	1.0136e-07	0.120456	9.36424e-05	0.202165	2.04661e-50
B2_COPD	PSMD3	0.914436	3.13934	3.56809	0.0016933	0.00035959	0.101791	0.0276747	0.202165	2.04661e-50
B2_COPD	MED24	0.909973	-3.6534	-3.9885	0.00025879	6.6493e-05	0.031429	0.00962074	0.202165	2.04661e-50
B2_COPD	ERBB2	0.903096	2.8593	4.81847	0.0042458	1.4466e-06	0.166624	0.000556664	0.202165	2.04661e-50
B2_Pneumonia.meta	IREB2	0.937616	-1.82068	-7.19607	0.068656	6.1973e-13	0.536066	1.0697e-08	0.0557744	1.17868e-23
B2_Pneumonia.meta	CDH15	0.915597	-5.34682	2.90806	8.9511e-08	0.0036368	3.35181e-05	0.370571	0.0557744	1.17868e-23
B2_Pneumonia.meta	PHTF1	0.911408	-1.94586	4.21322	0.051672	2.5176e-05	0.491651	0.0188117	0.0557744	1.17868e-23
C2_Asthma	MUC1	1	-6.72028	-5.00239	1.8138e-11	5.6625e-07	2.97331e-08	3.71345e-05	0.264605	1.19738e-39
C2_Asthma	PCNP	0.999999	7.88647	-5.33762	3.1086e-15	9.4177e-08	1.86848e-11	7.92839e-06	0.264605	1.19738e-39
C2_Asthma	CEP97	0.999989	-6.2191	-3.6188	5e-10	0.00029597	4.508e-07	0.00633971	0.264605	1.19738e-39
C2_Asthma	ZBTB11	0.999976	6.2191	-3.4913	5e-10	0.00048068	4.508e-07	0.00889602	0.264605	1.19738e-39
C2_Asthma	MED24	0.999974	5.61701	6.68924	1.9429e-08	2.2434e-11	1.29757e-05	5.34283e-09	0.264605	1.19738e-39
C2_Asthma	TCF19	0.999937	-5.27107	6.92088	1.3563e-07	4.4885e-12	7.41115e-05	1.28955e-09	0.264605	1.19738e-39
C2_Asthma	EFNA1	0.9998	-5.77808	-2.94418	7.5556e-09	0.0032381	5.4497e-06	0.0343317	0.264605	1.19738e-39
C2_Asthma	SENP7	0.999797	5.27497	-3.06477	1.3278e-07	0.0021784	7.41115e-05	0.0259041	0.264605	1.19738e-39
C2_Asthma	ABO	0.999747	7.56739	2.10808	3.8081e-14	0.035024	1.37335e-10	0.161389	0.264605	1.19738e-39
C2_Asthma	PSMD3	0.99963	5.11853	7.59165	3.0792e-07	3.1586e-14	0.000150065	1.54515e-11	0.264605	1.19738e-39
C2_Asthma	CCHCR1	0.999374	4.58129	-6.15379	4.6211e-06	7.5655e-10	0.00163388	1.02959e-07	0.264605	1.19738e-39
C2_Asthma	SLC50A1	0.998684	4.81307	2.15473	1.4863e-06	0.031183	0.000638118	0.150791	0.264605	1.19738e-39
C2_Asthma	MTX1	0.997548	4.60629	4.43751	4.0991e-06	9.1006e-06	0.0014783	0.000395964	0.264605	1.19738e-39
C2_Asthma	GSDMA	0.994838	4.75406	7.74737	1.9937e-06	9.3814e-15	0.00078153	5.66011e-12	0.264605	1.19738e-39
C2_Asthma	FYCO1	0.980629	-4.29003	-2.62603	1.7865e-05	0.0086387	0.00565161	0.0662825	0.264605	1.19738e-39
C2_Asthma	ANAPC1	0.90324	3.35998	-3.12298	0.00077947	0.0017903	0.097607	0.0226446	0.264605	1.19738e-39
C2_IPF	FUT3	0.938071	-3.1463	3.92895	0.0016535	8.5316e-05	0.146684	0.0159057	0.135303	1.31034e-49
C2_IPF	TCF19	0.917192	-5.27107	3.07253	1.3563e-07	0.0021225	7.41115e-05	0.162641	0.135303	1.31034e-49
C2_COPD	MED24	0.994343	5.61701	-3.9885	1.9429e-08	6.6493e-05	1.29757e-05	0.00962074	0.188822	1.23212e-33
C2_COPD	PSMD3	0.989601	5.11853	3.56809	3.0792e-07	0.00035959	0.000150065	0.0276747	0.188822	1.23212e-33
C2_COPD	GSDMA	0.986999	4.75406	4.78581	1.9937e-06	1.703e-06	0.00078153	0.0006123	0.188822	1.23212e-33
C2_COPD	GSDMB	0.977248	-4.10313	6.63151	4.0759e-05	3.3227e-11	0.0108083	2.00315e-07	0.188822	1.23212e-33
C2_COPD	ZPBP2	0.965908	-3.84163	6.46855	0.00012222	9.8948e-11	0.0256264	4.47393e-07	0.188822	1.23212e-33
C2_COPD	PCNP	0.940958	7.88647	2.40141	3.1086e-15	0.016332	1.86848e-11	0.222929	0.188822	1.23212e-33
C2_COPD	SURF1	0.929403	5.60986	2.30788	2.0249e-08	0.021006	1.30404e-05	0.250251	0.188822	1.23212e-33
C2_COPD	SFTPD	0.917113	5.85376	2.23771	4.8058e-09	0.02524	3.61076e-06	0.271843	0.188822	1.23212e-33

## Sheet: ST2.4 twas_cofdr
ST2.4 TWAS-cofdr analysis results for all validated genes across pairwise colocalization analyses
Comparisons=trait comparisons identifying the "Gene"; Gene=HGNC symbol of the colocalized gene; tissue=the prediction model trained on the expression data of every single tissue in GTEx v8 ("smultixcan" refers to gene-based z-scores from MultiXcan analyses across multi-tissue models); TT=posterior possibility that corresponding Gene is shared between trait1 and trait2; Z_trait1=z-scores of the Ge…
Comparisons	Gene	tissue	TT	Z_trait1	Z_trait2	P_trait1	P_trait2	FDR_trait1	FDR_trait2	prop	LRT
A2_Asthma	CCHCR1	Kidney_Cortex	0.999999	7.51881	-8.17124	5.52751e-14	3.05238e-16	1.02834e-10	2.16155e-13	0.0447485	4.00998e-05
A2_Asthma	NPNT	Vagina	0.999998	6.20328	-8.69981	5.52973e-10	3.32426e-18	8.66667e-07	2.77755e-15	0.0624046	1.34663e-12
A2_Asthma	NPNT	Kidney_Cortex	0.999998	6.20328	-8.69981	5.52973e-10	3.32426e-18	5.14376e-07	2.78211e-15	0.0447485	4.00998e-05
A2_Asthma	NPNT	Brain_Putamen_basal_ganglia	0.999998	6.20328	-8.69981	5.52973e-10	3.32426e-18	9.3255e-07	2.28553e-15	0.0655461	4.62267e-11
A2_Asthma	NPNT	Esophagus_Muscularis	0.999998	6.20328	-8.69981	5.52973e-10	3.32426e-18	1.18124e-06	3.26417e-15	0.069716	4.38893e-13
A2_Asthma	NPNT	Heart_Left_Ventricle	0.999998	6.20328	-8.69981	5.52973e-10	3.32426e-18	8.78079e-07	2.53575e-15	0.0498175	9.28742e-07
A2_Asthma	NPNT	Testis	0.999997	6.20328	-6.97996	5.52973e-10	2.95271e-12	9.55476e-07	1.42422e-09	0.0638544	5.26303e-12
A2_Asthma	NPNT	Breast_Mammary_Tissue	0.999997	6.20328	-8.69981	5.52973e-10	3.32426e-18	8.78744e-07	2.98994e-15	0.0610813	5.84068e-06
A2_Asthma	NPNT	Heart_Atrial_Appendage	0.999996	6.20328	-8.69981	5.52973e-10	3.32426e-18	7.51183e-07	2.87834e-15	0.0556134	2.86953e-10
A2_Asthma	TCF19	Pituitary	0.999996	6.05101	-6.36716	1.43943e-09	1.92556e-10	1.82145e-06	6.53493e-08	0.0604285	6.6177e-09
A2_Asthma	NPNT	Skin_Not_Sun_Exposed_Suprapubic	0.999994	6.29822	-8.69981	3.01088e-10	3.32426e-18	9.91858e-07	2.40861e-15	0.0586422	3.26555e-07
A2_Asthma	NPNT	Artery_Aorta	0.999994	6.20328	-8.68323	5.52973e-10	3.84679e-18	1.59498e-06	4.01766e-15	0.0521687	1.57613e-05
A2_Asthma	NPNT	Adipose_Visceral_Omentum	0.999991	6.20328	-8.69981	5.52973e-10	3.32426e-18	1.76481e-06	2.11041e-15	0.058127	9.38563e-10
A2_Asthma	NPNT	Nerve_Tibial	0.999991	6.00957	-8.5642	1.86011e-09	1.08833e-17	2.53421e-06	9.24947e-15	0.0537861	0.000153911
A2_Asthma	TCF19	Brain_Putamen_basal_ganglia	0.999991	5.96618	-6.46962	2.42875e-09	9.82487e-11	3.22959e-06	3.02192e-08	0.0655461	4.62267e-11
A2_Asthma	TCF19	Whole_Blood	0.999989	5.91316	-6.30736	3.35608e-09	2.83843e-10	4.13357e-06	9.44422e-08	0.0693805	3.61687e-12
A2_Asthma	TCF19	Kidney_Cortex	0.999989	5.91316	-6.30736	3.35608e-09	2.83843e-10	2.83802e-06	8.71019e-08	0.0447485	4.00998e-05
A2_Asthma	CCHCR1	Brain_Spinal_cord_cervical_c-1	0.999986	5.91316	-6.30736	3.35608e-09	2.83843e-10	5.32275e-06	9.45798e-08	0.054154	1.40495e-09
A2_Asthma	TCF19	Vagina	0.999984	3.88068	-6.35108	0.000104167	2.13803e-10	0.0336121	7.25726e-08	0.0624046	1.34663e-12
A2_Asthma	CCHCR1	Brain_Hippocampus	0.999981	3.0194	-6.30736	0.00253275	2.83843e-10	0.262117	1.08343e-07	0.0531252	1.34359e-06
A2_Asthma	TCF19	Liver	0.99998	5.91316	-6.30736	3.35608e-09	2.83843e-10	3.85983e-06	7.85516e-08	0.0651574	5.45038e-08
A2_Asthma	CCHCR1	Liver	0.99998	5.91316	-6.30736	3.35608e-09	2.83843e-10	3.85983e-06	7.85516e-08	0.0651574	5.45038e-08
A2_Asthma	CCHCR1	Minor_Salivary_Gland	0.999979	5.91316	-6.30736	3.35608e-09	2.83843e-10	4.41138e-06	9.50792e-08	0.04996	2.20464e-09
A2_Asthma	TCF19	Uterus	0.999976	5.92031	-6.2861	3.21336e-09	3.25549e-10	6.0288e-06	1.13525e-07	0.0613091	1.07832e-08
A2_Asthma	CCHCR1	Esophagus_Mucosa	0.999975	5.91316	-6.30736	3.35608e-09	2.83843e-10	4.78428e-06	7.54608e-08	0.058244	9.75701e-06
A2_Asthma	TCF19	Artery_Aorta	0.999968	5.91316	-6.30736	3.35608e-09	2.83843e-10	6.04238e-06	9.12154e-08	0.0521687	1.57613e-05
A2_Asthma	TCF19	Brain_Spinal_cord_cervical_c-1	0.999968	5.74998	-6.35108	8.92555e-09	2.13803e-10	1.23864e-05	7.83658e-08	0.054154	1.40495e-09
A2_Asthma	CCHCR1	Adrenal_Gland	0.999965	7.48444	-7.35291	7.18543e-14	1.93932e-13	2.80471e-10	9.39924e-11	0.0617432	2.31243e-09
A2_Asthma	TCF19	Brain_Cerebellum	0.999959	5.68584	-6.40586	1.30169e-08	1.49529e-10	1.97271e-05	5.00754e-08	0.063331	3.38068e-09
A2_Asthma	NPNT	Adrenal_Gland	0.999959	5.6683	-7.55648	1.44219e-08	4.14128e-14	1.53528e-05	2.29387e-11	0.0617432	2.31243e-09
A2_Asthma	TCF19	Brain_Hippocampus	0.999958	5.74998	-6.35108	8.92555e-09	2.13803e-10	1.2932e-05	8.44225e-08	0.0531252	1.34359e-06
A2_Asthma	CCHCR1	Cells_EBV-transformed_lymphocytes	0.999955	5.33282	-6.30736	9.67003e-08	2.83843e-10	8.50479e-05	7.79596e-08	0.0644842	8.13629e-10
A2_Asthma	TCF19	Brain_Amygdala	0.999939	5.65784	-5.93649	1.53286e-08	2.91195e-09	2.39564e-05	9.85695e-07	0.0590834	3.25671e-08
A2_Asthma	TCF19	Brain_Frontal_Cortex_BA9	0.999926	5.84048	-5.91619	5.2052e-09	3.2949e-09	7.01719e-06	8.79737e-07	0.0509576	2.68939e-05
A2_Asthma	MICB	Pancreas	0.999894	-0.388648	-5.76925	0.697537	7.9626e-09	0.966626	1.98325e-06	0.0681392	6.03918e-12
A2_Asthma	TCF19	Brain_Nucleus_accumbens_basal_ganglia	0.999887	5.74998	-6.35108	8.92555e-09	2.13803e-10	9.8035e-06	8.25002e-08	0.0512455	1.20661e-08
A2_Asthma	TCF19	Esophagus_Muscularis	0.999878	5.52859	-5.46733	3.22821e-08	4.56853e-08	3.76145e-05	7.98867e-06	0.069716	4.38893e-13
A2_Asthma	TCF19	Pancreas	0.999877	5.45707	-6.25196	4.84046e-08	4.05328e-10	4.09745e-05	1.36526e-07	0.0681392	6.03918e-12
A2_Asthma	TCF19	Breast_Mammary_Tissue	0.999865	5.45707	-6.25196	4.84046e-08	4.05328e-10	4.39548e-05	1.15997e-07	0.0610813	5.84068e-06
A2_Asthma	NPNT	Artery_Tibial	0.999856	5.61773	-7.47052	1.93485e-08	7.98792e-14	4.95591e-05	3.76763e-11	0.0519574	1.18796e-05
A2_Asthma	MICB	Esophagus_Muscularis	0.999855	-0.93212	5.24267	0.351274	1.58268e-07	0.871934	2.24477e-05	0.069716	4.38893e-13
A2_Asthma	TCF19	Minor_Salivary_Gland	0.999828	2.92152	-6.25196	0.00348329	4.05328e-10	0.278428	1.32002e-07	0.04996	2.20464e-09
A2_Asthma	TCF19	Adrenal_Gland	0.999827	5.47001	-5.14827	4.50011e-08	2.62902e-07	4.05356e-05	4.13253e-05	0.0617432	2.31243e-09
A2_Asthma	TCF19	Brain_Hypothalamus	0.999827	5.53325	-5.8337	3.14347e-08	5.42119e-09	4.09663e-05	1.85564e-06	0.0444058	0.000224976
A2_Asthma	TCF19	Brain_Caudate_basal_ganglia	0.999814	5.45707	-6.25196	4.84046e-08	4.05328e-10	7.04889e-05	1.28851e-07	0.0546439	5.19225e-11
A2_Asthma	TCF19	Heart_Atrial_Appendage	0.99981	5.45707	-6.25196	4.84046e-08	4.05328e-10	4.55226e-05	1.14265e-07	0.0556134	2.86953e-10
A2_Asthma	TCF19	Brain_Anterior_cingulate_cortex_BA24	0.999796	5.54741	-5.82047	2.89936e-08	5.86841e-09	3.05961e-05	1.61004e-06	0.0519095	4.06901e-10
A2_Asthma	TCF19	Small_Intestine_Terminal_Ileum	0.99978	5.45707	-6.25196	4.84046e-08	4.05328e-10	4.46886e-05	1.37777e-07	0.050527	6.64485e-07
A2_Asthma	TCF19	Esophagus_Gastroesophageal_Junction	0.999777	5.74998	-6.35108	8.92555e-09	2.13803e-10	2.14492e-05	7.7428e-08	0.0656929	7.81643e-13
A2_Asthma	TCF19	Brain_Substantia_nigra	0.999772	5.74998	-6.35108	8.92555e-09	2.13803e-10	1.90971e-05	5.9544e-08	0.0608949	1.13289e-10
A2_Asthma	NPNT	Colon_Transverse	0.99976	5.495	-7.26775	3.9071e-08	3.65525e-13	4.94053e-05	1.64329e-10	0.049494	0.00335111
A2_Asthma	TCF19	Brain_Cortex	0.999743	5.41739	-5.71026	6.04754e-08	1.12807e-08	7.8192e-05	2.66614e-06	0.0594747	1.01349e-07
A2_Asthma	TCF19	Brain_Cerebellar_Hemisphere	0.999724	5.45707	-6.25196	4.84046e-08	4.05328e-10	8.2025e-05	1.54103e-07	0.0449011	0.00040927
A2_Asthma	TCF19	Muscle_Skeletal	0.99969	4.32593	-6.25196	1.5189e-05	4.05328e-10	0.0112275	1.28544e-07	0.0634535	2.0184e-09
A2_Asthma	CCHCR1	Brain_Amygdala	0.999578	3.47867	-6.81942	0.000503917	9.14107e-12	0.108095	4.30505e-09	0.0590834	3.25671e-08
A2_Asthma	TCF19	Spleen	0.99915	5.14619	-4.97474	2.65826e-07	6.53349e-07	0.000231591	8.48511e-05	0.0474372	8.07939e-06
A2_Asthma	TCF19	Lung	0.998625	5.07337	-4.8845	3.90835e-07	1.03692e-06	0.000343492	0.000120958	0.0708749	3.00613e-12
A2_Asthma	CCHCR1	Ovary	0.997361	4.23233	-5.10993	2.31282e-05	3.22278e-07	0.00996636	4.56405e-05	0.0520862	9.46933e-08
A2_Asthma	TCF19	Prostate	0.996699	4.8812	-5.2249	1.0544e-06	1.74246e-07	0.000769463	2.51653e-05	0.0555227	3.74282e-10
A2_Asthma	MED24	Pancreas	0.996691	4.75528	-10.1206	1.9817e-06	4.47703e-24	0.00111834	5.61997e-21	0.0681392	6.03918e-12
A2_Asthma	MED24	Colon_Sigmoid	0.996622	4.81788	-10.418	1.4509e-06	2.05239e-25	0.00113397	2.31939e-22	0.0671184	4.53811e-11
A2_Asthma	TCF19	Testis	0.995757	4.8616	-4.43426	1.16442e-06	9.23875e-06	0.000787301	0.000925975	0.0638544	5.26303e-12
A2_Asthma	MED24	Spleen	0.995642	4.7029	-9.99907	2.56492e-06	1.53838e-23	0.00164654	1.68914e-20	0.0474372	8.07939e-06
A2_Asthma	TCF19	Ovary	0.995316	4.89722	-4.61319	9.72034e-07	3.96527e-06	0.000762334	0.000402492	0.0520862	9.46933e-08
A2_Asthma	MED24	Adipose_Visceral_Omentum	0.994515	4.7029	-9.99907	2.56492e-06	1.53838e-23	0.00218291	1.2208e-20	0.058127	9.38563e-10
A2_Asthma	GSDMA	Small_Intestine_Terminal_Ileum	0.994478	4.71842	-14.2499	2.37682e-06	4.48807e-46	0.00158481	2.66973e-42	0.050527	6.64485e-07
A2_Asthma	MED24	Ovary	0.994372	4.75528	-10.1206	1.9817e-06	4.47703e-24	0.00127652	4.35503e-21	0.0520862	9.46933e-08
A2_Asthma	MED24	Cells_Cultured_fibroblasts	0.994089	4.75528	-10.1206	1.9817e-06	4.47703e-24	0.00163979	5.51078e-21	0.0489633	4.8476e-06
A2_Asthma	GSDMA	Adrenal_Gland	0.994073	4.53741	-11.9127	5.69485e-06	1.01664e-32	0.00222289	2.36511e-29	0.0617432	2.31243e-09
A2_Asthma	NPNT	Stomach	0.993402	4.6938	-5.89374	2.68173e-06	3.77555e-09	0.00148275	9.29249e-07	0.0643416	1.78844e-09
A2_Asthma	ABO	Brain_Spinal_cord_cervical_c-1	0.993167	7.24154	3.73622	4.43632e-13	0.00018681	1.64174e-09	0.0090892	0.054154	1.40495e-09
A2_Asthma	GSDMA	Minor_Salivary_Gland	0.992693	4.53741	-11.9127	5.69485e-06	1.01664e-32	0.00354579	5.95954e-29	0.04996	2.20464e-09
A2_Asthma	MED24	Adrenal_Gland	0.991766	4.45021	-10.2873	8.57867e-06	8.03585e-25	0.00313926	1.05685e-21	0.0617432	2.31243e-09
A2_Asthma	INTS12	Heart_Atrial_Appendage	0.991658	-4.48852	5.94004	7.17212e-06	2.84953e-09	0.00324764	6.9084e-07	0.0556134	2.86953e-10
A2_Asthma	GSDMA	Heart_Atrial_Appendage	0.991488	4.53741	-11.9127	5.69485e-06	1.01664e-32	0.00290105	2.05395e-29	0.0556134	2.86953e-10
A2_Asthma	GSDMA	Esophagus_Gastroesophageal_Junction	0.991409	4.6075	-11.8935	4.07546e-06	1.27913e-32	0.00315491	2.62498e-29	0.0656929	7.81643e-13
A2_Asthma	GSDMA	Colon_Sigmoid	0.991136	4.64152	-11.9127	3.45864e-06	1.01664e-32	0.00229627	2.10631e-29	0.0671184	4.53811e-11
A2_Asthma	GSDMA	Adipose_Visceral_Omentum	0.990883	4.5858	-11.9127	4.52251e-06	1.01664e-32	0.00339614	1.84404e-29	0.058127	9.38563e-10
A2_Asthma	INTS12	Esophagus_Gastroesophageal_Junction	0.99088	-4.3284	5.34238	1.50195e-05	9.17348e-08	0.00775132	1.48622e-05	0.0656929	7.81643e-13
A2_Asthma	GSDMA	Artery_Tibial	0.990568	4.43904	-11.9127	9.03615e-06	1.01664e-32	0.00709124	3.23672e-29	0.0519574	1.18796e-05
A2_Asthma	GSDMA	Prostate	0.990066	4.53741	-11.9127	5.69485e-06	1.01664e-32	0.00294376	2.49605e-29	0.0555227	3.74282e-10
A2_Asthma	INTS12	Adrenal_Gland	0.989547	-4.48852	5.94004	7.17212e-06	2.84953e-09	0.00270921	7.05229e-07	0.0617432	2.31243e-09
A2_Asthma	INTS12	Esophagus_Muscularis	0.989403	-4.34287	5.34238	1.40635e-05	9.17348e-08	0.00693764	1.40246e-05	0.069716	4.38893e-13
A2_Asthma	INTS12	Whole_Blood	0.989292	-4.44383	5.34238	8.83716e-06	9.17348e-08	0.00425913	1.62459e-05	0.0693805	3.61687e-12
A2_Asthma	GSDMA	Uterus	0.98927	4.53741	-11.9127	5.69485e-06	1.01664e-32	0.00356149	2.26893e-29	0.0613091	1.07832e-08
A2_Asthma	INTS12	Brain_Cortex	0.988956	-4.30621	5.34238	1.66076e-05	9.17348e-08	0.00759153	1.78956e-05	0.0594747	1.01349e-07
A2_Asthma	GSDMA	Lung	0.988599	4.53741	-11.9127	5.69485e-06	1.01664e-32	0.00357501	2.21373e-29	0.0708749	3.00613e-12
A2_Asthma	INTS12	Adipose_Visceral_Omentum	0.988541	-4.44383	5.34238	8.83716e-06	9.17348e-08	0.00537215	1.51267e-05	0.058127	9.38563e-10
A2_Asthma	INTS12	Pancreas	0.988384	-4.44383	5.34238	8.83716e-06	9.17348e-08	0.00374033	1.56734e-05	0.0681392	6.03918e-12
A2_Asthma	NPNT	Adipose_Subcutaneous	0.988222	4.56843	-6.19485	4.91392e-06	5.83416e-10	0.00351447	1.59831e-07	0.0623683	4.33032e-10
A2_Asthma	GSDMA	Colon_Transverse	0.987842	4.69364	-11.9127	2.68381e-06	1.01664e-32	0.00161604	3.19936e-29	0.049494	0.00335111
A2_Asthma	INTS12	Heart_Left_Ventricle	0.987534	-4.44383	5.34238	8.83716e-06	9.17348e-08	0.00484403	1.59035e-05	0.0498175	9.28742e-07
A2_Asthma	INTS12	Skin_Not_Sun_Exposed_Suprapubic	0.987214	-4.44383	5.34238	8.83716e-06	9.17348e-08	0.00554511	1.45903e-05	0.0586422	3.26555e-07
A2_Asthma	INTS12	Prostate	0.986813	-4.44383	5.34238	8.83716e-06	9.17348e-08	0.00406051	1.54265e-05	0.0555227	3.74282e-10
A2_Asthma	NPNT	Prostate	0.986813	-4.44383	5.34238	8.83716e-06	9.17348e-08	0.00406051	1.54265e-05	0.0555227	3.74282e-10
A2_Asthma	INTS12	Cells_Cultured_fibroblasts	0.98595	-4.48852	5.94004	7.17212e-06	2.84953e-09	0.00494558	7.15814e-07	0.0489633	4.8476e-06
A2_Asthma	INTS12	Stomach	0.985792	-4.4288	5.34231	9.47576e-06	9.17687e-08	0.004269	1.62755e-05	0.0643416	1.78844e-09
A2_Asthma	MED24	Esophagus_Muscularis	0.983865	4.40835	-10.2148	1.0416e-05	1.70175e-24	0.00580442	2.41365e-21	0.069716	4.38893e-13
A2_Asthma	MED24	Esophagus_Mucosa	0.98376	4.39056	-10.2234	1.13058e-05	1.55823e-24	0.00725269	2.2094e-21	0.058244	9.75701e-06
A2_Asthma	MED24	Adipose_Subcutaneous	0.982694	4.39056	-10.2234	1.13058e-05	1.55823e-24	0.00697085	2.22931e-21	0.0623683	4.33032e-10
A2_Asthma	ACSL6	Muscle_Skeletal	0.98268	-5.24713	-3.41155	1.54483e-07	0.00064594	0.000182707	0.0204982	0.0634535	2.0184e-09
A2_Asthma	INTS12	Artery_Coronary	0.982219	-4.44383	5.34238	8.83716e-06	9.17348e-08	0.00660191	1.70111e-05	0.0578299	4.67351e-08
A2_Asthma	GSDMA	Brain_Substantia_nigra	0.981178	4.29094	-12.1617	1.77919e-05	4.97236e-34	0.0146413	7.51749e-31	0.0608949	1.13289e-10
A2_Asthma	INTS12	Nerve_Tibial	0.980787	-4.44383	5.34238	8.83716e-06	9.17348e-08	0.00388379	1.68801e-05	0.0537861	0.000153911
A2_Asthma	GSDMA	Thyroid	0.979833	4.52943	-13.8064	5.91443e-06	2.33082e-43	0.00348437	7.83739e-40	0.0589864	8.38301e-08
A2_Asthma	CCHCR1	Brain_Putamen_basal_ganglia	0.976178	3.57806	-3.20609	0.000346152	0.0013455	0.0828991	0.0333158	0.0655461	4.62267e-11
A2_Asthma	PSMD3	Brain_Hippocampus	0.975768	4.19255	-8.02633	2.75834e-05	1.00431e-15	0.0127888	1.27782e-12	0.0531252	1.34359e-06
A2_Asthma	ACSL6	Artery_Aorta	0.973963	-5.44774	-3.37527	5.10142e-08	0.000737434	7.14369e-05	0.0235631	0.0521687	1.57613e-05
A2_Asthma	INTS12	Colon_Transverse	0.973576	-4.44383	5.34238	8.83716e-06	9.17348e-08	0.00465608	1.69817e-05	0.049494	0.00335111
A2_Asthma	GSDMA	Stomach	0.973569	4.16875	-13.1294	3.0628e-05	2.2334e-39	0.0119479	3.36684e-36	0.0643416	1.78844e-09
A2_Asthma	ZSWIM7	Vagina	0.971855	4.07543	5.23065	4.59291e-05	1.68912e-07	0.0176764	3.00775e-05	0.0624046	1.34663e-12
A2_Asthma	MED24	Esophagus_Gastroesophageal_Junction	0.97101	4.09869	-8.69403	4.15494e-05	3.49815e-18	0.0159965	3.07662e-15	0.0656929	7.81643e-13
A2_Asthma	MED24	Breast_Mammary_Tissue	0.970497	4.18247	-8.63235	2.88365e-05	6.01046e-18	0.0118257	5.04558e-15	0.0610813	5.84068e-06
A2_Asthma	GSDMA	Adipose_Subcutaneous	0.969947	4.12463	-12.9467	3.71335e-05	2.45327e-38	0.0169207	8.90688e-35	0.0623683	4.33032e-10
A2_Asthma	ZSWIM7	Artery_Aorta	0.96631	-4.07543	-5.23065	4.59291e-05	1.68912e-07	0.0173197	3.06809e-05	0.0521687	1.57613e-05
A2_Asthma	ZSWIM7	Uterus	0.966078	4.07543	5.23065	4.59291e-05	1.68912e-07	0.0194807	2.81328e-05	0.0613091	1.07832e-08
A2_Asthma	ZSWIM7	Spleen	0.965389	4.07543	5.23065	4.59291e-05	1.68912e-07	0.0163603	2.68437e-05	0.0474372	8.07939e-06
A2_Asthma	GSDMA	Esophagus_Muscularis	0.962453	4.03638	-12.9751	5.4282e-05	1.69464e-38	0.0198781	5.40802e-35	0.069716	4.38893e-13
A2_Asthma	MED24	Whole_Blood	0.9616	4.002	-9.36362	6.28092e-05	7.70497e-21	0.0217575	7.69096e-18	0.0693805	3.61687e-12
A2_Asthma	ZSWIM7	Small_Intestine_Terminal_Ileum	0.961587	4.04783	5.31041	5.16954e-05	1.09382e-07	0.0206816	2.28301e-05	0.050527	6.64485e-07
A2_Asthma	FYCO1	Esophagus_Muscularis	0.959412	-4.33355	-3.11981	1.46724e-05	0.00180969	0.00696505	0.0392691	0.069716	4.38893e-13
A2_Asthma	ZSWIM7	Cells_Cultured_fibroblasts	0.958169	-3.97943	-5.3141	6.90801e-05	1.07184e-07	0.0259825	1.71341e-05	0.0489633	4.8476e-06
A2_Asthma	SFTPD	Muscle_Skeletal	0.956912	6.43778	2.91815	1.2123e-10	0.00352111	2.04826e-07	0.065145	0.0634535	2.0184e-09
A2_Asthma	GSDMA	Heart_Left_Ventricle	0.956556	4.05466	-12.9019	5.02075e-05	4.39146e-38	0.0199289	8.37451e-35	0.0498175	9.28742e-07
A2_Asthma	MED24	Cells_EBV-transformed_lymphocytes	0.956091	3.84136	-9.13735	0.000122356	6.40012e-20	0.0379806	4.77129e-17	0.0644842	8.13629e-10
A2_Asthma	NCOR1	Whole_Blood	0.955544	-3.89512	-5.11694	9.81509e-05	3.1054e-07	0.0304773	4.15821e-05	0.0693805	3.61687e-12
A2_Asthma	PSMD3	Heart_Atrial_Appendage	0.955184	3.90204	-6.72019	9.53851e-05	1.81482e-11	0.0277662	5.94575e-09	0.0556134	2.86953e-10
A2_Asthma	TCF19	Stomach	0.954478	3.91372	-4.3897	9.08834e-05	1.13507e-05	0.0264903	0.000912593	0.0643416	1.78844e-09
A2_Asthma	ICAM5	Skin_Sun_Exposed_Lower_leg	0.951517	-4.32649	2.89927	1.51503e-05	0.00374032	0.00754375	0.0661726	0.0575585	6.71981e-13
A2_Asthma	SFTPD	Prostate	0.950769	4.60313	2.91671	4.16197e-06	0.00353744	0.00224493	0.06604	0.0555227	3.74282e-10
A2_Asthma	ICAM5	Colon_Sigmoid	0.949845	-7.84234	2.80132	4.42241e-15	0.00508948	1.84341e-11	0.0851511	0.0671184	4.53811e-11
A2_Asthma	ABO	Spleen	0.949643	7.14668	1.79527	8.89006e-13	0.0726101	3.6144e-09	0.361494	0.0474372	8.07939e-06
A2_Asthma	ICAM5	Adipose_Visceral_Omentum	0.948954	-4.31928	3.01255	1.5654e-05	0.00259061	0.00832662	0.0513151	0.058127	9.38563e-10
A2_Asthma	HCN3	Esophagus_Gastroesophageal_Junction	0.948883	-4.23331	-2.92725	2.30279e-05	0.00341972	0.0104933	0.0609364	0.0656929	7.81643e-13
A2_Asthma	HCN3	Skin_Sun_Exposed_Lower_leg	0.948009	-4.23331	-2.92725	2.30279e-05	0.00341972	0.0103196	0.0634644	0.0575585	6.71981e-13
A2_Asthma	ICAM5	Prostate	0.947903	-4.31928	3.01255	1.5654e-05	0.00259061	0.00647345	0.0526528	0.0555227	3.74282e-10
A2_Asthma	HCN3	Whole_Blood	0.947344	-4.23331	-2.92725	2.30279e-05	0.00341972	0.0102106	0.0583052	0.0693805	3.61687e-12
A2_Asthma	MED24	Artery_Tibial	0.947154	3.8589	-9.79183	0.000113898	1.22068e-22	0.0383867	1.55454e-19	0.0519574	1.18796e-05
A2_Asthma	ICAM5	Liver	0.94692	-7.78919	2.86644	6.74416e-15	0.00415121	3.66916e-11	0.0748462	0.0651574	5.45038e-08
A2_Asthma	HCN3	Vagina	0.946693	-4.23331	-2.92725	2.30279e-05	0.00341972	0.0113151	0.069953	0.0624046	1.34663e-12
A2_Asthma	INTS12	Artery_Aorta	0.946066	-3.85736	4.9382	0.00011462	7.88465e-07	0.0370397	0.000116257	0.0521687	1.57613e-05
A2_Asthma	NCOR1	Thyroid	0.945617	-3.77817	-4.70992	0.000157988	2.47817e-06	0.0479409	0.000282469	0.0589864	8.38301e-08
A2_Asthma	PSMD3	Esophagus_Mucosa	0.94444	-3.94966	7.05369	7.82615e-05	1.74237e-12	0.0358605	7.41144e-10	0.058244	9.75701e-06
A2_Asthma	HCN3	Brain_Spinal_cord_cervical_c-1	0.943955	4.23331	2.92725	2.30279e-05	0.00341972	0.0109731	0.0700247	0.054154	1.40495e-09
A2_Asthma	HCN3	Esophagus_Muscularis	0.943255	-4.23331	-2.92725	2.30279e-05	0.00341972	0.0101775	0.0582814	0.069716	4.38893e-13
A2_Asthma	ACSL6	Brain_Cortex	0.942867	-3.17724	-2.85811	0.00148686	0.00426168	0.192799	0.0791002	0.0594747	1.01349e-07
A2_Asthma	MED24	Brain_Frontal_Cortex_BA9	0.941461	-4.0389	10.3123	5.37021e-05	6.20224e-25	0.0210183	8.27999e-22	0.0509576	2.68939e-05
A2_Asthma	HCN3	Pancreas	0.941121	-4.23331	-2.92725	2.30279e-05	0.00341972	0.00826829	0.0624073	0.0681392	6.03918e-12
A2_Asthma	SFTPD	Heart_Atrial_Appendage	0.941114	4.27319	2.9323	1.92692e-05	0.00336464	0.00812363	0.0605136	0.0556134	2.86953e-10
A2_Asthma	HCN3	Cells_EBV-transformed_lymphocytes	0.940707	4.23331	2.92725	2.30279e-05	0.00341972	0.0100142	0.0614314	0.0644842	8.13629e-10
A2_Asthma	HCN3	Lung	0.940143	-4.23331	-2.92725	2.30279e-05	0.00341972	0.0112436	0.0638267	0.0708749	3.00613e-12
A2_Asthma	HCN3	Prostate	0.938635	-4.23331	-2.92725	2.30279e-05	0.00341972	0.0081624	0.0650861	0.0555227	3.74282e-10
A2_Asthma	SYT11	Brain_Caudate_basal_ganglia	0.938606	4.07143	2.84996	4.67247e-05	0.00437244	0.0167673	0.0796668	0.0546439	5.19225e-11
A2_Asthma	ACSL6	Prostate	0.938096	3.76588	4.96938	0.000165965	6.71671e-07	0.0429641	8.24544e-05	0.0555227	3.74282e-10
A2_Asthma	HCN3	Adipose_Visceral_Omentum	0.937142	-4.23331	-2.92725	2.30279e-05	0.00341972	0.0113067	0.0621176	0.058127	9.38563e-10
A2_Asthma	UNC50	Esophagus_Gastroesophageal_Junction	0.937038	-3.66733	-3.89802	0.000245094	9.69831e-05	0.0688009	0.00534144	0.0656929	7.81643e-13
A2_Asthma	BPTF	Heart_Atrial_Appendage	0.936921	-3.90663	-2.89568	9.35916e-05	0.00378335	0.0277662	0.0652373	0.0556134	2.86953e-10
A2_Asthma	HCN3	Adipose_Subcutaneous	0.936555	-4.23331	-2.92725	2.30279e-05	0.00341972	0.0122858	0.0667971	0.0623683	4.33032e-10
A2_Asthma	HCN3	Brain_Caudate_basal_ganglia	0.935832	-4.23331	-2.92725	2.30279e-05	0.00341972	0.0125778	0.0695309	0.0546439	5.19225e-11
A2_Asthma	ZSWIM7	Cells_EBV-transformed_lymphocytes	0.935304	3.66088	5.17224	0.000251346	2.31304e-07	0.0616908	3.05585e-05	0.0644842	8.13629e-10
A2_Asthma	SYT11	Esophagus_Gastroesophageal_Junction	0.934797	-4.07143	-2.84996	4.67247e-05	0.00437244	0.0170215	0.0726038	0.0656929	7.81643e-13
A2_Asthma	HCN3	Colon_Sigmoid	0.934362	-4.23331	-2.92725	2.30279e-05	0.00341972	0.0110755	0.0662159	0.0671184	4.53811e-11
A2_Asthma	ICAM5	Kidney_Cortex	0.934134	-4.31928	3.01255	1.5654e-05	0.00259061	0.0066188	0.0590325	0.0447485	4.00998e-05
A2_Asthma	ICAM5	Artery_Coronary	0.93368	-4.31928	3.01255	1.5654e-05	0.00259061	0.0110066	0.0550992	0.0578299	4.67351e-08
A2_Asthma	SYT11	Skin_Sun_Exposed_Lower_leg	0.933271	-4.07143	-2.84996	4.67247e-05	0.00437244	0.0169775	0.0736753	0.0575585	6.71981e-13
A2_Asthma	HCN3	Brain_Cerebellum	0.932846	-4.23331	-2.92725	2.30279e-05	0.00341972	0.00900614	0.0639197	0.063331	3.38068e-09
A2_Asthma	HCN3	Uterus	0.932709	-4.23331	-2.92725	2.30279e-05	0.00341972	0.0116101	0.0702687	0.0613091	1.07832e-08
A2_Asthma	HCN3	Minor_Salivary_Gland	0.931922	-4.23331	-2.92725	2.30279e-05	0.00341972	0.0112249	0.0671572	0.04996	2.20464e-09
A2_Asthma	ZSWIM7	Pancreas	0.931567	3.66088	5.17224	0.000251346	2.31304e-07	0.0572827	3.28535e-05	0.0681392	6.03918e-12
A2_Asthma	SYT11	Whole_Blood	0.931445	-4.07143	-2.84996	4.67247e-05	0.00437244	0.0172648	0.0679058	0.0693805	3.61687e-12
A2_Asthma	HCN3	Brain_Cortex	0.931298	-4.23331	-2.92725	2.30279e-05	0.00341972	0.00944416	0.0691046	0.0594747	1.01349e-07
A2_Asthma	HCN3	Testis	0.931296	-4.23331	-2.92725	2.30279e-05	0.00341972	0.00994741	0.0742383	0.0638544	5.26303e-12
A2_Asthma	HCN3	Stomach	0.930952	-4.23331	-2.92725	2.30279e-05	0.00341972	0.00965901	0.0656718	0.0643416	1.78844e-09
A2_Asthma	GSDMA	Ovary	0.930045	3.67169	-14.1649	0.000240955	1.50998e-45	0.0670532	5.87534e-42	0.0520862	9.46933e-08
A2_Asthma	HCN3	Pituitary	0.929775	-4.23331	-2.92725	2.30279e-05	0.00341972	0.00882853	0.0650955	0.0604285	6.6177e-09
A2_Asthma	HCN3	Ovary	0.929681	-4.23331	-2.92725	2.30279e-05	0.00341972	0.00996636	0.0687064	0.0520862	9.46933e-08
A2_Asthma	HCN3	Small_Intestine_Terminal_Ileum	0.929672	4.23331	2.92725	2.30279e-05	0.00341972	0.0109501	0.0639693	0.050527	6.64485e-07
A2_Asthma	HCN3	Kidney_Cortex	0.929634	-4.23331	-2.92725	2.30279e-05	0.00341972	0.00892523	0.0713877	0.0447485	4.00998e-05
A2_Asthma	NCOR1	Pituitary	0.929524	-3.77817	-4.70992	0.000157988	2.47817e-06	0.0448091	0.00027485	0.0604285	6.6177e-09
A2_Asthma	MED24	Prostate	0.929272	3.68157	-7.11643	0.000231807	1.10755e-12	0.0563881	5.43851e-10	0.0555227	3.74282e-10
A2_Asthma	HCN3	Heart_Left_Ventricle	0.928785	-4.23331	-2.92725	2.30279e-05	0.00341972	0.0109223	0.0618413	0.0498175	9.28742e-07
A2_Asthma	HCN3	Thyroid	0.927374	-4.23331	-2.92725	2.30279e-05	0.00341972	0.0120011	0.0628351	0.0589864	8.38301e-08
A2_Asthma	HCN3	Adrenal_Gland	0.927319	-4.23331	-2.92725	2.30279e-05	0.00341972	0.00713612	0.0639521	0.0617432	2.31243e-09
A2_Asthma	SYT11	Esophagus_Muscularis	0.927044	-4.07143	-2.84996	4.67247e-05	0.00437244	0.0181476	0.0680263	0.069716	4.38893e-13
A2_Asthma	COA5	Whole_Blood	0.926833	-3.66733	-3.89802	0.000245094	9.69831e-05	0.0578057	0.00498416	0.0693805	3.61687e-12
A2_Asthma	COA5	Pancreas	0.926506	-3.66733	-3.89802	0.000245094	9.69831e-05	0.0572827	0.00553211	0.0681392	6.03918e-12
A2_Asthma	HCN3	Skin_Not_Sun_Exposed_Suprapubic	0.926312	-4.23331	-2.92725	2.30279e-05	0.00341972	0.0121375	0.060929	0.0586422	3.26555e-07
A2_Asthma	PSMD3	Nerve_Tibial	0.926181	3.79096	-10.1338	0.000150068	3.91193e-24	0.0406118	5.31944e-21	0.0537861	0.000153911
A2_Asthma	SFTPD	Brain_Cortex	0.925838	5.31935	2.66875	1.0414e-07	0.00761331	0.000116846	0.109814	0.0594747	1.01349e-07
A2_Asthma	HCN3	Muscle_Skeletal	0.925678	-4.23331	-2.92725	2.30279e-05	0.00341972	0.0139167	0.063795	0.0634535	2.0184e-09
A2_Asthma	SYT11	Brain_Substantia_nigra	0.925484	-4.07143	-2.84996	4.67247e-05	0.00437244	0.0275419	0.0814675	0.0608949	1.13289e-10
A2_Asthma	SYT11	Pancreas	0.924871	-4.07143	-2.84996	4.67247e-05	0.00437244	0.0135057	0.0737435	0.0681392	6.03918e-12
A2_Asthma	SYT11	Lung	0.924598	-4.07143	-2.84996	4.67247e-05	0.00437244	0.0190545	0.0733324	0.0708749	3.00613e-12
A2_Asthma	NPNT	Esophagus_Mucosa	0.924436	3.75826	-5.18217	0.000171096	2.19315e-07	0.0537781	2.97888e-05	0.058244	9.75701e-06
A2_Asthma	GSDMA	Skin_Sun_Exposed_Lower_leg	0.923965	3.67154	-14.1645	0.000241096	1.51874e-45	0.0570417	6.76445e-42	0.0575585	6.71981e-13
A2_Asthma	HCN3	Brain_Nucleus_accumbens_basal_ganglia	0.923931	-4.23331	-2.92725	2.30279e-05	0.00341972	0.00988281	0.0666234	0.0512455	1.20661e-08
A2_Asthma	BPTF	Artery_Aorta	0.923857	-3.90663	-2.78419	9.35916e-05	0.00536614	0.0318793	0.0840673	0.0521687	1.57613e-05
A2_Asthma	ZSWIM7	Lung	0.923717	3.66088	5.17224	0.000251346	2.31304e-07	0.0690311	3.39549e-05	0.0708749	3.00613e-12
A2_Asthma	UNC50	Brain_Substantia_nigra	0.923486	-3.66733	-3.89802	0.000245094	9.69831e-05	0.0798195	0.00583596	0.0608949	1.13289e-10
A2_Asthma	COA5	Brain_Substantia_nigra	0.923486	-3.66733	-3.89802	0.000245094	9.69831e-05	0.0798195	0.00583596	0.0608949	1.13289e-10
A2_Asthma	HCN3	Brain_Putamen_basal_ganglia	0.923094	-4.23331	-2.92725	2.30279e-05	0.00341972	0.0140015	0.0628455	0.0655461	4.62267e-11
A2_Asthma	HCN3	Artery_Coronary	0.922941	-4.23331	-2.92725	2.30279e-05	0.00341972	0.0141771	0.0660099	0.0578299	4.67351e-08
A2_Asthma	SYT11	Brain_Anterior_cingulate_cortex_BA24	0.922195	4.07143	2.84996	4.67247e-05	0.00437244	0.0187028	0.0789712	0.0519095	4.06901e-10
A2_Asthma	SYT11	Heart_Atrial_Appendage	0.921964	-4.07143	-2.84996	4.67247e-05	0.00437244	0.0158682	0.0725993	0.0556134	2.86953e-10
A2_Asthma	UNC50	Cells_EBV-transformed_lymphocytes	0.921814	-3.66733	-3.89802	0.000245094	9.69831e-05	0.0616908	0.00514503	0.0644842	8.13629e-10
A2_Asthma	CCHCR1	Heart_Atrial_Appendage	0.920863	3.17	-2.56652	0.00152438	0.0102724	0.161379	0.125274	0.0556134	2.86953e-10
A2_Asthma	ICAM5	Brain_Cerebellum	0.920683	-4.59787	2.6441	4.26832e-06	0.00819089	0.00224996	0.110089	0.063331	3.38068e-09
A2_Asthma	SCAMP3	Brain_Caudate_basal_ganglia	0.920198	4.22663	2.5617	2.37214e-05	0.010416	0.0125778	0.131068	0.0546439	5.19225e-11
A2_Asthma	SYT11	Adipose_Subcutaneous	0.919474	-4.07143	-2.84996	4.67247e-05	0.00437244	0.018906	0.0771716	0.0623683	4.33032e-10
A2_Asthma	UNC50	Colon_Sigmoid	0.919443	-3.66733	-3.89802	0.000245094	9.69831e-05	0.061298	0.00566008	0.0671184	4.53811e-11
A2_Asthma	HCN3	Spleen	0.919405	-4.23331	-2.92725	2.30279e-05	0.00341972	0.0112348	0.0619242	0.0474372	8.07939e-06
A2_Asthma	NCOR1	Nerve_Tibial	0.918972	-3.77817	-4.70992	0.000157988	2.47817e-06	0.0406118	0.000283178	0.0537861	0.000153911
A2_Asthma	UNC50	Liver	0.91878	-3.66733	-3.89802	0.000245094	9.69831e-05	0.0701808	0.0055169	0.0651574	5.45038e-08
A2_Asthma	SYT11	Cells_EBV-transformed_lymphocytes	0.918334	-4.07143	-2.84996	4.67247e-05	0.00437244	0.0170046	0.0724367	0.0644842	8.13629e-10
A2_Asthma	HCN3	Cells_Cultured_fibroblasts	0.917873	-4.23331	-2.92725	2.30279e-05	0.00341972	0.0133832	0.0594539	0.0489633	4.8476e-06
A2_Asthma	SYT11	Adipose_Visceral_Omentum	0.917549	-4.07143	-2.84996	4.67247e-05	0.00437244	0.0192415	0.0728568	0.058127	9.38563e-10
A2_Asthma	COA5	Adipose_Subcutaneous	0.917464	-3.66733	-3.89802	0.000245094	9.69831e-05	0.0634612	0.00570207	0.0623683	4.33032e-10
A2_Asthma	UNC50	Adipose_Subcutaneous	0.917464	-3.66733	-3.89802	0.000245094	9.69831e-05	0.0634612	0.00570207	0.0623683	4.33032e-10
A2_Asthma	SYT11	Colon_Sigmoid	0.916763	-4.07143	-2.84996	4.67247e-05	0.00437244	0.0173325	0.0770976	0.0671184	4.53811e-11
A2_Asthma	UNC50	Adrenal_Gland	0.91667	-3.66733	-3.89802	0.000245094	9.69831e-05	0.0494837	0.00561247	0.0617432	2.31243e-09
A2_Asthma	SCAMP3	Vagina	0.9162	4.22663	2.5617	2.37214e-05	0.010416	0.0113151	0.136064	0.0624046	1.34663e-12
A2_Asthma	SFTPD	Brain_Hippocampus	0.916176	5.07667	2.64511	3.84113e-07	0.00816648	0.000318018	0.112399	0.0531252	1.34359e-06
A2_Asthma	HCN3	Brain_Hippocampus	0.915806	-4.23331	-2.92725	2.30279e-05	0.00341972	0.0121326	0.0673998	0.0531252	1.34359e-06
A2_Asthma	UNC50	Uterus	0.915637	-3.66733	-3.89802	0.000245094	9.69831e-05	0.0726059	0.00563664	0.0613091	1.07832e-08
A2_Asthma	SYT11	Minor_Salivary_Gland	0.915631	-4.07143	-2.84996	4.67247e-05	0.00437244	0.0173557	0.0779065	0.04996	2.20464e-09
A2_Asthma	HCN3	Artery_Tibial	0.9153	-4.23331	-2.92725	2.30279e-05	0.00341972	0.0132087	0.0651949	0.0519574	1.18796e-05
A2_Asthma	SFTPD	Brain_Nucleus_accumbens_basal_ganglia	0.915284	5.47213	2.47125	4.44658e-08	0.0134642	4.47696e-05	0.152518	0.0512455	1.20661e-08
A2_Asthma	SYT11	Uterus	0.914811	-4.07143	-2.84996	4.67247e-05	0.00437244	0.0194807	0.0809668	0.0613091	1.07832e-08
A2_Asthma	ICAM5	Esophagus_Mucosa	0.914526	-4.14908	3.05671	3.33819e-05	0.00223781	0.0186213	0.0465093	0.058244	9.75701e-06
A2_Asthma	UNC50	Heart_Left_Ventricle	0.914492	-3.66733	-3.89802	0.000245094	9.69831e-05	0.070532	0.005335	0.0498175	9.28742e-07
A2_Asthma	ZSWIM7	Brain_Putamen_basal_ganglia	0.913578	-3.66088	-5.17224	0.000251346	2.31304e-07	0.0690032	3.5305e-05	0.0655461	4.62267e-11
A2_Asthma	SFTPD	Brain_Spinal_cord_cervical_c-1	0.912858	4.23686	2.59119	2.26672e-05	0.00956454	0.0109731	0.131324	0.054154	1.40495e-09
A2_Asthma	SYT11	Testis	0.912588	-4.07143	-2.84996	4.67247e-05	0.00437244	0.0177223	0.0855376	0.0638544	5.26303e-12
A2_Asthma	UNC50	Stomach	0.912584	-3.66733	-3.89802	0.000245094	9.69831e-05	0.0573332	0.0050958	0.0643416	1.78844e-09
A2_Asthma	ICAM1	Whole_Blood	0.912378	3.61607	-3.50975	0.000299109	0.000448522	0.063762	0.0146136	0.0693805	3.61687e-12
A2_Asthma	UNC50	Brain_Caudate_basal_ganglia	0.912161	-3.66733	-3.89802	0.000245094	9.69831e-05	0.0650085	0.00565969	0.0546439	5.19225e-11
A2_Asthma	COA5	Brain_Caudate_basal_ganglia	0.912161	-3.66733	-3.89802	0.000245094	9.69831e-05	0.0650085	0.00565969	0.0546439	5.19225e-11
A2_Asthma	SYT11	Stomach	0.91213	-4.07143	-2.84996	4.67247e-05	0.00437244	0.0153611	0.0780548	0.0643416	1.78844e-09
A2_Asthma	COA5	Brain_Amygdala	0.911771	-3.66733	-3.89802	0.000245094	9.69831e-05	0.0864945	0.00607626	0.0590834	3.25671e-08
A2_Asthma	SFTPD	Artery_Tibial	0.911543	4.24767	2.7949	2.16001e-05	0.00519154	0.0132087	0.0859487	0.0519574	1.18796e-05
A2_Asthma	COA5	Muscle_Skeletal	0.911158	-3.66733	-3.89802	0.000245094	9.69831e-05	0.0928959	0.00530165	0.0634535	2.0184e-09
A2_Asthma	SCAMP3	Esophagus_Gastroesophageal_Junction	0.911081	4.22663	2.5617	2.37214e-05	0.010416	0.0104933	0.123795	0.0656929	7.81643e-13
A2_Asthma	CCHCR1	Adipose_Visceral_Omentum	0.910869	4.04203	-2.55081	5.299e-05	0.0107471	0.0211397	0.128686	0.058127	9.38563e-10
A2_Asthma	SCAMP3	Pancreas	0.910302	4.22663	2.5617	2.37214e-05	0.010416	0.00826829	0.123411	0.0681392	6.03918e-12
A2_Asthma	ZSWIM7	Brain_Cortex	0.910022	-3.62919	-5.40199	0.000284312	6.59044e-08	0.0762821	1.34994e-05	0.0594747	1.01349e-07
A2_Asthma	COA5	Skin_Not_Sun_Exposed_Suprapubic	0.909985	-3.66733	-3.89802	0.000245094	9.69831e-05	0.0702088	0.00564667	0.0586422	3.26555e-07
A2_Asthma	SYT11	Heart_Left_Ventricle	0.909637	-4.07143	-2.84996	4.67247e-05	0.00437244	0.0192089	0.0733509	0.0498175	9.28742e-07
A2_Asthma	SYT11	Thyroid	0.909517	-4.07143	-2.84996	4.67247e-05	0.00437244	0.0218317	0.074348	0.0589864	8.38301e-08
A2_Asthma	SYT11	Pituitary	0.9094	4.07143	2.84996	4.67247e-05	0.00437244	0.0151604	0.0758352	0.0604285	6.6177e-09
A2_Asthma	SYT11	Brain_Cerebellum	0.909192	4.07143	2.84996	4.67247e-05	0.00437244	0.0157358	0.0746659	0.063331	3.38068e-09
A2_Asthma	UNC50	Brain_Cortex	0.909077	-3.66733	-3.89802	0.000245094	9.69831e-05	0.0687489	0.00578504	0.0594747	1.01349e-07
A2_Asthma	COA5	Brain_Putamen_basal_ganglia	0.908966	-3.66733	-3.89802	0.000245094	9.69831e-05	0.0690032	0.00535596	0.0655461	4.62267e-11
A2_Asthma	UNC50	Brain_Putamen_basal_ganglia	0.908966	-3.66733	-3.89802	0.000245094	9.69831e-05	0.0690032	0.00535596	0.0655461	4.62267e-11
A2_Asthma	COA5	Adipose_Visceral_Omentum	0.908708	-3.66733	-3.89802	0.000245094	9.69831e-05	0.0651848	0.00521777	0.058127	9.38563e-10
A2_Asthma	SCAMP3	Brain_Spinal_cord_cervical_c-1	0.908641	4.22663	2.5617	2.37214e-05	0.010416	0.0109731	0.137827	0.054154	1.40495e-09
A2_Asthma	SYT11	Ovary	0.908593	-4.07143	-2.84996	4.67247e-05	0.00437244	0.0161667	0.0795007	0.0520862	9.46933e-08
A2_Asthma	HCN3	Brain_Hypothalamus	0.90842	-4.23331	-2.92725	2.30279e-05	0.00341972	0.0154571	0.0655266	0.0444058	0.000224976
A2_Asthma	SYT11	Adrenal_Gland	0.907447	-4.07143	-2.84996	4.67247e-05	0.00437244	0.0118793	0.0742485	0.0617432	2.31243e-09
A2_Asthma	SYT11	Skin_Not_Sun_Exposed_Suprapubic	0.906449	-4.07143	-2.84996	4.67247e-05	0.00437244	0.0192404	0.0717295	0.0586422	3.26555e-07
A2_Asthma	UNC50	Spleen	0.90594	-3.66733	-3.89802	0.000245094	9.69831e-05	0.0553595	0.00545707	0.0474372	8.07939e-06
A2_Asthma	SYT11	Artery_Coronary	0.905812	-4.07143	-2.84996	4.67247e-05	0.00437244	0.02234	0.0764728	0.0578299	4.67351e-08
A2_Asthma	SYT11	Liver	0.905752	-4.07143	-2.84996	4.67247e-05	0.00437244	0.0181575	0.0769364	0.0651574	5.45038e-08
A2_Asthma	SCAMP3	Brain_Anterior_cingulate_cortex_BA24	0.905111	4.22663	2.5617	2.37214e-05	0.010416	0.0125162	0.134858	0.0519095	4.06901e-10
A2_Asthma	ICAM3	Brain_Cortex	0.904546	5.06358	-2.48812	4.11464e-07	0.0128422	0.000338552	0.150315	0.0594747	1.01349e-07
A2_Asthma	COA5	Brain_Anterior_cingulate_cortex_BA24	0.904452	-3.66733	-3.89802	0.000245094	9.69831e-05	0.0711263	0.00562358	0.0519095	4.06901e-10
A2_Asthma	UNC50	Brain_Anterior_cingulate_cortex_BA24	0.904452	-3.66733	-3.89802	0.000245094	9.69831e-05	0.0711263	0.00562358	0.0519095	4.06901e-10
A2_Asthma	HCN3	Brain_Cerebellar_Hemisphere	0.903993	-4.23331	-2.92725	2.30279e-05	0.00341972	0.0113815	0.0649032	0.0449011	0.00040927
A2_Asthma	UNC50	Ovary	0.903609	-3.66733	-3.89802	0.000245094	9.69831e-05	0.0670532	0.00606041	0.0520862	9.46933e-08
A2_Asthma	SFTPD	Brain_Substantia_nigra	0.903477	4.18828	2.60763	2.81074e-05	0.00911712	0.0187933	0.12198	0.0608949	1.13289e-10
A2_Asthma	CCHCR1	Lung	0.903393	3.64856	-2.55081	0.000263718	0.0107471	0.0705048	0.130131	0.0708749	3.00613e-12
A2_Asthma	SCAMP3	Brain_Nucleus_accumbens_basal_ganglia	0.90325	4.22663	2.5617	2.37214e-05	0.010416	0.00988281	0.130194	0.0512455	1.20661e-08
A2_Asthma	COA5	Esophagus_Mucosa	0.902954	-3.66733	-3.89802	0.000245094	9.69831e-05	0.0683599	0.00536371	0.058244	9.75701e-06
A2_Asthma	UNC50	Breast_Mammary_Tissue	0.902379	-3.66733	-3.89802	0.000245094	9.69831e-05	0.0617841	0.00547628	0.0610813	5.84068e-06
A2_Asthma	ACSL6	Minor_Salivary_Gland	0.901744	-4.45766	-2.55084	8.2861e-06	0.0107462	0.00490123	0.13595	0.04996	2.20464e-09
A2_Asthma	CCHCR1	Spleen	0.901318	4.76345	-2.54037	1.90314e-06	0.0110734	0.00136545	0.132815	0.0474372	8.07939e-06
A2_Asthma	MED24	Small_Intestine_Terminal_Ileum	0.900957	3.55252	-8.31557	0.00038156	9.13104e-17	0.084226	7.75943e-14	0.050527	6.64485e-07
A2_Asthma	HCN3	Nerve_Tibial	0.900943	-4.23331	-2.92725	2.30279e-05	0.00341972	0.00871478	0.0636134	0.0537861	0.000153911
A2_Asthma	HCN3	Brain_Frontal_Cortex_BA9	0.900725	-4.23331	-2.92725	2.30279e-05	0.00341972	0.0133046	0.0647055	0.0509576	2.68939e-05
A2_Asthma	SYT11	Cells_Cultured_fibroblasts	0.900395	-3.97157	-2.92424	7.13998e-05	0.00345296	0.0260651	0.0597785	0.0489633	4.8476e-06
A2_Asthma	SCAMP3	Cells_EBV-transformed_lymphocytes	0.900264	4.22663	2.5617	2.37214e-05	0.010416	0.0100142	0.124812	0.0644842	8.13629e-10
A2_Asthma	SYT11	Spleen	0.900251	-4.07143	-2.84996	4.67247e-05	0.00437244	0.0163603	0.0730796	0.0474372	8.07939e-06
A2_Asthma	SYT11	Small_Intestine_Terminal_Ileum	0.900081	-4.07143	-2.84996	4.67247e-05	0.00437244	0.0193376	0.0754991	0.050527	6.64485e-07
A2_Asthma	SCAMP3	Brain_Substantia_nigra	0.900052	4.22663	2.5617	2.37214e-05	0.010416	0.0169181	0.132491	0.0608949	1.13289e-10
A2_IPF	ATP11A	Small_Intestine_Terminal_Ileum	1	-8.90501	6.8171	5.33803e-19	9.28935e-12	3.20335e-15	2.86089e-08	0.0635926	5.34183e-35
A2_IPF	ATP11A	Esophagus_Mucosa	0.999997	-8.84271	6.68226	9.34233e-19	2.35285e-11	3.9954e-15	1.02647e-07	0.0547545	6.37627e-22
A2_IPF	ATP11A	Nerve_Tibial	0.999993	-7.80774	5.95323	5.8224e-15	2.62899e-09	3.96622e-11	5.74265e-06	0.0641162	2.64053e-38
A2_IPF	ATP11A	Colon_Transverse	0.999993	-8.50247	5.91689	1.85594e-17	3.28086e-09	1.17342e-13	5.31335e-06	0.06772	3.49798e-38
A2_IPF	DPP9	Skin_Sun_Exposed_Lower_leg	0.999992	-15.8153	-4.09947	2.43915e-56	4.14097e-05	3.2792e-52	0.0149631	0.0467138	3.79384e-23
A2_IPF	ATP11A	Esophagus_Muscularis	0.999992	-7.80814	5.88421	5.80393e-15	3.99971e-09	3.71945e-11	8.7427e-06	0.05246	1.53366e-23
A2_IPF	DPP9	Cells_Cultured_fibroblasts	0.999974	-15.7214	-5.71172	1.07849e-55	1.11842e-08	1.33862e-51	2.35632e-05	0.0457299	2.28796e-17
A2_IPF	ATP11A	Artery_Aorta	0.999842	-5.09513	6.27972	3.48506e-07	3.39184e-10	0.000366018	8.75094e-07	0.0569515	1.37554e-25
A2_IPF	ATP11A	Skin_Not_Sun_Exposed_Suprapubic	0.999822	-5.09513	6.27972	3.48506e-07	3.39184e-10	0.000382688	9.11794e-07	0.0523127	1.24072e-22
A2_IPF	ATP11A	Skin_Sun_Exposed_Lower_leg	0.999819	-5.09513	6.27972	3.48506e-07	3.39184e-10	0.000275606	7.76222e-07	0.0467138	3.79384e-23
A2_IPF	AZGP1	Esophagus_Muscularis	0.99933	-4.91522	-8.77145	8.86833e-07	1.76384e-18	0.00075777	1.15664e-14	0.05246	1.53366e-23
A2_IPF	AZGP1	Brain_Nucleus_accumbens_basal_ganglia	0.999033	-4.91522	-8.77145	8.86833e-07	1.76384e-18	0.000630278	2.18434e-14	0.0601494	1.11877e-26
A2_IPF	AZGP1	Brain_Spinal_cord_cervical_c-1	0.998549	-4.55072	-7.41824	5.3462e-06	1.18683e-13	0.0039569	1.35619e-09	0.0580753	1.7402e-28
A2_IPF	AZGP1	Adrenal_Gland	0.99848	-4.55072	-7.41824	5.3462e-06	1.18683e-13	0.00215876	1.42419e-09	0.0676429	1.09137e-33
A2_IPF	AZGP1	Artery_Aorta	0.998452	-4.55072	-7.41824	5.3462e-06	1.18683e-13	0.00354622	7.65502e-10	0.0569515	1.37554e-25
A2_IPF	AZGP1	Brain_Cortex	0.99844	-4.55072	-7.41824	5.3462e-06	1.18683e-13	0.00263931	5.00643e-10	0.0550694	7.3456e-27
A2_IPF	AZGP1	Testis	0.998129	-4.55072	-7.41824	5.3462e-06	1.18683e-13	0.00259809	9.21206e-10	0.0511109	7.44327e-31
A2_IPF	AZGP1	Ovary	0.998088	4.55072	7.41824	5.3462e-06	1.18683e-13	0.00262053	7.17851e-10	0.0555802	2.61371e-27
A2_IPF	AZGP1	Brain_Hypothalamus	0.998	-4.55072	-7.41824	5.3462e-06	1.18683e-13	0.00443535	7.13994e-10	0.0563938	7.2274e-27
A2_IPF	AZGP1	Cells_EBV-transformed_lymphocytes	0.997909	-4.55072	-7.41824	5.3462e-06	1.18683e-13	0.00313465	1.2832e-09	0.0630591	6.69246e-30
A2_IPF	AZGP1	Heart_Atrial_Appendage	0.997822	-4.55072	-7.41824	5.3462e-06	1.18683e-13	0.00284185	1.48401e-09	0.0568919	4.6548e-26
A2_IPF	AZGP1	Brain_Cerebellum	0.997705	-4.55072	-7.41824	5.3462e-06	1.18683e-13	0.00270072	7.37849e-10	0.0580208	9.94359e-23
A2_IPF	AZGP1	Esophagus_Gastroesophageal_Junction	0.997695	-4.55072	-7.41824	5.3462e-06	1.18683e-13	0.00348516	7.53278e-10	0.0574647	8.74239e-29
A2_IPF	AZGP1	Vagina	0.997685	4.55072	7.41824	5.3462e-06	1.18683e-13	0.00325851	6.68776e-10	0.0509754	3.15242e-22
A2_IPF	AZGP1	Brain_Substantia_nigra	0.997656	-4.55072	-7.41824	5.3462e-06	1.18683e-13	0.00519942	1.30468e-09	0.0483873	4.65871e-20
A2_IPF	AZGP1	Colon_Transverse	0.997616	-4.55072	-7.41824	5.3462e-06	1.18683e-13	0.00293925	5.1255e-10	0.06772	3.49798e-38
A2_IPF	AZGP1	Pituitary	0.997545	-4.55072	-7.41824	5.3462e-06	1.18683e-13	0.00270603	5.12709e-10	0.0463659	9.12455e-27
A2_IPF	AZGP1	Pancreas	0.997511	-4.55072	-7.41824	5.3462e-06	1.18683e-13	0.00243684	1.44045e-09	0.0558136	1.13067e-19
A2_IPF	AZGP1	Brain_Caudate_basal_ganglia	0.997495	-4.55072	-7.41824	5.3462e-06	1.18683e-13	0.00362864	6.55162e-10	0.0553174	6.44535e-31
A2_IPF	AZGP1	Small_Intestine_Terminal_Ileum	0.99744	-4.55072	-7.41824	5.3462e-06	1.18683e-13	0.00320825	1.46205e-09	0.0635926	5.34183e-35
A2_IPF	AZGP1	Brain_Hippocampus	0.997352	-4.55072	-7.41824	5.3462e-06	1.18683e-13	0.00364516	7.05093e-10	0.0547974	2.35067e-22
A2_IPF	AZGP1	Kidney_Cortex	0.997252	-4.55072	-7.41824	5.3462e-06	1.18683e-13	0.00248652	3.78597e-10	0.0463472	2.76996e-17
A2_IPF	AZGP1	Brain_Anterior_cingulate_cortex_BA24	0.997095	-4.55072	-7.41824	5.3462e-06	1.18683e-13	0.00365051	1.40959e-09	0.0436752	1.33771e-16
A2_IPF	AZGP1	Brain_Cerebellar_Hemisphere	0.997067	-4.55072	-7.41824	5.3462e-06	1.18683e-13	0.00317083	7.22124e-10	0.053443	3.34697e-24
A2_IPF	ZKSCAN1	Skin_Not_Sun_Exposed_Suprapubic	0.996785	4.5467	9.75348	5.44928e-06	1.7826e-22	0.00398918	1.19799e-18	0.0523127	1.24072e-22
A2_IPF	AZGP1	Stomach	0.996371	-4.55072	-7.41824	5.3462e-06	1.18683e-13	0.00270963	1.477e-09	0.0472791	2.35874e-14
A2_IPF	AZGP1	Brain_Putamen_basal_ganglia	0.996236	-4.55072	-7.41824	5.3462e-06	1.18683e-13	0.00394449	4.78884e-10	0.0671161	1.79268e-30
A2_IPF	AZGP1	Breast_Mammary_Tissue	0.995802	-4.55072	-7.41824	5.3462e-06	1.18683e-13	0.00283193	1.54335e-09	0.0436222	1.93127e-16
A2_IPF	ZKSCAN1	Pituitary	0.995654	-4.35645	-9.30124	1.3219e-05	1.38816e-20	0.00557579	1.79905e-16	0.0463659	9.12455e-27
A2_IPF	SLC2A5	Brain_Caudate_basal_ganglia	0.994687	-4.65477	-4.28918	3.24343e-06	1.79332e-05	0.00268075	0.00831236	0.0553174	6.44535e-31
A2_IPF	KIF15	Brain_Spinal_cord_cervical_c-1	0.99081	-3.87684	-6.1368	0.000105823	8.4199e-10	0.0356014	2.40536e-06	0.0580753	1.7402e-28
A2_IPF	KIF15	Nerve_Tibial	0.989739	-3.81726	-5.60472	0.000134944	2.08595e-08	0.0391166	3.23253e-05	0.0641162	2.64053e-38
A2_IPF	ZNF3	Thyroid	0.989359	-3.6623	-6.62926	0.000249963	3.3737e-11	0.0651346	9.33302e-08	0.0610443	3.54023e-32
A2_IPF	ZNF3	Colon_Transverse	0.988619	-3.6623	-6.62926	0.000249963	3.3737e-11	0.0687137	7.28495e-08	0.06772	3.49798e-38
A2_IPF	KIF15	Breast_Mammary_Tissue	0.985247	-3.87307	-5.89357	0.000107473	3.7795e-09	0.0317745	1.63829e-05	0.0436222	1.93127e-16
A2_IPF	ZNF3	Esophagus_Gastroesophageal_Junction	0.984846	-3.6623	-6.62926	0.000249963	3.3737e-11	0.0688009	7.13763e-08	0.0574647	8.74239e-29
A2_IPF	ZSCAN21	Vagina	0.983371	-3.69682	-6.82058	0.00021832	9.06743e-12	0.0614151	2.0438e-08	0.0509754	3.15242e-22
A2_IPF	TCF19	Muscle_Skeletal	0.983231	4.32593	-3.7504	1.5189e-05	0.000176556	0.0112275	0.0531699	0.0580561	5.95655e-27
A2_IPF	ATP11A	Whole_Blood	0.973311	-3.6898	4.00823	0.000224426	6.11743e-05	0.0540819	0.0314436	0.0724597	1.19717e-32
A2_IPF	ZSCAN21	Liver	0.973024	-2.97736	-5.19791	0.00290745	2.01544e-07	0.240935	0.000374468	0.0630664	8.29009e-35
A2_IPF	ZKSCAN1	Cells_Cultured_fibroblasts	0.972612	-3.47651	-5.36747	0.000507977	7.9847e-08	0.105694	0.000144192	0.0457299	2.28796e-17
A2_IPF	KIF15	Liver	0.972426	-2.96322	-6.86029	0.00304434	6.87218e-12	0.24357	3.83055e-08	0.0630664	8.29009e-35
A2_IPF	USP34	Liver	0.971312	-3.79137	-3.59651	0.000149816	0.000322511	0.0479454	0.0897663	0.0630664	8.29009e-35
A2_IPF	ZNF3	Liver	0.970169	3.87926	3.54165	0.000104775	0.000397631	0.0356268	0.0985065	0.0630664	8.29009e-35
A2_IPF	MCM7	Small_Intestine_Terminal_Ileum	0.969838	3.24974	4.23211	0.0011551	2.31514e-05	0.150691	0.00932574	0.0635926	5.34183e-35
A2_IPF	TCF19	Prostate	0.96949	4.8812	-3.12334	1.0544e-06	0.00178808	0.000769463	0.210362	0.0554397	1.28148e-33
A2_IPF	USP34	Adrenal_Gland	0.968262	-3.79137	-3.59651	0.000149816	0.000322511	0.0337374	0.0865769	0.0676429	1.09137e-33
A2_IPF	PMF1	Small_Intestine_Terminal_Ileum	0.968044	3.40191	3.86242	0.00066917	0.000112269	0.111547	0.0314328	0.0635926	5.34183e-35
A2_IPF	ZKSCAN1	Esophagus_Muscularis	0.96669	-3.2982	-5.49882	0.000973069	3.82335e-08	0.146159	4.55848e-05	0.05246	1.53366e-23
A2_IPF	GPC2	Adipose_Visceral_Omentum	0.966074	-3.34495	-4.73169	0.000822981	2.22655e-06	0.137984	0.00264838	0.0504976	3.79401e-24
A2_IPF	USP34	Whole_Blood	0.966018	-3.79137	-3.59651	0.000149816	0.000322511	0.0415177	0.0812485	0.0724597	1.19717e-32
A2_IPF	ZSCAN21	Colon_Transverse	0.965807	-2.98706	-5.20246	0.00281672	1.96673e-07	0.240577	0.000254809	0.06772	3.49798e-38
A2_IPF	USP34	Small_Intestine_Terminal_Ileum	0.96532	-3.79137	-3.59651	0.000149816	0.000322511	0.0461048	0.0735743	0.0635926	5.34183e-35
A2_IPF	KIF15	Colon_Transverse	0.964637	-2.96322	-6.86029	0.00304434	6.87218e-12	0.245202	1.78072e-08	0.06772	3.49798e-38
A2_IPF	KIF15	Thyroid	0.963855	-2.96322	-6.86029	0.00304434	6.87218e-12	0.239831	2.3764e-08	0.0610443	3.54023e-32
A2_IPF	ZKSCAN1	Artery_Aorta	0.96379	-3.16833	-5.35656	0.00153318	8.48228e-08	0.175921	0.000109421	0.0569515	1.37554e-25
A2_IPF	TCF19	Ovary	0.963645	4.89722	-3.2354	9.72034e-07	0.00121474	0.000762334	0.152725	0.0555802	2.61371e-27
A2_IPF	CCHCR1	Brain_Spinal_cord_cervical_c-1	0.962811	5.91316	-3.05055	3.35608e-09	0.0022842	5.32275e-06	0.260921	0.0580753	1.7402e-28
A2_IPF	ZSCAN21	Cells_Cultured_fibroblasts	0.962696	-3.29908	-5.15437	0.000970026	2.54485e-07	0.1577	0.000357438	0.0457299	2.28796e-17
A2_IPF	TCF19	Whole_Blood	0.962688	5.91316	-3.05055	3.35608e-09	0.0022842	4.13357e-06	0.243677	0.0724597	1.19717e-32
A2_IPF	PMF1	Cells_EBV-transformed_lymphocytes	0.962092	3.40191	3.86242	0.00066917	0.000112269	0.110071	0.0449575	0.0630591	6.69246e-30
A2_IPF	KIF15	Cells_EBV-transformed_lymphocytes	0.962004	-2.96322	-6.86029	0.00304434	6.87218e-12	0.23625	1.85755e-08	0.0630591	6.69246e-30
A2_IPF	GPC2	Adrenal_Gland	0.961908	-3.12344	-4.42211	0.00178748	9.77418e-06	0.193809	0.00781935	0.0676429	1.09137e-33
A2_IPF	TCF19	Brain_Putamen_basal_ganglia	0.9618	5.96618	-3.08741	2.42875e-09	0.00201912	3.22959e-06	0.224233	0.0671161	1.79268e-30
A2_IPF	ZSCAN21	Brain_Cerebellar_Hemisphere	0.961737	-3.16983	-5.57455	0.00152526	2.48171e-08	0.208765	4.31428e-05	0.053443	3.34697e-24
A2_IPF	ZSCAN21	Testis	0.961111	-3.09815	-5.45125	0.0019473	5.00175e-08	0.235113	7.23481e-05	0.0511109	7.44327e-31
A2_IPF	TCF19	Brain_Cortex	0.961014	5.41739	-3.16847	6.04754e-08	0.00153243	7.8192e-05	0.186471	0.0550694	7.3456e-27
A2_IPF	BAG6	Cells_EBV-transformed_lymphocytes	0.960705	-3.38894	-3.77161	0.000701621	0.000162195	0.110071	0.0521294	0.0630591	6.69246e-30
A2_IPF	USP34	Skin_Sun_Exposed_Lower_leg	0.95973	-3.79137	-3.59651	0.000149816	0.000322511	0.0439426	0.0750576	0.0467138	3.79384e-23
A2_IPF	GPC2	Uterus	0.959698	3.12344	4.42211	0.00178748	9.77418e-06	0.201217	0.00594219	0.0558335	2.72343e-27
A2_IPF	TCF19	Brain_Spinal_cord_cervical_c-1	0.958874	5.74998	-2.98856	8.92555e-09	0.00280293	1.23864e-05	0.269065	0.0580753	1.7402e-28
A2_IPF	KIF15	Adrenal_Gland	0.958789	-2.96322	-6.86029	0.00304434	6.87218e-12	0.256681	2.74887e-08	0.0676429	1.09137e-33
A2_IPF	PMF1	Nerve_Tibial	0.958106	3.40191	3.86242	0.00066917	0.000112269	0.0972704	0.0372813	0.0641162	2.64053e-38
A2_IPF	SLC25A44	Adipose_Visceral_Omentum	0.958073	3.82013	3.50295	0.00013338	0.000460139	0.0415299	0.0885362	0.0504976	3.79401e-24
A2_IPF	ZKSCAN1	Adipose_Subcutaneous	0.95772	-3.47651	-5.36747	0.000507977	7.9847e-08	0.101189	0.00011734	0.0406782	3.43859e-14
A2_IPF	TCF19	Liver	0.957719	5.91316	-3.05055	3.35608e-09	0.0022842	3.85983e-06	0.25984	0.0630664	8.29009e-35
A2_IPF	CCHCR1	Liver	0.957719	5.91316	-3.05055	3.35608e-09	0.0022842	3.85983e-06	0.25984	0.0630664	8.29009e-35
A2_IPF	TMEM42	Thyroid	0.957531	-2.86033	-5.84514	0.00423206	5.0614e-09	0.279729	1.00013e-05	0.0610443	3.54023e-32
A2_IPF	USP34	Colon_Sigmoid	0.957101	-3.79137	-3.59651	0.000149816	0.000322511	0.0446059	0.074166	0.0493543	1.57588e-22
A2_IPF	SLC25A44	Esophagus_Gastroesophageal_Junction	0.956267	4.14137	3.2297	3.45235e-05	0.00123922	0.0137938	0.176749	0.0574647	8.74239e-29
A2_IPF	TCF19	Brain_Caudate_basal_ganglia	0.956227	5.45707	-2.94575	4.84046e-08	0.00322171	7.04889e-05	0.302017	0.0553174	6.44535e-31
A2_IPF	PMF1	Artery_Tibial	0.95616	3.40191	3.86242	0.00066917	0.000112269	0.114964	0.0319308	0.0513386	7.12512e-25
A2_IPF	ZNF3	Muscle_Skeletal	0.956053	3.87926	3.54165	0.000104775	0.000397631	0.0495671	0.0903748	0.0580561	5.95655e-27
A2_IPF	SLC25A44	Nerve_Tibial	0.955877	3.74278	3.46745	0.000181996	0.000525414	0.044277	0.112738	0.0641162	2.64053e-38
A2_IPF	KIF15	Brain_Putamen_basal_ganglia	0.955565	-3.14539	-7.44395	0.00165868	9.77153e-14	0.193869	4.78884e-10	0.0671161	1.79268e-30
A2_IPF	ZSCAN21	Esophagus_Gastroesophageal_Junction	0.955087	-3.03379	-5.31065	0.00241504	1.09235e-07	0.231171	0.000126057	0.0574647	8.74239e-29
A2_IPF	TCF19	Small_Intestine_Terminal_Ileum	0.954381	5.45707	-2.94575	4.84046e-08	0.00322171	4.46886e-05	0.279491	0.0635926	5.34183e-35
A2_IPF	PMF1	Lung	0.954146	3.40191	3.86242	0.00066917	0.000112269	0.120845	0.0362733	0.0593148	6.92695e-28
A2_IPF	TCF19	Pituitary	0.953974	6.05101	-3.13805	1.43943e-09	0.00170076	1.82145e-06	0.20038	0.0463659	9.12455e-27
A2_IPF	TCF19	Brain_Hypothalamus	0.953494	5.53325	-2.99001	3.14347e-08	0.00278965	4.09663e-05	0.236497	0.0563938	7.2274e-27
A2_IPF	TULP1	Thyroid	0.952962	-2.79557	-5.62159	0.00518076	1.89206e-08	0.294955	2.61709e-05	0.0610443	3.54023e-32
A2_IPF	KIF15	Small_Intestine_Terminal_Ileum	0.952946	-2.96322	-6.86029	0.00304434	6.87218e-12	0.259699	2.82195e-08	0.0635926	5.34183e-35
A2_IPF	TCF19	Lung	0.952756	5.07337	-3.22941	3.90835e-07	0.00124047	0.000343492	0.184245	0.0593148	6.92695e-28
A2_IPF	TCF19	Uterus	0.95263	5.92031	-3.04862	3.21336e-09	0.00229895	6.0288e-06	0.222155	0.0558335	2.72343e-27
A2_IPF	PMF1	Whole_Blood	0.952391	3.71831	3.42156	0.000200558	0.00062262	0.0494042	0.121389	0.0724597	1.19717e-32
A2_IPF	TCF19	Adrenal_Gland	0.952326	5.47001	-2.95968	4.50011e-08	0.00307954	4.05356e-05	0.270184	0.0676429	1.09137e-33
A2_IPF	CDH15	Heart_Left_Ventricle	0.952231	7.87319	3.17859	3.45714e-15	0.00147992	1.98976e-11	0.201489	0.0502762	2.97483e-20
A2_IPF	KIF15	Testis	0.951891	-2.96322	-6.86029	0.00304434	6.87218e-12	0.288674	1.82239e-08	0.0511109	7.44327e-31
A2_IPF	TCF19	Brain_Nucleus_accumbens_basal_ganglia	0.951885	5.74998	-2.98856	8.92555e-09	0.00280293	9.8035e-06	0.311899	0.0601494	1.11877e-26
A2_IPF	KIF15	Prostate	0.951786	-2.96322	-6.86029	0.00304434	6.87218e-12	0.242584	1.98397e-08	0.0554397	1.28148e-33
A2_IPF	KIF15	Brain_Caudate_basal_ganglia	0.95173	-2.96322	-6.86029	0.00304434	6.87218e-12	0.27965	1.43342e-08	0.0553174	6.44535e-31
A2_IPF	TCF19	Spleen	0.951073	5.14619	-3.24094	2.65826e-07	0.00119135	0.000231591	0.167486	0.0518844	5.70558e-22
A2_IPF	GPC2	Minor_Salivary_Gland	0.950698	-3.1904	-4.51567	0.00142077	6.31156e-06	0.178872	0.00792586	0.0485648	2.90986e-20
A2_IPF	ZSCAN21	Brain_Frontal_Cortex_BA9	0.95027	-3.1317	-5.38699	0.00173797	7.16471e-08	0.196466	0.000141125	0.0459512	3.43063e-18
A2_IPF	TCF19	Kidney_Cortex	0.949607	5.91316	-3.05055	3.35608e-09	0.0022842	2.83802e-06	0.251263	0.0463472	2.76996e-17
A2_IPF	KIF15	Artery_Aorta	0.949557	-2.96322	-6.86029	0.00304434	6.87218e-12	0.245164	2.21628e-08	0.0569515	1.37554e-25
A2_IPF	KIF15	Whole_Blood	0.949376	-2.96322	-6.86029	0.00304434	6.87218e-12	0.25184	2.59035e-08	0.0724597	1.19717e-32
A2_IPF	KIF15	Uterus	0.949333	-2.96322	-6.86029	0.00304434	6.87218e-12	0.255729	1.58761e-08	0.0558335	2.72343e-27
A2_IPF	ZSCAN21	Cells_EBV-transformed_lymphocytes	0.94918	-2.77594	-5.53138	0.00550424	3.17716e-08	0.315716	5.72525e-05	0.0630591	6.69246e-30
A2_IPF	PMF1	Spleen	0.949097	3.40191	3.86242	0.00066917	0.000112269	0.103315	0.0351177	0.0518844	5.70558e-22
A2_IPF	KIF15	Lung	0.949029	-2.96322	-6.86029	0.00304434	6.87218e-12	0.247738	2.31111e-08	0.0593148	6.92695e-28
A2_IPF	TMEM42	Liver	0.948421	-2.55336	-5.88825	0.010669	3.903e-09	0.402435	1.08777e-05	0.0630664	8.29009e-35
A2_IPF	BAG6	Brain_Substantia_nigra	0.947631	-3.40596	-3.67593	0.000659307	0.000236983	0.125951	0.0722153	0.0483873	4.65871e-20
A2_IPF	KIF15	Brain_Hypothalamus	0.94612	-2.96322	-6.86029	0.00304434	6.87218e-12	0.266819	1.65372e-08	0.0563938	7.2274e-27
A2_IPF	KIF15	Brain_Cerebellar_Hemisphere	0.94573	-2.96322	-6.86029	0.00304434	6.87218e-12	0.291644	1.67255e-08	0.053443	3.34697e-24
A2_IPF	AP4M1	Pituitary	0.945452	-3.04029	-4.62139	0.0023635	3.81172e-06	0.218305	0.00329332	0.0463659	9.12455e-27
A2_IPF	TCF19	Brain_Frontal_Cortex_BA9	0.94491	5.84048	-3.21068	5.2052e-09	0.00132422	7.01719e-06	0.175332	0.0459512	3.43063e-18
A2_IPF	TCF19	Brain_Substantia_nigra	0.944774	5.74998	-2.98856	8.92555e-09	0.00280293	1.90971e-05	0.270286	0.0483873	4.65871e-20
A2_IPF	ZSCAN21	Muscle_Skeletal	0.944688	-2.8644	-5.44153	0.00417805	5.28239e-08	0.343151	0.000106053	0.0580561	5.95655e-27
A2_IPF	KIF15	Skin_Sun_Exposed_Lower_leg	0.944615	-2.96322	-6.86029	0.00304434	6.87218e-12	0.25214	3.1454e-08	0.0467138	3.79384e-23
A2_IPF	KIF15	Brain_Amygdala	0.944182	-2.96322	-6.86029	0.00304434	6.87218e-12	0.272528	2.56974e-08	0.0515649	4.74782e-20
A2_IPF	KIF15	Brain_Nucleus_accumbens_basal_ganglia	0.943554	-3.14256	-7.40967	0.00167477	1.26613e-13	0.235286	7.83987e-10	0.0601494	1.11877e-26
A2_IPF	ZSCAN21	Esophagus_Muscularis	0.943546	-2.98451	-5.20113	0.00284031	1.98077e-07	0.237936	0.000216482	0.05246	1.53366e-23
A2_IPF	KIF15	Vagina	0.943361	-2.96322	-6.86029	0.00304434	6.87218e-12	0.282027	1.93624e-08	0.0509754	3.15242e-22
A2_IPF	CCHCR1	Minor_Salivary_Gland	0.943131	5.91316	-3.05055	3.35608e-09	0.0022842	4.41138e-06	0.274557	0.0485648	2.90986e-20
A2_IPF	KIF15	Brain_Cortex	0.943101	-2.96322	-6.86029	0.00304434	6.87218e-12	0.278321	1.24239e-08	0.0550694	7.3456e-27
A2_IPF	USP34	Heart_Atrial_Appendage	0.943083	-3.64736	-3.37455	0.00026495	0.000739364	0.0622939	0.140076	0.0568919	4.6548e-26
A2_IPF	KIF15	Artery_Coronary	0.942922	-2.96322	-6.86029	0.00304434	6.87218e-12	0.256948	4.21368e-08	0.0561512	2.39624e-26
A2_IPF	ZSCAN21	Artery_Coronary	0.942917	-2.96446	-5.17675	0.00303215	2.25785e-07	0.256948	0.000395543	0.0561512	2.39624e-26
A2_IPF	KIF15	Brain_Hippocampus	0.942908	-2.96322	-6.86029	0.00304434	6.87218e-12	0.284081	2.04138e-08	0.0547974	2.35067e-22
A2_IPF	KIF15	Colon_Sigmoid	0.94268	-2.96322	-6.86029	0.00304434	6.87218e-12	0.26622	2.93328e-08	0.0493543	1.57588e-22
A2_IPF	KIF15	Ovary	0.942566	-2.96322	-6.86029	0.00304434	6.87218e-12	0.267983	2.07832e-08	0.0555802	2.61371e-27
A2_IPF	ZSCAN21	Skin_Sun_Exposed_Lower_leg	0.942358	-2.93767	-5.11116	0.00330689	3.20194e-07	0.263064	0.00048851	0.0467138	3.79384e-23
A2_IPF	KIF15	Artery_Tibial	0.941857	-2.96322	-6.86029	0.00304434	6.87218e-12	0.250599	8.99087e-08	0.0513386	7.12512e-25
A2_IPF	KIF15	Pituitary	0.941832	-2.96322	-6.86029	0.00304434	6.87218e-12	0.255804	1.68596e-08	0.0463659	9.12455e-27
A2_IPF	TCF19	Esophagus_Gastroesophageal_Junction	0.941737	5.74998	-2.98856	8.92555e-09	0.00280293	2.14492e-05	0.255974	0.0574647	8.74239e-29
A2_IPF	KIF15	Heart_Atrial_Appendage	0.941655	-2.96322	-6.86029	0.00304434	6.87218e-12	0.238591	2.14824e-08	0.0568919	4.6548e-26
A2_IPF	ZSCAN21	Heart_Atrial_Appendage	0.941055	-2.95479	-5.14658	0.00312887	2.65281e-07	0.242111	0.000301552	0.0568919	4.6548e-26
A2_IPF	KIF15	Brain_Substantia_nigra	0.940589	-2.96322	-6.86029	0.00304434	6.87218e-12	0.274183	1.88865e-08	0.0483873	4.65871e-20
A2_IPF	BAG6	Brain_Frontal_Cortex_BA9	0.940266	-3.35383	-3.80893	0.000797008	0.000139572	0.142207	0.0413597	0.0459512	3.43063e-18
A2_IPF	SLC25A44	Artery_Tibial	0.940033	3.77957	3.31576	0.000157098	0.000913945	0.0502987	0.142347	0.0513386	7.12512e-25
A2_IPF	TCF19	Brain_Anterior_cingulate_cortex_BA24	0.939639	5.54741	-2.99784	2.89936e-08	0.00271902	3.05961e-05	0.250339	0.0436752	1.33771e-16
A2_IPF	GPC2	Pituitary	0.939565	-3.08833	-4.0789	0.00201286	4.52501e-05	0.200557	0.0183263	0.0463659	9.12455e-27
A2_IPF	TCF19	Brain_Hippocampus	0.939297	5.74998	-2.98856	8.92555e-09	0.00280293	1.2932e-05	0.275243	0.0547974	2.35067e-22
A2_IPF	TCF19	Brain_Amygdala	0.939233	5.65784	-3.05752	1.53286e-08	0.00223178	2.39564e-05	0.264235	0.0515649	4.74782e-20
A2_IPF	KIF15	Esophagus_Gastroesophageal_Junction	0.93905	-2.84575	-6.81005	0.00443064	9.75638e-12	0.323106	2.47695e-08	0.0574647	8.74239e-29
A2_IPF	GPC2	Brain_Substantia_nigra	0.938807	-3.08833	-5.63426	0.00201286	1.75812e-08	0.224969	2.14745e-05	0.0483873	4.65871e-20
A2_IPF	AP4M1	Colon_Transverse	0.938368	-2.88673	-3.80719	0.00389266	0.000140552	0.271949	0.0433571	0.06772	3.49798e-38
A2_IPF	ZSWIM7	Brain_Hypothalamus	0.938115	-3.58952	-3.21954	0.000331284	0.00128395	0.0809507	0.169764	0.0563938	7.2274e-27
A2_IPF	TCF19	Brain_Cerebellum	0.938057	5.68584	-2.95253	1.30169e-08	0.00315186	1.97271e-05	0.294663	0.0580208	9.94359e-23
A2_IPF	PRRC2A	Adrenal_Gland	0.937658	2.97358	4.05623	0.00294352	4.98706e-05	0.255323	0.0230183	0.0676429	1.09137e-33
A2_IPF	TCF19	Heart_Atrial_Appendage	0.937608	5.45707	-2.94575	4.84046e-08	0.00322171	4.55226e-05	0.259899	0.0568919	4.6548e-26
A2_IPF	KIF15	Kidney_Cortex	0.937495	-2.96322	-6.86029	0.00304434	6.87218e-12	0.262531	1.09611e-08	0.0463472	2.76996e-17
A2_IPF	BAG6	Brain_Anterior_cingulate_cortex_BA24	0.937125	-3.39727	-3.85051	0.000680608	0.000117871	0.117519	0.042423	0.0436752	1.33771e-16
A2_IPF	CCHCR1	Cells_EBV-transformed_lymphocytes	0.937059	5.33282	-2.90548	9.67003e-08	0.00366692	8.50479e-05	0.312382	0.0630591	6.69246e-30
A2_IPF	KIF15	Esophagus_Mucosa	0.936938	-2.96322	-6.86029	0.00304434	6.87218e-12	0.240268	4.49715e-08	0.0547545	6.37627e-22
A2_IPF	KIF15	Minor_Salivary_Gland	0.936646	-2.96322	-6.86029	0.00304434	6.87218e-12	0.259793	4.17141e-08	0.0485648	2.90986e-20
A2_IPF	TCF19	Artery_Aorta	0.936584	5.91316	-3.05055	3.35608e-09	0.0022842	6.04238e-06	0.239563	0.0569515	1.37554e-25
A2_IPF	TCF19	Brain_Cerebellar_Hemisphere	0.936473	5.45707	-2.94575	4.84046e-08	0.00322171	8.2025e-05	0.27805	0.053443	3.34697e-24
A2_IPF	KIF15	Esophagus_Muscularis	0.936226	-2.90917	-6.9752	0.00362389	3.05433e-12	0.274837	8.01151e-09	0.05246	1.53366e-23
A2_IPF	CCHCR1	Esophagus_Mucosa	0.936163	5.91316	-3.05055	3.35608e-09	0.0022842	4.78428e-06	0.264554	0.0547545	6.37627e-22
A2_IPF	KIF15	Cells_Cultured_fibroblasts	0.935867	-2.96322	-6.86029	0.00304434	6.87218e-12	0.255313	2.89571e-08	0.0457299	2.28796e-17
A2_IPF	KIF15	Brain_Frontal_Cortex_BA9	0.935142	-2.96322	-6.86029	0.00304434	6.87218e-12	0.271352	2.13828e-08	0.0459512	3.43063e-18
A2_IPF	KIF15	Pancreas	0.933245	-2.96322	-6.86029	0.00304434	6.87218e-12	0.230802	4.17038e-08	0.0558136	1.13067e-19
A2_IPF	ZSCAN21	Adipose_Subcutaneous	0.93292	-3.21259	-5.02312	0.00131545	5.08387e-07	0.176488	0.000672393	0.0406782	3.43859e-14
A2_IPF	PRRC2A	Colon_Transverse	0.93247	-3.41483	-3.18291	0.000638229	0.00145804	0.118682	0.194558	0.06772	3.49798e-38
A2_IPF	ZSWIM7	Brain_Cortex	0.932263	-3.62919	-3.19144	0.000284312	0.00141563	0.0762821	0.184423	0.0550694	7.3456e-27
A2_IPF	PMF1	smultixcan	0.931629	2.57687	2.93382	0.00126642	0.000711547	0.0953746	0.0709509	0.113117	8.30294e-91
A2_IPF	AP4M1	Thyroid	0.93125	-2.88673	-3.80719	0.00389266	0.000140552	0.273293	0.0452121	0.0610443	3.54023e-32
A2_IPF	AP4M1	Cells_EBV-transformed_lymphocytes	0.931071	-2.88673	-3.80719	0.00389266	0.000140552	0.268517	0.0494464	0.0630591	6.69246e-30
A2_IPF	TCF19	Esophagus_Muscularis	0.93105	5.52859	-2.98974	3.22821e-08	0.00279216	3.76145e-05	0.245766	0.05246	1.53366e-23
A2_IPF	ZSCAN21	Kidney_Cortex	0.930813	-2.90572	-5.06932	0.00366415	3.99233e-07	0.26628	0.000424518	0.0463472	2.76996e-17
A2_IPF	KIF15	Skin_Not_Sun_Exposed_Suprapubic	0.930032	-2.96322	-6.86029	0.00304434	6.87218e-12	0.265664	2.30922e-08	0.0523127	1.24072e-22
A2_IPF	BAG6	Colon_Sigmoid	0.92976	-3.26185	-3.59879	0.00110689	0.0003197	0.148835	0.074166	0.0493543	1.57588e-22
A2_IPF	ZSCAN21	Colon_Sigmoid	0.928461	-2.81599	-5.76039	0.00486265	8.39186e-09	0.313441	1.79096e-05	0.0493543	1.57588e-22
A2_IPF	ZSCAN21	Ovary	0.928301	-2.81197	-5.67561	0.00492391	1.38192e-08	0.299327	3.34343e-05	0.0555802	2.61371e-27
A2_IPF	ZSCAN21	Adipose_Visceral_Omentum	0.928151	-2.81117	-5.64778	0.00493619	1.62535e-08	0.329514	5.31651e-05	0.0504976	3.79401e-24
A2_IPF	ZSCAN21	Prostate	0.92783	-2.71147	-5.45839	0.0066985	4.80473e-08	0.329768	0.000101772	0.0554397	1.28148e-33
A2_IPF	TULP1	Brain_Hypothalamus	0.927674	-2.76843	-5.58651	0.00563274	2.3168e-08	0.347718	3.98225e-05	0.0563938	7.2274e-27
A2_IPF	ZSCAN21	Pancreas	0.927174	-2.90501	-6.7093	0.00367239	1.95554e-11	0.246375	7.91146e-08	0.0558136	1.13067e-19
A2_IPF	TMEM42	Colon_Transverse	0.926001	-2.47362	-7.23368	0.0133753	4.70089e-13	0.421721	1.52262e-09	0.06772	3.49798e-38
A2_IPF	ZKSCAN1	Brain_Caudate_basal_ganglia	0.924775	2.77295	4.36933	0.00555505	1.24627e-05	0.359421	0.0069335	0.0553174	6.44535e-31
A2_IPF	NBR1	Colon_Transverse	0.924712	-2.51528	-4.50662	0.0118939	6.58679e-06	0.404421	0.00426692	0.06772	3.49798e-38
A2_IPF	PRRC2A	Lung	0.924447	-2.76185	-4.46173	0.00574751	8.13013e-06	0.323721	0.00546832	0.0593148	6.92695e-28
A2_IPF	NBR1	Thyroid	0.923755	-2.5282	-4.48465	0.011465	7.30345e-06	0.39517	0.00439223	0.0610443	3.54023e-32
A2_IPF	ZSCAN21	Brain_Spinal_cord_cervical_c-1	0.92359	-2.68904	-5.36224	0.00716573	8.21972e-08	0.379462	0.000104363	0.0580753	1.7402e-28
A2_IPF	TULP1	Heart_Atrial_Appendage	0.922722	-2.80912	-4.55413	0.00496777	5.26039e-06	0.294835	0.00386917	0.0568919	4.6548e-26
A2_IPF	CCHCR1	Esophagus_Muscularis	0.922706	3.95995	3.2645	7.49664e-05	0.00109658	0.0258751	0.175412	0.05246	1.53366e-23
A2_IPF	GPC2	Spleen	0.922554	-3.03372	-4.02305	0.00241557	5.74497e-05	0.210428	0.0247866	0.0518844	5.70558e-22
A2_IPF	SLC25A44	Brain_Cerebellum	0.92234	3.67757	3.31471	0.000235468	0.000917389	0.0559767	0.1688	0.0580208	9.94359e-23
A2_IPF	BAG6	Artery_Tibial	0.921748	-3.56768	-3.22562	0.000360161	0.00125699	0.0823676	0.165241	0.0513386	7.12512e-25
A2_IPF	ZSCAN21	Artery_Tibial	0.921635	-2.76811	-5.61309	0.00563823	1.98747e-08	0.331233	5.33979e-05	0.0513386	7.12512e-25
A2_IPF	AP4M1	Uterus	0.920866	-2.88673	-3.80719	0.00389266	0.000140552	0.27902	0.0403356	0.0558335	2.72343e-27
A2_IPF	AP4M1	Brain_Hypothalamus	0.920412	-2.71808	-4.69735	0.00656617	2.63555e-06	0.37738	0.00198194	0.0563938	7.2274e-27
A2_IPF	KIF15	Heart_Left_Ventricle	0.919704	-2.96322	-6.86029	0.00304434	6.87218e-12	0.247062	4.05115e-08	0.0502762	2.97483e-20
A2_IPF	AP4M1	Brain_Hippocampus	0.919455	-2.75171	-4.67584	0.00592844	2.92755e-06	0.372771	0.00267578	0.0547974	2.35067e-22
A2_IPF	TULP1	Brain_Amygdala	0.919129	-2.72209	-5.60914	0.00648712	2.03337e-08	0.358209	3.80172e-05	0.0515649	4.74782e-20
A2_IPF	ZSWIM7	Small_Intestine_Terminal_Ileum	0.917988	4.04783	2.73802	5.16954e-05	0.0061811	0.0206816	0.390487	0.0635926	5.34183e-35
A2_IPF	ZKSCAN1	Brain_Putamen_basal_ganglia	0.917984	2.77295	4.36933	0.00555505	1.24627e-05	0.348896	0.00794007	0.0671161	1.79268e-30
A2_IPF	ZSCAN21	Brain_Cortex	0.917872	-2.72813	-5.52116	0.0063695	3.36771e-08	0.358007	3.8744e-05	0.0550694	7.3456e-27
A2_IPF	TMEM42	Cells_EBV-transformed_lymphocytes	0.917797	-2.46414	-7.15983	0.0137343	8.07763e-13	0.442943	4.36677e-09	0.0630591	6.69246e-30
A2_IPF	NBR1	Cells_EBV-transformed_lymphocytes	0.917332	-2.51856	-4.50111	0.0117836	6.76006e-06	0.421573	0.00597287	0.0630591	6.69246e-30
A2_IPF	PRRC2A	Esophagus_Mucosa	0.916825	-2.97358	-4.05623	0.00294352	4.98706e-05	0.23931	0.0241743	0.0547545	6.37627e-22
A2_IPF	TRIM4	Liver	0.916785	-2.77293	-3.5247	0.00555543	0.000423961	0.321535	0.10056	0.0630664	8.29009e-35
A2_IPF	DEPTOR	Prostate	0.91678	-2.97027	-3.4946	0.00297539	0.00047478	0.242584	0.102271	0.0554397	1.28148e-33
A2_IPF	BAG6	Brain_Spinal_cord_cervical_c-1	0.916556	-3.31995	-3.13368	0.000900351	0.00172632	0.15378	0.23767	0.0580753	1.7402e-28
A2_IPF	PRRC2A	Brain_Frontal_Cortex_BA9	0.916362	2.97358	4.05623	0.00294352	4.98706e-05	0.270559	0.0188088	0.0459512	3.43063e-18
A2_IPF	TRIM4	Colon_Transverse	0.9162	-2.81543	-3.52734	0.00487119	0.000419756	0.305497	0.0906393	0.06772	3.49798e-38
A2_IPF	TULP1	Brain_Putamen_basal_ganglia	0.915722	-2.69487	-5.61823	0.0070416	1.92921e-08	0.381312	2.91913e-05	0.0671161	1.79268e-30
A2_IPF	NCOR1	Liver	0.914618	-3.0504	-3.2382	0.00228533	0.00120288	0.214368	0.197202	0.0630664	8.29009e-35
A2_IPF	BAG6	Brain_Caudate_basal_ganglia	0.914578	-3.31995	-3.13368	0.000900351	0.00172632	0.137315	0.22273	0.0553174	6.44535e-31
A2_IPF	TULP1	Brain_Cortex	0.914454	-2.70135	-5.70091	0.00690578	1.19168e-08	0.363635	1.50807e-05	0.0550694	7.3456e-27
A2_IPF	AP4M1	Muscle_Skeletal	0.914309	-2.84955	-3.69516	0.00437816	0.000219749	0.348692	0.0588244	0.0580561	5.95655e-27
A2_IPF	RAB2A	Uterus	0.913835	4.75803	2.86871	1.95496e-06	0.00412144	0.00152462	0.278402	0.0558335	2.72343e-27
A2_IPF	NCOR1	Small_Intestine_Terminal_Ileum	0.913266	-3.29034	-3.21447	0.00100065	0.00130686	0.13965	0.205509	0.0635926	5.34183e-35
A2_IPF	AP4M1	Ovary	0.912619	-2.88673	-3.80719	0.00389266	0.000140552	0.286703	0.0404825	0.0555802	2.61371e-27
A2_IPF	SLC25A44	Artery_Coronary	0.912273	3.7813	2.93786	0.000156011	0.00330483	0.0558604	0.307336	0.0561512	2.39624e-26
A2_IPF	BAG6	Brain_Hypothalamus	0.911816	-3.31995	-3.13368	0.000900351	0.00172632	0.142706	0.195953	0.0563938	7.2274e-27
A2_IPF	ZSCAN21	Nerve_Tibial	0.911802	-2.50719	-4.82503	0.0121695	1.3998e-06	0.404643	0.00114841	0.0641162	2.64053e-38
A2_IPF	ZSCAN21	Esophagus_Mucosa	0.911708	-2.73367	-5.4512	0.00626337	5.00309e-08	0.338958	0.000109134	0.0547545	6.37627e-22
A2_IPF	SLC25A44	Cells_EBV-transformed_lymphocytes	0.911048	3.46158	3.00287	0.000537013	0.00267444	0.103048	0.258179	0.0630591	6.69246e-30
A2_IPF	BAG6	Artery_Aorta	0.910815	-3.51501	-3.17405	0.00043974	0.00150327	0.0955524	0.19352	0.0569515	1.37554e-25
A2_IPF	KIF15	Brain_Anterior_cingulate_cortex_BA24	0.910769	-2.96322	-6.86029	0.00304434	6.87218e-12	0.30088	4.08104e-08	0.0436752	1.33771e-16
A2_IPF	AP4M1	Artery_Tibial	0.910468	-2.88673	-3.80719	0.00389266	0.000140552	0.277318	0.0383093	0.0513386	7.12512e-25
A2_IPF	GPC2	Colon_Transverse	0.909949	-2.64782	-3.69171	0.00810118	0.000222753	0.349648	0.0601249	0.06772	3.49798e-38
A2_IPF	AP4M1	Brain_Substantia_nigra	0.909007	-2.88673	-3.80719	0.00389266	0.000140552	0.301766	0.0498417	0.0483873	4.65871e-20
A2_IPF	AP4M1	Colon_Sigmoid	0.908678	-2.88673	-3.80719	0.00389266	0.000140552	0.290156	0.0449944	0.0493543	1.57588e-22
A2_IPF	ZSWIM7	Cells_EBV-transformed_lymphocytes	0.907425	3.66088	2.85284	0.000251346	0.00433299	0.0616908	0.328052	0.0630591	6.69246e-30
A2_IPF	BAG6	Brain_Putamen_basal_ganglia	0.907121	-3.31995	-3.13368	0.000900351	0.00172632	0.136805	0.204873	0.0671161	1.79268e-30
A2_IPF	TMEM42	Nerve_Tibial	0.906806	-2.46414	-7.15983	0.0137343	8.07763e-13	0.415814	5.63293e-09	0.0641162	2.64053e-38
A2_IPF	NCOR1	Whole_Blood	0.906285	-3.89512	-2.65856	9.81509e-05	0.00784753	0.0304773	0.399729	0.0724597	1.19717e-32
A2_IPF	BAG6	Uterus	0.906185	-3.31995	-3.13368	0.000900351	0.00172632	0.146888	0.204009	0.0558335	2.72343e-27
A2_IPF	PRRC2A	Artery_Aorta	0.905147	-3.41483	-3.18291	0.000638229	0.00145804	0.118453	0.193049	0.0569515	1.37554e-25
A2_IPF	TCF19	Pancreas	0.905142	5.45707	-2.94575	4.84046e-08	0.00322171	4.09745e-05	0.324605	0.0558136	1.13067e-19
A2_IPF	RHEB	Artery_Tibial	0.902828	3.06245	3.4943	0.00219533	0.000475314	0.212028	0.0956697	0.0513386	7.12512e-25
A2_IPF	SLC25A44	Adrenal_Gland	0.902533	3.62756	2.94032	0.000286118	0.00327872	0.0558407	0.270184	0.0676429	1.09137e-33
A2_IPF	KIF15	Stomach	0.902528	-2.96322	-6.86029	0.00304434	6.87218e-12	0.250212	2.85081e-08	0.0472791	2.35874e-14
A2_IPF	SLC25A44	Prostate	0.902376	3.52186	2.93907	0.000428532	0.00329203	0.0830683	0.284615	0.0554397	1.28148e-33
A2_IPF	SLC25A44	Colon_Transverse	0.902167	3.48136	3.00471	0.00049887	0.00265833	0.105137	0.241137	0.06772	3.49798e-38
A2_IPF	TMEM42	Testis	0.901712	-2.47362	-7.23368	0.0133753	4.70089e-13	0.449725	1.8699e-09	0.0511109	7.44327e-31
A2_IPF	KIF15	Adipose_Subcutaneous	0.901248	-2.96322	-6.86029	0.00304434	6.87218e-12	0.283584	3.02971e-08	0.0406782	3.43859e-14
A2_IPF	ZSWIM7	Brain_Putamen_basal_ganglia	0.901151	-3.66088	-2.85284	0.000251346	0.00433299	0.0690032	0.304947	0.0671161	1.79268e-30
A2_IPF	TMEM42	Muscle_Skeletal	0.900499	-2.46414	-7.15983	0.0137343	8.07763e-13	0.465432	3.24344e-09	0.0580561	5.95655e-27
A2_IPF	DEPTOR	Brain_Spinal_cord_cervical_c-1	0.900494	-2.56081	-4.47415	0.0104429	7.67167e-06	0.430993	0.00626173	0.0580753	1.7402e-28
A2_IPF	NCOR1	Artery_Tibial	0.900309	-3.29034	-3.21447	0.00100065	0.00130686	0.1378	0.165241	0.0513386	7.12512e-25
A2_COPD	GSDMA	Small_Intestine_Terminal_Ileum	0.995568	4.71842	-4.67073	2.37682e-06	3.00125e-06	0.00158481	0.00255749	0.0485257	1.16489e-13
A2_COPD	SFTPD	Muscle_Skeletal	0.98471	6.43778	3.70677	1.2123e-10	0.00020992	2.04826e-07	0.0311585	0.0520671	2.81995e-11
A2_COPD	GSDMA	Thyroid	0.979247	4.52943	-4.89849	5.91443e-06	9.65783e-07	0.00348437	0.00151683	0.0662182	3.48162e-17
A2_COPD	SFTPD	Stomach	0.975576	6.37873	3.33047	1.78564e-10	0.000866982	2.71506e-07	0.0718764	0.0622391	1.14856e-17
A2_COPD	MED24	Esophagus_Gastroesophageal_Junction	0.973014	4.09869	-3.62373	4.15494e-05	0.000290386	0.0159965	0.0408157	0.0580906	1.65486e-17
A2_COPD	GSDMA	Adipose_Visceral_Omentum	0.972282	4.5858	-4.35446	4.52251e-06	1.33395e-05	0.00339614	0.00707382	0.069829	2.26423e-25
A2_COPD	RFTN2	Adipose_Subcutaneous	0.970513	-4.24597	-3.3217	2.17648e-05	0.0008947	0.0122526	0.0815495	0.0709614	5.78035e-24
A2_COPD	MED24	Artery_Tibial	0.965101	3.8589	-4.16267	0.000113898	3.1455e-05	0.0383867	0.0143043	0.0564444	7.51343e-14
A2_COPD	GSDMA	Ovary	0.963413	3.67169	-4.32586	0.000240955	1.51935e-05	0.0670532	0.00846927	0.0682601	1.00002e-18
A2_COPD	MED24	Brain_Frontal_Cortex_BA9	0.963132	-4.0389	3.65633	5.37021e-05	0.000255855	0.0210183	0.0434829	0.061571	6.2691e-17
A2_COPD	GSDMA	Esophagus_Gastroesophageal_Junction	0.96078	4.6075	-4.39564	4.07546e-06	1.10448e-05	0.00315491	0.00593968	0.0580906	1.65486e-17
A2_COPD	PSMD3	Brain_Hippocampus	0.960714	4.19255	-3.40251	2.75834e-05	0.000667704	0.0127888	0.0709017	0.0604004	3.28116e-14
A2_COPD	RFTN2	Pancreas	0.958061	-4.24597	-3.3217	2.17648e-05	0.0008947	0.00806046	0.0766575	0.0649938	6.53155e-16
A2_COPD	PSMD3	Nerve_Tibial	0.957369	3.79096	-4.22244	0.000150068	2.41668e-05	0.0406118	0.010617	0.0670168	3.19499e-16
A2_COPD	GSDMA	Colon_Transverse	0.956047	4.69364	-4.39564	2.68381e-06	1.10448e-05	0.00161604	0.00515913	0.0592254	8.58757e-16
A2_COPD	PSMD3	Heart_Left_Ventricle	0.955093	-3.60789	6.0536	0.000308696	1.41641e-09	0.0806155	5.41728e-06	0.0639421	1.07055e-18
A2_COPD	GSDMB	Adipose_Visceral_Omentum	0.95308	3.49387	-4.06017	0.000476074	4.90362e-05	0.103009	0.0130017	0.069829	2.26423e-25
A2_COPD	INTS12	Adipose_Visceral_Omentum	0.952738	-4.44383	2.72957	8.83716e-06	0.00634161	0.00537215	0.209636	0.069829	2.26423e-25
A2_COPD	GSDMA	Colon_Sigmoid	0.95258	4.64152	-4.39564	3.45864e-06	1.10448e-05	0.00229627	0.00598434	0.0538581	5.38404e-12
A2_COPD	RFTN2	Breast_Mammary_Tissue	0.948127	-4.24597	-3.3217	2.17648e-05	0.0008947	0.00954124	0.0804973	0.063569	8.60627e-15
A2_COPD	INTS12	Heart_Left_Ventricle	0.940679	-4.44383	2.72957	8.83716e-06	0.00634161	0.00484403	0.209694	0.0639421	1.07055e-18
A2_COPD	RFTN2	Muscle_Skeletal	0.940514	-4.61611	-3.03836	3.91002e-06	0.0023787	0.00355722	0.119711	0.0520671	2.81995e-11
A2_COPD	GSDMB	Lung	0.936504	-3.34092	5.12727	0.00083501	2.93975e-07	0.141127	0.000623656	0.0694717	6.92757e-20
A2_COPD	GSDMA	Artery_Aorta	0.935092	3.27502	-4.32586	0.00105654	1.51935e-05	0.147912	0.00829299	0.0471709	1.18064e-08
A2_COPD	USB1	Brain_Frontal_Cortex_BA9	0.932237	-3.71762	-3.44856	0.000201109	0.000563584	0.0605301	0.074057	0.061571	6.2691e-17
A2_COPD	THBS3	smultixcan	0.931546	-3.10265	1.46414	1.56464e-25	0.140505	3.79686e-22	0.526933	0.131293	7.48355e-40
A2_COPD	INTS12	Prostate	0.930859	-4.44383	2.72957	8.83716e-06	0.00634161	0.00406051	0.218993	0.0576603	2.56882e-19
A2_COPD	USB1	Brain_Cerebellar_Hemisphere	0.928077	-3.5614	-3.50341	0.000368878	0.000459338	0.0892985	0.0570982	0.0657166	1.82547e-18
A2_COPD	GSDMB	Adipose_Subcutaneous	0.928019	3.28995	-4.22482	0.00100204	2.39132e-05	0.15264	0.00812483	0.0709614	5.78035e-24
A2_COPD	GSDMA	Skin_Sun_Exposed_Lower_leg	0.927693	3.67154	-4.32563	0.000241096	1.52099e-05	0.0570417	0.00637819	0.0502144	1.50988e-10
A2_COPD	SFTPD	Heart_Left_Ventricle	0.92577	6.18776	2.53254	6.10254e-10	0.0113238	8.78079e-07	0.276445	0.0639421	1.07055e-18
A2_COPD	INTS12	Artery_Coronary	0.923862	-4.44383	2.72957	8.83716e-06	0.00634161	0.00660191	0.221566	0.0661652	3.29766e-19
A2_COPD	INTS12	Stomach	0.92337	-4.4288	2.73145	9.47576e-06	0.0063056	0.004269	0.19674	0.0622391	1.14856e-17
A2_COPD	USB1	Nerve_Tibial	0.923268	3.77276	3.34825	0.000161453	0.000813235	0.0407341	0.0786439	0.0670168	3.19499e-16
A2_COPD	INTS12	Esophagus_Gastroesophageal_Junction	0.91986	-4.3284	2.79493	1.50195e-05	0.00519107	0.00775132	0.1836	0.0580906	1.65486e-17
A2_COPD	GSDMB	Breast_Mammary_Tissue	0.918903	3.43026	-3.98569	0.000602993	6.72854e-05	0.116616	0.0160533	0.063569	8.60627e-15
A2_COPD	MTX1	Adipose_Subcutaneous	0.914484	-9.11179	2.35663	8.10369e-20	0.0184414	3.49755e-16	0.335348	0.0709614	5.78035e-24
A2_COPD	INTS12	Skin_Not_Sun_Exposed_Suprapubic	0.914322	-4.44383	2.72957	8.83716e-06	0.00634161	0.00554511	0.202731	0.0639956	1.61403e-17
A2_COPD	INTS12	Pancreas	0.91286	-4.44383	2.72957	8.83716e-06	0.00634161	0.00374033	0.206094	0.0649938	6.53155e-16
A2_COPD	MTX1	Brain_Nucleus_accumbens_basal_ganglia	0.91237	-9.11179	2.47746	8.10369e-20	0.0132322	9.79087e-16	0.29203	0.0600241	1.61184e-16
A2_COPD	INTS12	Brain_Cortex	0.912327	-4.30621	2.86115	1.66076e-05	0.0042211	0.00759153	0.173446	0.0495439	2.29669e-10
A2_COPD	INTS12	Whole_Blood	0.910644	-4.44383	2.72957	8.83716e-06	0.00634161	0.00425913	0.21136	0.0601245	2.05669e-13
A2_COPD	USB1	Brain_Cortex	0.910467	-3.65783	-3.36918	0.000254362	0.000753925	0.0697631	0.0766503	0.0495439	2.29669e-10
A2_COPD	SACM1L	Liver	0.906113	4.90262	-2.72732	9.45647e-07	0.00638516	0.000685972	0.203065	0.0542589	1.08727e-10
A2_COPD	GSDMA	Artery_Tibial	0.905235	4.43904	-5.59292	9.03615e-06	2.23282e-08	0.00709124	9.50511e-05	0.0564444	7.51343e-14
A2_COPD	THBS3	Stomach	0.903458	-9.27628	1.93784	1.75501e-20	0.0526422	2.1348e-16	0.478006	0.0622391	1.14856e-17
A2_COPD	TMED2	Brain_Caudate_basal_ganglia	0.903136	3.48117	3.0951	0.000499222	0.00196749	0.0998525	0.118052	0.0537035	1.01682e-16
A2_COPD	INTS12	Colon_Transverse	0.902051	-4.44383	2.72957	8.83716e-06	0.00634161	0.00465608	0.201971	0.0592254	8.58757e-16
A2_COPD	TMED2	Brain_Amygdala	0.901509	3.48117	3.0951	0.000499222	0.00196749	0.108095	0.128188	0.0582441	7.02633e-17
A2_COPD	TMED2	Ovary	0.900534	3.48117	-1.7006	0.000499222	0.0890185	0.0986467	0.570033	0.0682601	1.00002e-18
A2_Pneumonia.b.meta	PHTF1	Ovary	0.976724	-2.08174	-4.70773	0.0373664	2.50489e-06	0.579515	0.0147075	0.0394159	4.68681e-13
A2_Pneumonia.b.meta	PHTF1	Brain_Substantia_nigra	0.974804	-2.64686	-4.46018	0.00812433	8.1892e-06	0.411915	0.0290116	0.0310014	9.27577e-10
A2_Pneumonia.b.meta	PHTF1	Minor_Salivary_Gland	0.974773	-2.6987	-4.41441	0.00696108	1.01284e-05	0.382525	0.0595042	0.0323391	1.28331e-13
A2_Pneumonia.b.meta	MAMSTR	Brain_Cerebellum	0.968919	6.04358	-3.95	1.50735e-09	7.81512e-05	3.04585e-06	0.219981	0.0363631	9.32308e-11
A2_Pneumonia.b.meta	PHTF1	Vagina	0.967248	-2.64686	-4.46018	0.00812433	8.1892e-06	0.406996	0.029735	0.0336741	4.36197e-10
A2_Pneumonia.b.meta	PHTF1	Testis	0.963854	-2.83175	-4.64598	0.00462946	3.38469e-06	0.344519	0.026343	0.0368753	8.39132e-17
A2_Pneumonia.b.meta	PHTF1	Brain_Cerebellar_Hemisphere	0.958899	-2.64686	-4.46018	0.00812433	8.1892e-06	0.391751	0.0970257	0.0448727	2.01913e-15
A2_Pneumonia.b.meta	MAMSTR	Brain_Anterior_cingulate_cortex_BA24	0.954414	-6.11868	3.74	9.43548e-10	0.00018402	1.56467e-06	0.351493	0.0396143	1.16473e-13
A2_Pneumonia.b.meta	RSBN1	Esophagus_Gastroesophageal_Junction	0.951076	-2.81038	-4.10962	0.00494836	3.96317e-05	0.326184	0.0980014	0.0362066	1.12218e-13
A2_Pneumonia.b.meta	PHTF1	Breast_Mammary_Tissue	0.949742	-2.64686	-4.46018	0.00812433	8.1892e-06	0.383765	0.0346758	0.0236038	3.08722e-06
A2_Pneumonia.b.meta	PHTF1	Stomach	0.941752	-2.16617	-4.46018	0.0302984	8.1892e-06	0.558408	0.0495774	0.0416532	2.68557e-13
A2_Pneumonia.b.meta	MAMSTR	Skin_Sun_Exposed_Lower_leg	0.939349	-4.53549	3.79	5.74703e-06	0.000150647	0.00367919	0.321347	0.0367433	1.55233e-14
A2_Pneumonia.b.meta	PHTF1	Brain_Cerebellum	0.932899	-2.64686	-4.46018	0.00812433	8.1892e-06	0.367535	0.0331089	0.0363631	9.32308e-11
A2_Pneumonia.b.meta	PHTF1	Skin_Sun_Exposed_Lower_leg	0.929261	-2.64686	-4.46018	0.00812433	8.1892e-06	0.380092	0.098813	0.0367433	1.55233e-14
A2_Pneumonia.b.meta	PHTF1	Colon_Sigmoid	0.926073	-2.64686	-4.46018	0.00812433	8.1892e-06	0.364139	0.0340916	0.0240146	4.24724e-06
A2_Pneumonia.b.meta	PHTF1	Nerve_Tibial	0.925808	-2.73217	-4.57083	0.00629181	4.85786e-06	0.330838	0.0665478	0.0342599	7.95546e-09
A2_Pneumonia.b.meta	RSBN1	Spleen	0.925055	-2.81091	-4.10853	0.00494022	3.98185e-05	0.294028	0.243152	0.0340161	4.90231e-12
A2_Pneumonia.b.meta	PHTF1	Prostate	0.919974	-2.64686	-4.46018	0.00812433	8.1892e-06	0.358685	0.0506134	0.0258954	3.27968e-08
A2_Pneumonia.b.meta	RSBN1	Thyroid	0.919738	-2.68335	-4.11678	0.00728882	3.84207e-05	0.33674	0.461592	0.0428141	3.13541e-14
A2_Pneumonia.b.meta	PHTF1	Brain_Caudate_basal_ganglia	0.918912	-2.6987	-4.41441	0.00696108	1.01284e-05	0.38862	0.12306	0.0445086	5.70086e-16
A2_Pneumonia.b.meta	PHTF1	Brain_Hippocampus	0.917539	-2.64686	-4.46018	0.00812433	8.1892e-06	0.401896	0.0813975	0.0471027	6.70587e-15
A2_Pneumonia.b.meta	MAGI3	Esophagus_Gastroesophageal_Junction	0.915407	-2.1182	-4.3937	0.0341585	1.11437e-05	0.562615	0.045927	0.0362066	1.12218e-13
A2_Pneumonia.b.meta	MAMSTR	Brain_Hypothalamus	0.910281	-6.44489	3.4068	1.15687e-10	0.000657303	1.93842e-07	0.594797	0.0377003	1.61347e-09
A2_Pneumonia.b.meta	PHTF1	Lung	0.909573	-2.64686	-4.38643	0.00812433	1.15227e-05	0.361835	0.075825	0.0432603	4.85298e-12
A2_Pneumonia.b.meta	PHTF1	Adipose_Visceral_Omentum	0.905267	-2.64686	-4.46018	0.00812433	8.1892e-06	0.38413	0.104543	0.0379077	2.07842e-10
A2_Pneumonia.b.meta	PHTF1	Artery_Coronary	0.902504	-2.64686	-4.46018	0.00812433	8.1892e-06	0.363708	0.0807869	0.0301874	3.86138e-07
B2_Asthma	CCHCR1	Kidney_Cortex	1	5.93862	-8.17124	2.87428e-09	3.05238e-16	3.35213e-06	2.16155e-13	0.0515114	2.10685e-05
B2_Asthma	CCHCR1	Adrenal_Gland	1	6.26169	-7.35291	3.80834e-10	1.93932e-13	6.37516e-07	9.39924e-11	0.0638517	9.94394e-12
B2_Asthma	TCF19	Brain_Putamen_basal_ganglia	1	6.51863	-6.46962	7.09516e-11	9.82487e-11	1.67204e-07	3.02192e-08	0.0661252	2.14113e-13
B2_Asthma	TCF19	Pituitary	1	6.71328	-6.36716	1.90295e-11	1.92556e-10	6.57791e-08	6.53493e-08	0.055485	4.74182e-07
B2_Asthma	TCF19	Kidney_Cortex	1	6.54509	-6.30736	5.94587e-11	2.83843e-10	1.38687e-07	8.71019e-08	0.0515114	2.10685e-05
B2_Asthma	CCHCR1	Ovary	1	5.6404	-5.10993	1.69653e-08	3.22278e-07	1.87068e-05	4.56405e-05	0.0575559	1.57029e-05
B2_Asthma	CCHCR1	Brain_Hippocampus	1	4.05264	-6.30736	5.06439e-05	2.83843e-10	0.0239108	1.08343e-07	0.057533	1.78866e-07
B2_Asthma	CCHCR1	Brain_Amygdala	1	4.76431	-6.81942	1.89504e-06	9.14107e-12	0.00206711	4.30505e-09	0.0615537	2.55666e-07
B2_Asthma	CCHCR1	Brain_Spinal_cord_cervical_c-1	1	6.54509	-6.30736	5.94587e-11	2.83843e-10	2.2075e-07	9.45798e-08	0.0741818	1.04431e-11
B2_Asthma	TCF19	Uterus	0.999999	6.45026	-6.2861	1.11658e-10	3.25549e-10	3.14121e-07	1.13525e-07	0.0685782	1.65856e-11
B2_Asthma	CCHCR1	Minor_Salivary_Gland	0.999999	6.54509	-6.30736	5.94587e-11	2.83843e-10	1.40525e-07	9.50792e-08	0.0536476	6.53331e-07
B2_Asthma	TCF19	Liver	0.999999	6.54509	-6.30736	5.94587e-11	2.83843e-10	1.08017e-07	7.85516e-08	0.0572582	2.13392e-05
B2_Asthma	CCHCR1	Liver	0.999999	6.54509	-6.30736	5.94587e-11	2.83843e-10	1.08017e-07	7.85516e-08	0.0572582	2.13392e-05
B2_Asthma	TCF19	Artery_Aorta	0.999999	6.54509	-6.30736	5.94587e-11	2.83843e-10	1.3178e-07	9.12154e-08	0.0546627	7.15477e-06
B2_Asthma	TCF19	Vagina	0.999999	5.43444	-6.35108	5.49684e-08	2.13803e-10	6.70186e-05	7.25726e-08	0.0589988	1.15083e-09
B2_Asthma	TCF19	Brain_Hippocampus	0.999999	6.29823	-6.35108	3.01071e-10	2.13803e-10	1.16354e-06	8.44225e-08	0.057533	1.78866e-07
B2_Asthma	CCHCR1	Esophagus_Mucosa	0.999999	6.54509	-6.30736	5.94587e-11	2.83843e-10	3.81012e-07	7.54608e-08	0.0648669	3.80337e-10
B2_Asthma	TCF19	Brain_Spinal_cord_cervical_c-1	0.999998	6.29823	-6.35108	3.01071e-10	2.13803e-10	6.70665e-07	7.83658e-08	0.0741818	1.04431e-11
B2_Asthma	TCF19	Whole_Blood	0.999998	6.54509	-6.30736	5.94587e-11	2.83843e-10	2.19403e-07	9.44422e-08	0.0626162	2.81844e-10
B2_Asthma	CCHCR1	Brain_Putamen_basal_ganglia	0.999998	3.05961	-3.20609	0.00221629	0.0013455	0.197837	0.0333158	0.0661252	2.14113e-13
B2_Asthma	TCF19	Brain_Amygdala	0.999998	6.42755	-5.93649	1.29674e-10	2.91195e-09	3.53621e-07	9.85695e-07	0.0615537	2.55666e-07
B2_Asthma	TCF19	Brain_Nucleus_accumbens_basal_ganglia	0.999997	6.29823	-6.35108	3.01071e-10	2.13803e-10	6.06306e-07	8.25002e-08	0.0783483	1.51739e-17
B2_Asthma	CCHCR1	Cells_EBV-transformed_lymphocytes	0.999997	4.62183	-6.30736	3.80363e-06	2.83843e-10	0.00334244	7.79596e-08	0.0658207	3.99384e-11
B2_Asthma	TCF19	Brain_Cerebellum	0.999997	6.19647	-6.40586	5.77427e-10	1.49529e-10	1.40084e-06	5.00754e-08	0.0668285	6.49631e-11
B2_Asthma	TCF19	Brain_Hypothalamus	0.999996	6.27959	-5.8337	3.3946e-10	5.42119e-09	1.32729e-06	1.85564e-06	0.0641811	3.0648e-08
B2_Asthma	TCF19	Brain_Substantia_nigra	0.999996	6.29823	-6.35108	3.01071e-10	2.13803e-10	6.46338e-07	5.9544e-08	0.0628895	7.56553e-10
B2_Asthma	TCF19	Minor_Salivary_Gland	0.999995	4.64274	-6.25196	3.43812e-06	4.05328e-10	0.00215865	1.32002e-07	0.0536476	6.53331e-07
B2_Asthma	TCF19	Breast_Mammary_Tissue	0.999995	6.07861	-6.25196	1.2123e-09	4.05328e-10	2.4204e-06	1.15997e-07	0.0595931	2.03489e-06
B2_Asthma	TCF19	Pancreas	0.999995	6.07861	-6.25196	1.2123e-09	4.05328e-10	1.30609e-06	1.36526e-07	0.0761723	2.29921e-15
B2_Asthma	TCF19	Brain_Anterior_cingulate_cortex_BA24	0.999994	6.30213	-5.82047	2.9359e-10	5.86841e-09	1.70135e-06	1.61004e-06	0.0622363	2.3777e-11
B2_Asthma	TCF19	Brain_Caudate_basal_ganglia	0.999994	6.07861	-6.25196	1.2123e-09	4.05328e-10	2.95875e-06	1.28851e-07	0.0675944	5.79827e-12
B2_Asthma	TCF19	Brain_Cerebellar_Hemisphere	0.999993	6.07861	-6.25196	1.2123e-09	4.05328e-10	2.88067e-06	1.54103e-07	0.0499397	5.85423e-06
B2_Asthma	TCF19	Brain_Frontal_Cortex_BA9	0.999993	6.36349	-5.91619	1.97218e-10	3.2949e-09	8.2424e-07	8.79737e-07	0.0503779	1.28456e-05
B2_Asthma	TCF19	Small_Intestine_Terminal_Ileum	0.999992	6.07861	-6.25196	1.2123e-09	4.05328e-10	2.43107e-06	1.37777e-07	0.0568497	1.51636e-06
B2_Asthma	TCF19	Muscle_Skeletal	0.99999	4.3057	-6.25196	1.66462e-05	4.05328e-10	0.011574	1.28544e-07	0.0648008	1.49422e-08
B2_Asthma	TCF19	Esophagus_Muscularis	0.999988	6.35733	-5.46733	2.05294e-10	4.56853e-08	6.59352e-07	7.98867e-06	0.0656405	6.41609e-09
B2_Asthma	TCF19	Esophagus_Gastroesophageal_Junction	0.999986	6.29823	-6.35108	3.01071e-10	2.13803e-10	1.24633e-06	7.7428e-08	0.0490063	7.08279e-08
B2_Asthma	TCF19	Heart_Atrial_Appendage	0.999986	6.07861	-6.25196	1.2123e-09	4.05328e-10	2.47775e-06	1.14265e-07	0.0579488	1.24843e-08
B2_Asthma	MICB	Pancreas	0.999982	0.48078	-5.76925	0.630673	7.9626e-09	0.958101	1.98325e-06	0.0761723	2.29921e-15
B2_Asthma	NPNT	Brain_Putamen_basal_ganglia	0.999959	5.50199	-8.69981	3.7552e-08	3.32426e-18	4.42476e-05	2.28553e-15	0.0661252	2.14113e-13
B2_Asthma	TCF19	Brain_Cortex	0.999958	5.77172	-5.71026	7.84679e-09	1.12807e-08	3.22686e-05	2.66614e-06	0.0664807	1.55722e-10
B2_Asthma	NPNT	Vagina	0.999952	5.50199	-8.69981	3.7552e-08	3.32426e-18	5.15073e-05	2.77755e-15	0.0589988	1.15083e-09
B2_Asthma	NPNT	Kidney_Cortex	0.999949	5.50199	-8.69981	3.7552e-08	3.32426e-18	2.91967e-05	2.78211e-15	0.0515114	2.10685e-05
B2_Asthma	TCF19	Adrenal_Gland	0.999945	6.34996	-5.14827	2.15375e-10	2.62902e-07	4.20626e-07	4.13253e-05	0.0638517	9.94394e-12
B2_Asthma	NPNT	Heart_Left_Ventricle	0.999924	5.50199	-8.69981	3.7552e-08	3.32426e-18	5.41641e-05	2.53575e-15	0.0613214	1.16138e-08
B2_Asthma	NPNT	Testis	0.999923	5.50199	-6.97996	3.7552e-08	2.95271e-12	5.31532e-05	1.42422e-09	0.0643632	2.93436e-13
B2_Asthma	NPNT	Breast_Mammary_Tissue	0.999916	5.50199	-8.69981	3.7552e-08	3.32426e-18	4.77512e-05	2.98994e-15	0.0595931	2.03489e-06
B2_Asthma	NPNT	Artery_Aorta	0.999916	5.50199	-8.68323	3.7552e-08	3.84679e-18	4.7462e-05	4.01766e-15	0.0546627	7.15477e-06
B2_Asthma	NPNT	Nerve_Tibial	0.999913	5.3748	-8.5642	7.66689e-08	1.08833e-17	7.48398e-05	9.24947e-15	0.0781831	1.46662e-14
B2_Asthma	NPNT	Skin_Not_Sun_Exposed_Suprapubic	0.999908	5.53926	-8.69981	3.03756e-08	3.32426e-18	4.00746e-05	2.40861e-15	0.066492	1.70138e-10
B2_Asthma	NPNT	Esophagus_Muscularis	0.999893	5.50199	-8.69981	3.7552e-08	3.32426e-18	4.82431e-05	3.26417e-15	0.0656405	6.41609e-09
B2_Asthma	NPNT	Adipose_Visceral_Omentum	0.99985	5.50199	-8.69981	3.7552e-08	3.32426e-18	5.99237e-05	2.11041e-15	0.0567159	8.70876e-07
B2_Asthma	NPNT	Heart_Atrial_Appendage	0.999804	5.50199	-8.69981	3.7552e-08	3.32426e-18	5.75626e-05	2.87834e-15	0.0579488	1.24843e-08
B2_Asthma	TCF19	Prostate	0.999749	5.22451	-5.2249	1.74614e-07	1.74246e-07	0.000144487	2.51653e-05	0.0654311	1.49459e-14
B2_Asthma	TCF19	Spleen	0.999563	5.3297	-4.97474	9.83731e-08	6.53349e-07	0.000120212	8.48511e-05	0.0561237	5.15449e-07
B2_Asthma	ACSL6	Prostate	0.999432	5.18496	4.96938	2.16065e-07	6.71671e-07	0.000167612	8.24544e-05	0.0654311	1.49459e-14
B2_Asthma	TCF19	Lung	0.999414	5.33708	-4.8845	9.44545e-08	1.03692e-06	0.000177601	0.000120958	0.0602091	2.21028e-09
B2_Asthma	NPNT	Adrenal_Gland	0.99927	4.90947	-7.55648	9.13221e-07	4.14128e-14	0.000629478	2.29387e-11	0.0638517	9.94394e-12
B2_Asthma	TCF19	Testis	0.998783	5.34715	-4.43426	8.93516e-08	9.23875e-06	9.93717e-05	0.000925975	0.0643632	2.93436e-13
B2_Asthma	TCF19	Ovary	0.998563	5.09804	-4.61319	3.43193e-07	3.96527e-06	0.000288822	0.000402492	0.0575559	1.57029e-05
B2_Asthma	NPNT	Artery_Tibial	0.997478	4.8601	-7.47052	1.17326e-06	7.98792e-14	0.00145263	3.76763e-11	0.0646871	1.64558e-10
B2_Asthma	GSDMA	Uterus	0.997143	4.51683	-11.9127	6.27718e-06	1.01664e-32	0.00371775	2.26893e-29	0.0685782	1.65856e-11
B2_Asthma	MED24	Pancreas	0.997102	4.58085	-10.1206	4.63081e-06	4.47703e-24	0.00252312	5.61997e-21	0.0761723	2.29921e-15
B2_Asthma	GSDMA	Small_Intestine_Terminal_Ileum	0.997037	4.57578	-14.2499	4.74458e-06	4.48807e-46	0.00407763	2.66973e-42	0.0568497	1.51636e-06
B2_Asthma	NPNT	Colon_Transverse	0.996967	4.74205	-7.26775	2.11572e-06	3.65525e-13	0.00178552	1.64329e-10	0.0568131	2.92911e-06
B2_Asthma	GSDMA	Adrenal_Gland	0.996756	4.51683	-11.9127	6.27718e-06	1.01664e-32	0.00387137	2.36511e-29	0.0638517	9.94394e-12
B2_Asthma	GSDMA	Prostate	0.996693	4.51683	-11.9127	6.27718e-06	1.01664e-32	0.00324635	2.49605e-29	0.0654311	1.49459e-14
B2_Asthma	TCF19	Stomach	0.996558	4.71605	-4.3897	2.4047e-06	1.13507e-05	0.00172219	0.000912593	0.0635827	5.0075e-08
B2_Asthma	GSDMA	Minor_Salivary_Gland	0.99627	4.51683	-11.9127	6.27718e-06	1.01664e-32	0.0033717	5.95954e-29	0.0536476	6.53331e-07
B2_Asthma	MED24	Ovary	0.996241	4.58085	-10.1206	4.63081e-06	4.47703e-24	0.00248001	4.35503e-21	0.0575559	1.57029e-05
B2_Asthma	MED24	Adipose_Visceral_Omentum	0.995869	4.55767	-9.99907	5.17237e-06	1.53838e-23	0.00330153	1.2208e-20	0.0567159	8.70876e-07
B2_Asthma	MED24	Spleen	0.995735	4.55767	-9.99907	5.17237e-06	1.53838e-23	0.00284709	1.68914e-20	0.0561237	5.15449e-07
B2_Asthma	GSDMA	Adipose_Visceral_Omentum	0.995565	4.43871	-11.9127	9.05008e-06	1.01664e-32	0.00502319	1.84404e-29	0.0567159	8.70876e-07
B2_Asthma	MED24	Colon_Sigmoid	0.995142	4.58085	-10.418	4.63081e-06	2.05239e-25	0.00415218	2.31939e-22	0.0550228	6.26056e-09
B2_Asthma	GSDMA	Esophagus_Gastroesophageal_Junction	0.994829	4.27835	-11.8935	1.88281e-05	1.27913e-32	0.0129903	2.62498e-29	0.0490063	7.08279e-08
B2_Asthma	GSDMA	Colon_Transverse	0.994823	4.39241	-11.9127	1.121e-05	1.01664e-32	0.00591281	3.19936e-29	0.0568131	2.92911e-06
B2_Asthma	GSDMA	Lung	0.994763	4.51683	-11.9127	6.27718e-06	1.01664e-32	0.00575858	2.21373e-29	0.0602091	2.21028e-09
B2_Asthma	GSDMA	Colon_Sigmoid	0.994425	4.32571	-11.9127	1.52039e-05	1.01664e-32	0.00908832	2.10631e-29	0.0550228	6.26056e-09
B2_Asthma	GSDMA	Artery_Tibial	0.994191	4.70822	-11.9127	2.49886e-06	1.01664e-32	0.00246945	3.23672e-29	0.0646871	1.64558e-10
B2_Asthma	MED24	Cells_Cultured_fibroblasts	0.993273	4.58085	-10.1206	4.63081e-06	4.47703e-24	0.00466409	5.51078e-21	0.054688	6.924e-09
B2_Asthma	ZSWIM7	Uterus	0.992928	4.44922	5.23065	8.6183e-06	1.68912e-07	0.00484909	2.81328e-05	0.0685782	1.65856e-11
B2_Asthma	GSDMA	Thyroid	0.99281	4.34736	-13.8064	1.37789e-05	2.33082e-43	0.00793912	7.83739e-40	0.0664824	1.34506e-08
B2_Asthma	GSDMA	Heart_Atrial_Appendage	0.992428	4.51683	-11.9127	6.27718e-06	1.01664e-32	0.00452807	2.05395e-29	0.0579488	1.24843e-08
B2_Asthma	MED24	Adrenal_Gland	0.992384	4.30529	-10.2873	1.6677e-05	8.03585e-25	0.00781685	1.05685e-21	0.0638517	9.94394e-12
B2_Asthma	ZSWIM7	Vagina	0.990442	4.44922	5.23065	8.6183e-06	1.68912e-07	0.00472843	3.00775e-05	0.0589988	1.15083e-09
B2_Asthma	TTC19	Vagina	0.990068	4.43869	5.0629	9.051e-06	4.12916e-07	0.00472936	6.59573e-05	0.0589988	1.15083e-09
B2_Asthma	TTC19	Brain_Substantia_nigra	0.989665	4.59623	5.43645	4.3021e-06	5.43526e-08	0.00461787	1.04584e-05	0.0628895	7.56553e-10
B2_Asthma	ABO	Brain_Spinal_cord_cervical_c-1	0.989633	9.06182	3.73622	1.28293e-19	0.00018681	1.42893e-15	0.0090892	0.0741818	1.04431e-11
B2_Asthma	ZSWIM7	Spleen	0.989428	4.44922	5.23065	8.6183e-06	1.68912e-07	0.0040506	2.68437e-05	0.0561237	5.15449e-07
B2_Asthma	NCOR1	Whole_Blood	0.989408	-4.41119	-5.11694	1.02806e-05	3.1054e-07	0.005173	4.15821e-05	0.0626162	2.81844e-10
B2_Asthma	TTC19	Brain_Cerebellar_Hemisphere	0.989346	4.38223	5.08173	1.17471e-05	3.74005e-07	0.00536796	6.38845e-05	0.0499397	5.85423e-06
B2_Asthma	MED24	Esophagus_Mucosa	0.988804	4.23676	-10.2234	2.26769e-05	1.55823e-24	0.0138394	2.2094e-21	0.0648669	3.80337e-10
B2_Asthma	GSDMA	Brain_Substantia_nigra	0.988655	4.3893	-12.1617	1.13714e-05	4.97236e-34	0.00938927	7.51749e-31	0.0628895	7.56553e-10
B2_Asthma	MED24	Adipose_Subcutaneous	0.988361	4.23676	-10.2234	2.26769e-05	1.55823e-24	0.0108325	2.22931e-21	0.0709464	4.77734e-12
B2_Asthma	ZSWIM7	Small_Intestine_Terminal_Ileum	0.987548	4.33814	5.31041	1.43697e-05	1.09382e-07	0.00909978	2.28301e-05	0.0568497	1.51636e-06
B2_Asthma	ZSWIM7	Artery_Aorta	0.986238	-4.44922	-5.23065	8.6183e-06	1.68912e-07	0.00453861	3.06809e-05	0.0546627	7.15477e-06
B2_Asthma	MED24	Esophagus_Muscularis	0.985952	4.32927	-10.2148	1.49606e-05	1.70175e-24	0.00915233	2.41365e-21	0.0656405	6.41609e-09
B2_Asthma	NCOR1	Nerve_Tibial	0.983154	-4.33403	-4.70992	1.46403e-05	2.47817e-06	0.00606284	0.000283178	0.0781831	1.46662e-14
B2_Asthma	INTS12	Whole_Blood	0.981359	-4.06512	5.34238	4.80068e-05	9.17348e-08	0.0146629	1.62459e-05	0.0626162	2.81844e-10
B2_Asthma	NCOR1	Thyroid	0.981145	-4.33403	-4.70992	1.46403e-05	2.47817e-06	0.00793912	0.000282469	0.0664824	1.34506e-08
B2_Asthma	TTC19	Testis	0.980427	4.31267	5.79498	1.61292e-05	6.83274e-09	0.00865972	2.02814e-06	0.0643632	2.93436e-13
B2_Asthma	PIGL	Brain_Cortex	0.98037	-4.33403	-4.70992	1.46403e-05	2.47817e-06	0.00950615	0.000301552	0.0664807	1.55722e-10
B2_Asthma	INTS12	Cells_Cultured_fibroblasts	0.979096	-4.17058	5.94004	3.03831e-05	2.84953e-09	0.0150931	7.15814e-07	0.054688	6.924e-09
B2_Asthma	INTS12	Heart_Atrial_Appendage	0.978825	-4.17058	5.94004	3.03831e-05	2.84953e-09	0.0137996	6.9084e-07	0.0579488	1.24843e-08
B2_Asthma	PIGL	Brain_Hypothalamus	0.978252	-4.33403	-4.70992	1.46403e-05	2.47817e-06	0.00858651	0.000339305	0.0641811	3.0648e-08
B2_Asthma	ZSWIM7	Brain_Cortex	0.978065	-4.26623	-5.40199	1.988e-05	6.59044e-08	0.0122188	1.34994e-05	0.0664807	1.55722e-10
B2_Asthma	PIGL	Esophagus_Mucosa	0.977448	-4.33403	-4.70992	1.46403e-05	2.47817e-06	0.0117268	0.000263533	0.0648669	3.80337e-10
B2_Asthma	ICAM1	Whole_Blood	0.977316	4.33006	-3.50975	1.49069e-05	0.000448522	0.00687579	0.0146136	0.0626162	2.81844e-10
B2_Asthma	NCOR1	Pituitary	0.977201	-4.33403	-4.70992	1.46403e-05	2.47817e-06	0.00713374	0.00027485	0.055485	4.74182e-07
B2_Asthma	GSDMA	Stomach	0.976094	3.9024	-13.1294	9.52419e-05	2.2334e-39	0.0263539	3.36684e-36	0.0635827	5.0075e-08
B2_Asthma	INTS12	Prostate	0.976013	-4.06512	5.34238	4.80068e-05	9.17348e-08	0.0163176	1.54265e-05	0.0654311	1.49459e-14
B2_Asthma	NPNT	Prostate	0.976013	-4.06512	5.34238	4.80068e-05	9.17348e-08	0.0163176	1.54265e-05	0.0654311	1.49459e-14
B2_Asthma	INTS12	Adrenal_Gland	0.975992	-4.17058	5.94004	3.03831e-05	2.84953e-09	0.0122769	7.05229e-07	0.0638517	9.94394e-12
B2_Asthma	ZSWIM7	Cells_Cultured_fibroblasts	0.975754	-4.20391	-5.3141	2.62342e-05	1.07184e-07	0.0141653	1.71341e-05	0.054688	6.924e-09
B2_Asthma	INTS12	Nerve_Tibial	0.975663	-4.06512	5.34238	4.80068e-05	9.17348e-08	0.0152572	1.68801e-05	0.0781831	1.46662e-14
B2_Asthma	TTC19	Cells_EBV-transformed_lymphocytes	0.975322	4.01724	5.17224	5.88833e-05	2.31304e-07	0.0221759	3.05585e-05	0.0658207	3.99384e-11
B2_Asthma	ZSWIM7	Cells_EBV-transformed_lymphocytes	0.975322	4.01724	5.17224	5.88833e-05	2.31304e-07	0.0221759	3.05585e-05	0.0658207	3.99384e-11
B2_Asthma	NPNT	Adipose_Subcutaneous	0.975257	3.97251	-6.19485	7.11203e-05	5.83416e-10	0.0263206	1.59831e-07	0.0709464	4.77734e-12
B2_Asthma	NPNT	Stomach	0.975026	3.95625	-5.89374	7.6137e-05	3.77555e-09	0.0244321	9.29249e-07	0.0635827	5.0075e-08
B2_Asthma	PSMD3	Nerve_Tibial	0.974943	3.94465	-10.1338	7.99156e-05	3.91193e-24	0.0210024	5.31944e-21	0.0781831	1.46662e-14
B2_Asthma	MED24	Breast_Mammary_Tissue	0.974616	4.03201	-8.63235	5.53019e-05	6.01046e-18	0.0216616	5.04558e-15	0.0595931	2.03489e-06
B2_Asthma	ZSWIM7	Pancreas	0.973774	4.01724	5.17224	5.88833e-05	2.31304e-07	0.0188601	3.28535e-05	0.0761723	2.29921e-15
B2_Asthma	INTS12	Brain_Cortex	0.973677	-3.9695	5.34238	7.20249e-05	9.17348e-08	0.0324161	1.78956e-05	0.0664807	1.55722e-10
B2_Asthma	INTS12	Skin_Not_Sun_Exposed_Suprapubic	0.973341	-4.06512	5.34238	4.80068e-05	9.17348e-08	0.0204308	1.45903e-05	0.066492	1.70138e-10
B2_Asthma	INTS12	Esophagus_Gastroesophageal_Junction	0.973255	-3.97862	5.34238	6.93178e-05	9.17348e-08	0.0318836	1.48622e-05	0.0490063	7.08279e-08
B2_Asthma	MED24	Esophagus_Gastroesophageal_Junction	0.973242	3.94465	-8.69403	7.99162e-05	3.49815e-18	0.032211	3.07662e-15	0.0490063	7.08279e-08
B2_Asthma	INTS12	Pancreas	0.97241	-4.06512	5.34238	4.80068e-05	9.17348e-08	0.0162551	1.56734e-05	0.0761723	2.29921e-15
B2_Asthma	ZSWIM7	Brain_Hypothalamus	0.972321	-4.19038	-5.2799	2.78486e-05	1.29256e-07	0.0141266	2.6391e-05	0.0641811	3.0648e-08
B2_Asthma	INTS12	Heart_Left_Ventricle	0.972096	-4.06512	5.34238	4.80068e-05	9.17348e-08	0.0178694	1.59035e-05	0.0613214	1.16138e-08
B2_Asthma	GSDMA	Adipose_Subcutaneous	0.971994	3.85283	-12.9467	0.000116758	2.45327e-38	0.0360088	8.90688e-35	0.0709464	4.77734e-12
B2_Asthma	PIGL	Esophagus_Muscularis	0.970714	-4.29561	-5.50814	1.74211e-05	3.62639e-08	0.00989118	6.51983e-06	0.0656405	6.41609e-09
B2_Asthma	INTS12	Artery_Coronary	0.970482	-4.06512	5.34238	4.80068e-05	9.17348e-08	0.0197573	1.70111e-05	0.0515026	2.54667e-06
B2_Asthma	ICAM1	Adrenal_Gland	0.970187	4.09267	-3.51143	4.2644e-05	0.00044571	0.0161194	0.0159523	0.0638517	9.94394e-12
B2_Asthma	ZSWIM7	Lung	0.968435	4.01724	5.17224	5.88833e-05	2.31304e-07	0.0234855	3.39549e-05	0.0602091	2.21028e-09
B2_Asthma	INTS12	Adipose_Visceral_Omentum	0.9671	-4.06512	5.34238	4.80068e-05	9.17348e-08	0.0175101	1.51267e-05	0.0567159	8.70876e-07
B2_Asthma	INTS12	Colon_Transverse	0.966709	-4.06512	5.34238	4.80068e-05	9.17348e-08	0.0189912	1.69817e-05	0.0568131	2.92911e-06
B2_Asthma	TTC19	Muscle_Skeletal	0.96555	4.01724	5.17224	5.88833e-05	2.31304e-07	0.0248571	3.3099e-05	0.0648008	1.49422e-08
B2_Asthma	INTS12	Esophagus_Muscularis	0.963882	-3.99004	5.34238	6.6062e-05	9.17348e-08	0.0265218	1.40246e-05	0.0656405	6.41609e-09
B2_Asthma	GSDMA	Skin_Sun_Exposed_Lower_leg	0.962685	3.77159	-14.1645	0.000162212	1.51874e-45	0.048208	6.76445e-42	0.0629842	9.07786e-13
B2_Asthma	ZSWIM7	Brain_Putamen_basal_ganglia	0.961914	-4.01724	-5.17224	5.88833e-05	2.31304e-07	0.0231274	3.5305e-05	0.0661252	2.14113e-13
B2_Asthma	ICAM1	Heart_Left_Ventricle	0.961867	4.09267	-3.51143	4.2644e-05	0.00044571	0.0164023	0.0155482	0.0613214	1.16138e-08
B2_Asthma	INTS12	Stomach	0.960649	-4.05136	5.34231	5.0921e-05	9.17687e-08	0.0193738	1.62755e-05	0.0635827	5.0075e-08
B2_Asthma	MED24	Whole_Blood	0.959733	3.77707	-9.36362	0.000158681	7.70497e-21	0.035132	7.69096e-18	0.0626162	2.81844e-10
B2_Asthma	GSDMA	Heart_Left_Ventricle	0.958783	3.78068	-12.9019	0.0001564	4.39146e-38	0.0429691	8.37451e-35	0.0613214	1.16138e-08
B2_Asthma	NCOR1	Brain_Nucleus_accumbens_basal_ganglia	0.957752	-3.93229	-5.74621	8.41421e-05	9.12677e-09	0.0376552	2.4261e-06	0.0783483	1.51739e-17
B2_Asthma	MED24	Kidney_Cortex	0.957727	3.94775	-10.2296	7.88876e-05	1.46047e-24	0.0283085	2.24085e-21	0.0515114	2.10685e-05
B2_Asthma	NCOR1	Artery_Tibial	0.956684	-3.93229	-5.74621	8.41421e-05	9.12677e-09	0.037275	2.11326e-06	0.0646871	1.64558e-10
B2_Asthma	MED24	Cells_EBV-transformed_lymphocytes	0.956007	3.61165	-9.13735	0.000304255	6.40012e-20	0.0728214	4.77129e-17	0.0658207	3.99384e-11
B2_Asthma	GSDMA	Esophagus_Muscularis	0.953928	3.74876	-12.9751	0.000177708	1.69464e-38	0.0496307	5.40802e-35	0.0656405	6.41609e-09
B2_Asthma	PIGL	Testis	0.953855	3.93229	5.74621	8.41421e-05	9.12677e-09	0.0304562	2.5613e-06	0.0643632	2.93436e-13
B2_Asthma	PSMD3	Muscle_Skeletal	0.95112	-3.7152	12.6828	0.000203043	7.36142e-37	0.0585359	1.72758e-33	0.0648008	1.49422e-08
B2_Asthma	INTS12	Artery_Aorta	0.950415	-3.77402	4.9382	0.000160639	7.88465e-07	0.0409095	0.000116257	0.0546627	7.15477e-06
B2_Asthma	GSDMA	Ovary	0.949663	3.77167	-14.1649	0.000162161	1.50998e-45	0.0406507	5.87534e-42	0.0575559	1.57029e-05
B2_Asthma	MED24	Artery_Tibial	0.949423	3.59955	-9.79183	0.000318763	1.22068e-22	0.0734416	1.55454e-19	0.0646871	1.64558e-10
B2_Asthma	ACSL6	Pancreas	0.947603	-4.90913	-2.82726	9.14814e-07	0.00469489	0.000637733	0.0768723	0.0761723	2.29921e-15
B2_Asthma	NPNT	Esophagus_Mucosa	0.946465	3.61255	-5.18217	0.000303202	2.19315e-07	0.080955	2.97888e-05	0.0648669	3.80337e-10
B2_Asthma	GSDMA	Artery_Aorta	0.945331	3.65898	-13.1244	0.00025322	2.38548e-39	0.0561481	1.49486e-35	0.0546627	7.15477e-06
B2_Asthma	XRCC3	Adrenal_Gland	0.943834	4.01028	3.09243	6.06478e-05	0.00198525	0.0209021	0.04458	0.0638517	9.94394e-12
B2_Asthma	SFTPD	Muscle_Skeletal	0.941373	5.79374	2.91815	6.8836e-09	0.00352111	1.62728e-05	0.065145	0.0648008	1.49422e-08
B2_Asthma	CALCOCO2	Whole_Blood	0.939733	-4.05157	2.92771	5.08759e-05	0.00341471	0.014821	0.0583052	0.0626162	2.81844e-10
B2_Asthma	SFTPD	Prostate	0.93519	4.02851	2.91671	5.61305e-05	0.00353744	0.0174173	0.06604	0.0654311	1.49459e-14
B2_Asthma	PIGL	Adipose_Subcutaneous	0.935103	-3.70991	-5.08294	0.000207329	3.7164e-07	0.0566322	5.2585e-05	0.0709464	4.77734e-12
B2_Asthma	XRCC3	Esophagus_Mucosa	0.934793	4.11213	3.01689	3.92034e-05	0.00255385	0.0200972	0.0505392	0.0648669	3.80337e-10
B2_Asthma	PIGL	Esophagus_Gastroesophageal_Junction	0.934477	-3.70967	-4.88542	0.000207531	1.03208e-06	0.0599378	0.000117666	0.0490063	7.08279e-08
B2_Asthma	XRCC3	Adipose_Visceral_Omentum	0.933101	4.57109	2.97913	4.85201e-06	0.00289072	0.00326004	0.0551865	0.0567159	8.70876e-07
B2_Asthma	TCF19	Nerve_Tibial	0.932547	4.47945	-2.6579	7.48367e-06	0.00786297	0.00378785	0.105862	0.0781831	1.46662e-14
B2_Asthma	CALCOCO2	Artery_Tibial	0.931695	-4.05157	2.92771	5.08759e-05	0.00341471	0.0270295	0.0651949	0.0646871	1.64558e-10
B2_Asthma	CCHCR1	Brain_Nucleus_accumbens_basal_ganglia	0.931597	3.04245	-4.22669	0.0023466	2.37151e-05	0.216442	0.0018912	0.0783483	1.51739e-17
B2_Asthma	NCOR1	Small_Intestine_Terminal_Ileum	0.931281	-3.93229	-5.74621	8.41421e-05	9.12677e-09	0.0306787	2.36046e-06	0.0568497	1.51636e-06
B2_Asthma	ACSL6	Spleen	0.930943	4.94638	2.85714	7.56076e-07	0.00427483	0.000710711	0.0722313	0.0561237	5.15449e-07
B2_Asthma	XRCC3	Skin_Sun_Exposed_Lower_leg	0.93074	3.88482	3.17486	0.000102408	0.00149908	0.0354173	0.0362875	0.0629842	9.07786e-13
B2_Asthma	PIGL	Colon_Transverse	0.929462	-3.77423	-5.24966	0.000160503	1.52377e-07	0.0432298	2.5575e-05	0.0568131	2.92911e-06
B2_Asthma	PGAP3	Skin_Sun_Exposed_Lower_leg	0.929244	-3.38648	13.7776	0.000707964	3.47691e-43	0.105959	1.16146e-39	0.0629842	9.07786e-13
B2_Asthma	PGAP3	Whole_Blood	0.928184	-3.31006	15.7423	0.000932772	7.76188e-56	0.10688	8.52255e-52	0.0626162	2.81844e-10
B2_Asthma	XRCC3	Vagina	0.927987	4.20627	2.9136	2.59624e-05	0.00357286	0.0105513	0.0721345	0.0589988	1.15083e-09
B2_Asthma	ICAM3	Stomach	0.927293	4.21157	-2.8156	2.53607e-05	0.00486868	0.0114358	0.0830851	0.0635827	5.0075e-08
B2_Asthma	CALCOCO2	Colon_Sigmoid	0.926766	4.02893	-2.90653	5.60316e-05	0.00365465	0.0220522	0.0684202	0.0550228	6.26056e-09
B2_Asthma	ACSL6	Ovary	0.926289	4.91465	2.8713	8.89402e-07	0.00408784	0.000551523	0.0765593	0.0575559	1.57029e-05
B2_Asthma	MED24	Thyroid	0.924855	3.50428	-6.73927	0.000457848	1.59179e-11	0.0827607	5.22186e-09	0.0664824	1.34506e-08
B2_Asthma	PGAP3	Brain_Spinal_cord_cervical_c-1	0.924527	-3.31006	15.7423	0.000932772	7.76188e-56	0.1556	8.53497e-52	0.0741818	1.04431e-11
B2_Asthma	ACSL6	Adrenal_Gland	0.923616	3.20688	2.56495	0.00134183	0.010319	0.141654	0.12635	0.0638517	9.94394e-12
B2_Asthma	ICAM3	Brain_Cortex	0.923139	5.52765	-2.48812	3.24554e-08	0.0128422	9.11215e-05	0.150315	0.0664807	1.55722e-10
B2_Asthma	PIGL	Adipose_Visceral_Omentum	0.922847	-3.71859	-5.71829	0.000200336	1.07601e-08	0.0500266	2.2397e-06	0.0567159	8.70876e-07
B2_Asthma	XRCC3	Small_Intestine_Terminal_Ileum	0.922638	4.20627	2.9136	2.59624e-05	0.00357286	0.0129775	0.0658363	0.0568497	1.51636e-06
B2_Asthma	PGAP3	Pancreas	0.922168	-3.3639	13.55	0.000768494	7.92127e-42	0.112437	4.66919e-38	0.0761723	2.29921e-15
B2_Asthma	ACSL6	Artery_Coronary	0.921112	4.9046	2.80062	9.36188e-07	0.00510038	0.00101576	0.0844231	0.0515026	2.54667e-06
B2_Asthma	PGAP3	Prostate	0.920448	-3.31006	15.7423	0.000932772	7.76188e-56	0.106414	6.12005e-52	0.0654311	1.49459e-14
B2_Asthma	CALCOCO2	Brain_Hippocampus	0.92016	4.05157	-2.92771	5.08759e-05	0.00341471	0.0239108	0.0673998	0.057533	1.78866e-07
B2_Asthma	TCF19	Heart_Left_Ventricle	0.919158	-3.48665	4.22669	0.000489113	2.37151e-05	0.0924479	0.0017174	0.0613214	1.16138e-08
B2_Asthma	CALCOCO2	Brain_Hypothalamus	0.918616	4.05157	-2.92771	5.08759e-05	0.00341471	0.023871	0.0655266	0.0641811	3.0648e-08
B2_Asthma	PGAP3	Esophagus_Mucosa	0.918388	-3.41338	16.0491	0.000641612	5.79762e-58	0.128483	7.39835e-54	0.0648669	3.80337e-10
B2_Asthma	XRCC3	Spleen	0.91826	4.20627	2.9136	2.59624e-05	0.00357286	0.0102342	0.0634603	0.0561237	5.15449e-07
B2_Asthma	PGAP3	Heart_Atrial_Appendage	0.917985	-3.37485	15.398	0.000738552	1.68858e-53	0.117622	2.0469e-49	0.0579488	1.24843e-08
B2_Asthma	PIGL	Artery_Coronary	0.917878	-4.48011	-2.89176	7.46059e-06	0.00383091	0.00494678	0.0710287	0.0515026	2.54667e-06
B2_Asthma	XRCC3	Prostate	0.916377	4.28049	2.9814	1.86479e-05	0.00286935	0.00798131	0.0572749	0.0654311	1.49459e-14
B2_Asthma	PGAP3	Cells_Cultured_fibroblasts	0.91636	-3.31006	15.7423	0.000932772	7.76188e-56	0.134699	4.77705e-52	0.054688	6.924e-09
B2_Asthma	XRCC3	Colon_Transverse	0.915257	3.88563	3.05928	0.000102066	0.00221871	0.0331296	0.049171	0.0568131	2.92911e-06
B2_Asthma	PGAP3	Brain_Caudate_basal_ganglia	0.91492	-3.31006	15.7423	0.000932772	7.76188e-56	0.130309	9.37635e-52	0.0675944	5.79827e-12
B2_Asthma	MED24	Small_Intestine_Terminal_Ileum	0.913964	3.41656	-8.31557	0.000634185	9.13104e-17	0.111191	7.75943e-14	0.0568497	1.51636e-06
B2_Asthma	PGAP3	Brain_Putamen_basal_ganglia	0.913042	-3.31006	15.7423	0.000932772	7.76188e-56	0.129304	9.07209e-52	0.0661252	2.14113e-13
B2_Asthma	ACSL6	Brain_Caudate_basal_ganglia	0.910575	-3.24661	-1.95943	0.00116789	0.0500622	0.146926	0.308704	0.0675944	5.79827e-12
B2_Asthma	ZSWIM7	Thyroid	0.909843	3.52274	5.5163	0.000427112	3.46214e-08	0.0796672	7.5106e-06	0.0664824	1.34506e-08
B2_Asthma	ACSL6	Uterus	0.909227	4.84263	2.56495	1.28134e-06	0.010319	0.00110914	0.132364	0.0685782	1.65856e-11
B2_Asthma	ACSL6	Adipose_Subcutaneous	0.908976	4.84263	2.56495	1.28134e-06	0.010319	0.00130052	0.127608	0.0709464	4.77734e-12
B2_Asthma	ACSL6	Brain_Substantia_nigra	0.908883	-4.84263	-2.56495	1.28134e-06	0.010319	0.00196484	0.131732	0.0628895	7.56553e-10
B2_Asthma	TCF19	Thyroid	0.907135	3.6258	-3.25086	0.00028807	0.00115056	0.0591722	0.03095	0.0664824	1.34506e-08
B2_Asthma	PGAP3	Esophagus_Gastroesophageal_Junction	0.906543	-3.31006	15.7423	0.000932772	7.76188e-56	0.123415	9.55721e-52	0.0490063	7.08279e-08
B2_Asthma	PGAP3	Lung	0.906429	-3.27369	15.8214	0.00106152	2.215e-56	0.135647	1.44695e-52	0.0602091	2.21028e-09
B2_Asthma	INTS12	Colon_Sigmoid	0.906177	-3.26899	6.09682	0.00107931	1.08203e-09	0.111971	3.05697e-07	0.0550228	6.26056e-09
B2_Asthma	ACSL6	Whole_Blood	0.905885	4.84263	1.99327	1.28134e-06	0.0462318	0.00112313	0.275744	0.0626162	2.81844e-10
B2_Asthma	PGAP3	Brain_Hippocampus	0.905145	-2.73116	15.7423	0.00631115	7.76188e-56	0.298007	8.88813e-52	0.057533	1.78866e-07
B2_Asthma	PGAP3	Esophagus_Muscularis	0.9041	-3.36813	14.1975	0.000756791	9.50006e-46	0.104088	6.06341e-42	0.0656405	6.41609e-09
B2_Asthma	PGAP3	Adrenal_Gland	0.903625	-3.31006	15.7423	0.000932772	7.76188e-56	0.120112	4.51431e-52	0.0638517	9.94394e-12
B2_Asthma	GSDMA	Muscle_Skeletal	0.902336	3.29694	-13.503	0.000977448	1.50225e-41	0.139198	4.40684e-38	0.0648008	1.49422e-08
B2_Asthma	ACSL6	Brain_Spinal_cord_cervical_c-1	0.902045	-4.84263	-2.56495	1.28134e-06	0.010319	0.00118929	0.137142	0.0741818	1.04431e-11
B2_Asthma	NCOR1	Brain_Putamen_basal_ganglia	0.901216	-3.43739	-5.61757	0.00058736	1.93667e-08	0.0974769	4.11559e-06	0.0661252	2.14113e-13
B2_Asthma	XRCC3	Kidney_Cortex	0.90105	4.20627	2.9136	2.59624e-05	0.00357286	0.0115347	0.0730927	0.0515114	2.10685e-05
B2_Asthma	XRCC3	Adipose_Subcutaneous	0.900915	4.33543	2.87677	1.45474e-05	0.00401773	0.00753732	0.0732752	0.0709464	4.77734e-12
B2_Asthma	ACSL6	Vagina	0.90064	4.84263	2.56495	1.28134e-06	0.010319	0.000982073	0.135698	0.0589988	1.15083e-09
B2_Asthma	NCOR1	Lung	0.900619	-3.44882	-5.70587	0.00056305	1.15753e-08	0.101519	2.52053e-06	0.0602091	2.21028e-09
B2_IPF	ATP11A	Skin_Not_Sun_Exposed_Suprapubic	0.999999	-6.77543	6.27972	1.24033e-11	3.39184e-10	8.18181e-08	9.11794e-07	0.0548313	8.58273e-28
B2_IPF	ATP11A	Artery_Aorta	0.999997	-6.77543	6.27972	1.24033e-11	3.39184e-10	5.22549e-08	8.75094e-07	0.0521193	4.00439e-24
B2_IPF	ATP11A	Skin_Sun_Exposed_Lower_leg	0.999996	-6.77543	6.27972	1.24033e-11	3.39184e-10	2.78825e-08	7.76222e-07	0.0477476	1.33546e-28
B2_IPF	TAF6	Brain_Cerebellum	0.999325	4.78828	6.21832	1.68218e-06	5.02496e-10	0.000971657	1.56201e-06	0.0560146	1.83005e-22
B2_IPF	ZSCAN21	Testis	0.998183	-4.44225	-5.45125	8.90244e-06	5.00175e-08	0.00533119	7.23481e-05	0.0565772	2.43987e-42
B2_IPF	ZNF3	Thyroid	0.998091	-4.4446	-6.62926	8.80537e-06	3.3737e-11	0.0056845	9.33302e-08	0.0517994	1.95305e-24
B2_IPF	ZSCAN21	Brain_Cerebellar_Hemisphere	0.997989	-4.44993	-5.57455	8.58996e-06	2.48171e-08	0.00425239	4.31428e-05	0.0626133	3.60268e-39
B2_IPF	ZSCAN21	Brain_Frontal_Cortex_BA9	0.997929	-4.48228	-5.38699	7.38504e-06	7.16471e-08	0.00497875	0.000141125	0.0490988	1.34638e-21
B2_IPF	ZSCAN21	Vagina	0.997739	-4.46116	-6.82058	8.1518e-06	9.06743e-12	0.00470788	2.0438e-08	0.0527885	3.54367e-24
B2_IPF	ZNF3	Colon_Transverse	0.997486	-4.4446	-6.62926	8.80537e-06	3.3737e-11	0.00573927	7.28495e-08	0.0603837	2.78132e-31
B2_IPF	ZSCAN21	Liver	0.997219	-4.35449	-5.19791	1.33375e-05	2.01544e-07	0.00855166	0.000374468	0.0545047	9.14469e-25
B2_IPF	ZSCAN21	Cells_Cultured_fibroblasts	0.997202	-4.48144	-5.15437	7.41398e-06	2.54485e-07	0.00543928	0.000357438	0.0461269	1.65102e-22
B2_IPF	ZSCAN21	Skin_Sun_Exposed_Lower_leg	0.997165	-4.33304	-5.11116	1.47068e-05	3.20194e-07	0.00952239	0.00048851	0.0477476	1.33546e-28
B2_IPF	ZSCAN21	Colon_Transverse	0.996875	-4.39466	-5.20246	1.10948e-05	1.96673e-07	0.00591281	0.000254809	0.0603837	2.78132e-31
B2_IPF	ZNF3	Esophagus_Gastroesophageal_Junction	0.996872	-4.4446	-6.62926	8.80537e-06	3.3737e-11	0.00683462	7.13763e-08	0.044779	6.4681e-22
B2_IPF	CNPY4	Thyroid	0.996778	-4.29831	-5.01981	1.72104e-05	5.17239e-07	0.00864154	0.000476963	0.0517994	1.95305e-24
B2_IPF	ZSCAN21	Artery_Coronary	0.99624	-4.33279	-5.17675	1.47233e-05	2.25785e-07	0.00798738	0.000395543	0.0614307	1.60258e-31
B2_IPF	ZSCAN21	Heart_Atrial_Appendage	0.996038	-4.34646	-5.14658	1.38353e-05	2.65281e-07	0.0084831	0.000301552	0.0566598	2.94373e-26
B2_IPF	ZSCAN21	Ovary	0.99593	-4.18492	-5.67561	2.85261e-05	1.38192e-08	0.0115895	3.34343e-05	0.0626761	5.72439e-32
B2_IPF	ZSCAN21	Esophagus_Mucosa	0.995623	-4.21551	-5.4512	2.49219e-05	5.00309e-08	0.0144641	0.000109134	0.0654441	6.96725e-36
B2_IPF	ZSCAN21	Esophagus_Muscularis	0.995599	-4.38437	-5.20113	1.16323e-05	1.98077e-07	0.00760164	0.000216482	0.0477094	4.62579e-22
B2_IPF	ZSCAN21	Kidney_Cortex	0.995464	-4.25707	-5.06932	2.0712e-05	3.99233e-07	0.00966216	0.000424518	0.0639361	2.95539e-24
B2_IPF	ZSCAN21	Brain_Cortex	0.995404	-4.16177	-5.52116	3.15792e-05	3.36771e-08	0.0177087	3.8744e-05	0.0611542	2.13394e-30
B2_IPF	ZSCAN21	Cells_EBV-transformed_lymphocytes	0.995348	-4.18181	-5.53138	2.89196e-05	3.17716e-08	0.013259	5.72525e-05	0.0676078	2.85767e-31
B2_IPF	ZSCAN21	Brain_Spinal_cord_cervical_c-1	0.995077	-4.04807	-5.36224	5.1641e-05	8.21972e-08	0.0239657	0.000104363	0.072256	1.64653e-35
B2_IPF	ZSCAN21	Colon_Sigmoid	0.994767	-4.25823	-5.76039	2.06051e-05	8.39186e-09	0.0117571	1.79096e-05	0.0403329	6.57844e-19
B2_IPF	ZSCAN21	Artery_Tibial	0.994686	-4.24697	-5.61309	2.16677e-05	1.98747e-08	0.0146508	5.33979e-05	0.055277	1.16399e-25
B2_IPF	ZSCAN21	Adipose_Visceral_Omentum	0.994499	-4.20225	-5.64778	2.64276e-05	1.62535e-08	0.0107474	5.31651e-05	0.04475	1.5504e-22
B2_IPF	ZSCAN21	Adipose_Subcutaneous	0.994403	-4.42806	-5.02312	9.50861e-06	5.08387e-07	0.00615825	0.000672393	0.0544051	1.07089e-21
B2_IPF	CNPY4	Testis	0.994026	-3.89943	-5.3272	9.64203e-05	9.97379e-08	0.0320037	0.000113352	0.0565772	2.43987e-42
B2_IPF	AZGP1	Esophagus_Muscularis	0.993096	-4.10964	-8.77145	3.96283e-05	1.76384e-18	0.0188557	1.15664e-14	0.0477094	4.62579e-22
B2_IPF	ZSCAN21	Brain_Anterior_cingulate_cortex_BA24	0.992491	-4.13399	-5.4024	3.56524e-05	6.5754e-08	0.0217479	0.000119572	0.0467453	1.70589e-17
B2_IPF	ZSCAN21	Prostate	0.992352	-4.04552	-5.45839	5.22073e-05	4.80473e-08	0.0170525	0.000101772	0.0534986	2.3232e-27
B2_IPF	CNPY4	Whole_Blood	0.989394	-3.6499	-5.56488	0.000262339	2.62325e-08	0.049222	5.93275e-05	0.0668185	8.26351e-33
B2_IPF	ZSCAN21	Esophagus_Gastroesophageal_Junction	0.989339	-3.91303	-5.31065	9.11457e-05	1.09235e-07	0.0343011	0.000126057	0.044779	6.4681e-22
B2_IPF	ATP11A	Whole_Blood	0.989163	-4.83688	4.00823	1.31894e-06	6.11743e-05	0.00112313	0.0314436	0.0668185	8.26351e-33
B2_IPF	DEPTOR	Brain_Spinal_cord_cervical_c-1	0.989157	-3.82702	-4.47415	0.000129706	7.67167e-06	0.0437777	0.00626173	0.072256	1.64653e-35
B2_IPF	ZSCAN21	Muscle_Skeletal	0.989144	-3.66915	-5.44153	0.00024336	5.28239e-08	0.0684883	0.000106053	0.0632823	1.47517e-31
B2_IPF	DEPTOR	Lung	0.989105	-3.81992	-4.41055	0.000133494	1.03106e-05	0.0391343	0.00660469	0.0591665	4.43416e-33
B2_IPF	AZGP1	Brain_Nucleus_accumbens_basal_ganglia	0.98859	-4.10964	-8.77145	3.96283e-05	1.76384e-18	0.0217649	2.18434e-14	0.0527972	1.3303e-17
B2_IPF	TAF6	Testis	0.986977	-4.00276	-4.12964	6.2609e-05	3.63327e-05	0.0253218	0.0199341	0.0565772	2.43987e-42
B2_IPF	ZSCAN21	Pancreas	0.986733	-3.98397	-6.7093	6.77724e-05	1.95554e-11	0.0205941	7.91146e-08	0.0473578	4.70889e-17
B2_IPF	TAF6	Muscle_Skeletal	0.986328	-4.00459	-3.98321	6.21263e-05	6.79901e-05	0.0253218	0.0292503	0.0632823	1.47517e-31
B2_IPF	TCF19	Muscle_Skeletal	0.98502	4.3057	-3.7504	1.66462e-05	0.000176556	0.011574	0.0531699	0.0632823	1.47517e-31
B2_IPF	CNPY4	Artery_Tibial	0.984392	-3.67875	-5.59277	0.000234377	2.23479e-08	0.0640646	5.33979e-05	0.055277	1.16399e-25
B2_IPF	CNPY4	Pituitary	0.982218	-3.62767	-4.99973	0.000285988	5.74117e-07	0.0646996	0.000826729	0.0447313	1.59678e-21
B2_IPF	MICA	Artery_Aorta	0.979938	-3.99883	3.91086	6.36553e-05	9.19668e-05	0.0209623	0.0252419	0.0521193	4.00439e-24
B2_IPF	MICA	Cells_EBV-transformed_lymphocytes	0.979871	-3.99883	3.91086	6.36553e-05	9.19668e-05	0.0231464	0.0432324	0.0676078	2.85767e-31
B2_IPF	CNPY4	Spleen	0.979013	-3.49642	-4.41528	0.000471549	1.0088e-05	0.0847401	0.00631103	0.0559861	6.84441e-28
B2_IPF	CNPY4	Esophagus_Gastroesophageal_Junction	0.976274	-3.52326	-4.87579	0.000426276	1.08376e-06	0.088232	0.000917149	0.044779	6.4681e-22
B2_IPF	ZSCAN21	Artery_Aorta	0.975796	-3.43901	-4.75916	0.000583838	1.944e-06	0.0843856	0.00192904	0.0521193	4.00439e-24
B2_IPF	ZSCAN21	Nerve_Tibial	0.974637	-3.29576	-4.82503	0.000981564	1.3998e-06	0.110809	0.00114841	0.0645547	2.00573e-35
B2_IPF	TAF6	Esophagus_Mucosa	0.973862	-3.89925	-3.76535	9.64896e-05	0.000166318	0.0343503	0.0572833	0.0654441	6.96725e-36
B2_IPF	AZGP1	Testis	0.972729	-3.0114	-7.41824	0.00260049	1.18683e-13	0.227153	9.21206e-10	0.0565772	2.43987e-42
B2_IPF	CNPY4	Small_Intestine_Terminal_Ileum	0.972692	-3.40202	-4.70395	0.000668909	2.55171e-06	0.111648	0.00224532	0.052344	1.57486e-26
B2_IPF	ZSCAN21	Brain_Cerebellum	0.972137	-3.42765	-5.20961	0.000608833	1.89236e-07	0.0947606	0.000470592	0.0560146	1.83005e-22
B2_IPF	ZNF3	Muscle_Skeletal	0.971802	4.93997	3.54165	7.81329e-07	0.000397631	0.000839573	0.0903748	0.0632823	1.47517e-31
B2_IPF	MICA	Thyroid	0.970319	-3.99883	3.91086	6.36553e-05	9.19668e-05	0.0194869	0.0326721	0.0517994	1.95305e-24
B2_IPF	AZGP1	Adrenal_Gland	0.970184	-3.0114	-7.41824	0.00260049	1.18683e-13	0.204514	1.42419e-09	0.0597345	4.74656e-38
B2_IPF	TAF6	Cells_Cultured_fibroblasts	0.969375	-3.84074	-3.81223	0.000122665	0.00013772	0.0411723	0.0414506	0.0461269	1.65102e-22
B2_IPF	AZGP1	Brain_Spinal_cord_cervical_c-1	0.969069	-3.0114	-7.41824	0.00260049	1.18683e-13	0.228065	1.35619e-09	0.072256	1.64653e-35
B2_IPF	AZGP1	Brain_Hypothalamus	0.968396	-3.0114	-7.41824	0.00260049	1.18683e-13	0.213313	7.13994e-10	0.0579611	1.88485e-30
B2_IPF	CNPY4	Adipose_Subcutaneous	0.966487	-3.50254	-4.36894	0.000460847	1.24854e-05	0.0775241	0.00717538	0.0544051	1.07089e-21
B2_IPF	AZGP1	Brain_Cerebellar_Hemisphere	0.966056	-3.0114	-7.41824	0.00260049	1.18683e-13	0.20876	7.22124e-10	0.0626133	3.60268e-39
B2_IPF	ZNF3	Liver	0.965181	4.93997	3.54165	7.81329e-07	0.000397631	0.000709707	0.0985065	0.0545047	9.14469e-25
B2_IPF	AZGP1	Ovary	0.964959	3.0114	7.41824	0.00260049	1.18683e-13	0.229279	7.17851e-10	0.0626761	5.72439e-32
B2_IPF	SLC2A5	Brain_Caudate_basal_ganglia	0.964808	-3.18496	-4.28918	0.00144773	1.79332e-05	0.15916	0.00831236	0.0574133	8.93551e-27
B2_IPF	AZGP1	Kidney_Cortex	0.964358	-3.0114	-7.41824	0.00260049	1.18683e-13	0.245857	3.78597e-10	0.0639361	2.95539e-24
B2_IPF	AZGP1	Brain_Caudate_basal_ganglia	0.963221	-3.0114	-7.41824	0.00260049	1.18683e-13	0.212978	6.55162e-10	0.0574133	8.93551e-27
B2_IPF	DEPTOR	Skin_Not_Sun_Exposed_Suprapubic	0.963117	-3.13769	-4.637	0.00170284	3.53505e-06	0.170194	0.00250077	0.0548313	8.58273e-28
B2_IPF	AZGP1	Colon_Transverse	0.961371	-3.0114	-7.41824	0.00260049	1.18683e-13	0.198311	5.1255e-10	0.0603837	2.78132e-31
B2_IPF	AZGP1	Cells_EBV-transformed_lymphocytes	0.961357	-3.0114	-7.41824	0.00260049	1.18683e-13	0.181604	1.2832e-09	0.0676078	2.85767e-31
B2_IPF	DEPTOR	Brain_Hippocampus	0.961068	-3.17759	-4.78934	0.00148505	1.67328e-06	0.156524	0.0022091	0.050476	4.20387e-20
B2_IPF	AZGP1	Brain_Cortex	0.959868	-3.0114	-7.41824	0.00260049	1.18683e-13	0.250643	5.00643e-10	0.0611542	2.13394e-30
B2_IPF	DEPTOR	Whole_Blood	0.959499	3.11975	4.49848	0.00181004	6.84419e-06	0.155327	0.00552815	0.0668185	8.26351e-33
B2_IPF	TCF19	Ovary	0.9594	5.09804	-3.2354	3.43193e-07	0.00121474	0.000288822	0.152725	0.0626761	5.72439e-32
B2_IPF	TCF19	Brain_Cerebellar_Hemisphere	0.958981	6.07861	-2.94575	1.2123e-09	0.00322171	2.88067e-06	0.27805	0.0626133	3.60268e-39
B2_IPF	AZGP1	Vagina	0.95895	3.0114	7.41824	0.00260049	1.18683e-13	0.202377	6.68776e-10	0.0527885	3.54367e-24
B2_IPF	TCF19	Brain_Putamen_basal_ganglia	0.958129	6.51863	-3.08741	7.09516e-11	0.00201912	1.67204e-07	0.224233	0.0634328	5.43109e-29
B2_IPF	CYP4B1	Heart_Left_Ventricle	0.957357	3.82259	3.35517	0.000132058	0.000793176	0.0385973	0.141711	0.0677578	1.18523e-33
B2_IPF	TCF19	Brain_Cortex	0.957098	5.77172	-3.16847	7.84679e-09	0.00153243	3.22686e-05	0.186471	0.0611542	2.13394e-30
B2_IPF	DEPTOR	Cells_Cultured_fibroblasts	0.95708	-3.67103	-3.67553	0.000241574	0.000237355	0.0647323	0.0606838	0.0461269	1.65102e-22
B2_IPF	TCF19	Lung	0.956195	5.33708	-3.22941	9.44545e-08	0.00124047	0.000177601	0.184245	0.0591665	4.43416e-33
B2_IPF	TCF19	Whole_Blood	0.955447	6.54509	-3.05055	5.94587e-11	0.0022842	2.19403e-07	0.243677	0.0668185	8.26351e-33
B2_IPF	CYP4B1	Artery_Coronary	0.954957	4.33897	3.17275	1.43153e-05	0.00151004	0.00798738	0.228613	0.0614307	1.60258e-31
B2_IPF	ZSWIM7	Brain_Hypothalamus	0.954947	-4.19038	-3.21954	2.78486e-05	0.00128395	0.0141266	0.169764	0.0579611	1.88485e-30
B2_IPF	DEPTOR	Brain_Putamen_basal_ganglia	0.954864	-3.13535	-4.58883	0.00171648	4.45731e-06	0.175872	0.00385398	0.0634328	5.43109e-29
B2_IPF	KIF15	Brain_Spinal_cord_cervical_c-1	0.954604	-2.77437	-6.1368	0.00553083	8.4199e-10	0.269006	2.40536e-06	0.072256	1.64653e-35
B2_IPF	TCF19	Adrenal_Gland	0.954538	6.34996	-2.95968	2.15375e-10	0.00307954	4.20626e-07	0.270184	0.0597345	4.74656e-38
B2_IPF	TAF6	Skin_Not_Sun_Exposed_Suprapubic	0.954021	-3.72037	-3.50198	0.00019893	0.000461814	0.05584	0.091283	0.0548313	8.58273e-28
B2_IPF	CCHCR1	Brain_Spinal_cord_cervical_c-1	0.953637	6.54509	-3.05055	5.94587e-11	0.0022842	2.2075e-07	0.260921	0.072256	1.64653e-35
B2_IPF	TCF19	Uterus	0.953351	6.45026	-3.04862	1.11658e-10	0.00229895	3.14121e-07	0.222155	0.0600593	3.7914e-34
B2_IPF	AZGP1	Breast_Mammary_Tissue	0.953239	-3.0114	-7.41824	0.00260049	1.18683e-13	0.206674	1.54335e-09	0.0498439	2.24076e-23
B2_IPF	TCF19	Spleen	0.953081	5.3297	-3.24094	9.83731e-08	0.00119135	0.000120212	0.167486	0.0559861	6.84441e-28
B2_IPF	TCF19	Kidney_Cortex	0.952922	6.54509	-3.05055	5.94587e-11	0.0022842	1.38687e-07	0.251263	0.0639361	2.95539e-24
B2_IPF	DEPTOR	Prostate	0.952862	-3.66813	-3.4946	0.000244334	0.00047478	0.0445981	0.102271	0.0534986	2.3232e-27
B2_IPF	AZGP1	Small_Intestine_Terminal_Ileum	0.951835	-3.0114	-7.41824	0.00260049	1.18683e-13	0.219003	1.46205e-09	0.052344	1.57486e-26
B2_IPF	ZSWIM7	Brain_Cortex	0.951796	-4.26623	-3.19144	1.988e-05	0.00141563	0.0122188	0.184423	0.0611542	2.13394e-30
B2_IPF	AZGP1	Heart_Atrial_Appendage	0.951554	-3.0114	-7.41824	0.00260049	1.18683e-13	0.200565	1.48401e-09	0.0566598	2.94373e-26
B2_IPF	CYP4B1	Ovary	0.951267	4.32211	3.24707	1.54543e-05	0.00116599	0.00650293	0.148474	0.0626761	5.72439e-32
B2_IPF	AP4M1	Uterus	0.951232	-2.936	-3.80719	0.00332478	0.000140552	0.241196	0.0403356	0.0600593	3.7914e-34
B2_IPF	AZGP1	Brain_Hippocampus	0.950334	-3.0114	-7.41824	0.00260049	1.18683e-13	0.205103	7.05093e-10	0.050476	4.20387e-20
B2_IPF	AZGP1	Artery_Aorta	0.949942	-3.0114	-7.41824	0.00260049	1.18683e-13	0.183185	7.65502e-10	0.0521193	4.00439e-24
B2_IPF	CCHCR1	Esophagus_Mucosa	0.949645	6.54509	-3.05055	5.94587e-11	0.0022842	3.81012e-07	0.264554	0.0654441	6.96725e-36
B2_IPF	TCF19	Prostate	0.949645	5.22451	-3.12334	1.74614e-07	0.00178808	0.000144487	0.210362	0.0534986	2.3232e-27
B2_IPF	ZNF3	Testis	0.949626	-2.63465	-4.87451	0.00842238	1.09081e-06	0.337981	0.00102093	0.0565772	2.43987e-42
B2_IPF	AZGP1	Brain_Putamen_basal_ganglia	0.949324	-3.0114	-7.41824	0.00260049	1.18683e-13	0.215786	4.78884e-10	0.0634328	5.43109e-29
B2_IPF	TCF19	Brain_Spinal_cord_cervical_c-1	0.94917	6.29823	-2.98856	3.01071e-10	0.00280293	6.70665e-07	0.269065	0.072256	1.64653e-35
B2_IPF	AP4M1	Brain_Spinal_cord_cervical_c-1	0.949055	-2.70161	-5.66103	0.00690049	1.50469e-08	0.291466	2.86569e-05	0.072256	1.64653e-35
B2_IPF	CYP4B1	Small_Intestine_Terminal_Ileum	0.948616	4.26595	3.21376	1.99056e-05	0.00131007	0.0119752	0.205509	0.052344	1.57486e-26
B2_IPF	DEPTOR	Adrenal_Gland	0.948539	-2.76396	-4.36993	0.00571051	1.24285e-05	0.281159	0.00886129	0.0597345	4.74656e-38
B2_IPF	CYP4B1	Esophagus_Gastroesophageal_Junction	0.948155	4.32301	3.249	1.53915e-05	0.00115813	0.0112439	0.170912	0.044779	6.4681e-22
B2_IPF	AZGP1	Brain_Substantia_nigra	0.94809	-3.0114	-7.41824	0.00260049	1.18683e-13	0.216385	1.30468e-09	0.0597053	1.27163e-22
B2_IPF	AZGP1	Pituitary	0.947291	-3.0114	-7.41824	0.00260049	1.18683e-13	0.213933	5.12709e-10	0.0447313	1.59678e-21
B2_IPF	TCF19	Brain_Frontal_Cortex_BA9	0.94691	6.36349	-3.21068	1.97218e-10	0.00132422	8.2424e-07	0.175332	0.0490988	1.34638e-21
B2_IPF	DEPTOR	Skin_Sun_Exposed_Lower_leg	0.945566	-2.81471	-4.2831	0.00488215	1.84305e-05	0.262353	0.00805863	0.0477476	1.33546e-28
B2_IPF	AZGP1	Brain_Anterior_cingulate_cortex_BA24	0.945373	-3.0114	-7.41824	0.00260049	1.18683e-13	0.255421	1.40959e-09	0.0467453	1.70589e-17
B2_IPF	TCF19	Brain_Substantia_nigra	0.944787	6.29823	-2.98856	3.01071e-10	0.00280293	6.46338e-07	0.270286	0.0597053	1.27163e-22
B2_IPF	DEPTOR	Colon_Sigmoid	0.943882	-3.02186	-4.61609	0.00251223	3.91036e-06	0.173275	0.00417268	0.0403329	6.57844e-19
B2_IPF	HMMR	Nerve_Tibial	0.943162	3.11121	3.90257	0.00186322	9.51781e-05	0.15432	0.0349329	0.0645547	2.00573e-35
B2_IPF	AP4M1	Ovary	0.942864	-2.936	-3.80719	0.00332478	0.000140552	0.254178	0.0404825	0.0626761	5.72439e-32
B2_IPF	DEPTOR	Nerve_Tibial	0.94276	-3.08861	-3.82403	0.00201092	0.000131286	0.158851	0.0425825	0.0645547	2.00573e-35
B2_IPF	CCHCR1	Minor_Salivary_Gland	0.94255	6.54509	-3.05055	5.94587e-11	0.0022842	1.40525e-07	0.274557	0.0550437	1.74407e-27
B2_IPF	CYP4B1	Esophagus_Mucosa	0.941833	4.27859	3.07896	1.88079e-05	0.00207727	0.0133912	0.264554	0.0654441	6.96725e-36
B2_IPF	AZGP1	Brain_Cerebellum	0.94162	-3.0114	-7.41824	0.00260049	1.18683e-13	0.19839	7.37849e-10	0.0560146	1.83005e-22
B2_IPF	PIGL	Testis	0.941588	3.93229	3.21447	8.41421e-05	0.00130686	0.0304562	0.212177	0.0565772	2.43987e-42
B2_IPF	CYP4B1	Heart_Atrial_Appendage	0.941569	4.32211	3.24707	1.54543e-05	0.00116599	0.00902455	0.163741	0.0566598	2.94373e-26
B2_IPF	AZGP1	Esophagus_Gastroesophageal_Junction	0.941277	-3.0114	-7.41824	0.00260049	1.18683e-13	0.198132	7.53278e-10	0.044779	6.4681e-22
B2_IPF	TCF19	Pituitary	0.941092	6.71328	-3.13805	1.90295e-11	0.00170076	6.57791e-08	0.20038	0.0447313	1.59678e-21
B2_IPF	TCF19	Brain_Hypothalamus	0.940608	6.27959	-2.99001	3.3946e-10	0.00278965	1.32729e-06	0.236497	0.0579611	1.88485e-30
B2_IPF	ZNF3	Brain_Hypothalamus	0.939852	-2.63465	-4.87451	0.00842238	1.09081e-06	0.32218	0.00100958	0.0579611	1.88485e-30
B2_IPF	HMMR	Artery_Aorta	0.939603	3.11121	3.90257	0.00186322	9.51781e-05	0.152429	0.0255791	0.0521193	4.00439e-24
B2_IPF	ZSCAN21	Spleen	0.939102	-2.77064	-4.51721	0.00559465	6.26607e-06	0.280096	0.00457855	0.0559861	6.84441e-28
B2_IPF	KIF15	Nerve_Tibial	0.938235	-2.72451	-5.60472	0.00643967	2.08595e-08	0.275992	3.23253e-05	0.0645547	2.00573e-35
B2_IPF	NCOR1	Brain_Putamen_basal_ganglia	0.938016	-3.43739	-3.35045	0.00058736	0.000806807	0.0974769	0.130181	0.0634328	5.43109e-29
B2_IPF	NCOR1	Small_Intestine_Terminal_Ileum	0.937088	-3.93229	-3.21447	8.41421e-05	0.00130686	0.0306787	0.205509	0.052344	1.57486e-26
B2_IPF	TAF6	Artery_Tibial	0.937082	-3.45563	-3.46767	0.000549006	0.000524988	0.0929112	0.101581	0.055277	1.16399e-25
B2_IPF	CYP4B1	Muscle_Skeletal	0.93668	4.46758	3.04942	7.91103e-06	0.00229284	0.00667917	0.268151	0.0632823	1.47517e-31
B2_IPF	HMMR	Esophagus_Muscularis	0.936096	3.11121	3.90257	0.00186322	9.51781e-05	0.172207	0.0297205	0.0477094	4.62579e-22
B2_IPF	AP4M1	Muscle_Skeletal	0.935361	-2.93849	-3.69516	0.00329816	0.000219749	0.259622	0.0588244	0.0632823	1.47517e-31
B2_IPF	CCHCR1	Liver	0.935228	6.54509	-3.05055	5.94587e-11	0.0022842	1.08017e-07	0.25984	0.0545047	9.14469e-25
B2_IPF	TCF19	Liver	0.935228	6.54509	-3.05055	5.94587e-11	0.0022842	1.08017e-07	0.25984	0.0545047	9.14469e-25
B2_IPF	NCOR1	Artery_Tibial	0.935153	-3.93229	-3.21447	8.41421e-05	0.00130686	0.037275	0.165241	0.055277	1.16399e-25
B2_IPF	DEPTOR	Brain_Cerebellum	0.935135	3.07437	4.37584	0.00210946	1.20963e-05	0.178936	0.00908003	0.0560146	1.83005e-22
B2_IPF	KIF15	Breast_Mammary_Tissue	0.932795	-2.76776	-5.89357	0.00564427	3.7795e-09	0.264843	1.63829e-05	0.0498439	2.24076e-23
B2_IPF	AZGP1	Stomach	0.932754	-3.0114	-7.41824	0.00260049	1.18683e-13	0.193055	1.477e-09	0.0451105	4.87195e-15
B2_IPF	CYP4B1	Colon_Transverse	0.932295	3.63647	3.28382	0.000276398	0.00102412	0.0611372	0.157958	0.0603837	2.78132e-31
B2_IPF	AP4M1	Colon_Transverse	0.932164	-2.936	-3.80719	0.00332478	0.000140552	0.225148	0.0433571	0.0603837	2.78132e-31
B2_IPF	AP4M1	Heart_Left_Ventricle	0.932135	-2.936	-3.80719	0.00332478	0.000140552	0.22701	0.0436782	0.0677578	1.18523e-33
B2_IPF	TCF19	Small_Intestine_Terminal_Ileum	0.931737	6.07861	-2.94575	1.2123e-09	0.00322171	2.43107e-06	0.279491	0.052344	1.57486e-26
B2_IPF	CCHCR1	Cells_EBV-transformed_lymphocytes	0.931035	4.62183	-2.90548	3.80363e-06	0.00366692	0.00334244	0.312382	0.0676078	2.85767e-31
B2_IPF	CYP4B1	Artery_Aorta	0.930613	4.29347	3.15577	1.75901e-05	0.00160075	0.00855084	0.198554	0.0521193	4.00439e-24
B2_IPF	TCF19	Brain_Cerebellum	0.930427	6.19647	-2.95253	5.77427e-10	0.00315186	1.40084e-06	0.294663	0.0560146	1.83005e-22
B2_IPF	AZGP1	Pancreas	0.929769	-3.0114	-7.41824	0.00260049	1.18683e-13	0.201428	1.44045e-09	0.0473578	4.70889e-17
B2_IPF	NCOR1	Lung	0.929629	-3.44882	-3.2382	0.00056305	0.00120288	0.101519	0.183877	0.0591665	4.43416e-33
B2_IPF	CYP4B1	Skin_Sun_Exposed_Lower_leg	0.92945	4.74348	3.08758	2.10074e-06	0.00201796	0.00202392	0.232411	0.0477476	1.33546e-28
B2_IPF	TCF19	Artery_Aorta	0.929221	6.54509	-3.05055	5.94587e-11	0.0022842	1.3178e-07	0.239563	0.0521193	4.00439e-24
B2_IPF	ZSCAN21	Adrenal_Gland	0.928925	-3.42282	-3.03465	0.000619754	0.00240818	0.10266	0.229351	0.0597345	4.74656e-38
B2_IPF	TCF19	Brain_Amygdala	0.928873	6.42755	-3.05752	1.29674e-10	0.00223178	3.53621e-07	0.264235	0.0576567	2.44535e-20
B2_IPF	TCF19	Brain_Hippocampus	0.928591	6.29823	-2.98856	3.01071e-10	0.00280293	1.16354e-06	0.275243	0.050476	4.20387e-20
B2_IPF	AP4M1	Minor_Salivary_Gland	0.928108	-2.936	-3.80719	0.00332478	0.000140552	0.208743	0.0501855	0.0550437	1.74407e-27
B2_IPF	AP4M1	Cells_EBV-transformed_lymphocytes	0.928103	-2.936	-3.80719	0.00332478	0.000140552	0.205028	0.0494464	0.0676078	2.85767e-31
B2_IPF	ZSWIM7	Cells_EBV-transformed_lymphocytes	0.927496	4.01724	2.85284	5.88833e-05	0.00433299	0.0221759	0.328052	0.0676078	2.85767e-31
B2_IPF	TCF19	Brain_Caudate_basal_ganglia	0.926915	6.07861	-2.94575	1.2123e-09	0.00322171	2.95875e-06	0.302017	0.0574133	8.93551e-27
B2_IPF	ZNF3	Whole_Blood	0.926841	-3.15722	-3.30171	0.00159282	0.000960976	0.143354	0.153052	0.0668185	8.26351e-33
B2_IPF	NCOR1	Liver	0.926789	-3.44882	-3.2382	0.00056305	0.00120288	0.115797	0.197202	0.0545047	9.14469e-25
B2_IPF	NCOR1	Cells_EBV-transformed_lymphocytes	0.926702	-3.29276	-3.33526	0.000992097	0.000852203	0.130611	0.140264	0.0676078	2.85767e-31
B2_IPF	AP4M1	Skin_Not_Sun_Exposed_Suprapubic	0.926396	-2.936	-3.80719	0.00332478	0.000140552	0.230862	0.0410688	0.0548313	8.58273e-28
B2_IPF	SLC2A5	Brain_Hypothalamus	0.926084	-2.57018	-4.24971	0.0101644	2.14052e-05	0.35023	0.00922382	0.0579611	1.88485e-30
B2_IPF	CYP4B1	Brain_Putamen_basal_ganglia	0.925915	4.4173	2.91781	9.99416e-06	0.003525	0.00646205	0.271784	0.0634328	5.43109e-29
B2_IPF	TULP1	Brain_Hypothalamus	0.924597	-2.47882	-5.58651	0.0131818	2.3168e-08	0.396467	3.98225e-05	0.0579611	1.88485e-30
B2_IPF	TAF6	Adrenal_Gland	0.924513	-3.39485	-3.00745	0.000686666	0.00263451	0.106623	0.243186	0.0597345	4.74656e-38
B2_IPF	TCF19	Heart_Atrial_Appendage	0.923987	6.07861	-2.94575	1.2123e-09	0.00322171	2.47775e-06	0.259899	0.0566598	2.94373e-26
B2_IPF	ZSCAN21	Whole_Blood	0.923107	-3.42282	-3.03465	0.000619754	0.00240818	0.0846996	0.244964	0.0668185	8.26351e-33
B2_IPF	TCF19	Esophagus_Gastroesophageal_Junction	0.922955	6.29823	-2.98856	3.01071e-10	0.00280293	1.24633e-06	0.255974	0.044779	6.4681e-22
B2_IPF	DEPTOR	Thyroid	0.922911	-3.09684	-3.64205	0.00195594	0.000270474	0.177749	0.0733568	0.0517994	1.95305e-24
B2_IPF	ZSCAN21	Uterus	0.922893	-3.42282	-3.03465	0.000619754	0.00240818	0.111398	0.222155	0.0600593	3.7914e-34
B2_IPF	TCF19	Brain_Anterior_cingulate_cortex_BA24	0.922144	6.30213	-2.99784	2.9359e-10	0.00271902	1.70135e-06	0.250339	0.0467453	1.70589e-17
B2_IPF	RAB2A	Uterus	0.921169	5.38387	2.86871	7.29e-08	0.00412144	0.000132248	0.278402	0.0600593	3.7914e-34
B2_IPF	ZSWIM7	Brain_Putamen_basal_ganglia	0.921102	-4.01724	-2.85284	5.88833e-05	0.00433299	0.0231274	0.304947	0.0634328	5.43109e-29
B2_IPF	AP4M1	Thyroid	0.920794	-2.936	-3.80719	0.00332478	0.000140552	0.215097	0.0452121	0.0517994	1.95305e-24
B2_IPF	CYP4B1	Brain_Anterior_cingulate_cortex_BA24	0.919371	4.32211	3.24707	1.54543e-05	0.00116599	0.0105362	0.181886	0.0467453	1.70589e-17
B2_IPF	TAF6	Whole_Blood	0.918833	-3.39485	-3.00745	0.000686666	0.00263451	0.0915831	0.246207	0.0668185	8.26351e-33
B2_IPF	CNPY4	Uterus	0.91812	-3.39485	-3.00745	0.000686666	0.00263451	0.115329	0.222542	0.0600593	3.7914e-34
B2_IPF	AP4M1	Artery_Tibial	0.918018	-2.936	-3.80719	0.00332478	0.000140552	0.224873	0.0383093	0.055277	1.16399e-25
B2_IPF	TAF6	Brain_Cerebellar_Hemisphere	0.917514	3.39485	3.00745	0.000686666	0.00263451	0.11544	0.257048	0.0626133	3.60268e-39
B2_IPF	ZSWIM7	Brain_Cerebellar_Hemisphere	0.917291	3.30461	3.08494	0.000951099	0.00203594	0.136341	0.240509	0.0626133	3.60268e-39
B2_IPF	RAB2A	Whole_Blood	0.916433	4.10047	2.88106	4.12316e-05	0.00396335	0.0142636	0.313973	0.0668185	8.26351e-33
B2_IPF	NCOR1	Whole_Blood	0.915954	-4.41119	-2.65856	1.02806e-05	0.00784753	0.005173	0.399729	0.0668185	8.26351e-33
B2_IPF	CYP4B1	Adipose_Visceral_Omentum	0.915912	4.27859	3.07896	1.88079e-05	0.00207727	0.00827936	0.226491	0.04475	1.5504e-22
B2_IPF	AP4M1	Brain_Substantia_nigra	0.915259	-2.936	-3.80719	0.00332478	0.000140552	0.236034	0.0498417	0.0597053	1.27163e-22
B2_IPF	NBR1	Artery_Tibial	0.914495	-2.71394	-4.48509	0.00664881	7.28816e-06	0.278781	0.00454052	0.055277	1.16399e-25
B2_IPF	ZSCAN21	Brain_Hypothalamus	0.914189	-3.42282	-3.03465	0.000619754	0.00240818	0.123917	0.229511	0.0579611	1.88485e-30
B2_IPF	TMEM42	Uterus	0.914028	-2.23741	-7.23368	0.0252592	4.70089e-13	0.497772	1.81e-09	0.0600593	3.7914e-34
B2_IPF	CYP4B1	Nerve_Tibial	0.913878	4.84799	2.85577	1.24716e-06	0.00429328	0.000852185	0.326807	0.0645547	2.00573e-35
B2_IPF	TCF19	Breast_Mammary_Tissue	0.913282	6.07861	-2.94575	1.2123e-09	0.00322171	2.4204e-06	0.29516	0.0498439	2.24076e-23
B2_IPF	TCF19	Esophagus_Muscularis	0.912867	6.35733	-2.98974	2.05294e-10	0.00279216	6.59352e-07	0.245766	0.0477094	4.62579e-22
B2_IPF	AP4M1	Colon_Sigmoid	0.912811	-2.936	-3.80719	0.00332478	0.000140552	0.199694	0.0449944	0.0403329	6.57844e-19
B2_IPF	TAF6	Heart_Left_Ventricle	0.911647	-3.39485	-3.00745	0.000686666	0.00263451	0.109103	0.24926	0.0677578	1.18523e-33
B2_IPF	TMEM42	Testis	0.911563	-2.23741	-7.23368	0.0252592	4.70089e-13	0.498518	1.8699e-09	0.0565772	2.43987e-42
B2_IPF	RAB2A	Muscle_Skeletal	0.911469	4.1207	2.86907	3.77727e-05	0.00411685	0.0202942	0.332426	0.0632823	1.47517e-31
B2_IPF	RAB2A	Heart_Left_Ventricle	0.910643	5.13159	2.66861	2.87306e-07	0.00761665	0.000276269	0.395082	0.0677578	1.18523e-33
B2_IPF	NBR1	Brain_Putamen_basal_ganglia	0.910633	-2.68463	-4.51731	0.00726091	6.26313e-06	0.308572	0.00445971	0.0634328	5.43109e-29
B2_IPF	NBR1	Artery_Aorta	0.910603	-2.72147	-4.47536	0.00649916	7.62814e-06	0.265146	0.00427839	0.0521193	4.00439e-24
B2_IPF	NCOR1	Brain_Nucleus_accumbens_basal_ganglia	0.910361	-3.93229	-3.21447	8.41421e-05	0.00130686	0.0376552	0.212949	0.0527972	1.3303e-17
B2_IPF	NCOR1	Breast_Mammary_Tissue	0.910269	-3.29276	-3.33526	0.000992097	0.000852203	0.134453	0.142746	0.0498439	2.24076e-23
B2_IPF	CYP4B1	Brain_Hypothalamus	0.910052	4.4173	2.91781	9.99416e-06	0.003525	0.00689597	0.278934	0.0579611	1.88485e-30
B2_IPF	TCF19	Brain_Nucleus_accumbens_basal_ganglia	0.909313	6.29823	-2.98856	3.01071e-10	0.00280293	6.06306e-07	0.311899	0.0527972	1.3303e-17
B2_IPF	NBR1	Brain_Spinal_cord_cervical_c-1	0.909293	-2.38297	-4.50334	0.0171735	6.6893e-06	0.399329	0.00587989	0.072256	1.64653e-35
B2_IPF	TAF6	Brain_Hypothalamus	0.909103	-3.39485	-3.00745	0.000686666	0.00263451	0.123917	0.230893	0.0579611	1.88485e-30
B2_IPF	CYP4B1	Adipose_Subcutaneous	0.909016	4.44731	3.012	8.69506e-06	0.00259528	0.00600295	0.252584	0.0544051	1.07089e-21
B2_IPF	NCOR1	Esophagus_Muscularis	0.90885	-3.44882	-3.2382	0.00056305	0.00120288	0.0904188	0.181331	0.0477094	4.62579e-22
B2_IPF	RAB2A	Ovary	0.908829	4.10047	2.88106	4.12316e-05	0.00396335	0.014288	0.281675	0.0626761	5.72439e-32
B2_IPF	CNPY4	Adipose_Visceral_Omentum	0.906531	-3.06831	-3.51146	0.0021527	0.000445657	0.171758	0.0874255	0.04475	1.5504e-22
B2_IPF	AP4M1	Pituitary	0.905959	-2.70072	-4.62139	0.00691886	3.81172e-06	0.294191	0.00329332	0.0447313	1.59678e-21
B2_IPF	NBR1	Ovary	0.905745	-2.36588	-4.51492	0.0179873	6.33395e-06	0.446873	0.00442669	0.0626761	5.72439e-32
B2_IPF	NBR1	Colon_Sigmoid	0.905418	-2.71498	-4.48428	0.00662804	7.31591e-06	0.267889	0.00585501	0.0403329	6.57844e-19
B2_IPF	CYP4B1	Brain_Caudate_basal_ganglia	0.905046	4.4173	2.91781	9.99416e-06	0.003525	0.0080379	0.32201	0.0574133	8.93551e-27
B2_IPF	ZSCAN21	Brain_Substantia_nigra	0.90467	-3.42282	-3.03465	0.000619754	0.00240818	0.129978	0.26211	0.0597053	1.27163e-22
B2_IPF	CYP4B1	Esophagus_Muscularis	0.904111	3.63647	3.28382	0.000276398	0.00102412	0.0645616	0.173129	0.0477094	4.62579e-22
B2_IPF	KIF15	Uterus	0.903432	-2.15636	-6.86029	0.0310554	6.87218e-12	0.540969	1.58761e-08	0.0600593	3.7914e-34
B2_IPF	TULP1	Thyroid	0.903307	-2.50319	-5.62159	0.0123081	1.89206e-08	0.378809	2.61709e-05	0.0517994	1.95305e-24
B2_IPF	ZSCAN21	Minor_Salivary_Gland	0.902747	-3.42282	-3.03465	0.000619754	0.00240818	0.101717	0.278432	0.0550437	1.74407e-27
B2_IPF	NBR1	Lung	0.901801	-2.381	-4.50662	0.0172659	6.58679e-06	0.429592	0.00492253	0.0591665	4.43416e-33
B2_IPF	CNPY4	Cells_EBV-transformed_lymphocytes	0.901306	-3.39485	-3.00745	0.000686666	0.00263451	0.113139	0.258179	0.0676078	2.85767e-31
B2_IPF	KIF15	Testis	0.900896	-2.15636	-6.86029	0.0310554	6.87218e-12	0.525008	1.82239e-08	0.0565772	2.43987e-42
B2_IPF	TAF6	Vagina	0.900872	-3.39485	-3.00745	0.000686666	0.00263451	0.121256	0.267486	0.0527885	3.54367e-24
B2_IPF	ZSWIM7	Uterus	0.900601	4.44922	2.75208	8.6183e-06	0.00592173	0.00484909	0.320604	0.0600593	3.7914e-34
B2_COPD	GSDMB	Cells_EBV-transformed_lymphocytes	0.995809	-4.69527	5.54541	2.6626e-06	2.93259e-08	0.00255247	6.15199e-05	0.0525893	5.22473e-13
B2_COPD	GSDMB	Spleen	0.995784	-4.687	5.72394	2.77244e-06	1.04082e-08	0.0019752	3.15524e-05	0.0500419	2.47209e-10
B2_COPD	GSDMB	Lung	0.995089	-4.76648	5.12727	1.87472e-06	2.93975e-07	0.00224319	0.000623656	0.0581508	3.9852e-11
B2_COPD	PSMD3	Heart_Left_Ventricle	0.994971	-4.69408	6.0536	2.6781e-06	1.41641e-09	0.00171681	5.41728e-06	0.0605411	2.03712e-12
B2_COPD	GSDMA	Small_Intestine_Terminal_Ileum	0.994227	4.57578	-4.67073	4.74458e-06	3.00125e-06	0.00407763	0.00255749	0.0412965	4.24398e-07
B2_COPD	GSDMB	Whole_Blood	0.984685	-4.16458	5.42429	3.11932e-05	5.81861e-08	0.0123325	0.000189487	0.0534276	2.72837e-09
B2_COPD	GSDMB	Colon_Transverse	0.980573	-4.11815	6.26189	3.81919e-05	3.80346e-10	0.0169988	1.59897e-06	0.0490582	8.85972e-10
B2_COPD	ZPBP2	Cells_EBV-transformed_lymphocytes	0.976623	3.76549	-6.55601	0.000166225	5.5267e-11	0.0461275	5.79695e-07	0.0525893	5.22473e-13
B2_COPD	ZPBP2	Prostate	0.969554	3.76549	-6.55601	0.000166225	5.5267e-11	0.0343864	3.41577e-07	0.0441806	4.38266e-09
B2_COPD	GSDMA	Artery_Tibial	0.969115	4.70822	-5.59292	2.49886e-06	2.23282e-08	0.00246945	9.50511e-05	0.0457151	9.10481e-09
B2_COPD	ZPBP2	Small_Intestine_Terminal_Ileum	0.969087	3.76549	-6.55601	0.000166225	5.5267e-11	0.0467271	3.29667e-07	0.0412965	4.24398e-07
B2_COPD	GSDMA	Thyroid	0.968631	4.34736	-4.89849	1.37789e-05	9.65783e-07	0.00793912	0.00151683	0.0547216	2.0247e-11
B2_COPD	PSMD3	Nerve_Tibial	0.968347	3.94465	-4.22244	7.99156e-05	2.41668e-05	0.0210024	0.010617	0.056769	7.35456e-12
B2_COPD	ZPBP2	Testis	0.963676	-3.76549	6.55601	0.000166225	5.5267e-11	0.0478435	4.26606e-07	0.0438226	8.27413e-11
B2_COPD	GSDMA	Artery_Aorta	0.963229	3.65898	-4.32586	0.00025322	1.51935e-05	0.0561481	0.00829299	0.0544274	8.50441e-12
B2_COPD	MED24	Esophagus_Gastroesophageal_Junction	0.958799	3.94465	-3.62373	7.99162e-05	0.000290386	0.032211	0.0408157	0.0450299	4.71589e-10
B2_COPD	GSDMA	Ovary	0.956831	3.77167	-4.32586	0.000162161	1.51935e-05	0.0406507	0.00846927	0.0597438	3.00964e-12
B2_COPD	PSMD3	Muscle_Skeletal	0.956776	-3.7152	4.50358	0.000203043	6.68191e-06	0.0585359	0.00356146	0.0505026	1.34451e-09
B2_COPD	STAG3	Cells_Cultured_fibroblasts	0.955339	-3.8846	-4.5328	0.000102498	5.82077e-06	0.0385736	0.00597696	0.0495436	4.24549e-06
B2_COPD	GSDMA	Skin_Sun_Exposed_Lower_leg	0.950688	3.77159	-4.32563	0.000162212	1.52099e-05	0.048208	0.00637819	0.043449	8.59909e-08
B2_COPD	GSDMA	Adipose_Visceral_Omentum	0.950351	4.43871	-4.35446	9.05008e-06	1.33395e-05	0.00502319	0.00707382	0.0562469	2.0794e-13
B2_COPD	MED24	Artery_Tibial	0.945117	3.59955	-4.16267	0.000318763	3.1455e-05	0.0734416	0.0143043	0.0457151	9.10481e-09
B2_COPD	CYP4B1	Adipose_Visceral_Omentum	0.940979	4.27859	3.09521	1.88079e-05	0.00196675	0.00827936	0.123776	0.0562469	2.0794e-13
B2_COPD	CYP4B1	Heart_Atrial_Appendage	0.933423	4.32211	3.1166	1.54543e-05	0.0018295	0.00902455	0.104668	0.05453	1.37842e-11
B2_COPD	CYP4B1	Esophagus_Gastroesophageal_Junction	0.930936	4.32301	3.11988	1.53915e-05	0.00180923	0.0112439	0.107073	0.0450299	4.71589e-10
B2_COPD	CYP4B1	Artery_Coronary	0.930897	4.33897	3.07412	1.43153e-05	0.00211123	0.00798738	0.130731	0.0479301	3.29838e-10
B2_COPD	CYP4B1	Ovary	0.929789	4.32211	3.1166	1.54543e-05	0.0018295	0.00650293	0.123162	0.0597438	3.00964e-12
B2_COPD	PGAP3	Heart_Atrial_Appendage	0.927609	-3.37485	5.35696	0.000738552	8.46355e-08	0.117622	0.000257842	0.05453	1.37842e-11
B2_COPD	CYP4B1	Artery_Aorta	0.92	4.29347	3.03817	1.75901e-05	0.00238022	0.00855084	0.11627	0.0544274	8.50441e-12
B2_COPD	GSDMA	Muscle_Skeletal	0.915486	3.29694	-4.69606	0.000977448	2.65224e-06	0.139198	0.00182942	0.0505026	1.34451e-09
B2_COPD	PGAP3	Cells_EBV-transformed_lymphocytes	0.913493	-3.15372	4.88614	0.00161205	1.02831e-06	0.147674	0.000829689	0.0525893	5.22473e-13
B2_COPD	PGAP3	Pancreas	0.905858	-3.3639	5.35696	0.000768494	8.46355e-08	0.112437	0.000499222	0.0480097	7.29644e-07
B2_COPD	CYP4B1	Brain_Anterior_cingulate_cortex_BA24	0.905711	4.32211	3.1166	1.54543e-05	0.0018295	0.0105362	0.113953	0.0456712	5.52221e-07
B2_COPD	MED24	Brain_Frontal_Cortex_BA9	0.90358	-3.3102	3.65633	0.000932292	0.000255855	0.129972	0.0434829	0.0537755	2.3599e-12
B2_COPD	RFTN2	Adipose_Subcutaneous	0.903116	-3.54004	-3.3217	0.000400068	0.0008947	0.0740298	0.0815495	0.0629997	2.66315e-14
B2_COPD	PGAP3	Lung	0.902563	-3.27369	4.88614	0.00106152	1.02831e-06	0.135647	0.001225	0.0581508	3.9852e-11
B2_COPD	ERBB2	Adipose_Subcutaneous	0.90113	-3.2209	5.39438	0.00127788	6.87607e-08	0.126536	0.000147962	0.0629997	2.66315e-14
B2_Pneumonia.meta	IREB2	Nerve_Tibial	0.95835	-2.44998	-4.75325	0.0142866	2.00176e-06	0.39363	0.00822174	0.0322262	1.31168e-13
B2_Pneumonia.meta	CDH15	Colon_Transverse	0.952745	4.7636	3.7875	1.90168e-06	0.000152171	0.00178552	0.101562	0.0252631	3.02437e-07
B2_Pneumonia.meta	PHTF1	Nerve_Tibial	0.902678	-2.24831	-4.07042	0.0245567	4.69275e-05	0.466011	0.0535795	0.0322262	1.31168e-13
C2_Asthma	MED24	Brain_Frontal_Cortex_BA9	0.999967	-5.68349	10.3123	1.31977e-08	6.20224e-25	1.60867e-05	8.27999e-22	0.0559124	1.32149e-06
C2_Asthma	CCHCR1	Esophagus_Mucosa	0.999932	5.5324	-6.30736	3.15881e-08	2.83843e-10	6.76459e-05	7.54608e-08	0.0660158	1.98354e-12
C2_Asthma	CCHCR1	Kidney_Cortex	0.999926	5.26806	-8.17124	1.37874e-07	3.05238e-16	0.000107243	2.16155e-13	0.0385283	0.011965
C2_Asthma	MED24	Cells_Cultured_fibroblasts	0.999913	5.59975	-10.1206	2.14658e-08	4.47703e-24	2.66691e-05	5.51078e-21	0.0593634	1.72357e-07
C2_Asthma	CCHCR1	Minor_Salivary_Gland	0.999913	5.5324	-6.30736	3.15881e-08	2.83843e-10	2.34936e-05	9.50792e-08	0.0646933	1.0126e-07
C2_Asthma	TCF19	Kidney_Cortex	0.999904	5.5324	-6.30736	3.15881e-08	2.83843e-10	3.68554e-05	8.71019e-08	0.0385283	0.011965
C2_Asthma	MED24	Breast_Mammary_Tissue	0.999902	5.50044	-8.63235	3.78854e-08	6.01046e-18	7.35507e-05	5.04558e-15	0.0584387	5.7649e-06
C2_Asthma	TCF19	Pituitary	0.999897	5.56486	-6.36716	2.62361e-08	1.92556e-10	2.38505e-05	6.53493e-08	0.0637248	1.0819e-07
C2_Asthma	MED24	Spleen	0.999894	5.47411	-9.99907	4.39713e-08	1.53838e-23	5.38165e-05	1.68914e-20	0.0533261	7.17807e-08
C2_Asthma	TCF19	Uterus	0.999881	5.52813	-6.2861	3.23658e-08	3.25549e-10	4.57409e-05	1.13525e-07	0.0540427	1.04924e-05
C2_Asthma	MED24	Adipose_Visceral_Omentum	0.999876	5.47411	-9.99907	4.39713e-08	1.53838e-23	6.2581e-05	1.2208e-20	0.0548281	2.73815e-07
C2_Asthma	MED24	Pancreas	0.99987	5.59975	-10.1206	2.14658e-08	4.47703e-24	3.6449e-05	5.61997e-21	0.0586241	2.35081e-07
C2_Asthma	MED24	Adrenal_Gland	0.999867	5.36368	-10.2873	8.15444e-08	8.03585e-25	6.51033e-05	1.05685e-21	0.0576711	6.14285e-09
C2_Asthma	MED24	Ovary	0.999849	5.59975	-10.1206	2.14658e-08	4.47703e-24	1.95091e-05	4.35503e-21	0.0687547	1.02842e-08
C2_Asthma	MED24	Colon_Sigmoid	0.999826	5.59975	-10.418	2.14658e-08	2.05239e-25	2.24676e-05	2.31939e-22	0.0672019	5.45963e-10
C2_Asthma	ZBTB11	Artery_Tibial	0.999825	5.67206	4.98697	1.4109e-08	6.13334e-07	3.63391e-05	7.45043e-05	0.0844197	6.03335e-14
C2_Asthma	TCF19	Artery_Aorta	0.999802	5.5324	-6.30736	3.15881e-08	2.83843e-10	4.00095e-05	9.12154e-08	0.0658279	1.78716e-09
C2_Asthma	GSDMA	Adrenal_Gland	0.999797	5.27566	-11.9127	1.32282e-07	1.01664e-32	9.13912e-05	2.36511e-29	0.0576711	6.14285e-09
C2_Asthma	CCHCR1	Liver	0.999797	5.5324	-6.30736	3.15881e-08	2.83843e-10	3.83479e-05	7.85516e-08	0.065283	2.09211e-07
C2_Asthma	TCF19	Liver	0.999797	5.5324	-6.30736	3.15881e-08	2.83843e-10	3.83479e-05	7.85516e-08	0.065283	2.09211e-07
C2_Asthma	ZBTB11	Adrenal_Gland	0.999771	5.67206	4.98697	1.4109e-08	6.13334e-07	1.6571e-05	8.59555e-05	0.0576711	6.14285e-09
C2_Asthma	GSDMA	Artery_Tibial	0.999749	5.39371	-11.9127	6.90167e-08	1.01664e-32	0.0001111	3.23672e-29	0.0844197	6.03335e-14
C2_Asthma	TCF19	Whole_Blood	0.999744	5.5324	-6.30736	3.15881e-08	2.83843e-10	5.82274e-05	9.44422e-08	0.0616557	3.3048e-07
C2_Asthma	MED24	Kidney_Cortex	0.999738	5.33951	-10.2296	9.31994e-08	1.46047e-24	7.90839e-05	2.24085e-21	0.0385283	0.011965
C2_Asthma	GSDMA	Prostate	0.99973	5.27566	-11.9127	1.32282e-07	1.01664e-32	0.000137209	2.49605e-29	0.0602285	6.40346e-09
C2_Asthma	CCHCR1	Brain_Hippocampus	0.999719	3.09569	-6.30736	0.00196354	2.83843e-10	0.267678	1.08343e-07	0.0728644	2.9224e-13
C2_Asthma	GSDMA	Colon_Transverse	0.999713	5.42119	-11.9127	5.92036e-08	1.01664e-32	5.78921e-05	3.19936e-29	0.0526246	3.77458e-07
C2_Asthma	ZBTB11	Stomach	0.999713	5.67206	4.98697	1.4109e-08	6.13334e-07	1.71692e-05	7.95356e-05	0.059703	3.62346e-06
C2_Asthma	GSDMA	Adipose_Visceral_Omentum	0.999712	5.39828	-11.9127	6.72831e-08	1.01664e-32	8.61829e-05	1.84404e-29	0.0548281	2.73815e-07
C2_Asthma	MUC1	Artery_Tibial	0.999701	2.4761	3.88965	0.0132827	0.000100387	0.497252	0.00541709	0.0844197	6.03335e-14
C2_Asthma	GSDMA	Minor_Salivary_Gland	0.999682	5.27566	-11.9127	1.32282e-07	1.01664e-32	9.25973e-05	5.95954e-29	0.0646933	1.0126e-07
C2_Asthma	MUC1	Artery_Aorta	0.99965	-6.25193	2.69732	4.05408e-10	0.00698994	7.33557e-07	0.0996643	0.0658279	1.78716e-09
C2_Asthma	MUC1	Testis	0.999632	-6.25193	4.71622	4.05408e-10	2.40267e-06	8.18797e-07	0.000303978	0.0711508	4.92963e-15
C2_Asthma	GSDMA	Uterus	0.999628	5.27566	-11.9127	1.32282e-07	1.01664e-32	0.000149558	2.26893e-29	0.0540427	1.04924e-05
C2_Asthma	GSDMA	Lung	0.999613	5.27566	-11.9127	1.32282e-07	1.01664e-32	0.00012494	2.21373e-29	0.0537798	6.65376e-07
C2_Asthma	MUC1	Spleen	0.999612	0.706302	4.71622	0.480001	2.40267e-06	0.935325	0.00027697	0.0533261	7.17807e-08
C2_Asthma	MUC1	Brain_Amygdala	0.999611	-6.25193	4.71622	4.05408e-10	2.40267e-06	1.48244e-06	0.000337997	0.062338	1.75311e-08
C2_Asthma	MUC1	Cells_EBV-transformed_lymphocytes	0.99961	-0.702381	4.71622	0.482441	2.40267e-06	0.92869	0.0002533	0.060134	8.79197e-09
C2_Asthma	CCHCR1	Cells_EBV-transformed_lymphocytes	0.999598	4.49229	-6.30736	7.04599e-06	2.83843e-10	0.00620575	7.79596e-08	0.060134	8.79197e-09
C2_Asthma	MUC1	Ovary	0.999591	-6.25193	4.71622	4.05408e-10	2.40267e-06	6.57448e-07	0.000267109	0.0687547	1.02842e-08
C2_Asthma	MED24	Small_Intestine_Terminal_Ileum	0.999585	5.22746	-8.31557	1.71851e-07	9.13104e-17	0.000172839	7.75943e-14	0.0597993	1.05254e-07
C2_Asthma	MED24	Esophagus_Muscularis	0.999532	5.22746	-10.2148	1.71851e-07	1.70175e-24	0.00015787	2.41365e-21	0.0686932	1.94486e-10
C2_Asthma	GSDMA	Small_Intestine_Terminal_Ileum	0.999523	5.16941	-14.2499	2.34835e-07	4.48807e-46	0.000202445	2.66973e-42	0.0597993	1.05254e-07
C2_Asthma	TCF19	Adrenal_Gland	0.999446	5.15518	-5.14827	2.53386e-07	2.62902e-07	0.000165335	4.13253e-05	0.0576711	6.14285e-09
C2_Asthma	MED24	Esophagus_Mucosa	0.999383	5.05415	-10.2234	4.3231e-07	1.55823e-24	0.000694345	2.2094e-21	0.0660158	1.98354e-12
C2_Asthma	GSDMA	Heart_Atrial_Appendage	0.999367	5.27566	-11.9127	1.32282e-07	1.01664e-32	0.000124721	2.05395e-29	0.0505887	4.61784e-06
C2_Asthma	CCHCR1	Brain_Spinal_cord_cervical_c-1	0.999336	5.5324	-6.30736	3.15881e-08	2.83843e-10	5.03649e-05	9.45798e-08	0.0526088	0.000421029
C2_Asthma	MUC1	Minor_Salivary_Gland	0.999318	-6.25193	4.71622	4.05408e-10	2.40267e-06	3.44597e-07	0.00029967	0.0646933	1.0126e-07
C2_Asthma	TCF19	Esophagus_Muscularis	0.999265	5.16964	-5.46733	2.34549e-07	4.56853e-08	0.000201102	7.98867e-06	0.0686932	1.94486e-10
C2_Asthma	GSDMA	Esophagus_Gastroesophageal_Junction	0.999238	5.28875	-11.8935	1.23152e-07	1.27913e-32	0.000152943	2.62498e-29	0.0608726	8.20664e-08
C2_Asthma	MUC1	Thyroid	0.999207	6.29646	-4.5639	3.04523e-10	5.0213e-06	8.27816e-07	0.000504004	0.0633827	1.73066e-08
C2_Asthma	GSDMA	Colon_Sigmoid	0.999186	5.35867	-11.9127	8.38372e-08	1.01664e-32	7.52139e-05	2.10631e-29	0.0672019	5.45963e-10
C2_Asthma	MTX1	Brain_Cerebellum	0.999008	-5.21517	4.94938	1.83653e-07	7.44494e-07	0.000223193	0.00011081	0.05798	3.50508e-06
C2_Asthma	TCF19	Brain_Amygdala	0.999006	5.2378	-5.93649	1.62498e-07	2.91195e-09	0.00017826	9.85695e-07	0.062338	1.75311e-08
C2_Asthma	MUC1	Kidney_Cortex	0.999005	-6.25193	4.71622	4.05408e-10	2.40267e-06	5.40583e-07	0.000330134	0.0385283	0.011965
C2_Asthma	CCHCR1	Ovary	0.998918	4.51986	-5.10993	6.18808e-06	3.22278e-07	0.00384801	4.56405e-05	0.0687547	1.02842e-08
C2_Asthma	GSDMA	Stomach	0.998909	5.07605	-13.1294	3.85366e-07	2.2334e-39	0.000390793	3.36684e-36	0.059703	3.62346e-06
C2_Asthma	TCF19	Vagina	0.998769	3.93908	-6.35108	8.17959e-05	2.13803e-10	0.042935	7.25726e-08	0.0442865	0.0178313
C2_Asthma	CCHCR1	Adrenal_Gland	0.998762	5.38078	-7.35291	7.4164e-08	1.93932e-13	6.51033e-05	9.39924e-11	0.0576711	6.14285e-09
C2_Asthma	MTX1	Pituitary	0.998692	-5.21517	4.92394	1.83653e-07	8.48181e-07	0.000146084	0.000108753	0.0637248	1.0819e-07
C2_Asthma	TCF19	Small_Intestine_Terminal_Ileum	0.998651	4.97071	-6.25196	6.67087e-07	4.05328e-10	0.000503192	1.37777e-07	0.0597993	1.05254e-07
C2_Asthma	TCF19	Brain_Putamen_basal_ganglia	0.998445	5.4428	-6.46962	5.24503e-08	9.82487e-11	7.76461e-05	3.02192e-08	0.0535439	0.000556077
C2_Asthma	TCF19	Brain_Nucleus_accumbens_basal_ganglia	0.998355	5.13538	-6.35108	2.81576e-07	2.13803e-10	0.000310092	8.25002e-08	0.0572186	2.163e-07
C2_Asthma	TCF19	Brain_Hippocampus	0.998344	5.13538	-6.35108	2.81576e-07	2.13803e-10	0.000320072	8.44225e-08	0.0728644	2.9224e-13
C2_Asthma	TCF19	Brain_Frontal_Cortex_BA9	0.9983	5.41053	-5.91619	6.28394e-08	3.2949e-09	6.38292e-05	8.79737e-07	0.0559124	1.32149e-06
C2_Asthma	GSDMA	Esophagus_Muscularis	0.998299	4.9424	-12.9751	7.71679e-07	1.69464e-38	0.000583798	5.40802e-35	0.0686932	1.94486e-10
C2_Asthma	MTX1	Breast_Mammary_Tissue	0.998217	-5.21517	4.88114	1.83653e-07	1.05474e-06	0.000255548	0.000127036	0.0584387	5.7649e-06
C2_Asthma	TCF19	Spleen	0.998205	4.95334	-4.97474	7.2951e-07	6.53349e-07	0.000716226	8.48511e-05	0.0533261	7.17807e-08
C2_Asthma	TCF19	Esophagus_Gastroesophageal_Junction	0.998114	5.13538	-6.35108	2.81576e-07	2.13803e-10	0.000272195	7.7428e-08	0.0608726	8.20664e-08
C2_Asthma	TCF19	Breast_Mammary_Tissue	0.998072	4.97071	-6.25196	6.67087e-07	4.05328e-10	0.000654002	1.15997e-07	0.0584387	5.7649e-06
C2_Asthma	TCF19	Minor_Salivary_Gland	0.997855	3.28173	-6.25196	0.00103174	4.05328e-10	0.201274	1.32002e-07	0.0646933	1.0126e-07
C2_Asthma	TCF19	Brain_Hypothalamus	0.997812	5.11815	-5.8337	3.0855e-07	5.42119e-09	0.000301736	1.85564e-06	0.0493246	0.00021495
C2_Asthma	MED24	Artery_Tibial	0.997372	4.84674	-9.79183	1.25509e-06	1.22068e-22	0.00124331	1.55454e-19	0.0844197	6.03335e-14
C2_Asthma	MED24	Adipose_Subcutaneous	0.997329	5.05415	-10.2234	4.3231e-07	1.55823e-24	0.000561139	2.22931e-21	0.067176	1.40537e-09
C2_Asthma	GSDMA	Heart_Left_Ventricle	0.997306	4.95095	-12.9019	7.38531e-07	4.39146e-38	0.000710898	8.37451e-35	0.0567902	3.24884e-05
C2_Asthma	GSDMA	Adipose_Subcutaneous	0.997164	5.0234	-12.9467	5.07644e-07	2.45327e-38	0.00059902	8.90688e-35	0.067176	1.40537e-09
C2_Asthma	TCF19	Heart_Atrial_Appendage	0.99693	4.97071	-6.25196	6.67087e-07	4.05328e-10	0.000430341	1.14265e-07	0.0505887	4.61784e-06
C2_Asthma	TCF19	Muscle_Skeletal	0.996668	3.73972	-6.25196	0.000184225	4.05328e-10	0.0909304	1.28544e-07	0.0581942	0.00191078
C2_Asthma	TCF19	Lung	0.996641	4.89717	-4.8845	9.72244e-07	1.03692e-06	0.000688392	0.000120958	0.0537798	6.65376e-07
C2_Asthma	TCF19	Brain_Anterior_cingulate_cortex_BA24	0.995796	5.13559	-5.82047	2.81261e-07	5.86841e-09	0.000233628	1.61004e-06	0.0579549	2.10067e-08
C2_Asthma	TCF19	Pancreas	0.995621	4.97071	-6.25196	6.67087e-07	4.05328e-10	0.00066075	1.36526e-07	0.0586241	2.35081e-07
C2_Asthma	ZBTB11	Colon_Sigmoid	0.995584	9.66777	4.04455	4.13296e-22	5.24245e-05	2.5955e-18	0.0035731	0.0672019	5.45963e-10
C2_Asthma	GSDMA	Thyroid	0.99525	5.01067	-13.8064	5.42402e-07	2.33082e-43	0.000571442	7.83739e-40	0.0633827	1.73066e-08
C2_Asthma	TCF19	Stomach	0.995102	4.88673	-4.3897	1.02523e-06	1.13507e-05	0.000959698	0.000912593	0.059703	3.62346e-06
C2_Asthma	TCF19	Brain_Spinal_cord_cervical_c-1	0.994591	5.13538	-6.35108	2.81576e-07	2.13803e-10	0.000392834	7.83658e-08	0.0526088	0.000421029
C2_Asthma	PSMD3	Brain_Hippocampus	0.994216	4.80221	-8.02633	1.56927e-06	1.00431e-15	0.00140293	1.27782e-12	0.0728644	2.9224e-13
C2_Asthma	TCF19	Testis	0.99332	4.95336	-4.43426	7.29414e-07	9.23875e-06	0.000873839	0.000925975	0.0711508	4.92963e-15
C2_Asthma	CEP97	Adrenal_Gland	0.993231	-6.77744	3.71598	1.22327e-11	0.000202419	2.39455e-08	0.00941814	0.0576711	6.14285e-09
C2_Asthma	ZBTB11	Brain_Hypothalamus	0.993214	10.3889	3.97788	2.78611e-25	6.95311e-05	3.2695e-21	0.00467747	0.0493246	0.00021495
C2_Asthma	ZBTB11	Brain_Nucleus_accumbens_basal_ganglia	0.99294	10.4121	3.88957	2.18278e-25	0.000100421	2.64422e-21	0.00556127	0.0572186	2.163e-07
C2_Asthma	CEP97	Testis	0.992855	-6.77744	3.71598	1.22327e-11	0.000202419	4.73286e-08	0.010591	0.0711508	4.92963e-15
C2_Asthma	PSMD3	Esophagus_Mucosa	0.99265	-4.50758	7.05369	6.55701e-06	1.74237e-12	0.00495595	7.41144e-10	0.0660158	1.98354e-12
C2_Asthma	TCF19	Ovary	0.992575	4.75618	-4.61319	1.97289e-06	3.96527e-06	0.00145686	0.000402492	0.0687547	1.02842e-08
C2_Asthma	MED24	Esophagus_Gastroesophageal_Junction	0.992016	4.77028	-8.69403	1.83966e-06	3.49815e-18	0.00163191	3.07662e-15	0.0608726	8.20664e-08
C2_Asthma	CEP97	Adipose_Visceral_Omentum	0.992004	-6.77744	3.71598	1.22327e-11	0.000202419	7.83444e-08	0.00889311	0.0548281	2.73815e-07
C2_Asthma	TCF19	Prostate	0.99182	4.54987	-5.2249	5.36789e-06	1.74246e-07	0.00351654	2.51653e-05	0.0602285	6.40346e-09
C2_Asthma	MED24	Uterus	0.991641	4.61641	-8.65363	3.90428e-06	4.9887e-18	0.00294279	5.06081e-15	0.0540427	1.04924e-05
C2_Asthma	GSDMA	Testis	0.991561	4.78238	-8.936	1.73235e-06	4.0353e-19	0.00168623	3.8928e-16	0.0711508	4.92963e-15
C2_Asthma	GSDMA	Brain_Hippocampus	0.990067	4.61623	-11.3515	3.90772e-06	7.2942e-30	0.00324397	2.7842e-26	0.0728644	2.9224e-13
C2_Asthma	TCF19	Brain_Cerebellum	0.990004	5.05642	-6.40586	4.27191e-07	1.49529e-10	0.000471968	5.00754e-08	0.05798	3.50508e-06
C2_Asthma	CEP97	Brain_Substantia_nigra	0.989214	-6.77744	3.71598	1.22327e-11	0.000202419	3.2906e-08	0.00946515	0.0500367	0.000248272
C2_Asthma	TCF19	Brain_Substantia_nigra	0.98779	5.13538	-6.35108	2.81576e-07	2.13803e-10	0.00037872	5.9544e-08	0.0500367	0.000248272
C2_Asthma	TCF19	Brain_Caudate_basal_ganglia	0.987538	4.97071	-6.25196	6.67087e-07	4.05328e-10	0.000627421	1.28851e-07	0.0561897	4.62017e-06
C2_Asthma	CCHCR1	Brain_Amygdala	0.987356	3.33984	-6.81942	0.000838278	9.14107e-12	0.218118	4.30505e-09	0.062338	1.75311e-08
C2_Asthma	CEP97	Muscle_Skeletal	0.986822	-6.77744	3.71598	1.22327e-11	0.000202419	3.62272e-08	0.00913531	0.0581942	0.00191078
C2_Asthma	TCF19	Brain_Cerebellar_Hemisphere	0.98655	4.97071	-6.25196	6.67087e-07	4.05328e-10	0.000721303	1.54103e-07	0.0435536	3.53041e-05
C2_Asthma	GSDMA	Brain_Substantia_nigra	0.985723	5.00184	-12.1617	5.67865e-07	4.97236e-34	0.000678914	7.51749e-31	0.0500367	0.000248272
C2_Asthma	GSDMA	Cells_Cultured_fibroblasts	0.98554	-4.56112	11.2444	5.08826e-06	2.46633e-29	0.00351203	5.05967e-26	0.0593634	1.72357e-07
C2_Asthma	GSDMA	Artery_Aorta	0.982763	4.35718	-13.1244	1.3175e-05	2.38548e-39	0.00878285	1.49486e-35	0.0658279	1.78716e-09
C2_Asthma	PCNP	Cells_EBV-transformed_lymphocytes	0.981912	4.3392	4.66056	1.43e-05	3.15344e-06	0.0116259	0.000322671	0.060134	8.79197e-09
C2_Asthma	ZBTB11	Brain_Cerebellum	0.980429	4.76059	4.88521	1.93028e-06	1.03318e-06	0.00180451	0.000143173	0.05798	3.50508e-06
C2_Asthma	GSDMA	Liver	0.98029	4.53719	-11.9599	5.70096e-06	5.76097e-33	0.00389305	2.07261e-29	0.065283	2.09211e-07
C2_Asthma	TCF19	Brain_Cortex	0.979122	4.90999	-5.71026	9.10825e-07	1.12807e-08	0.000804779	2.66614e-06	0.0533661	0.00014188
C2_Asthma	PCNP	Spleen	0.978409	4.3392	4.66056	1.43e-05	3.15344e-06	0.00760947	0.00035266	0.0533261	7.17807e-08
C2_Asthma	MED24	Brain_Anterior_cingulate_cortex_BA24	0.977278	-4.3079	9.75709	1.64814e-05	1.72021e-22	0.0100875	1.65183e-19	0.0579549	2.10067e-08
C2_Asthma	GSDMA	Nerve_Tibial	0.977162	4.28413	-13.0783	1.83455e-05	4.38316e-39	0.0119482	8.51461e-36	0.0689845	1.16103e-09
C2_Asthma	PSMD3	Nerve_Tibial	0.977145	4.30221	-10.1338	1.69103e-05	3.91193e-24	0.0115641	5.31944e-21	0.0689845	1.16103e-09
C2_Asthma	PCNP	Adrenal_Gland	0.976737	4.3392	4.66056	1.43e-05	3.15344e-06	0.00799779	0.000374294	0.0576711	6.14285e-09
C2_Asthma	PCNP	Artery_Tibial	0.976521	4.3392	4.66056	1.43e-05	3.15344e-06	0.0102309	0.000321273	0.0844197	6.03335e-14
C2_Asthma	PCNP	Artery_Aorta	0.975693	4.3392	4.66056	1.43e-05	3.15344e-06	0.0090562	0.000352876	0.0658279	1.78716e-09
C2_Asthma	MED24	Brain_Substantia_nigra	0.974701	-4.3079	9.75709	1.64814e-05	1.72021e-22	0.0147783	1.30036e-19	0.0500367	0.000248272
C2_Asthma	MED24	Brain_Nucleus_accumbens_basal_ganglia	0.972484	-4.25327	8.15076	2.10671e-05	3.61652e-16	0.0141782	3.32775e-13	0.0572186	2.163e-07
C2_Asthma	PCNP	Breast_Mammary_Tissue	0.97138	4.3392	4.66056	1.43e-05	3.15344e-06	0.0101252	0.000320227	0.0584387	5.7649e-06
C2_Asthma	MED24	Vagina	0.970291	4.29606	-10.1527	1.73859e-05	3.22332e-24	0.0112732	5.00167e-21	0.0442865	0.0178313
C2_Asthma	MED24	Artery_Coronary	0.969812	4.24842	-7.21068	2.15287e-05	5.56713e-13	0.0172373	2.75295e-10	0.0534334	3.19673e-06
C2_Asthma	SENP7	Small_Intestine_Terminal_Ileum	0.968589	4.51271	-3.2467	6.40039e-06	0.00116753	0.0032186	0.0310048	0.0597993	1.05254e-07
C2_Asthma	PCNP	Pancreas	0.965499	4.3392	4.66056	1.43e-05	3.15344e-06	0.00999823	0.000337963	0.0586241	2.35081e-07
C2_Asthma	PCNP	Cells_Cultured_fibroblasts	0.965393	4.3392	4.66056	1.43e-05	3.15344e-06	0.00914007	0.000310526	0.0593634	1.72357e-07
C2_Asthma	PSMD3	Heart_Atrial_Appendage	0.963892	4.18801	-6.72019	2.81411e-05	1.81482e-11	0.0132663	5.94575e-09	0.0505887	4.61784e-06
C2_Asthma	FYCO1	Esophagus_Muscularis	0.95819	4.16788	-3.11981	3.07451e-05	0.00180969	0.0164756	0.0392691	0.0686932	1.94486e-10
C2_Asthma	PCNP	Brain_Spinal_cord_cervical_c-1	0.957599	4.3392	4.66056	1.43e-05	3.15344e-06	0.0114002	0.000376905	0.0526088	0.000421029
C2_Asthma	MED24	Whole_Blood	0.956516	3.96916	-9.36362	7.21262e-05	7.70497e-21	0.0398858	7.69096e-18	0.0616557	3.3048e-07
C2_Asthma	FYCO1	Artery_Tibial	0.953603	4.0783	-3.51556	4.5366e-05	0.00043883	0.0278202	0.015416	0.0844197	6.03335e-14
C2_Asthma	CCHCR1	Brain_Putamen_basal_ganglia	0.948554	3.56311	-3.20609	0.000366484	0.0013455	0.158589	0.0333158	0.0535439	0.000556077
C2_Asthma	SENP7	Adipose_Visceral_Omentum	0.946722	4.10201	-3.21296	4.09581e-05	0.00131374	0.0187369	0.033698	0.0548281	2.73815e-07
C2_Asthma	PSMD3	Testis	0.945695	3.84082	-10.0464	0.000122626	9.52803e-24	0.057872	1.47065e-20	0.0711508	4.92963e-15
C2_Asthma	MED24	Cells_EBV-transformed_lymphocytes	0.9405	3.6784	-9.13735	0.000234702	6.40012e-20	0.0885915	4.77129e-17	0.060134	8.79197e-09
C2_Asthma	SENP7	Uterus	0.93985	4.49958	-2.96193	6.80875e-06	0.00305717	0.00452822	0.0656058	0.0540427	1.04924e-05
C2_Asthma	FYCO1	Brain_Frontal_Cortex_BA9	0.938956	4.16788	-3.54706	3.07451e-05	0.000389559	0.0208196	0.0141835	0.0559124	1.32149e-06
C2_Asthma	TCF19	Thyroid	0.937294	4.06903	-3.25086	4.72101e-05	0.00115056	0.0256672	0.03095	0.0633827	1.73066e-08
C2_Asthma	FYCO1	Small_Intestine_Terminal_Ileum	0.935779	4.44938	-2.80477	8.61196e-06	0.00503523	0.00415751	0.0818199	0.0597993	1.05254e-07
C2_Asthma	FYCO1	Adipose_Subcutaneous	0.935399	4.41397	-3.45191	1.01491e-05	0.000556636	0.00878238	0.0188612	0.067176	1.40537e-09
C2_Asthma	GSDMA	Skin_Not_Sun_Exposed_Suprapubic	0.931101	3.8954	-10.8856	9.80352e-05	1.35037e-27	0.0497453	1.60105e-24	0.0572929	2.34184e-05
C2_Asthma	MED24	Artery_Aorta	0.931063	3.71282	-8.1338	0.000204966	4.1604e-16	0.0811281	3.47616e-13	0.0658279	1.78716e-09
C2_Asthma	FYCO1	Colon_Transverse	0.930871	4.05274	-3.28067	5.06208e-05	0.00103562	0.0210251	0.0293611	0.0526246	3.77458e-07
C2_Asthma	GSDMA	Esophagus_Mucosa	0.9273	3.64015	-11.6522	0.000272476	2.23503e-31	0.0826778	4.07447e-28	0.0660158	1.98354e-12
C2_Asthma	GSDMA	Skin_Sun_Exposed_Lower_leg	0.927048	3.65908	-14.1645	0.000253123	1.51874e-45	0.100625	6.76445e-42	0.0734042	1.55333e-12
C2_Asthma	MED24	Nerve_Tibial	0.924621	3.67938	-8.30627	0.000233805	9.87534e-17	0.0841512	6.39451e-14	0.0689845	1.16103e-09
C2_Asthma	SENP7	Whole_Blood	0.924351	6.31945	-2.58234	2.625e-10	0.0098134	1.45162e-06	0.115737	0.0616557	3.3048e-07
C2_Asthma	ANAPC1	Adipose_Subcutaneous	0.923092	-3.65045	-3.93325	0.000261783	8.3804e-05	0.102968	0.0050899	0.067176	1.40537e-09
C2_Asthma	GSDMA	Muscle_Skeletal	0.921047	3.77095	-13.503	0.000162629	1.50225e-41	0.0874819	4.40684e-38	0.0581942	0.00191078
C2_Asthma	GSDMA	Artery_Coronary	0.920594	3.64015	-11.6522	0.000272476	2.23503e-31	0.112843	5.30508e-28	0.0534334	3.19673e-06
C2_Asthma	CCHCR1	Spleen	0.918637	4.7184	-2.54037	2.37711e-06	0.0110734	0.00193957	0.132815	0.0533261	7.17807e-08
C2_Asthma	SLC50A1	Esophagus_Mucosa	0.914012	-5.01833	2.45518	5.21215e-07	0.0140812	0.000744121	0.147287	0.0660158	1.98354e-12
C2_Asthma	GSDMA	Ovary	0.913992	3.65939	-14.1649	0.000252818	1.50998e-45	0.0963561	5.87534e-42	0.0687547	1.02842e-08
C2_Asthma	GSDMA	Breast_Mammary_Tissue	0.912295	3.64015	-11.6522	0.000272476	2.23503e-31	0.0992203	4.02051e-28	0.0584387	5.7649e-06
C2_Asthma	SENP7	Cells_Cultured_fibroblasts	0.911857	3.93624	-3.33656	8.27694e-05	0.000848212	0.0411331	0.02315	0.0593634	1.72357e-07
C2_Asthma	CCHCR1	Adipose_Visceral_Omentum	0.909995	4.29031	-2.55081	1.78422e-05	0.0107471	0.00961338	0.128686	0.0548281	2.73815e-07
C2_Asthma	FYCO1	Artery_Coronary	0.908907	3.70851	-3.60489	0.000208482	0.000312289	0.108864	0.0124371	0.0534334	3.19673e-06
C2_Asthma	EFNA1	Brain_Hippocampus	0.908419	4.91105	-2.357	9.05896e-07	0.0184231	0.00087736	0.180907	0.0728644	2.9224e-13
C2_Asthma	EFNA1	Artery_Aorta	0.907974	5.02205	-2.43701	5.11235e-07	0.0148092	0.000431687	0.159488	0.0658279	1.78716e-09
C2_Asthma	GSDMA	Cells_EBV-transformed_lymphocytes	0.907652	-3.64015	11.6522	0.000272476	2.23503e-31	0.0899938	3.33244e-28	0.060134	8.79197e-09
C2_Asthma	MED24	Prostate	0.901367	3.55418	-7.11643	0.000379165	1.10755e-12	0.112368	5.43851e-10	0.0602285	6.40346e-09
C2_IPF	FUT3	Small_Intestine_Terminal_Ileum	0.958654	-3.41169	-6.0972	0.000645606	1.0794e-09	0.152781	2.21618e-06	0.0460798	3.17012e-17
C2_IPF	TCF19	Ovary	0.925189	4.75618	-3.2354	1.97289e-06	0.00121474	0.00145686	0.152725	0.0409672	4.35942e-10
C2_IPF	TCF19	Lung	0.921985	4.89717	-3.22941	9.72244e-07	0.00124047	0.000688392	0.184245	0.0354055	1.04903e-09
C2_IPF	TCF19	Whole_Blood	0.919441	5.5324	-3.05055	3.15881e-08	0.0022842	5.82274e-05	0.243677	0.0489562	3.33143e-12
C2_IPF	TCF19	Small_Intestine_Terminal_Ileum	0.917248	4.97071	-2.94575	6.67087e-07	0.00322171	0.000503192	0.279491	0.0460798	3.17012e-17
C2_IPF	TCF19	Spleen	0.914107	4.95334	-3.24094	7.2951e-07	0.00119135	0.000716226	0.167486	0.0325877	2.82567e-08
C2_IPF	TCF19	Brain_Putamen_basal_ganglia	0.913962	5.4428	-3.08741	5.24503e-08	0.00201912	7.76461e-05	0.224233	0.0465333	3.831e-09
C2_IPF	TCF19	Muscle_Skeletal	0.908429	3.73972	-3.7504	0.000184225	0.000176556	0.0909304	0.0531699	0.0358718	5.17277e-05
C2_IPF	TCF19	Brain_Cerebellar_Hemisphere	0.906849	4.97071	-2.94575	6.67087e-07	0.00322171	0.000721303	0.27805	0.03894	1.75632e-12
C2_IPF	TCF19	Kidney_Cortex	0.90494	5.5324	-3.05055	3.15881e-08	0.0022842	3.68554e-05	0.251263	0.0336064	1.97077e-06
C2_IPF	TCF19	Liver	0.903541	5.5324	-3.05055	3.15881e-08	0.0022842	3.83479e-05	0.25984	0.043239	5.87596e-10
C2_IPF	TCF19	Artery_Aorta	0.90197	5.5324	-3.05055	3.15881e-08	0.0022842	4.00095e-05	0.239563	0.0397271	2.33673e-10
C2_COPD	GSDMA	Small_Intestine_Terminal_Ileum	0.997506	5.16941	-4.67073	2.34835e-07	3.00125e-06	0.000202445	0.00255749	0.0458385	3.58377e-08
C2_COPD	MED24	Artery_Tibial	0.994346	4.84674	-4.16267	1.25509e-06	3.1455e-05	0.00124331	0.0143043	0.0620144	2.7328e-15
C2_COPD	GSDMA	Adipose_Visceral_Omentum	0.988851	5.39828	-4.35446	6.72831e-08	1.33395e-05	8.61829e-05	0.00707382	0.0494102	4.94833e-09
C2_COPD	GSDMA	Thyroid	0.986446	5.01067	-4.89849	5.42402e-07	9.65783e-07	0.000571442	0.00151683	0.0560208	5.55812e-10
C2_COPD	GSDMA	Brain_Hippocampus	0.985871	4.61623	-4.39674	3.90772e-06	1.09887e-05	0.00324397	0.00703702	0.0460126	4.34855e-06
C2_COPD	GSDMA	Artery_Tibial	0.985463	5.39371	-5.59292	6.90167e-08	2.23282e-08	0.0001111	9.50511e-05	0.0620144	2.7328e-15
C2_COPD	GSDMA	Cells_Cultured_fibroblasts	0.976385	-4.56112	4.29986	5.08826e-06	1.70908e-05	0.00351203	0.00948072	0.0494583	6.03336e-06
C2_COPD	MED24	Brain_Frontal_Cortex_BA9	0.976085	-5.68349	3.65633	1.31977e-08	0.000255855	1.60867e-05	0.0434829	0.051636	2.33161e-07
C2_COPD	GSDMA	Colon_Sigmoid	0.974812	5.35867	-4.39564	8.38372e-08	1.10448e-05	7.52139e-05	0.00598434	0.0537338	1.11e-08
C2_COPD	PSMD3	Nerve_Tibial	0.974408	4.30221	-4.22244	1.69103e-05	2.41668e-05	0.0115641	0.010617	0.0552107	1.47212e-09
C2_COPD	MED24	Brain_Anterior_cingulate_cortex_BA24	0.971649	-4.3079	4.03342	1.64814e-05	5.49713e-05	0.0100875	0.015209	0.0458976	1.93542e-07
C2_COPD	GSDMA	Colon_Transverse	0.97095	5.42119	-4.39564	5.92036e-08	1.10448e-05	5.78921e-05	0.00515913	0.046947	7.70566e-08
C2_COPD	MED24	Brain_Substantia_nigra	0.966503	-4.3079	4.03342	1.64814e-05	5.49713e-05	0.0147783	0.0139352	0.0341536	0.000630008
C2_COPD	MED24	Esophagus_Gastroesophageal_Junction	0.965839	4.77028	-3.62373	1.83966e-06	0.000290386	0.00163191	0.0408157	0.043731	3.04342e-06
C2_COPD	GSDMA	Esophagus_Gastroesophageal_Junction	0.965411	5.28875	-4.39564	1.23152e-07	1.10448e-05	0.000152943	0.00593968	0.043731	3.04342e-06
C2_COPD	PSMD3	Brain_Hippocampus	0.95905	4.80221	-3.40251	1.56927e-06	0.000667704	0.00140293	0.0709017	0.0460126	4.34855e-06
C2_COPD	GSDMB	Colon_Transverse	0.95804	-3.90419	6.26189	9.45421e-05	3.80346e-10	0.0343377	1.59897e-06	0.046947	7.70566e-08
C2_COPD	GSDMB	Cells_EBV-transformed_lymphocytes	0.94818	-3.8103	5.54541	0.0001388	2.93259e-08	0.061124	6.15199e-05	0.0461142	2.41674e-07
C2_COPD	GSDMA	Skin_Not_Sun_Exposed_Suprapubic	0.947365	3.8954	-4.31323	9.80352e-05	1.60884e-05	0.0497453	0.00811042	0.0507242	2.91105e-09
C2_COPD	ZPBP2	Cells_EBV-transformed_lymphocytes	0.945552	3.59406	-6.55601	0.000325559	5.5267e-11	0.104268	5.79695e-07	0.0461142	2.41674e-07
C2_COPD	GSDMB	Spleen	0.941763	-3.90127	5.72394	9.56888e-05	1.04082e-08	0.0418263	3.15524e-05	0.0397907	2.45704e-05
C2_COPD	ZPBP2	Testis	0.941496	-3.59406	6.55601	0.000325559	5.5267e-11	0.109265	4.26606e-07	0.0496369	7.51126e-12
C2_COPD	GSDMA	Muscle_Skeletal	0.940548	3.77095	-4.69606	0.000162629	2.65224e-06	0.0874819	0.00182942	0.0432249	3.75426e-05
C2_COPD	ZPBP2	Small_Intestine_Terminal_Ileum	0.93517	3.59406	-6.55601	0.000325559	5.5267e-11	0.0982293	3.29667e-07	0.0458385	3.58377e-08
C2_COPD	ZPBP2	Prostate	0.932248	3.59406	-6.55601	0.000325559	5.5267e-11	0.106638	3.41577e-07	0.0527912	1.35887e-09
C2_COPD	GSDMA	Skin_Sun_Exposed_Lower_leg	0.928893	3.65908	-4.32563	0.000253123	1.52099e-05	0.100625	0.00637819	0.0587607	4.93377e-10
C2_COPD	GSDMA	Artery_Coronary	0.928747	3.64015	-3.95623	0.000272476	7.61404e-05	0.112843	0.0170662	0.0522555	3.38816e-09
C2_COPD	GSDMA	Artery_Aorta	0.928101	4.35718	-4.32586	1.3175e-05	1.51935e-05	0.00878285	0.00829299	0.0462816	7.79847e-08
C2_COPD	GSDMA	Adipose_Subcutaneous	0.927744	5.0234	-3.95623	5.07644e-07	7.61404e-05	0.00059902	0.0186033	0.0539421	6.14699e-10
C2_COPD	GSDMA	Ovary	0.927388	3.65939	-4.32586	0.000252818	1.51935e-05	0.0963561	0.00846927	0.0555019	1.13285e-08
C2_COPD	GSDMA	Vagina	0.926967	3.64015	-3.95623	0.000272476	7.61404e-05	0.1078	0.0202819	0.0512036	4.27918e-08
C2_COPD	GSDMA	Breast_Mammary_Tissue	0.926848	3.64015	-3.95623	0.000272476	7.61404e-05	0.0992203	0.0171928	0.0534088	1.63769e-08
C2_COPD	GSDMA	Esophagus_Muscularis	0.926734	4.9424	-3.95623	7.71679e-07	7.61404e-05	0.000583798	0.0170688	0.052489	3.18159e-09
C2_COPD	PSMD3	Heart_Left_Ventricle	0.925221	-3.74243	6.0536	0.000182251	1.41641e-09	0.0809684	5.41728e-06	0.0468626	0.000149447
C2_COPD	GSDMA	Cells_EBV-transformed_lymphocytes	0.919319	-3.64015	3.95623	0.000272476	7.61404e-05	0.0899938	0.015387	0.0461142	2.41674e-07
C2_COPD	GSDMB	Lung	0.912971	-3.59302	5.12727	0.000326865	2.93975e-07	0.0919603	0.000623656	0.0384154	4.78105e-05
C2_COPD	GSDMA	Esophagus_Mucosa	0.911919	3.64015	-3.95623	0.000272476	7.61404e-05	0.0826778	0.0206924	0.0475327	2.47364e-07
C2_COPD	GSDMA	Kidney_Cortex	0.910187	3.64015	-3.95623	0.000272476	7.61404e-05	0.0748028	0.0213596	0.0430565	6.23807e-06
C2_COPD	PCNP	Artery_Tibial	0.909482	4.3392	2.81999	1.43e-05	0.00480256	0.0102309	0.173336	0.0620144	2.7328e-15
C2_COPD	GSDMA	Stomach	0.908679	5.07605	-3.95623	3.85366e-07	7.61404e-05	0.000390793	0.0164572	0.0410384	0.00025615
C2_COPD	SURF1	Brain_Spinal_cord_cervical_c-1	0.906113	-4.12896	-2.78912	3.64415e-05	0.00528519	0.0271149	0.190062	0.0513672	5.83916e-10
C2_COPD	SFTPD	Muscle_Skeletal	0.905929	5.09755	3.70677	3.44075e-07	0.00020992	0.000407592	0.0311585	0.0432249	3.75426e-05
C2_COPD	GSDMB	Adipose_Visceral_Omentum	0.903793	3.38521	-4.06017	0.000711245	4.90362e-05	0.153685	0.0130017	0.0494102	4.94833e-09
C2_COPD	PSMD3	Esophagus_Mucosa	0.903011	-4.50758	2.93617	6.55701e-06	0.00332289	0.00495595	0.150508	0.0475327	2.47364e-07
C2_COPD	GSDMA	Heart_Left_Ventricle	0.901002	4.95095	-3.95623	7.38531e-07	7.61404e-05	0.000710898	0.0145606	0.0468626	0.000149447

## Sheet: ST2.5 sptwas_cofdr
ST2.5 spTWAS-cofdr analysis results for all validated genes across pairwise colocalization analyses
Comparisons=trait comparisons identifying the "Gene"; Gene=HGNC symbol of the colocalized gene; tissue=the prediction model trained on the splicing data of every single tissue in GTEx v8("smultixcan" refers to gene-based z-scores from MultiXcan analyses across multi-tissue models); TT=posterior possibility that corresponding Gene is shared between trait1 and trait2; Z_trait1=z-scores of the Gene …
Comparisons	Gene	tissue	TT	Z_trait1	Z_trait2	P_trait1	P_trait2	FDR_trait1	FDR_trait2	prop	LRT
A2_Asthma	NPNT	Brain_Substantia_nigra	0.999999	-6.20328	8.69981	5.52973e-10	3.32426e-18	4.82535e-07	3.35547e-15	0.0607249	6.79274e-18
A2_Asthma	NPNT	Vagina	0.999998	-6.20328	8.69981	5.52973e-10	3.32426e-18	7.94761e-07	2.49425e-15	0.0646164	5.4945e-24
A2_Asthma	NPNT	smultixcan	0.999998	4.73639	-6.60288	5.58255e-10	4.19942e-18	8.0936e-07	2.82344e-15	0.088509	5.55167e-117
A2_Asthma	NPNT	Adipose_Subcutaneous	0.999998	-6.20328	8.69981	5.52973e-10	3.32426e-18	5.613e-07	2.23234e-15	0.0713434	5.98945e-30
A2_Asthma	NPNT	Lung	0.999998	-6.20328	8.69981	5.52973e-10	3.32426e-18	5.17874e-07	2.17074e-15	0.073626	6.07121e-32
A2_Asthma	NPNT	Esophagus_Mucosa	0.999998	-6.20328	8.69981	5.52973e-10	3.32426e-18	5.84019e-07	1.98594e-15	0.0639286	5.51191e-21
A2_Asthma	NPNT	Artery_Tibial	0.999998	6.20328	-8.69981	5.52973e-10	3.32426e-18	6.23411e-07	2.03363e-15	0.0708486	1.91891e-28
A2_Asthma	CCHCR1	smultixcan	0.999998	1.92224	-1.02057	6.26827e-10	8.51024e-12	8.87139e-07	2.78957e-09	0.088509	5.55167e-117
A2_Asthma	NPNT	Artery_Aorta	0.999998	6.26706	-8.69113	3.67937e-10	3.58837e-18	4.2364e-07	2.49462e-15	0.0650706	1.72794e-30
A2_Asthma	NPNT	Breast_Mammary_Tissue	0.999998	-6.20328	8.69981	5.52973e-10	3.32426e-18	5.61268e-07	2.09239e-15	0.0655151	5.1633e-24
A2_Asthma	NPNT	Adipose_Visceral_Omentum	0.999998	6.20328	-8.69981	5.52973e-10	3.32426e-18	6.59381e-07	2.07421e-15	0.0730137	1.62549e-29
A2_Asthma	NPNT	Esophagus_Gastroesophageal_Junction	0.999998	-6.20328	8.69981	5.52973e-10	3.32426e-18	6.94022e-07	1.91863e-15	0.0791029	3.76724e-37
A2_Asthma	NPNT	Heart_Atrial_Appendage	0.999997	-6.20328	8.69981	5.52973e-10	3.32426e-18	7.27889e-07	2.16485e-15	0.0579191	1.6462e-21
A2_Asthma	NPNT	Stomach	0.999997	6.20328	-8.69981	5.52973e-10	3.32426e-18	7.1977e-07	2.77683e-15	0.0736256	1.64693e-30
A2_Asthma	NPNT	Kidney_Cortex	0.999997	6.20328	-8.69981	5.52973e-10	3.32426e-18	6.47013e-07	3.24098e-15	0.0716173	2.77242e-23
A2_Asthma	NPNT	Brain_Amygdala	0.999997	6.20328	-8.69981	5.52973e-10	3.32426e-18	7.50029e-07	3.68172e-15	0.0687347	1.42557e-26
A2_Asthma	NPNT	Artery_Coronary	0.999997	-6.20328	8.69981	5.52973e-10	3.32426e-18	7.08049e-07	2.45447e-15	0.073485	8.00364e-33
A2_Asthma	NPNT	Small_Intestine_Terminal_Ileum	0.999997	6.23542	-8.45407	4.50555e-10	2.81331e-17	9.28293e-07	1.9128e-14	0.0720025	1.74545e-35
A2_Asthma	NPNT	Nerve_Tibial	0.999997	-6.20328	8.69981	5.52973e-10	3.32426e-18	6.14303e-07	2.08185e-15	0.0623842	1.14934e-20
A2_Asthma	NPNT	Skin_Not_Sun_Exposed_Suprapubic	0.999997	6.20328	-8.69981	5.52973e-10	3.32426e-18	6.91196e-07	2.17928e-15	0.0713555	3.6938e-27
A2_Asthma	NPNT	Pituitary	0.999997	-6.20328	8.69981	5.52973e-10	3.32426e-18	8.46828e-07	2.27101e-15	0.0605336	1.87733e-35
A2_Asthma	NPNT	Thyroid	0.999997	6.15797	-8.73042	7.36856e-10	2.53718e-18	8.11635e-07	1.66637e-15	0.0711866	5.5201e-32
A2_Asthma	NPNT	Minor_Salivary_Gland	0.999997	6.20328	-8.69981	5.52973e-10	3.32426e-18	8.17018e-07	2.70909e-15	0.0718016	1.94317e-27
A2_Asthma	NPNT	Uterus	0.999997	6.20328	-8.69981	5.52973e-10	3.32426e-18	6.77835e-07	2.52852e-15	0.0750329	1.12346e-35
A2_Asthma	NPNT	Prostate	0.999997	-6.20328	8.69981	5.52973e-10	3.32426e-18	8.2946e-07	2.21952e-15	0.0608163	8.61902e-21
A2_Asthma	NPNT	Esophagus_Muscularis	0.999997	-6.20328	8.69981	5.52973e-10	3.32426e-18	8.48867e-07	2.04103e-15	0.0638713	4.59005e-20
A2_Asthma	NPNT	Skin_Sun_Exposed_Lower_leg	0.999996	6.20328	-8.69981	5.52973e-10	3.32426e-18	6.48638e-07	2.03928e-15	0.0661184	1.22801e-27
A2_Asthma	NPNT	Cells_EBV-transformed_lymphocytes	0.999996	6.20328	-8.69981	5.52973e-10	3.32426e-18	7.7224e-07	2.35933e-15	0.0715232	3.1235e-25
A2_Asthma	NPNT	Adrenal_Gland	0.999995	6.20328	-8.69981	5.52973e-10	3.32426e-18	8.90533e-07	2.12066e-15	0.0739438	2.52317e-22
A2_Asthma	NPNT	Testis	0.999995	6.20328	-8.69981	5.52973e-10	3.32426e-18	1.6878e-06	2.62853e-15	0.0705545	8.06278e-39
A2_Asthma	NPNT	Colon_Transverse	0.999995	6.20328	-8.69981	5.52973e-10	3.32426e-18	7.87218e-07	2.29671e-15	0.0647128	2.34176e-25
A2_Asthma	NPNT	Colon_Sigmoid	0.999994	6.20328	-8.69981	5.52973e-10	3.32426e-18	7.93276e-07	2.17506e-15	0.0678246	6.53168e-35
A2_Asthma	NPNT	Pancreas	0.999993	6.20328	-8.69981	5.52973e-10	3.32426e-18	1.11627e-06	2.28149e-15	0.0727546	3.28004e-21
A2_Asthma	NPNT	Spleen	0.999993	6.20328	-8.69981	5.52973e-10	3.32426e-18	7.57814e-07	2.12061e-15	0.0688943	7.5007e-27
A2_Asthma	TCF19	Vagina	0.999992	-6.16492	6.2861	7.052e-10	3.25549e-10	9.65285e-07	1.07931e-07	0.0646164	5.4945e-24
A2_Asthma	TCF19	Lung	0.999991	-6.22417	6.2861	4.84121e-10	3.25549e-10	5.06732e-07	9.039e-08	0.073626	6.07121e-32
A2_Asthma	TCF19	Adipose_Subcutaneous	0.99999	-6.15852	6.2861	7.34285e-10	3.25549e-10	7.03935e-07	9.13887e-08	0.0713434	5.98945e-30
A2_Asthma	TCF19	Artery_Tibial	0.99999	6.1444	-6.2861	8.02656e-10	3.25549e-10	8.74735e-07	9.25903e-08	0.0708486	1.91891e-28
A2_Asthma	TCF19	Breast_Mammary_Tissue	0.99999	-6.16094	6.2861	7.23121e-10	3.25549e-10	7.1358e-07	8.69316e-08	0.0655151	5.1633e-24
A2_Asthma	TCF19	Esophagus_Mucosa	0.99999	-5.98895	6.2861	2.11195e-09	3.25549e-10	2.01467e-06	8.58541e-08	0.0639286	5.51191e-21
A2_Asthma	NPNT	Brain_Frontal_Cortex_BA9	0.999989	6.20328	-8.69981	5.52973e-10	3.32426e-18	8.69654e-07	2.30482e-15	0.0716319	6.12589e-31
A2_Asthma	NPNT	Brain_Nucleus_accumbens_basal_ganglia	0.999989	6.20328	-8.69981	5.52973e-10	3.32426e-18	8.9198e-07	2.58315e-15	0.0709797	8.15862e-32
A2_Asthma	TCF19	Skin_Not_Sun_Exposed_Suprapubic	0.999989	-6.01221	6.2861	1.83008e-09	3.25549e-10	2.05878e-06	9.46471e-08	0.0713555	3.6938e-27
A2_Asthma	NPNT	Heart_Left_Ventricle	0.999989	6.20328	-8.69981	5.52973e-10	3.32426e-18	7.54581e-07	1.82154e-15	0.0664659	1.45985e-23
A2_Asthma	TCF19	Adipose_Visceral_Omentum	0.999989	5.68799	-6.2861	1.28544e-08	3.25549e-10	1.2623e-05	9.12366e-08	0.0730137	1.62549e-29
A2_Asthma	TCF19	Spleen	0.999989	-5.92031	6.2861	3.21336e-09	3.25549e-10	3.7513e-06	8.69746e-08	0.0688943	7.5007e-27
A2_Asthma	TCF19	Esophagus_Gastroesophageal_Junction	0.999988	-6.21998	6.2861	4.9722e-10	3.25549e-10	6.94022e-07	8.62466e-08	0.0791029	3.76724e-37
A2_Asthma	TCF19	Stomach	0.999988	6.23664	-6.2861	4.47069e-10	3.25549e-10	6.09632e-07	1.08776e-07	0.0736256	1.64693e-30
A2_Asthma	TCF19	smultixcan	0.999988	-5.99871	6.22426	3.39061e-09	3.37913e-10	3.87586e-06	8.86607e-08	0.088509	5.55167e-117
A2_Asthma	NPNT	Brain_Caudate_basal_ganglia	0.999988	6.20328	-8.69981	5.52973e-10	3.32426e-18	8.23898e-07	2.45663e-15	0.0664119	2.23784e-21
A2_Asthma	TCF19	Artery_Coronary	0.999987	6.20504	-6.2861	5.46834e-10	3.25549e-10	7.08049e-07	9.44718e-08	0.073485	8.00364e-33
A2_Asthma	TCF19	Heart_Atrial_Appendage	0.999987	-5.68274	6.2861	1.3255e-08	3.25549e-10	1.47635e-05	9.32829e-08	0.0579191	1.6462e-21
A2_Asthma	TCF19	Minor_Salivary_Gland	0.999987	5.92031	-6.2861	3.21336e-09	3.25549e-10	4.31613e-06	9.84636e-08	0.0718016	1.94317e-27
A2_Asthma	NPNT	Muscle_Skeletal	0.999987	6.20328	-8.69981	5.52973e-10	3.32426e-18	9.43925e-07	2.00675e-15	0.0638283	5.15448e-16
A2_Asthma	CCHCR1	Vagina	0.999987	0.172577	6.27306	0.862984	3.54016e-10	0.987204	1.13779e-07	0.0646164	5.4945e-24
A2_Asthma	TCF19	Brain_Cerebellar_Hemisphere	0.999986	-5.92031	6.2861	3.21336e-09	3.25549e-10	4.04704e-06	8.68438e-08	0.080624	1.32687e-41
A2_Asthma	CCHCR1	Brain_Hippocampus	0.999986	0.116345	6.25813	0.907379	3.89615e-10	0.991274	1.80044e-07	0.0642053	3.69778e-25
A2_Asthma	TCF19	Uterus	0.999986	-6.42606	6.2861	1.30951e-10	3.25549e-10	2.22945e-07	9.43318e-08	0.0750329	1.12346e-35
A2_Asthma	TCF19	Artery_Aorta	0.999986	-6.24186	6.2861	4.32401e-10	3.25549e-10	4.64673e-07	8.67562e-08	0.0650706	1.72794e-30
A2_Asthma	TCF19	Esophagus_Muscularis	0.999985	-6.21046	6.2861	5.28281e-10	3.25549e-10	8.48867e-07	8.80832e-08	0.0638713	4.59005e-20
A2_Asthma	TCF19	Ovary	0.999984	-5.92031	6.2861	3.21336e-09	3.25549e-10	4.68406e-06	9.86043e-08	0.0704275	5.07676e-36
A2_Asthma	CCHCR1	Artery_Tibial	0.999983	2.9448	-6.27306	0.00323161	3.54016e-10	0.228537	9.6879e-08	0.0708486	1.91891e-28
A2_Asthma	TCF19	Colon_Sigmoid	0.999983	-6.14236	6.2861	8.13066e-10	3.25549e-10	1.1178e-06	8.7298e-08	0.0678246	6.53168e-35
A2_Asthma	CCHCR1	Adipose_Subcutaneous	0.999983	-0.951362	6.27306	0.341421	3.54016e-10	0.861429	9.8572e-08	0.0713434	5.98945e-30
A2_Asthma	TCF19	Prostate	0.999983	5.75245	-6.2861	8.79582e-09	3.25549e-10	1.0009e-05	9.26146e-08	0.0608163	8.61902e-21
A2_Asthma	TCF19	Cells_EBV-transformed_lymphocytes	0.999983	6.23549	-6.2861	4.50372e-10	3.25549e-10	6.60403e-07	7.75849e-08	0.0715232	3.1235e-25
A2_Asthma	TCF19	Brain_Cerebellum	0.999983	-6.21793	6.2861	5.03756e-10	3.25549e-10	7.76744e-07	9.43566e-08	0.0739911	2.78922e-30
A2_Asthma	NPNT	Brain_Hippocampus	0.999982	6.20328	-8.69981	5.52973e-10	3.32426e-18	1.07699e-06	4.41649e-15	0.0642053	3.69778e-25
A2_Asthma	TCF19	Skin_Sun_Exposed_Lower_leg	0.999982	-6.09474	6.2861	1.09613e-09	3.25549e-10	1.16522e-06	8.38476e-08	0.0661184	1.22801e-27
A2_Asthma	CCHCR1	Adipose_Visceral_Omentum	0.999982	4.5045	-6.27306	6.65309e-06	3.54016e-10	0.00296178	9.8356e-08	0.0730137	1.62549e-29
A2_Asthma	CCHCR1	Skin_Not_Sun_Exposed_Suprapubic	0.999982	-2.59926	6.27306	0.00934241	3.54016e-10	0.326394	1.00746e-07	0.0713555	3.6938e-27
A2_Asthma	CCHCR1	Kidney_Cortex	0.999982	2.30019	-6.27306	0.0214373	3.54016e-10	0.462893	1.52507e-07	0.0716173	2.77242e-23
A2_Asthma	TCF19	Nerve_Tibial	0.999981	5.81408	-6.2861	6.0969e-09	3.25549e-10	5.73109e-06	9.0961e-08	0.0623842	1.14934e-20
A2_Asthma	CCHCR1	Esophagus_Gastroesophageal_Junction	0.99998	-0.905889	6.27306	0.364994	3.54016e-10	0.870663	9.15373e-08	0.0791029	3.76724e-37
A2_Asthma	CCHCR1	Brain_Amygdala	0.999979	2.71173	-6.34182	0.00669332	2.27073e-10	0.32214	9.259e-08	0.0687347	1.42557e-26
A2_Asthma	TCF19	Cells_Cultured_fibroblasts	0.999978	-6.31205	6.2861	2.75372e-10	3.25549e-10	5.09851e-07	9.15768e-08	0.0702524	1.23693e-24
A2_Asthma	CCHCR1	Stomach	0.999977	2.83899	-6.34182	0.00452572	2.27073e-10	0.251648	7.96186e-08	0.0736256	1.64693e-30
A2_Asthma	CCHCR1	Uterus	0.999977	-3.96372	6.27306	7.37893e-05	3.54016e-10	0.0196632	1.00663e-07	0.0750329	1.12346e-35
A2_Asthma	CCHCR1	Esophagus_Muscularis	0.999976	-0.908343	6.27306	0.363697	3.54016e-10	0.874075	9.49565e-08	0.0638713	4.59005e-20
A2_Asthma	CCHCR1	Minor_Salivary_Gland	0.999976	3.30523	-6.34182	0.000948971	2.27073e-10	0.10376	7.0871e-08	0.0718016	1.94317e-27
A2_Asthma	CCHCR1	Artery_Coronary	0.999975	2.83519	-6.34182	0.00457985	2.27073e-10	0.257203	6.99937e-08	0.073485	8.00364e-33
A2_Asthma	CCHCR1	Ovary	0.999973	3.63783	-6.27306	0.00027495	3.54016e-10	0.0466527	1.05222e-07	0.0704275	5.07676e-36
A2_Asthma	CCHCR1	Cells_EBV-transformed_lymphocytes	0.999973	-5.82163	6.27306	5.82781e-09	3.54016e-10	7.02843e-06	8.04807e-08	0.0715232	3.1235e-25
A2_Asthma	CCHCR1	Prostate	0.999973	-5.18762	6.25347	2.12995e-07	4.01434e-10	0.000189968	1.10364e-07	0.0608163	8.61902e-21
A2_Asthma	CCHCR1	Colon_Sigmoid	0.999973	-2.52401	6.27306	0.0116026	3.54016e-10	0.368356	9.26504e-08	0.0678246	6.53168e-35
A2_Asthma	CCHCR1	Brain_Cerebellum	0.999972	-3.79239	6.25347	0.000149207	4.01434e-10	0.0322087	1.11336e-07	0.0739911	2.78922e-30
A2_Asthma	CCHCR1	Small_Intestine_Terminal_Ileum	0.999972	-2.53514	6.27306	0.0112402	3.54016e-10	0.360841	9.93714e-08	0.0720025	1.74545e-35
A2_Asthma	CCHCR1	Thyroid	0.999971	-0.942093	6.27306	0.346145	3.54016e-10	0.864351	1.00694e-07	0.0711866	5.5201e-32
A2_Asthma	CCHCR1	Testis	0.99997	4.09682	-6.27306	4.18869e-05	3.54016e-10	0.0171736	1.09743e-07	0.0705545	8.06278e-39
A2_Asthma	TCF19	Brain_Spinal_cord_cervical_c-1	0.99997	-5.8339	6.12427	5.41458e-09	9.10999e-10	6.79319e-06	2.6148e-07	0.063679	5.47664e-21
A2_Asthma	CCHCR1	Breast_Mammary_Tissue	0.99997	4.73863	-6.27306	2.15165e-06	3.54016e-10	0.00119433	9.31222e-08	0.0655151	5.1633e-24
A2_Asthma	CCHCR1	Skin_Sun_Exposed_Lower_leg	0.99997	-0.304522	6.27306	0.76073	3.54016e-10	0.974312	9.04887e-08	0.0661184	1.22801e-27
A2_Asthma	CCHCR1	Nerve_Tibial	0.99997	-1.76927	-6.27306	0.0768488	3.54016e-10	0.639708	9.78433e-08	0.0623842	1.14934e-20
A2_Asthma	TCF19	Kidney_Cortex	0.999968	-5.9325	6.35108	2.98363e-09	2.13803e-10	3.10314e-06	1.01551e-07	0.0716173	2.77242e-23
A2_Asthma	CCHCR1	Whole_Blood	0.999968	5.14956	-6.34182	2.61103e-07	2.27073e-10	0.000211569	6.07326e-08	0.0581993	5.85423e-11
A2_Asthma	CCHCR1	Pituitary	0.999967	3.34079	-6.22075	0.000835401	4.94794e-10	0.106209	1.33574e-07	0.0605336	1.87733e-35
A2_Asthma	CCHCR1	Cells_Cultured_fibroblasts	0.999967	-2.64748	6.25347	0.00810939	4.01434e-10	0.318855	1.01608e-07	0.0702524	1.23693e-24
A2_Asthma	CCHCR1	Pancreas	0.999966	-1.00034	6.27306	0.317148	3.54016e-10	0.852142	1.14917e-07	0.0727546	3.28004e-21
A2_Asthma	CCHCR1	Adrenal_Gland	0.999965	4.96911	-6.27306	6.72621e-07	3.54016e-10	0.000722146	9.32362e-08	0.0739438	2.52317e-22
A2_Asthma	TCF19	Small_Intestine_Terminal_Ileum	0.999961	-6.02425	6.35108	1.69894e-09	2.13803e-10	3.08857e-06	6.47674e-08	0.0720025	1.74545e-35
A2_Asthma	TCF19	Colon_Transverse	0.999957	6.2306	-6.34987	4.64654e-10	2.15498e-10	7.24484e-07	6.56788e-08	0.0647128	2.34176e-25
A2_Asthma	CCHCR1	Brain_Cerebellar_Hemisphere	0.999952	2.23171	-6.27306	0.0256342	3.54016e-10	0.449224	9.36373e-08	0.080624	1.32687e-41
A2_Asthma	CCHCR1	Muscle_Skeletal	0.999928	-0.820319	-6.27306	0.412034	3.54016e-10	0.893171	1.04827e-07	0.0638283	5.15448e-16
A2_Asthma	CCHCR1	Esophagus_Mucosa	0.999909	3.55791	-5.98484	0.000373822	2.16609e-09	0.0518999	4.46534e-07	0.0639286	5.51191e-21
A2_Asthma	MICB	Brain_Cerebellar_Hemisphere	0.999867	5.57639	-5.73416	2.45561e-08	9.79979e-09	2.34295e-05	1.79918e-06	0.080624	1.32687e-41
A2_Asthma	MICB	smultixcan	0.999769	1.2042	-1.49061	2.06638e-07	3.56462e-19	0.000144506	2.51076e-16	0.088509	5.55167e-117
A2_Asthma	CCHCR1	Artery_Aorta	0.999742	2.57081	-5.38685	0.0101462	7.17049e-08	0.352105	1.00572e-05	0.0650706	1.72794e-30
A2_Asthma	ABO	Skin_Sun_Exposed_Lower_leg	0.999491	5.6618	4.69859	1.49798e-08	2.61966e-06	1.41546e-05	0.000233829	0.0661184	1.22801e-27
A2_Asthma	ABO	smultixcan	0.999238	1.53793	2.08209	4.72423e-13	8.79507e-06	1.67539e-09	0.000642431	0.088509	5.55167e-117
A2_Asthma	CCHCR1	Brain_Spinal_cord_cervical_c-1	0.999057	5.16132	-4.97948	2.45219e-07	6.37564e-07	0.000240773	8.39634e-05	0.063679	5.47664e-21
A2_Asthma	CCHCR1	Brain_Anterior_cingulate_cortex_BA24	0.998423	-4.93954	5.88963	7.83066e-07	3.8707e-09	0.000889524	9.62231e-07	0.0688094	3.61815e-27
A2_Asthma	INTS12	Spleen	0.998292	-4.85653	5.96533	1.1946e-06	2.4414e-09	0.000753077	5.26299e-07	0.0688943	7.5007e-27
A2_Asthma	INTS12	Brain_Spinal_cord_cervical_c-1	0.998243	-4.92791	6.0254	8.31122e-07	1.6869e-09	0.000721893	4.60564e-07	0.063679	5.47664e-21
A2_Asthma	MED24	Lung	0.99813	-4.83496	10.6095	1.3317e-06	2.69252e-26	0.000615488	3.65168e-23	0.073626	6.07121e-32
A2_Asthma	MED24	Heart_Left_Ventricle	0.998015	-4.87908	11.3651	1.06583e-06	6.24146e-30	0.000797585	7.56005e-27	0.0664659	1.45985e-23
A2_Asthma	MED24	Breast_Mammary_Tissue	0.997992	-4.83496	10.6095	1.3317e-06	2.69252e-26	0.000775553	3.3895e-23	0.0655151	5.1633e-24
A2_Asthma	INTS12	Brain_Hypothalamus	0.997992	4.79085	-5.7325	1.66079e-06	9.89634e-09	0.00146125	2.23111e-06	0.0693601	1.18662e-29
A2_Asthma	MED24	Minor_Salivary_Gland	0.997911	-4.83496	10.6095	1.3317e-06	2.69252e-26	0.0009598	5.64236e-23	0.0718016	1.94317e-27
A2_Asthma	INTS12	Brain_Amygdala	0.997893	4.76291	-5.72282	1.90819e-06	1.04768e-08	0.00113233	2.73968e-06	0.0687347	1.42557e-26
A2_Asthma	MED24	Ovary	0.997871	-4.83496	10.6095	1.3317e-06	2.69252e-26	0.00106766	3.89228e-23	0.0704275	5.07676e-36
A2_Asthma	MED24	Stomach	0.997809	-4.83496	10.6095	1.3317e-06	2.69252e-26	0.000886852	4.77939e-23	0.0736256	1.64693e-30
A2_Asthma	MED24	Adrenal_Gland	0.997779	-4.83496	10.6095	1.3317e-06	2.69252e-26	0.00124527	2.97285e-23	0.0739438	2.52317e-22
A2_Asthma	MED24	Brain_Cerebellar_Hemisphere	0.997683	-4.83496	10.6095	1.3317e-06	2.69252e-26	0.00104825	3.81983e-23	0.080624	1.32687e-41
A2_Asthma	MED24	Skin_Sun_Exposed_Lower_leg	0.997646	4.81116	-10.0233	1.50057e-06	1.20428e-23	0.000963112	9.91032e-21	0.0661184	1.22801e-27
A2_Asthma	MED24	Brain_Anterior_cingulate_cortex_BA24	0.997635	-4.83496	10.6095	1.3317e-06	2.69252e-26	0.00116365	4.6854e-23	0.0688094	3.61815e-27
A2_Asthma	MED24	Artery_Coronary	0.997627	-4.83496	10.6095	1.3317e-06	2.69252e-26	0.000947314	4.0707e-23	0.073485	8.00364e-33
A2_Asthma	MED24	Brain_Nucleus_accumbens_basal_ganglia	0.997602	-4.83496	10.6095	1.3317e-06	2.69252e-26	0.00143208	3.45221e-23	0.0709797	8.15862e-32
A2_Asthma	MED24	Esophagus_Gastroesophageal_Junction	0.997587	-4.83496	10.6095	1.3317e-06	2.69252e-26	0.00114095	3.22314e-23	0.0791029	3.76724e-37
A2_Asthma	INTS12	Brain_Hippocampus	0.997502	-4.72117	5.75718	2.34495e-06	8.55327e-09	0.00175082	2.46142e-06	0.0642053	3.69778e-25
A2_Asthma	MED24	Esophagus_Muscularis	0.997395	-4.83496	10.6095	1.3317e-06	2.69252e-26	0.00110077	3.18385e-23	0.0638713	4.59005e-20
A2_Asthma	INTS12	Cells_EBV-transformed_lymphocytes	0.997378	-4.77725	5.83509	1.77706e-06	5.3762e-09	0.00115813	9.33036e-07	0.0715232	3.1235e-25
A2_Asthma	INTS12	Brain_Cerebellar_Hemisphere	0.997314	-4.80289	5.88661	1.56392e-06	3.942e-09	0.00114516	7.83655e-07	0.080624	1.32687e-41
A2_Asthma	INTS12	Small_Intestine_Terminal_Ileum	0.997257	4.6977	-5.67645	2.63104e-06	1.37516e-08	0.00169401	2.7321e-06	0.0720025	1.74545e-35
A2_Asthma	INTS12	Stomach	0.997103	4.74774	-5.73537	2.05707e-06	9.73001e-09	0.00128057	2.07776e-06	0.0736256	1.64693e-30
A2_Asthma	INTS12	smultixcan	0.997059	-4.66773	5.90349	2.31006e-06	2.36069e-09	0.00116864	5.14447e-07	0.088509	5.55167e-117
A2_Asthma	INTS12	Pituitary	0.996957	4.73138	-5.72435	2.22999e-06	1.03828e-08	0.00165198	2.04449e-06	0.0605336	1.87733e-35
A2_Asthma	INTS12	Brain_Nucleus_accumbens_basal_ganglia	0.996942	-4.77554	5.79791	1.79224e-06	6.71471e-09	0.00168777	1.4592e-06	0.0709797	8.15862e-32
A2_Asthma	INTS12	Adipose_Subcutaneous	0.996927	-4.75698	5.85524	1.96513e-06	4.76322e-09	0.0011495	9.82716e-07	0.0713434	5.98945e-30
A2_Asthma	INTS12	Testis	0.996881	4.77657	-5.81106	1.78308e-06	6.20784e-09	0.00166038	1.42909e-06	0.0705545	8.06278e-39
A2_Asthma	INTS12	Brain_Frontal_Cortex_BA9	0.996873	4.76536	-5.71245	1.88519e-06	1.11364e-08	0.00177365	2.288e-06	0.0716319	6.12589e-31
A2_Asthma	INTS12	Brain_Cortex	0.996808	4.68207	-5.65434	2.83996e-06	1.56443e-08	0.00183376	2.86548e-06	0.0709966	6.44263e-33
A2_Asthma	MED24	Brain_Cerebellum	0.996778	-4.83496	10.6095	1.3317e-06	2.69252e-26	0.00119779	3.93744e-23	0.0739911	2.78922e-30
A2_Asthma	MED24	Artery_Aorta	0.996752	-4.83496	10.6095	1.3317e-06	2.69252e-26	0.000876178	3.91382e-23	0.0650706	1.72794e-30
A2_Asthma	INTS12	Brain_Substantia_nigra	0.996677	-4.72461	5.74536	2.30553e-06	9.17242e-09	0.00140396	2.41527e-06	0.0607249	6.79274e-18
A2_Asthma	INTS12	Esophagus_Gastroesophageal_Junction	0.996657	4.72087	-5.73438	2.34843e-06	9.78693e-09	0.00173519	1.72854e-06	0.0791029	3.76724e-37
A2_Asthma	INTS12	Minor_Salivary_Gland	0.996579	4.66372	-5.61791	3.10549e-06	1.93286e-08	0.00173146	3.56643e-06	0.0718016	1.94317e-27
A2_Asthma	MED24	Thyroid	0.996556	-4.83496	10.6095	1.3317e-06	2.69252e-26	0.000834587	3.60229e-23	0.0711866	5.5201e-32
A2_Asthma	INTS12	Thyroid	0.996543	4.68902	-5.69528	2.74516e-06	1.23167e-08	0.00144614	2.34167e-06	0.0711866	5.5201e-32
A2_Asthma	MED24	Small_Intestine_Terminal_Ileum	0.996537	-4.70438	11.0879	2.54644e-06	1.43651e-28	0.00167442	2.58538e-25	0.0720025	1.74545e-35
A2_Asthma	MED24	Adipose_Visceral_Omentum	0.996504	4.72665	-10.6879	2.28257e-06	1.15946e-26	0.00135783	1.47474e-23	0.0730137	1.62549e-29
A2_Asthma	INTS12	Lung	0.996498	-4.69258	5.75527	2.69786e-06	8.6504e-09	0.00114299	1.70408e-06	0.073626	6.07121e-32
A2_Asthma	INTS12	Brain_Cerebellum	0.996378	4.73212	-5.5938	2.22185e-06	2.22152e-08	0.0016201	3.86329e-06	0.0739911	2.78922e-30
A2_Asthma	MED24	Uterus	0.996278	-4.73046	11.1436	2.24011e-06	7.69427e-29	0.00137296	1.46311e-25	0.0750329	1.12346e-35
A2_Asthma	INTS12	Skin_Sun_Exposed_Lower_leg	0.996278	4.69416	-5.70331	2.67701e-06	1.17503e-08	0.00144546	2.09764e-06	0.0661184	1.22801e-27
A2_Asthma	MED24	Brain_Frontal_Cortex_BA9	0.996224	4.7029	-9.99907	2.56492e-06	1.53838e-23	0.00196022	1.37135e-20	0.0716319	6.12589e-31
A2_Asthma	INTS12	Brain_Caudate_basal_ganglia	0.996146	4.75911	-5.69237	1.94445e-06	1.25287e-08	0.00169831	2.5803e-06	0.0664119	2.23784e-21
A2_Asthma	INTS12	Skin_Not_Sun_Exposed_Suprapubic	0.996116	4.70506	-5.71457	2.53788e-06	1.09979e-08	0.00140411	2.06575e-06	0.0713555	3.6938e-27
A2_Asthma	INTS12	Kidney_Cortex	0.996116	4.56631	-6.30791	4.96389e-06	2.82823e-10	0.0023828	1.24739e-07	0.0716173	2.77242e-23
A2_Asthma	INTS12	Artery_Tibial	0.996114	4.67659	-5.60005	2.91688e-06	2.14284e-08	0.00183393	3.75554e-06	0.0708486	1.91891e-28
A2_Asthma	INTS12	Brain_Putamen_basal_ganglia	0.996021	-4.70181	5.73552	2.57863e-06	9.72153e-09	0.00156251	2.27586e-06	0.0710117	1.10725e-24
A2_Asthma	INTS12	Uterus	0.995934	-4.7114	5.78086	2.46024e-06	7.43213e-09	0.00139619	1.5703e-06	0.0750329	1.12346e-35
A2_Asthma	MED24	Testis	0.995892	-4.83496	10.6095	1.3317e-06	2.69252e-26	0.00136422	3.67253e-23	0.0705545	8.06278e-39
A2_Asthma	MED24	Kidney_Cortex	0.995873	4.54533	-10.7247	5.48485e-06	7.79153e-27	0.00250443	1.80413e-23	0.0716173	2.77242e-23
A2_Asthma	INTS12	Pancreas	0.995824	-4.74196	5.8149	2.11662e-06	6.06685e-09	0.00183118	1.36198e-06	0.0727546	3.28004e-21
A2_Asthma	INTS12	Colon_Transverse	0.995703	4.70303	-5.68978	2.56328e-06	1.27202e-08	0.00195185	2.5641e-06	0.0647128	2.34176e-25
A2_Asthma	INTS12	Ovary	0.995696	-4.65324	5.67309	3.26762e-06	1.40246e-08	0.00206744	2.71967e-06	0.0704275	5.07676e-36
A2_Asthma	INTS12	Breast_Mammary_Tissue	0.995678	-4.65921	5.72614	3.1742e-06	1.02739e-08	0.00158822	1.91606e-06	0.0655151	5.1633e-24
A2_Asthma	INTS12	Cells_Cultured_fibroblasts	0.995644	4.6489	-5.66226	3.33708e-06	1.4939e-08	0.00224677	2.55013e-06	0.0702524	1.23693e-24
A2_Asthma	INTS12	Adipose_Visceral_Omentum	0.995576	4.67422	-5.57063	2.95077e-06	2.53817e-08	0.00158904	4.28251e-06	0.0730137	1.62549e-29
A2_Asthma	INTS12	Heart_Left_Ventricle	0.995541	-4.68652	5.74263	2.77896e-06	9.32162e-09	0.00179073	1.84938e-06	0.0664659	1.45985e-23
A2_Asthma	INTS12	Liver	0.995394	-4.70015	5.72003	2.59977e-06	1.06506e-08	0.00169716	2.39603e-06	0.0614207	3.93072e-12
A2_Asthma	INTS12	Artery_Coronary	0.99535	-4.66223	5.73448	3.12805e-06	9.78123e-09	0.00200264	1.9409e-06	0.073485	8.00364e-33
A2_Asthma	INTS12	Colon_Sigmoid	0.995221	-4.65432	5.7345	3.25057e-06	9.78002e-09	0.00240459	1.81792e-06	0.0678246	6.53168e-35
A2_Asthma	INTS12	Brain_Anterior_cingulate_cortex_BA24	0.995208	4.68659	-5.62716	2.77798e-06	1.832e-08	0.00185626	3.70032e-06	0.0688094	3.61815e-27
A2_Asthma	MED24	Vagina	0.995204	-4.64435	10.9373	3.41145e-06	7.64338e-28	0.0022092	1.45285e-24	0.0646164	5.4945e-24
A2_Asthma	INTS12	Esophagus_Muscularis	0.994914	-4.67461	5.7587	2.94507e-06	8.47666e-09	0.00215773	1.59197e-06	0.0638713	4.59005e-20
A2_Asthma	INTS12	Adrenal_Gland	0.994865	-4.62996	5.64543	3.65728e-06	1.64765e-08	0.00278993	3.1324e-06	0.0739438	2.52317e-22
A2_Asthma	INTS12	Heart_Atrial_Appendage	0.994557	-4.68094	5.72042	2.85567e-06	1.06259e-08	0.00197949	2.15939e-06	0.0579191	1.6462e-21
A2_Asthma	INTS12	Vagina	0.994527	-4.61795	5.68581	3.87546e-06	1.30197e-08	0.00237022	2.77029e-06	0.0646164	5.4945e-24
A2_Asthma	MED24	smultixcan	0.994268	-4.65111	10.5332	4.85792e-06	2.46518e-29	0.00217116	3.51457e-26	0.088509	5.55167e-117
A2_Asthma	MED24	Adipose_Subcutaneous	0.994084	-4.58175	10.7957	4.61091e-06	3.60574e-27	0.00217988	5.61315e-24	0.0713434	5.98945e-30
A2_Asthma	INTS12	Artery_Aorta	0.994014	4.62099	-5.52894	3.81913e-06	3.22178e-08	0.00208686	5.00142e-06	0.0650706	1.72794e-30
A2_Asthma	INTS12	Muscle_Skeletal	0.993854	4.68088	-5.64462	2.85642e-06	1.65545e-08	0.00215113	3.15582e-06	0.0638283	5.15448e-16
A2_Asthma	MED24	Esophagus_Mucosa	0.99385	-4.62951	10.9047	3.66531e-06	1.09426e-27	0.00216781	1.68591e-24	0.0639286	5.51191e-21
A2_Asthma	MED24	Artery_Tibial	0.993822	4.55067	-10.7254	5.34756e-06	7.73376e-27	0.0028553	1.09022e-23	0.0708486	1.91891e-28
A2_Asthma	INTS12	Esophagus_Mucosa	0.99378	4.56631	-6.30791	4.96389e-06	2.82823e-10	0.00266895	7.73747e-08	0.0639286	5.51191e-21
A2_Asthma	MED24	Brain_Putamen_basal_ganglia	0.993668	4.56167	-10.066	5.0748e-06	7.80852e-24	0.00258584	1.24044e-20	0.0710117	1.10725e-24
A2_Asthma	MED24	Brain_Hypothalamus	0.993541	4.45021	-10.2873	8.57867e-06	8.03585e-25	0.00424573	1.2258e-21	0.0693601	1.18662e-29
A2_Asthma	MED24	Pituitary	0.993458	4.51031	-10.6565	6.4732e-06	1.62548e-26	0.00376015	2.47331e-23	0.0605336	1.87733e-35
A2_Asthma	MED24	Cells_Cultured_fibroblasts	0.993411	4.52134	-10.69	6.145e-06	1.13379e-26	0.00313861	1.66446e-23	0.0702524	1.23693e-24
A2_Asthma	INTS12	Prostate	0.993301	4.56631	-6.30791	4.96389e-06	2.82823e-10	0.00297834	8.11654e-08	0.0608163	8.61902e-21
A2_Asthma	MED24	Brain_Hippocampus	0.993283	-4.45021	10.2873	8.57867e-06	8.03585e-25	0.00437594	1.42348e-21	0.0642053	3.69778e-25
A2_Asthma	MED24	Brain_Amygdala	0.993074	4.45021	-10.2873	8.57867e-06	8.03585e-25	0.00397318	1.16384e-21	0.0687347	1.42557e-26
A2_Asthma	MED24	Brain_Cortex	0.993015	4.45021	-10.2873	8.57867e-06	8.03585e-25	0.00417872	8.87062e-22	0.0709966	6.44263e-33
A2_Asthma	INTS12	Whole_Blood	0.992976	4.56631	-6.30791	4.96389e-06	2.82823e-10	0.00311396	7.26177e-08	0.0581993	5.85423e-11
A2_Asthma	MED24	Brain_Caudate_basal_ganglia	0.992502	4.5463	-10.5991	5.45962e-06	3.00714e-26	0.00338488	5.39696e-23	0.0664119	2.23784e-21
A2_Asthma	MED24	Nerve_Tibial	0.992375	-4.57871	10.7874	4.67854e-06	3.94627e-27	0.00259871	5.97251e-24	0.0623842	1.14934e-20
A2_Asthma	INTS12	Nerve_Tibial	0.992295	4.56631	-6.30791	4.96389e-06	2.82823e-10	0.00259966	8.02578e-08	0.0623842	1.14934e-20
A2_Asthma	MED24	Skin_Not_Sun_Exposed_Suprapubic	0.992244	4.51388	-10.3239	6.36525e-06	5.49388e-25	0.00280995	5.74008e-22	0.0713555	3.6938e-27
A2_Asthma	ABO	Esophagus_Mucosa	0.991875	6.92502	3.73116	4.35921e-12	0.000190604	9.20789e-09	0.00761192	0.0639286	5.51191e-21
A2_Asthma	MED24	Muscle_Skeletal	0.991821	4.58452	-10.7915	4.55027e-06	3.77776e-27	0.00305845	5.98633e-24	0.0638283	5.15448e-16
A2_Asthma	MED24	Spleen	0.991748	-4.45021	10.2873	8.57867e-06	8.03585e-25	0.00351168	7.84952e-22	0.0688943	7.5007e-27
A2_Asthma	MED24	Cells_EBV-transformed_lymphocytes	0.991579	-4.45021	10.2873	8.57867e-06	8.03585e-25	0.00344639	8.99367e-22	0.0715232	3.1235e-25
A2_Asthma	GSDMA	smultixcan	0.991518	-4.46907	9.60842	7.85622e-06	7.36677e-22	0.00318764	5.8115e-19	0.088509	5.55167e-117
A2_Asthma	GSDMA	Adipose_Subcutaneous	0.991231	-4.46907	9.60842	7.85622e-06	7.36677e-22	0.00330651	6.30743e-19	0.0713434	5.98945e-30
A2_Asthma	FYCO1	Artery_Tibial	0.990997	-5.92674	3.61618	3.09011e-09	0.000298984	3.06145e-06	0.0108434	0.0708486	1.91891e-28
A2_Asthma	MED24	Colon_Sigmoid	0.990848	-4.45233	10.3629	8.49427e-06	3.65732e-25	0.00442271	4.78597e-22	0.0678246	6.53168e-35
A2_Asthma	MED24	Pancreas	0.990722	4.45021	-10.2873	8.57867e-06	8.03585e-25	0.00519524	8.39258e-22	0.0727546	3.28004e-21
A2_Asthma	GSDMA	Skin_Not_Sun_Exposed_Suprapubic	0.990541	-4.46907	9.60842	7.85622e-06	7.36677e-22	0.00327333	5.47335e-19	0.0713555	3.6938e-27
A2_Asthma	MED24	Prostate	0.990303	4.45021	-10.2873	8.57867e-06	8.03585e-25	0.00393189	8.48068e-22	0.0608163	8.61902e-21
A2_Asthma	MED24	Brain_Spinal_cord_cervical_c-1	0.990285	-4.45021	10.2873	8.57867e-06	8.03585e-25	0.00395372	1.32493e-21	0.063679	5.47664e-21
A2_Asthma	MED24	Colon_Transverse	0.990042	4.45021	-10.2873	8.57867e-06	8.03585e-25	0.00445859	9.66445e-22	0.0647128	2.34176e-25
A2_Asthma	FYCO1	Lung	0.989816	-5.54326	3.692	2.96891e-08	0.0002225	2.15628e-05	0.00847278	0.073626	6.07121e-32
A2_Asthma	MED24	Liver	0.989729	-4.45021	10.2873	8.57867e-06	8.03585e-25	0.00416764	9.23989e-22	0.0614207	3.93072e-12
A2_Asthma	FYCO1	Adipose_Subcutaneous	0.989643	-6.27794	3.57775	3.43083e-10	0.000346564	4.08292e-07	0.0122996	0.0713434	5.98945e-30
A2_Asthma	FYCO1	Adipose_Visceral_Omentum	0.989014	-5.92675	3.57212	3.08981e-09	0.000354101	3.43875e-06	0.0124589	0.0730137	1.62549e-29
A2_Asthma	GSDMA	Adipose_Visceral_Omentum	0.988991	-4.46907	9.60842	7.85622e-06	7.36677e-22	0.0033203	5.0754e-19	0.0730137	1.62549e-29
A2_Asthma	MED24	Heart_Atrial_Appendage	0.988488	-4.45021	10.2873	8.57867e-06	8.03585e-25	0.00428327	9.13097e-22	0.0579191	1.6462e-21
A2_Asthma	GSDMA	Skin_Sun_Exposed_Lower_leg	0.98836	-4.46907	9.60842	7.85622e-06	7.36677e-22	0.00338285	5.07255e-19	0.0661184	1.22801e-27
A2_Asthma	FYCO1	Heart_Atrial_Appendage	0.98826	-5.25623	3.62051	1.4704e-07	0.000294026	0.000133067	0.0115411	0.0579191	1.6462e-21
A2_Asthma	FYCO1	Esophagus_Muscularis	0.988181	-5.85424	3.61874	4.79207e-09	0.000296043	6.17928e-06	0.0106799	0.0638713	4.59005e-20
A2_Asthma	MED24	Whole_Blood	0.988091	-4.54883	10.7488	5.39443e-06	6.0053e-27	0.00317895	6.08653e-24	0.0581993	5.85423e-11
A2_Asthma	NCOR1	Artery_Coronary	0.986671	4.31443	5.75547	1.60012e-05	8.64007e-09	0.00673968	1.73616e-06	0.073485	8.00364e-33
A2_Asthma	PSMD3	Pancreas	0.985931	-4.34815	8.00544	1.37289e-05	1.19041e-15	0.00692854	6.49885e-13	0.0727546	3.28004e-21
A2_Asthma	NCOR1	Kidney_Cortex	0.985899	4.18791	5.39566	2.8153e-05	6.82738e-08	0.00949458	1.34543e-05	0.0716173	2.77242e-23
A2_Asthma	PSMD3	smultixcan	0.985418	-0.577836	-1.31472	1.76561e-05	1.73619e-22	0.00606655	1.42671e-19	0.088509	5.55167e-117
A2_Asthma	CCHCR1	Brain_Nucleus_accumbens_basal_ganglia	0.985	1.83688	-4.27039	0.0662269	1.95129e-05	0.622576	0.00145457	0.0709797	8.15862e-32
A2_Asthma	NCOR1	Brain_Cerebellar_Hemisphere	0.984509	4.18791	5.39566	2.8153e-05	6.82738e-08	0.0103603	9.64205e-06	0.080624	1.32687e-41
A2_Asthma	NCOR1	Brain_Cortex	0.983875	4.18791	5.39566	2.8153e-05	6.82738e-08	0.0108465	9.76244e-06	0.0709966	6.44263e-33
A2_Asthma	NCOR1	Brain_Hippocampus	0.98386	-4.18791	-5.39566	2.8153e-05	6.82738e-08	0.0112606	1.34379e-05	0.0642053	3.69778e-25
A2_Asthma	NCOR1	Brain_Amygdala	0.983714	-4.18791	-5.39566	2.8153e-05	6.82738e-08	0.010692	1.17932e-05	0.0687347	1.42557e-26
A2_Asthma	FYCO1	Muscle_Skeletal	0.983586	-5.97298	3.45836	2.32965e-09	0.000543466	3.1395e-06	0.0168037	0.0638283	5.15448e-16
A2_Asthma	NCOR1	Brain_Frontal_Cortex_BA9	0.983014	4.18791	5.39566	2.8153e-05	6.82738e-08	0.0125417	1.01435e-05	0.0716319	6.12589e-31
A2_Asthma	NCOR1	smultixcan	0.982327	-3.5275	-4.8058	2.00885e-05	1.28242e-08	0.00665237	2.3239e-06	0.088509	5.55167e-117
A2_Asthma	NCOR1	Pituitary	0.982097	4.18791	5.39566	2.8153e-05	6.82738e-08	0.0110676	1.05321e-05	0.0605336	1.87733e-35
A2_Asthma	NCOR1	Brain_Cerebellum	0.981907	4.18791	5.39566	2.8153e-05	6.82738e-08	0.0107592	9.80582e-06	0.0739911	2.78922e-30
A2_Asthma	NCOR1	Cells_Cultured_fibroblasts	0.981465	4.18791	5.39566	2.8153e-05	6.82738e-08	0.0103178	9.77847e-06	0.0702524	1.23693e-24
A2_Asthma	NCOR1	Skin_Sun_Exposed_Lower_leg	0.981381	4.18791	5.39566	2.8153e-05	6.82738e-08	0.00919039	9.84426e-06	0.0661184	1.22801e-27
A2_Asthma	NCOR1	Small_Intestine_Terminal_Ileum	0.981159	-4.18791	-5.39566	2.8153e-05	6.82738e-08	0.010764	1.0497e-05	0.0720025	1.74545e-35
A2_Asthma	NCOR1	Brain_Spinal_cord_cervical_c-1	0.981151	4.18791	5.39566	2.8153e-05	6.82738e-08	0.0107022	1.1668e-05	0.063679	5.47664e-21
A2_Asthma	NCOR1	Esophagus_Gastroesophageal_Junction	0.981133	4.18791	5.39566	2.8153e-05	6.82738e-08	0.0106951	9.27175e-06	0.0791029	3.76724e-37
A2_Asthma	NCOR1	Minor_Salivary_Gland	0.981123	-4.18791	-5.39566	2.8153e-05	6.82738e-08	0.00875707	1.02195e-05	0.0718016	1.94317e-27
A2_Asthma	NCOR1	Ovary	0.981116	-4.18791	-5.39566	2.8153e-05	6.82738e-08	0.0104164	1.02906e-05	0.0704275	5.07676e-36
A2_Asthma	NCOR1	Brain_Nucleus_accumbens_basal_ganglia	0.980906	-4.18791	-5.39566	2.8153e-05	6.82738e-08	0.0133231	1.08742e-05	0.0709797	8.15862e-32
A2_Asthma	NCOR1	Cells_EBV-transformed_lymphocytes	0.980672	-4.18791	-5.39566	2.8153e-05	6.82738e-08	0.00938232	8.49017e-06	0.0715232	3.1235e-25
A2_Asthma	NCOR1	Brain_Putamen_basal_ganglia	0.980551	4.18791	5.39566	2.8153e-05	6.82738e-08	0.0101805	1.15909e-05	0.0710117	1.10725e-24
A2_Asthma	NCOR1	Brain_Anterior_cingulate_cortex_BA24	0.980375	-4.18791	-5.39566	2.8153e-05	6.82738e-08	0.0119412	1.09538e-05	0.0688094	3.61815e-27
A2_Asthma	NCOR1	Spleen	0.980345	-4.18791	-5.39566	2.8153e-05	6.82738e-08	0.00920392	9.83457e-06	0.0688943	7.5007e-27
A2_Asthma	NCOR1	Stomach	0.980329	4.18791	5.39566	2.8153e-05	6.82738e-08	0.0103358	1.07725e-05	0.0736256	1.64693e-30
A2_Asthma	NCOR1	Colon_Sigmoid	0.980079	-4.18791	-5.39566	2.8153e-05	6.82738e-08	0.0116114	9.58617e-06	0.0678246	6.53168e-35
A2_Asthma	NCOR1	Thyroid	0.980073	4.18791	5.39566	2.8153e-05	6.82738e-08	0.0095526	9.59632e-06	0.0711866	5.5201e-32
A2_Asthma	NCOR1	Lung	0.979994	-4.19696	-5.63697	2.70516e-05	1.73069e-08	0.00758041	3.14576e-06	0.073626	6.07121e-32
A2_Asthma	NCOR1	Pancreas	0.979708	4.18791	5.39566	2.8153e-05	6.82738e-08	0.0122855	1.12329e-05	0.0727546	3.28004e-21
A2_Asthma	NCOR1	Adipose_Subcutaneous	0.979677	-4.19696	-5.63697	2.70516e-05	1.73069e-08	0.00915299	3.10328e-06	0.0713434	5.98945e-30
A2_Asthma	NCOR1	Artery_Tibial	0.979224	4.18791	5.39566	2.8153e-05	6.82738e-08	0.0103969	1.00165e-05	0.0708486	1.91891e-28
A2_Asthma	NCOR1	Brain_Caudate_basal_ganglia	0.978984	4.18791	5.39566	2.8153e-05	6.82738e-08	0.0114409	1.08573e-05	0.0664119	2.23784e-21
A2_Asthma	NCOR1	Artery_Aorta	0.978836	4.18791	5.39566	2.8153e-05	6.82738e-08	0.0106779	9.66074e-06	0.0650706	1.72794e-30
A2_Asthma	NCOR1	Colon_Transverse	0.978595	-4.18791	-5.39566	2.8153e-05	6.82738e-08	0.0115094	1.07101e-05	0.0647128	2.34176e-25
A2_Asthma	NCOR1	Liver	0.978368	-4.19696	-5.63697	2.70516e-05	1.73069e-08	0.0108675	3.44424e-06	0.0614207	3.93072e-12
A2_Asthma	NCOR1	Heart_Atrial_Appendage	0.977757	4.18791	5.39566	2.8153e-05	6.82738e-08	0.0113129	1.05747e-05	0.0579191	1.6462e-21
A2_Asthma	NCOR1	Whole_Blood	0.977509	4.18791	5.39566	2.8153e-05	6.82738e-08	0.0112106	9.73888e-06	0.0581993	5.85423e-11
A2_Asthma	NCOR1	Breast_Mammary_Tissue	0.977428	-4.18791	-5.39566	2.8153e-05	6.82738e-08	0.00908819	9.58771e-06	0.0655151	5.1633e-24
A2_Asthma	NCOR1	Adipose_Visceral_Omentum	0.976895	4.18791	5.39566	2.8153e-05	6.82738e-08	0.00939973	9.90269e-06	0.0730137	1.62549e-29
A2_Asthma	NCOR1	Esophagus_Muscularis	0.976473	4.18791	5.39566	2.8153e-05	6.82738e-08	0.0102408	9.47729e-06	0.0638713	4.59005e-20
A2_Asthma	NCOR1	Nerve_Tibial	0.975445	4.18791	5.39566	2.8153e-05	6.82738e-08	0.00983363	1.01636e-05	0.0623842	1.14934e-20
A2_Asthma	NCOR1	Testis	0.975228	4.18791	5.39566	2.8153e-05	6.82738e-08	0.0126781	1.14614e-05	0.0705545	8.06278e-39
A2_Asthma	NCOR1	Esophagus_Mucosa	0.974968	-4.18791	-5.39566	2.8153e-05	6.82738e-08	0.00991121	9.74916e-06	0.0639286	5.51191e-21
A2_Asthma	SCAMP3	smultixcan	0.972443	0.63625	-0.557605	9.75118e-06	0.0011152	0.00376383	0.0265308	0.088509	5.55167e-117
A2_Asthma	NCOR1	Brain_Hypothalamus	0.971658	3.94012	5.74572	8.14419e-05	9.15317e-09	0.0248043	2.10363e-06	0.0693601	1.18662e-29
A2_Asthma	PSMD3	Ovary	0.971385	3.94895	-9.73602	7.84961e-05	2.11687e-22	0.021333	1.92351e-19	0.0704275	5.07676e-36
A2_Asthma	PSMD3	Small_Intestine_Terminal_Ileum	0.970889	3.94895	-9.73602	7.84961e-05	2.11687e-22	0.019723	1.90493e-19	0.0720025	1.74545e-35
A2_Asthma	NCOR1	Uterus	0.96888	4.00721	5.66084	6.14399e-05	1.50638e-08	0.0180656	2.95688e-06	0.0750329	1.12346e-35
A2_Asthma	PSMD3	Artery_Coronary	0.968253	3.94895	-9.73602	7.84961e-05	2.11687e-22	0.0201019	1.8669e-19	0.073485	8.00364e-33
A2_Asthma	PSMD3	Uterus	0.96814	-3.94895	9.73602	7.84961e-05	2.11687e-22	0.0202144	2.14686e-19	0.0750329	1.12346e-35
A2_Asthma	PSMD3	Brain_Spinal_cord_cervical_c-1	0.967606	3.94895	-9.73602	7.84961e-05	2.11687e-22	0.0213576	2.78779e-19	0.063679	5.47664e-21
A2_Asthma	ZSWIM7	Brain_Cerebellar_Hemisphere	0.96751	3.87361	5.05141	0.000107234	4.38557e-07	0.0253863	4.54744e-05	0.080624	1.32687e-41
A2_Asthma	PSMD3	Esophagus_Gastroesophageal_Junction	0.96722	3.94895	-9.73602	7.84961e-05	2.11687e-22	0.0206097	1.45573e-19	0.0791029	3.76724e-37
A2_Asthma	NCOR1	Heart_Left_Ventricle	0.967173	3.97954	6.17493	6.9049e-05	6.61932e-10	0.0213573	1.71165e-07	0.0664659	1.45985e-23
A2_Asthma	NCOR1	Vagina	0.967073	3.97954	6.17493	6.9049e-05	6.61932e-10	0.0190737	1.83233e-07	0.0646164	5.4945e-24
A2_Asthma	ZSWIM7	Brain_Hypothalamus	0.966808	3.87361	5.05141	0.000107234	4.38557e-07	0.0299827	5.65609e-05	0.0693601	1.18662e-29
A2_Asthma	ACSL6	smultixcan	0.966537	-4.79083	-2.95794	1.66091e-06	0.00309702	0.00088545	0.0534378	0.088509	5.55167e-117
A2_Asthma	PSMD3	Colon_Sigmoid	0.966407	-3.94895	9.73602	7.84961e-05	2.11687e-22	0.0215832	1.77573e-19	0.0678246	6.53168e-35
A2_Asthma	PSMD3	Heart_Left_Ventricle	0.966156	3.94895	-9.73602	7.84961e-05	2.11687e-22	0.0229272	1.31669e-19	0.0664659	1.45985e-23
A2_Asthma	PSMD3	Vagina	0.965935	3.94895	-9.73602	7.84961e-05	2.11687e-22	0.0208923	1.94697e-19	0.0646164	5.4945e-24
A2_Asthma	PSMD3	Brain_Caudate_basal_ganglia	0.965506	-3.94895	9.73602	7.84961e-05	2.11687e-22	0.0220914	1.83409e-19	0.0664119	2.23784e-21
A2_Asthma	ZSWIM7	Brain_Nucleus_accumbens_basal_ganglia	0.965449	3.87361	5.05141	0.000107234	4.38557e-07	0.0297593	5.30468e-05	0.0709797	8.15862e-32
A2_Asthma	ACSL6	Brain_Anterior_cingulate_cortex_BA24	0.965334	-4.79083	-2.95794	1.66091e-06	0.00309702	0.00139756	0.0599835	0.0688094	3.61815e-27
A2_Asthma	PSMD3	Artery_Aorta	0.965267	3.94895	-9.73602	7.84961e-05	2.11687e-22	0.0210886	1.82961e-19	0.0650706	1.72794e-30
A2_Asthma	ACSL6	Brain_Hippocampus	0.965239	4.79083	2.95794	1.66091e-06	0.00309702	0.00175082	0.0619316	0.0642053	3.69778e-25
A2_Asthma	ACSL6	Brain_Cortex	0.965146	-4.79083	-2.95794	1.66091e-06	0.00309702	0.00131757	0.0589437	0.0709966	6.44263e-33
A2_Asthma	ACSL6	Brain_Cerebellar_Hemisphere	0.965108	-4.79083	-2.95794	1.66091e-06	0.00309702	0.00118853	0.0546725	0.080624	1.32687e-41
A2_Asthma	ZSWIM7	Ovary	0.964993	3.87361	5.05141	0.000107234	4.38557e-07	0.025286	5.0903e-05	0.0704275	5.07676e-36
A2_Asthma	ZSWIM7	Brain_Frontal_Cortex_BA9	0.964989	3.87361	5.05141	0.000107234	4.38557e-07	0.0293298	5.21256e-05	0.0716319	6.12589e-31
A2_Asthma	PSMD3	Spleen	0.964929	3.94895	-9.73602	7.84961e-05	2.11687e-22	0.017929	1.65423e-19	0.0688943	7.5007e-27
A2_Asthma	ACSL6	Brain_Frontal_Cortex_BA9	0.964801	4.79083	2.95794	1.66091e-06	0.00309702	0.00167174	0.0589638	0.0716319	6.12589e-31
A2_Asthma	PSMD3	Adipose_Subcutaneous	0.96468	-3.94895	9.73602	7.84961e-05	2.11687e-22	0.0181816	1.85894e-19	0.0713434	5.98945e-30
A2_Asthma	ACSL6	Brain_Nucleus_accumbens_basal_ganglia	0.964665	-4.79083	-2.95794	1.66091e-06	0.00309702	0.00164871	0.0613731	0.0709797	8.15862e-32
A2_Asthma	PSMD3	Heart_Atrial_Appendage	0.964387	3.94895	-9.73602	7.84961e-05	2.11687e-22	0.022286	1.68491e-19	0.0579191	1.6462e-21
A2_Asthma	ZSWIM7	Brain_Cortex	0.964347	3.87361	5.05141	0.000107234	4.38557e-07	0.0263484	4.84114e-05	0.0709966	6.44263e-33
A2_Asthma	PSMD3	Colon_Transverse	0.96431	-3.94895	9.73602	7.84961e-05	2.11687e-22	0.0219675	1.71848e-19	0.0647128	2.34176e-25
A2_Asthma	NCOR1	Prostate	0.964064	3.97954	6.17493	6.9049e-05	6.61932e-10	0.01884	1.67874e-07	0.0608163	8.61902e-21
A2_Asthma	PSMD3	Thyroid	0.964053	-3.94895	9.73602	7.84961e-05	2.11687e-22	0.0195428	1.62697e-19	0.0711866	5.5201e-32
A2_Asthma	ZSWIM7	Brain_Hippocampus	0.963777	-3.8739	-5.08173	0.000107108	3.74005e-07	0.0261067	5.63846e-05	0.0642053	3.69778e-25
A2_Asthma	ZSWIM7	Small_Intestine_Terminal_Ileum	0.963685	3.87361	5.05141	0.000107234	4.38557e-07	0.0238423	4.98814e-05	0.0720025	1.74545e-35
A2_Asthma	PSMD3	Artery_Tibial	0.963677	3.94895	-9.73602	7.84961e-05	2.11687e-22	0.0211776	1.71588e-19	0.0708486	1.91891e-28
A2_Asthma	ACSL6	Brain_Putamen_basal_ganglia	0.963202	4.79083	2.95794	1.66091e-06	0.00309702	0.00124125	0.0596344	0.0710117	1.10725e-24
A2_Asthma	PSMD3	Adipose_Visceral_Omentum	0.96292	-3.94895	9.73602	7.84961e-05	2.11687e-22	0.0195584	1.52185e-19	0.0730137	1.62549e-29
A2_Asthma	PSMD3	Prostate	0.962779	3.94895	-9.73602	7.84961e-05	2.11687e-22	0.0205585	1.61059e-19	0.0608163	8.61902e-21
A2_Asthma	ZSWIM7	Kidney_Cortex	0.962755	3.82335	5.98849	0.000131653	2.11792e-09	0.02665	8.0066e-07	0.0716173	2.77242e-23
A2_Asthma	MED24	Brain_Substantia_nigra	0.962182	-3.94399	8.67391	8.01378e-05	4.17542e-18	0.0229457	3.9928e-15	0.0607249	6.79274e-18
A2_Asthma	ZSWIM7	Brain_Cerebellum	0.962167	3.87361	5.05141	0.000107234	4.38557e-07	0.0267096	4.68746e-05	0.0739911	2.78922e-30
A2_Asthma	ZSWIM7	Uterus	0.961838	-3.87361	-5.05141	0.000107234	4.38557e-07	0.0243422	4.99741e-05	0.0750329	1.12346e-35
A2_Asthma	ZSWIM7	Pituitary	0.961813	3.87361	5.05141	0.000107234	4.38557e-07	0.02737	5.13311e-05	0.0605336	1.87733e-35
A2_Asthma	ZSWIM7	Artery_Coronary	0.961538	3.87361	5.05141	0.000107234	4.38557e-07	0.0243453	5.33477e-05	0.073485	8.00364e-33
A2_Asthma	PSMD3	Esophagus_Muscularis	0.961171	3.94895	-9.73602	7.84961e-05	2.11687e-22	0.0209131	1.57175e-19	0.0638713	4.59005e-20
A2_Asthma	PSMD3	Muscle_Skeletal	0.960869	-3.94895	9.73602	7.84961e-05	2.11687e-22	0.0231022	1.53346e-19	0.0638283	5.15448e-16
A2_Asthma	NCOR1	Brain_Substantia_nigra	0.960744	-3.94012	-5.74572	8.14419e-05	9.15317e-09	0.0229604	2.41527e-06	0.0607249	6.79274e-18
A2_Asthma	ZSWIM7	Skin_Sun_Exposed_Lower_leg	0.960731	3.87361	5.05141	0.000107234	4.38557e-07	0.0234355	4.75785e-05	0.0661184	1.22801e-27
A2_Asthma	NCOR1	Skin_Not_Sun_Exposed_Suprapubic	0.960627	3.94012	5.74572	8.14419e-05	9.15317e-09	0.0202918	1.72897e-06	0.0713555	3.6938e-27
A2_Asthma	ZSWIM7	Brain_Anterior_cingulate_cortex_BA24	0.960445	-3.87361	-5.05141	0.000107234	4.38557e-07	0.0338369	5.50556e-05	0.0688094	3.61815e-27
A2_Asthma	BPTF	Kidney_Cortex	0.960378	4.10049	3.18982	4.12281e-05	0.00142363	0.0120599	0.0384421	0.0716173	2.77242e-23
A2_Asthma	PSMD3	Breast_Mammary_Tissue	0.960324	-3.94895	9.73602	7.84961e-05	2.11687e-22	0.0190998	1.55449e-19	0.0655151	5.1633e-24
A2_Asthma	ZSWIM7	Esophagus_Gastroesophageal_Junction	0.959987	3.87361	5.05141	0.000107234	4.38557e-07	0.0251168	4.69357e-05	0.0791029	3.76724e-37
A2_Asthma	NCOR1	Adrenal_Gland	0.959605	-3.94012	-5.74572	8.14419e-05	9.15317e-09	0.0243385	1.81214e-06	0.0739438	2.52317e-22
A2_Asthma	ACSL6	Brain_Cerebellum	0.959562	-4.79083	-2.95794	1.66091e-06	0.00309702	0.00145352	0.0552926	0.0739911	2.78922e-30
A2_Asthma	ACSL6	Brain_Substantia_nigra	0.959522	-4.79083	-2.95794	1.66091e-06	0.00309702	0.00104952	0.0658125	0.0607249	6.79274e-18
A2_Asthma	ZSWIM7	Colon_Sigmoid	0.959377	-3.8739	-5.08173	0.000107108	3.74005e-07	0.0261779	4.23377e-05	0.0678246	6.53168e-35
A2_Asthma	NCOR1	Muscle_Skeletal	0.959085	-3.94012	-5.74572	8.14419e-05	9.15317e-09	0.0232198	1.87153e-06	0.0638283	5.15448e-16
A2_Asthma	ZSWIM7	Minor_Salivary_Gland	0.959065	3.87361	5.05141	0.000107234	4.38557e-07	0.0231298	5.04564e-05	0.0718016	1.94317e-27
A2_Asthma	CCHCR1	Brain_Frontal_Cortex_BA9	0.958887	3.88368	-3.70025	0.000102888	0.000215391	0.0293298	0.00909979	0.0716319	6.12589e-31
A2_Asthma	ZSWIM7	Stomach	0.958799	3.87361	5.05141	0.000107234	4.38557e-07	0.0249656	5.25547e-05	0.0736256	1.64693e-30
A2_Asthma	ZSWIM7	Cells_EBV-transformed_lymphocytes	0.958741	-3.87361	-5.05141	0.000107234	4.38557e-07	0.0224638	4.06419e-05	0.0715232	3.1235e-25
A2_Asthma	ZSWIM7	Vagina	0.958656	3.87361	5.05141	0.000107234	4.38557e-07	0.0256871	5.18844e-05	0.0646164	5.4945e-24
A2_Asthma	PSMD3	Nerve_Tibial	0.95856	3.94895	-9.73602	7.84961e-05	2.11687e-22	0.0202653	1.6019e-19	0.0623842	1.14934e-20
A2_Asthma	ZSWIM7	Brain_Spinal_cord_cervical_c-1	0.958514	3.85226	5.06715	0.000117034	4.03817e-07	0.027714	5.61531e-05	0.063679	5.47664e-21
A2_Asthma	ZSWIM7	Artery_Aorta	0.958315	3.87361	5.05141	0.000107234	4.38557e-07	0.0257995	4.7541e-05	0.0650706	1.72794e-30
A2_Asthma	ZSWIM7	Brain_Putamen_basal_ganglia	0.958218	-3.87361	-5.05141	0.000107234	4.38557e-07	0.0261326	5.80566e-05	0.0710117	1.10725e-24
A2_Asthma	ZSWIM7	Pancreas	0.957952	3.87361	5.05141	0.000107234	4.38557e-07	0.0288627	5.3475e-05	0.0727546	3.28004e-21
A2_Asthma	BPTF	Brain_Cortex	0.957871	4.10049	3.18982	4.12281e-05	0.00142363	0.0141321	0.034676	0.0709966	6.44263e-33
A2_Asthma	BPTF	Brain_Frontal_Cortex_BA9	0.957507	4.10049	3.18982	4.12281e-05	0.00142363	0.0159604	0.0350778	0.0716319	6.12589e-31
A2_Asthma	ZSWIM7	Esophagus_Mucosa	0.957476	3.87361	5.05141	0.000107234	4.38557e-07	0.0238431	4.7702e-05	0.0639286	5.51191e-21
A2_Asthma	ZSWIM7	Spleen	0.957458	3.87361	5.05141	0.000107234	4.38557e-07	0.0220917	4.71079e-05	0.0688943	7.5007e-27
A2_Asthma	ZSWIM7	Thyroid	0.957431	-3.87361	-5.05141	0.000107234	4.38557e-07	0.0245149	4.96614e-05	0.0711866	5.5201e-32
A2_Asthma	ZSWIM7	Heart_Atrial_Appendage	0.957352	3.87361	5.05141	0.000107234	4.38557e-07	0.0270035	5.20959e-05	0.0579191	1.6462e-21
A2_Asthma	ZSWIM7	Colon_Transverse	0.956859	-3.8739	-5.08173	0.000107108	3.74005e-07	0.0265998	4.74403e-05	0.0647128	2.34176e-25
A2_Asthma	ZSWIM7	Lung	0.956711	-3.87361	-5.05141	0.000107234	4.38557e-07	0.0206284	5.13767e-05	0.073626	6.07121e-32
A2_Asthma	BPTF	Pituitary	0.956408	4.10049	3.18982	4.12281e-05	0.00142363	0.0148775	0.0344087	0.0605336	1.87733e-35
A2_Asthma	ZSWIM7	Muscle_Skeletal	0.956294	3.9396	5.0629	8.1616e-05	4.12916e-07	0.0232198	5.03937e-05	0.0638283	5.15448e-16
A2_Asthma	ZSWIM7	Adipose_Visceral_Omentum	0.955871	-3.87361	-5.05141	0.000107234	4.38557e-07	0.024692	4.93302e-05	0.0730137	1.62549e-29
A2_Asthma	ZSWIM7	Artery_Tibial	0.955705	3.87361	5.05141	0.000107234	4.38557e-07	0.0263603	4.90322e-05	0.0708486	1.91891e-28
A2_Asthma	SCAMP3	Artery_Tibial	0.955528	-4.48729	-3.0526	7.21342e-06	0.0022687	0.0034179	0.0455467	0.0708486	1.91891e-28
A2_Asthma	ZSWIM7	smultixcan	0.955437	3.87361	5.05141	0.000107234	4.38557e-07	0.0246585	4.86823e-05	0.088509	5.55167e-117
A2_Asthma	ZSWIM7	Adipose_Subcutaneous	0.955183	3.87361	5.05141	0.000107234	4.38557e-07	0.0228449	5.10874e-05	0.0713434	5.98945e-30
A2_Asthma	ZSWIM7	Brain_Substantia_nigra	0.954937	-3.87361	-5.05141	0.000107234	4.38557e-07	0.0276771	6.58524e-05	0.0607249	6.79274e-18
A2_Asthma	ZSWIM7	Skin_Not_Sun_Exposed_Suprapubic	0.954933	-3.87361	-5.05141	0.000107234	4.38557e-07	0.024289	4.8552e-05	0.0713555	3.6938e-27
A2_Asthma	ACSL6	Brain_Caudate_basal_ganglia	0.954814	4.79083	2.95794	1.66091e-06	0.00309702	0.00161804	0.062054	0.0664119	2.23784e-21
A2_Asthma	ZSWIM7	Prostate	0.954572	3.87361	5.05141	0.000107234	4.38557e-07	0.025643	5.12422e-05	0.0608163	8.61902e-21
A2_Asthma	ZSWIM7	Liver	0.954434	-3.87361	-5.05141	0.000107234	4.38557e-07	0.0243492	5.5686e-05	0.0614207	3.93072e-12
A2_Asthma	BPTF	Esophagus_Gastroesophageal_Junction	0.95386	4.10049	3.18982	4.12281e-05	0.00142363	0.0141291	0.0323808	0.0791029	3.76724e-37
A2_Asthma	BPTF	Artery_Coronary	0.953667	4.10049	3.18982	4.12281e-05	0.00142363	0.0133308	0.0344241	0.073485	8.00364e-33
A2_Asthma	ZSWIM7	Adrenal_Gland	0.953481	-3.87361	-5.05141	0.000107234	4.38557e-07	0.0290515	5.03586e-05	0.0739438	2.52317e-22
A2_Asthma	ZSWIM7	Esophagus_Muscularis	0.953293	3.87361	5.05141	0.000107234	4.38557e-07	0.025233	4.69859e-05	0.0638713	4.59005e-20
A2_Asthma	UNC50	Brain_Hypothalamus	0.951886	3.77675	3.74489	0.00015889	0.000180471	0.0381272	0.00866148	0.0693601	1.18662e-29
A2_Asthma	COA5	Brain_Cerebellar_Hemisphere	0.95187	3.76144	3.73097	0.000168936	0.000190747	0.0340993	0.0075743	0.080624	1.32687e-41
A2_Asthma	ZSWIM7	Breast_Mammary_Tissue	0.951624	3.87361	5.05141	0.000107234	4.38557e-07	0.0233712	4.9705e-05	0.0655151	5.1633e-24
A2_Asthma	BPTF	Stomach	0.951488	4.10049	3.18982	4.12281e-05	0.00142363	0.013728	0.0346465	0.0736256	1.64693e-30
A2_Asthma	BPTF	Spleen	0.951457	-4.10049	-3.18982	4.12281e-05	0.00142363	0.0119221	0.0314709	0.0688943	7.5007e-27
A2_Asthma	BPTF	smultixcan	0.951346	3.64488	2.83539	4.12281e-05	0.00142363	0.0119838	0.0313883	0.088509	5.55167e-117
A2_Asthma	UNC50	Brain_Nucleus_accumbens_basal_ganglia	0.951346	3.77675	3.74489	0.00015889	0.000180471	0.0379703	0.00839893	0.0709797	8.15862e-32
A2_Asthma	BPTF	Brain_Spinal_cord_cervical_c-1	0.951342	4.10049	3.18982	4.12281e-05	0.00142363	0.0131134	0.0375852	0.063679	5.47664e-21
A2_Asthma	BPTF	Artery_Aorta	0.951187	4.10049	3.18982	4.12281e-05	0.00142363	0.0144473	0.032174	0.0650706	1.72794e-30
A2_Asthma	BPTF	Skin_Sun_Exposed_Lower_leg	0.951092	4.10049	3.18982	4.12281e-05	0.00142363	0.0119868	0.0322587	0.0661184	1.22801e-27
A2_Asthma	ABO	Ovary	0.950805	6.38392	2.72408	1.72608e-10	0.00644801	3.25609e-07	0.0909099	0.0704275	5.07676e-36
A2_Asthma	BPTF	Heart_Left_Ventricle	0.950704	4.10049	3.18982	4.12281e-05	0.00142363	0.0149439	0.0360037	0.0664659	1.45985e-23
A2_Asthma	ZSWIM7	Nerve_Tibial	0.949941	3.87361	5.05141	0.000107234	4.38557e-07	0.0255274	5.15524e-05	0.0623842	1.14934e-20
A2_Asthma	BPTF	Brain_Cerebellum	0.949842	4.05969	3.17449	4.91377e-05	0.00150099	0.0163046	0.0340742	0.0739911	2.78922e-30
A2_Asthma	BPTF	Cells_EBV-transformed_lymphocytes	0.949424	4.10049	3.18982	4.12281e-05	0.00142363	0.0127273	0.0299106	0.0715232	3.1235e-25
A2_Asthma	BPTF	Colon_Sigmoid	0.949284	4.05969	3.17449	4.91377e-05	0.00150099	0.0168885	0.0336104	0.0678246	6.53168e-35
A2_Asthma	UNC50	Brain_Cortex	0.948706	3.77675	3.74489	0.00015889	0.000180471	0.0329222	0.00767403	0.0709966	6.44263e-33
A2_Asthma	BPTF	Cells_Cultured_fibroblasts	0.948524	4.05969	3.17449	4.91377e-05	0.00150099	0.0153227	0.0334374	0.0702524	1.23693e-24
A2_Asthma	ACSL6	Testis	0.948467	-4.79083	-2.95794	1.66091e-06	0.00309702	0.00160088	0.0600463	0.0705545	8.06278e-39
A2_Asthma	UNC50	Brain_Hippocampus	0.948364	-3.87614	-3.34274	0.000106127	0.000829552	0.0261067	0.0255593	0.0642053	3.69778e-25
A2_Asthma	UNC50	Small_Intestine_Terminal_Ileum	0.94802	3.77675	3.74489	0.00015889	0.000180471	0.0306906	0.00757432	0.0720025	1.74545e-35
A2_Asthma	ZSWIM7	Testis	0.9471	3.87361	5.05141	0.000107234	4.38557e-07	0.0334742	5.98181e-05	0.0705545	8.06278e-39
A2_Asthma	COA5	Brain_Cortex	0.946968	3.76144	3.73097	0.000168936	0.000190747	0.0343383	0.0079571	0.0709966	6.44263e-33
A2_Asthma	BPTF	Brain_Substantia_nigra	0.946895	-4.10049	-3.18982	4.12281e-05	0.00142363	0.0139823	0.0395503	0.0607249	6.79274e-18
A2_Asthma	COA5	Brain_Frontal_Cortex_BA9	0.946111	3.75936	3.60496	0.000170348	0.000312204	0.0380523	0.0120659	0.0716319	6.12589e-31
A2_Asthma	BPTF	Thyroid	0.946049	-4.10049	-3.18982	4.12281e-05	0.00142363	0.0125933	0.032101	0.0711866	5.5201e-32
A2_Asthma	ZSWIM7	Brain_Amygdala	0.946044	3.73444	6.0821	0.000188136	1.18617e-09	0.0401406	3.9181e-07	0.0687347	1.42557e-26
A2_Asthma	HCN3	Small_Intestine_Terminal_Ileum	0.945729	4.30187	2.81551	1.69363e-05	0.00486993	0.00753195	0.0772423	0.0720025	1.74545e-35
A2_Asthma	UNC50	Brain_Cerebellar_Hemisphere	0.945705	3.69754	3.70826	0.000217702	0.000208687	0.0410453	0.00805109	0.080624	1.32687e-41
A2_Asthma	UNC50	Heart_Left_Ventricle	0.945543	3.78951	3.76114	0.000150944	0.000169142	0.0360399	0.00792797	0.0664659	1.45985e-23
A2_Asthma	UNC50	Uterus	0.945539	-3.87614	-3.34274	0.000106127	0.000829552	0.0243422	0.0225779	0.0750329	1.12346e-35
A2_Asthma	HCN3	Ovary	0.9454	4.30187	2.81551	1.69363e-05	0.00486993	0.00687506	0.0756612	0.0704275	5.07676e-36
A2_Asthma	UNC50	Brain_Anterior_cingulate_cortex_BA24	0.94536	3.77675	3.74489	0.00015889	0.000180471	0.0419747	0.0087798	0.0688094	3.61815e-27
A2_Asthma	BPTF	Esophagus_Mucosa	0.945055	4.05969	3.17449	4.91377e-05	0.00150099	0.0151365	0.0330116	0.0639286	5.51191e-21
A2_Asthma	COA5	Brain_Hippocampus	0.944982	3.76144	3.73097	0.000168936	0.000190747	0.0345844	0.00913222	0.0642053	3.69778e-25
A2_Asthma	HCN3	Brain_Cerebellar_Hemisphere	0.944758	4.30187	2.81551	1.69363e-05	0.00486993	0.00683661	0.0734278	0.080624	1.32687e-41
A2_Asthma	COA5	Artery_Coronary	0.944599	3.76144	3.73097	0.000168936	0.000190747	0.0337988	0.00806395	0.073485	8.00364e-33
A2_Asthma	HCN3	Pituitary	0.944475	4.30187	2.81551	1.69363e-05	0.00486993	0.00787806	0.0781072	0.0605336	1.87733e-35
A2_Asthma	UNC50	Esophagus_Gastroesophageal_Junction	0.944332	3.77675	3.74489	0.00015889	0.000180471	0.0329489	0.00751674	0.0791029	3.76724e-37
A2_Asthma	CCHCR1	Brain_Putamen_basal_ganglia	0.944278	-5.1844	2.6791	2.16712e-07	0.00738197	0.00020485	0.104229	0.0710117	1.10725e-24
A2_Asthma	COA5	Brain_Cerebellum	0.944266	3.76144	3.73097	0.000168936	0.000190747	0.0357526	0.00758555	0.0739911	2.78922e-30
A2_Asthma	BPTF	Adipose_Subcutaneous	0.944242	4.05969	3.17449	4.91377e-05	0.00150099	0.0132819	0.0346868	0.0713434	5.98945e-30
A2_Asthma	CCHCR1	Brain_Cortex	0.944187	-5.10608	2.64161	3.28907e-07	0.00825133	0.0003149	0.10846	0.0709966	6.44263e-33
A2_Asthma	BPTF	Heart_Atrial_Appendage	0.944041	4.10049	3.18982	4.12281e-05	0.00142363	0.0142134	0.034222	0.0579191	1.6462e-21
A2_Asthma	COA5	Brain_Anterior_cingulate_cortex_BA24	0.943688	3.76144	3.73097	0.000168936	0.000190747	0.0434846	0.00916152	0.0688094	3.61815e-27
A2_Asthma	UNC50	Ovary	0.943669	-3.87614	-3.34274	0.000106127	0.000829552	0.025286	0.0218396	0.0704275	5.07676e-36
A2_Asthma	COA5	Uterus	0.943231	-3.75936	-3.60496	0.000170348	0.000312204	0.0341196	0.0110838	0.0750329	1.12346e-35
A2_Asthma	BPTF	Adrenal_Gland	0.943196	4.10049	3.18982	4.12281e-05	0.00142363	0.0159349	0.031437	0.0739438	2.52317e-22
A2_Asthma	HCN3	smultixcan	0.943189	4.30187	2.81551	1.69363e-05	0.00486993	0.00591146	0.0716485	0.088509	5.55167e-117
A2_Asthma	BPTF	Vagina	0.943145	-4.10049	-3.18982	4.12281e-05	0.00142363	0.0146309	0.0345451	0.0646164	5.4945e-24
A2_Asthma	UNC50	Artery_Aorta	0.942891	3.77675	3.74489	0.00015889	0.000180471	0.0337004	0.00729617	0.0650706	1.72794e-30
A2_Asthma	COA5	Esophagus_Gastroesophageal_Junction	0.942557	3.76144	3.73097	0.000168936	0.000190747	0.0343753	0.00781385	0.0791029	3.76724e-37
A2_Asthma	UNC50	Stomach	0.942467	3.77675	3.74489	0.00015889	0.000180471	0.0334557	0.00795892	0.0736256	1.64693e-30
A2_Asthma	UNC50	Colon_Sigmoid	0.942355	-3.87614	-3.34274	0.000106127	0.000829552	0.0261779	0.0221387	0.0678246	6.53168e-35
A2_Asthma	COA5	Cells_Cultured_fibroblasts	0.942212	3.76144	3.73097	0.000168936	0.000190747	0.0367982	0.00747733	0.0702524	1.23693e-24
A2_Asthma	UNC50	Minor_Salivary_Gland	0.942084	-3.87614	-3.34274	0.000106127	0.000829552	0.0231298	0.0231592	0.0718016	1.94317e-27
A2_Asthma	BPTF	Breast_Mammary_Tissue	0.94194	4.10049	3.18982	4.12281e-05	0.00142363	0.0121044	0.0332539	0.0655151	5.1633e-24
A2_Asthma	UNC50	Vagina	0.941826	3.77675	3.74489	0.00015889	0.000180471	0.0340843	0.00783193	0.0646164	5.4945e-24
A2_Asthma	COA5	Colon_Sigmoid	0.941825	3.76144	3.73097	0.000168936	0.000190747	0.035731	0.00756398	0.0678246	6.53168e-35
A2_Asthma	UNC50	Cells_EBV-transformed_lymphocytes	0.94167	3.78951	3.76114	0.000150944	0.000169142	0.0287451	0.00626989	0.0715232	3.1235e-25
A2_Asthma	BPTF	Adipose_Visceral_Omentum	0.941518	4.05969	3.17449	4.91377e-05	0.00150099	0.0142662	0.0345666	0.0730137	1.62549e-29
A2_Asthma	COA5	Artery_Aorta	0.94117	3.76144	3.73097	0.000168936	0.000190747	0.0355906	0.00757751	0.0650706	1.72794e-30
A2_Asthma	BPTF	Esophagus_Muscularis	0.94087	4.10049	3.18982	4.12281e-05	0.00142363	0.0137018	0.0330802	0.0638713	4.59005e-20
A2_Asthma	COA5	Stomach	0.940681	3.76144	3.73097	0.000168936	0.000190747	0.0345886	0.00825824	0.0736256	1.64693e-30
A2_Asthma	UNC50	Spleen	0.940555	3.77675	3.74489	0.00015889	0.000180471	0.0284558	0.00699027	0.0688943	7.5007e-27
A2_Asthma	BPTF	Small_Intestine_Terminal_Ileum	0.940439	3.76191	3.46334	0.00016862	0.000533514	0.03184	0.0165217	0.0720025	1.74545e-35
A2_Asthma	COA5	Vagina	0.939982	3.76144	3.73097	0.000168936	0.000190747	0.0357064	0.00811728	0.0646164	5.4945e-24
A2_Asthma	UNC50	smultixcan	0.939939	-3.87614	-3.34274	0.000106127	0.000829552	0.0245941	0.0216455	0.088509	5.55167e-117
A2_Asthma	BPTF	Testis	0.939918	4.10049	3.18982	4.12281e-05	0.00142363	0.0171596	0.0355477	0.0705545	8.06278e-39
A2_Asthma	BPTF	Uterus	0.939903	-3.76191	-3.46334	0.00016862	0.000533514	0.0339958	0.0165129	0.0750329	1.12346e-35
A2_Asthma	UNC50	Esophagus_Mucosa	0.939826	3.77675	3.74489	0.00015889	0.000180471	0.0307104	0.00730487	0.0639286	5.51191e-21
A2_Asthma	SYT11	Brain_Amygdala	0.939535	4.07143	2.84996	4.67247e-05	0.00437244	0.0148129	0.0788547	0.0687347	1.42557e-26
A2_Asthma	CCHCR1	Heart_Left_Ventricle	0.939032	-5.2923	2.64624	1.20786e-07	0.0081391	0.000116749	0.111363	0.0664659	1.45985e-23
A2_Asthma	COA5	Spleen	0.938693	3.76144	3.73097	0.000168936	0.000190747	0.030084	0.00728896	0.0688943	7.5007e-27
A2_Asthma	BPTF	Nerve_Tibial	0.93805	4.10049	3.18982	4.12281e-05	0.00142363	0.0129181	0.0337096	0.0623842	1.14934e-20
A2_Asthma	UNC50	Artery_Coronary	0.937855	3.69754	3.70826	0.000217702	0.000208687	0.0407536	0.00862709	0.073485	8.00364e-33
A2_Asthma	UNC50	Colon_Transverse	0.937712	-3.87614	-3.34274	0.000106127	0.000829552	0.0265998	0.0228281	0.0647128	2.34176e-25
A2_Asthma	SYT11	Brain_Cerebellar_Hemisphere	0.93744	4.07143	2.84996	4.67247e-05	0.00437244	0.0150377	0.0680639	0.080624	1.32687e-41
A2_Asthma	ACSL6	Brain_Amygdala	0.937236	4.19209	2.7128	2.764e-05	0.00667175	0.010692	0.104292	0.0687347	1.42557e-26
A2_Asthma	SYT11	Brain_Cortex	0.937202	4.07143	2.84996	4.67247e-05	0.00437244	0.0154442	0.072212	0.0709966	6.44263e-33
A2_Asthma	COA5	Cells_EBV-transformed_lymphocytes	0.937071	-3.75936	-3.60496	0.000170348	0.000312204	0.0320243	0.0101379	0.0715232	3.1235e-25
A2_Asthma	COA5	Artery_Tibial	0.936866	3.76144	3.73097	0.000168936	0.000190747	0.0364169	0.00761649	0.0708486	1.91891e-28
A2_Asthma	COA5	Pancreas	0.936778	3.75936	3.60496	0.000170348	0.000312204	0.0396779	0.0114802	0.0727546	3.28004e-21
A2_Asthma	UNC50	Brain_Cerebellum	0.936749	-3.87614	-3.34274	0.000106127	0.000829552	0.0267096	0.0224839	0.0739911	2.78922e-30
A2_Asthma	BPTF	Brain_Cerebellar_Hemisphere	0.936708	3.6735	3.42727	0.000239255	0.000609687	0.0424522	0.017649	0.080624	1.32687e-41
A2_Asthma	UNC50	Skin_Not_Sun_Exposed_Suprapubic	0.936343	3.77675	3.74489	0.00015889	0.000180471	0.0323035	0.00758022	0.0713555	3.6938e-27
A2_Asthma	COA5	Lung	0.936263	3.76144	3.73097	0.000168936	0.000190747	0.0302751	0.00760013	0.073626	6.07121e-32
A2_Asthma	COA5	Kidney_Cortex	0.936096	-3.66808	-3.74692	0.000244375	0.000179021	0.0423606	0.00877296	0.0716173	2.77242e-23
A2_Asthma	ACSL6	Pituitary	0.936059	4.245	2.74385	2.18591e-05	0.00607242	0.00981941	0.0903441	0.0605336	1.87733e-35
A2_Asthma	CCHCR1	Spleen	0.935949	5.19997	-2.64256	1.99322e-07	0.00822816	0.000152887	0.102102	0.0688943	7.5007e-27
A2_Asthma	HCN3	Vagina	0.935913	4.30187	2.81551	1.69363e-05	0.00486993	0.00710561	0.0797539	0.0646164	5.4945e-24
A2_Asthma	UNC50	Lung	0.935905	-3.87614	-3.34274	0.000106127	0.000829552	0.0206284	0.0224006	0.073626	6.07121e-32
A2_Asthma	SFTPD	Brain_Anterior_cingulate_cortex_BA24	0.935895	-5.24292	-2.56802	1.58056e-07	0.0102282	0.000211228	0.124801	0.0688094	3.61815e-27
A2_Asthma	SYT11	Brain_Hippocampus	0.935483	4.07143	2.84996	4.67247e-05	0.00437244	0.0154005	0.076624	0.0642053	3.69778e-25
A2_Asthma	UNC50	Brain_Frontal_Cortex_BA9	0.935156	3.60398	3.92433	0.000313385	8.69707e-05	0.0579831	0.00464837	0.0716319	6.12589e-31
A2_Asthma	BPTF	Brain_Nucleus_accumbens_basal_ganglia	0.935072	3.6735	3.42727	0.000239255	0.000609687	0.0506142	0.0205059	0.0709797	8.15862e-32
A2_Asthma	COA5	smultixcan	0.934968	0.93984	0.901239	0.000170348	0.000312204	0.0350133	0.010727	0.088509	5.55167e-117
A2_Asthma	COA5	Esophagus_Mucosa	0.934788	3.75936	3.60496	0.000170348	0.000312204	0.0320861	0.0108929	0.0639286	5.51191e-21
A2_Asthma	COA5	Colon_Transverse	0.934692	3.76144	3.73097	0.000168936	0.000190747	0.0361534	0.00808607	0.0647128	2.34176e-25
A2_Asthma	UNC50	Kidney_Cortex	0.934645	3.60398	3.92433	0.000313385	8.69707e-05	0.0493015	0.00537015	0.0716173	2.77242e-23
A2_Asthma	COA5	Adrenal_Gland	0.934301	3.76144	3.73097	0.000168936	0.000190747	0.03856	0.00750479	0.0739438	2.52317e-22
A2_Asthma	UNC50	Adipose_Visceral_Omentum	0.934072	3.77675	3.74489	0.00015889	0.000180471	0.0321516	0.00742309	0.0730137	1.62549e-29
A2_Asthma	COA5	Minor_Salivary_Gland	0.933918	-3.66808	-3.74692	0.000244375	0.000179021	0.0419842	0.00755699	0.0718016	1.94317e-27
A2_Asthma	CCHCR1	Brain_Hypothalamus	0.933807	-4.71847	2.59043	2.37623e-06	0.00958549	0.0017649	0.123993	0.0693601	1.18662e-29
A2_Asthma	UNC50	Breast_Mammary_Tissue	0.933597	3.77675	3.74489	0.00015889	0.000180471	0.0305112	0.00736208	0.0655151	5.1633e-24
A2_Asthma	UNC50	Adrenal_Gland	0.933192	-3.87614	-3.34274	0.000106127	0.000829552	0.0290227	0.0214154	0.0739438	2.52317e-22
A2_Asthma	SCAMP3	Spleen	0.933144	4.20345	2.85025	2.62876e-05	0.00436851	0.00881473	0.0670024	0.0688943	7.5007e-27
A2_Asthma	HCN3	Esophagus_Mucosa	0.93285	4.30187	2.81551	1.69363e-05	0.00486993	0.00650441	0.0754273	0.0639286	5.51191e-21
A2_Asthma	COA5	Ovary	0.932615	-3.66808	-3.74692	0.000244375	0.000179021	0.0435382	0.00717691	0.0704275	5.07676e-36
A2_Asthma	COA5	Esophagus_Muscularis	0.932459	3.76144	3.73097	0.000168936	0.000190747	0.0351351	0.00769909	0.0638713	4.59005e-20
A2_Asthma	UNC50	Prostate	0.932281	-3.87614	-3.34274	0.000106127	0.000829552	0.025643	0.0233158	0.0608163	8.61902e-21
A2_Asthma	UNC50	Heart_Atrial_Appendage	0.932204	-3.87614	-3.34274	0.000106127	0.000829552	0.0270035	0.0239135	0.0579191	1.6462e-21
A2_Asthma	COA5	Adipose_Visceral_Omentum	0.932078	3.76144	3.73097	0.000168936	0.000190747	0.033574	0.00775892	0.0730137	1.62549e-29
A2_Asthma	COA5	Pituitary	0.932028	-3.66808	-3.74692	0.000244375	0.000179021	0.0478677	0.00767314	0.0605336	1.87733e-35
A2_Asthma	ZSWIM7	Cells_Cultured_fibroblasts	0.932002	-3.66088	-5.17224	0.000251346	2.31304e-07	0.0477299	2.88992e-05	0.0702524	1.23693e-24
A2_Asthma	UNC50	Muscle_Skeletal	0.931266	-3.87614	-3.34274	0.000106127	0.000829552	0.0283066	0.022667	0.0638283	5.15448e-16
A2_Asthma	BPTF	Colon_Transverse	0.930923	-3.76191	-3.46334	0.00016862	0.000533514	0.0361534	0.0169182	0.0647128	2.34176e-25
A2_Asthma	SYT11	Brain_Putamen_basal_ganglia	0.930895	4.07143	2.84996	4.67247e-05	0.00437244	0.0148669	0.0746874	0.0710117	1.10725e-24
A2_Asthma	SYT11	Artery_Coronary	0.930857	4.07143	2.84996	4.67247e-05	0.00437244	0.0146778	0.0722271	0.073485	8.00364e-33
A2_Asthma	COA5	Thyroid	0.930756	-3.66808	-3.74692	0.000244375	0.000179021	0.0453204	0.00721737	0.0711866	5.5201e-32
A2_Asthma	COA5	Brain_Hypothalamus	0.930748	-3.66808	-3.74692	0.000244375	0.000179021	0.049891	0.00863092	0.0693601	1.18662e-29
A2_Asthma	SYT11	smultixcan	0.930413	3.52858	2.46997	4.67247e-05	0.00437244	0.0130312	0.066882	0.088509	5.55167e-117
A2_Asthma	SYT11	Colon_Sigmoid	0.930316	4.07143	2.84996	4.67247e-05	0.00437244	0.0167861	0.0681813	0.0678246	6.53168e-35
A2_Asthma	UNC50	Liver	0.930299	-3.87614	-3.34274	0.000106127	0.000829552	0.0243492	0.0240803	0.0614207	3.93072e-12
A2_Asthma	UNC50	Nerve_Tibial	0.929961	3.77675	3.74489	0.00015889	0.000180471	0.0340638	0.00773328	0.0623842	1.14934e-20
A2_Asthma	BPTF	Lung	0.929584	-3.76191	-3.46334	0.00016862	0.000533514	0.0302751	0.0162616	0.073626	6.07121e-32
A2_Asthma	SYT11	Brain_Cerebellum	0.92955	4.07143	2.84996	4.67247e-05	0.00437244	0.0159257	0.0690236	0.0739911	2.78922e-30
A2_Asthma	UNC50	Pituitary	0.929484	3.60398	3.92433	0.000313385	8.69707e-05	0.0561609	0.00434529	0.0605336	1.87733e-35
A2_Asthma	HCN3	Skin_Not_Sun_Exposed_Suprapubic	0.929308	4.30187	2.81551	1.69363e-05	0.00486993	0.00595398	0.0755552	0.0713555	3.6938e-27
A2_Asthma	UNC50	Testis	0.928883	3.78951	3.76114	0.000150944	0.000169142	0.0410539	0.00786962	0.0705545	8.06278e-39
A2_Asthma	ICAM3	smultixcan	0.928872	-5.15057	2.47128	2.59699e-07	0.0134629	0.000171522	0.133968	0.088509	5.55167e-117
A2_Asthma	UNC50	Brain_Putamen_basal_ganglia	0.928639	3.60398	3.92433	0.000313385	8.69707e-05	0.0557626	0.00502177	0.0710117	1.10725e-24
A2_Asthma	COA5	Adipose_Subcutaneous	0.928177	-3.66808	-3.74692	0.000244375	0.000179021	0.0421694	0.00740471	0.0713434	5.98945e-30
A2_Asthma	COA5	Nerve_Tibial	0.92783	3.76144	3.73097	0.000168936	0.000190747	0.0353897	0.00802671	0.0623842	1.14934e-20
A2_Asthma	SYT11	Brain_Spinal_cord_cervical_c-1	0.927635	4.07143	2.84996	4.67247e-05	0.00437244	0.0144546	0.0776906	0.063679	5.47664e-21
A2_Asthma	SYT11	Artery_Aorta	0.927548	4.07143	2.84996	4.67247e-05	0.00437244	0.015134	0.0691182	0.0650706	1.72794e-30
A2_Asthma	SYT11	Cells_Cultured_fibroblasts	0.927501	4.07143	2.84996	4.67247e-05	0.00437244	0.0152367	0.070304	0.0702524	1.23693e-24
A2_Asthma	UNC50	Cells_Cultured_fibroblasts	0.927243	3.60398	3.92433	0.000313385	8.69707e-05	0.0533547	0.00418614	0.0702524	1.23693e-24
A2_Asthma	SCAMP3	Brain_Amygdala	0.926384	-4.1623	-2.60271	3.15059e-05	0.00924914	0.011288	0.124744	0.0687347	1.42557e-26
A2_Asthma	BPTF	Prostate	0.926248	-3.76191	-3.46334	0.00016862	0.000533514	0.0354425	0.0170454	0.0608163	8.61902e-21
A2_Asthma	UNC50	Brain_Spinal_cord_cervical_c-1	0.926079	3.60398	3.92433	0.000313385	8.69707e-05	0.0512838	0.00519227	0.063679	5.47664e-21
A2_Asthma	ZSWIM7	Brain_Caudate_basal_ganglia	0.925828	3.58994	5.37115	0.000330751	7.82357e-08	0.0604173	1.18419e-05	0.0664119	2.23784e-21
A2_Asthma	BPTF	Muscle_Skeletal	0.925639	-3.76191	-3.46334	0.00016862	0.000533514	0.0396103	0.0167617	0.0638283	5.15448e-16
A2_Asthma	UNC50	Brain_Amygdala	0.925587	3.60398	3.92433	0.000313385	8.69707e-05	0.0536114	0.00549491	0.0687347	1.42557e-26
A2_Asthma	SYT11	Cells_EBV-transformed_lymphocytes	0.924828	-4.07143	-2.84996	4.67247e-05	0.00437244	0.0140065	0.0639686	0.0715232	3.1235e-25
A2_Asthma	COA5	Testis	0.924737	3.76144	3.73097	0.000168936	0.000190747	0.0445545	0.0085866	0.0705545	8.06278e-39
A2_Asthma	COA5	Skin_Sun_Exposed_Lower_leg	0.924654	-3.66808	-3.74692	0.000244375	0.000179021	0.0437522	0.00719067	0.0661184	1.22801e-27
A2_Asthma	SCAMP3	Kidney_Cortex	0.924525	4.1623	2.60271	3.15059e-05	0.00924914	0.00999699	0.124695	0.0716173	2.77242e-23
A2_Asthma	UNC50	Pancreas	0.924354	3.60398	3.92433	0.000313385	8.69707e-05	0.0575109	0.00439815	0.0727546	3.28004e-21
A2_Asthma	COA5	Prostate	0.924044	-3.66808	-3.74692	0.000244375	0.000179021	0.0459005	0.00743254	0.0608163	8.61902e-21
A2_Asthma	COA5	Muscle_Skeletal	0.923847	-3.66808	-3.74692	0.000244375	0.000179021	0.0530274	0.00751472	0.0638283	5.15448e-16
A2_Asthma	UNC50	Skin_Sun_Exposed_Lower_leg	0.923573	3.58213	3.86953	0.000340809	0.000109047	0.0531803	0.00501261	0.0661184	1.22801e-27
A2_Asthma	COA5	Heart_Atrial_Appendage	0.923551	-3.66808	-3.74692	0.000244375	0.000179021	0.0509127	0.00795296	0.0579191	1.6462e-21
A2_Asthma	CCHCR1	Lung	0.922589	-4.71847	2.59043	2.37623e-06	0.00958549	0.00105317	0.115242	0.073626	6.07121e-32
A2_Asthma	SCAMP3	Brain_Hippocampus	0.922421	-4.1623	-2.60271	3.15059e-05	0.00924914	0.0116376	0.122351	0.0642053	3.69778e-25
A2_Asthma	UNC50	Thyroid	0.92209	3.60398	3.92433	0.000313385	8.69707e-05	0.0528975	0.0041121	0.0711866	5.5201e-32
A2_Asthma	UNC50	Brain_Caudate_basal_ganglia	0.922082	3.60398	3.92433	0.000313385	8.69707e-05	0.05887	0.00480269	0.0664119	2.23784e-21
A2_Asthma	BPTF	Pancreas	0.922073	3.6735	3.42727	0.000239255	0.000609687	0.0499631	0.0183894	0.0727546	3.28004e-21
A2_Asthma	COA5	Liver	0.921286	-3.66808	-3.74692	0.000244375	0.000179021	0.0455803	0.00827841	0.0614207	3.93072e-12
A2_Asthma	SCAMP3	Brain_Nucleus_accumbens_basal_ganglia	0.921199	4.1623	2.60271	3.15059e-05	0.00924914	0.0135523	0.119907	0.0709797	8.15862e-32
A2_Asthma	SFTPD	Artery_Tibial	0.921039	-4.33565	-2.71594	1.45329e-05	0.00660873	0.00586593	0.0931907	0.0708486	1.91891e-28
A2_Asthma	SCAMP3	Brain_Cortex	0.920816	4.1623	2.60271	3.15059e-05	0.00924914	0.0113605	0.114849	0.0709966	6.44263e-33
A2_Asthma	UNC50	Brain_Substantia_nigra	0.920419	3.60398	3.92433	0.000313385	8.69707e-05	0.0603526	0.00578817	0.0607249	6.79274e-18
A2_Asthma	BPTF	Minor_Salivary_Gland	0.920127	3.6735	3.42727	0.000239255	0.000609687	0.041345	0.0186269	0.0718016	1.94317e-27
A2_Asthma	HCN3	Colon_Sigmoid	0.920004	-3.90294	-2.8992	9.503e-05	0.00374121	0.024885	0.0617686	0.0678246	6.53168e-35
A2_Asthma	SCAMP3	Brain_Hypothalamus	0.919366	4.1623	2.60271	3.15059e-05	0.00924914	0.0131308	0.121411	0.0693601	1.18662e-29
A2_Asthma	HCN3	Brain_Nucleus_accumbens_basal_ganglia	0.919231	3.84544	2.80397	0.000120335	0.00504771	0.0314295	0.0827611	0.0709797	8.15862e-32
A2_Asthma	SCAMP3	Ovary	0.919185	4.1623	2.60271	3.15059e-05	0.00924914	0.0109822	0.1124	0.0704275	5.07676e-36
A2_Asthma	SCAMP3	Small_Intestine_Terminal_Ileum	0.919124	4.1623	2.60271	3.15059e-05	0.00924914	0.0114552	0.115931	0.0720025	1.74545e-35
A2_Asthma	BPTF	Artery_Tibial	0.918873	3.6735	3.42727	0.000239255	0.000609687	0.0454779	0.0181161	0.0708486	1.91891e-28
A2_Asthma	SCAMP3	Brain_Cerebellar_Hemisphere	0.918837	4.1623	2.60271	3.15059e-05	0.00924914	0.0110222	0.109804	0.080624	1.32687e-41
A2_Asthma	SCAMP3	Brain_Anterior_cingulate_cortex_BA24	0.918765	4.1623	2.60271	3.15059e-05	0.00924914	0.0125576	0.118479	0.0688094	3.61815e-27
A2_Asthma	COA5	Breast_Mammary_Tissue	0.91798	-3.66808	-3.74692	0.000244375	0.000179021	0.0431912	0.00732883	0.0655151	5.1633e-24
A2_Asthma	HCN3	Minor_Salivary_Gland	0.917465	-3.90294	-2.8992	9.503e-05	0.00374121	0.0217685	0.0642245	0.0718016	1.94317e-27
A2_Asthma	UNC50	Esophagus_Muscularis	0.916845	3.60398	3.92433	0.000313385	8.69707e-05	0.0528931	0.00420997	0.0638713	4.59005e-20
A2_Asthma	UNC50	Adipose_Subcutaneous	0.916821	3.58213	3.86953	0.000340809	0.000109047	0.0504808	0.00515786	0.0713434	5.98945e-30
A2_Asthma	UNC50	Artery_Tibial	0.916765	3.58213	3.86953	0.000340809	0.000109047	0.0568491	0.00493804	0.0708486	1.91891e-28
A2_Asthma	SCAMP3	Pituitary	0.916711	-4.1623	-2.60271	3.15059e-05	0.00924914	0.0119266	0.115436	0.0605336	1.87733e-35
A2_Asthma	HCN3	Brain_Frontal_Cortex_BA9	0.916585	3.84544	2.80397	0.000120335	0.00504771	0.0303481	0.0803	0.0716319	6.12589e-31
A2_Asthma	ABO	Thyroid	0.916186	6.22221	2.54763	4.9019e-10	0.0108457	5.93931e-07	0.122181	0.0711866	5.5201e-32
A2_Asthma	CCHCR1	Colon_Transverse	0.915807	-4.7739	2.56679	1.80693e-06	0.0102646	0.00151703	0.119853	0.0647128	2.34176e-25
A2_Asthma	BPTF	Skin_Not_Sun_Exposed_Suprapubic	0.915739	3.6735	3.42727	0.000239255	0.000609687	0.0438228	0.0180116	0.0713555	3.6938e-27
A2_Asthma	SYT11	Whole_Blood	0.915632	4.07143	2.84996	4.67247e-05	0.00437244	0.0151702	0.0671988	0.0581993	5.85423e-11
A2_Asthma	CCHCR1	Brain_Caudate_basal_ganglia	0.915387	4.7739	-2.56679	1.80693e-06	0.0102646	0.00163456	0.128058	0.0664119	2.23784e-21
A2_Asthma	ICAM3	Spleen	0.914774	-5.06617	2.48622	4.05895e-07	0.0129107	0.000284307	0.134773	0.0688943	7.5007e-27
A2_Asthma	HCN3	Adipose_Subcutaneous	0.914159	-3.90294	-2.8992	9.503e-05	0.00374121	0.0206958	0.0646463	0.0713434	5.98945e-30
A2_Asthma	UNC50	Whole_Blood	0.913975	3.60398	3.92433	0.000313385	8.69707e-05	0.0529947	0.00396871	0.0581993	5.85423e-11
A2_Asthma	SCAMP3	Uterus	0.91354	-4.1623	-2.60271	3.15059e-05	0.00924914	0.0104946	0.112849	0.0750329	1.12346e-35
A2_Asthma	ZSWIM7	Heart_Left_Ventricle	0.913494	3.44638	5.87682	0.000568152	4.18211e-09	0.0928168	9.07992e-07	0.0664659	1.45985e-23
A2_Asthma	HCN3	Colon_Transverse	0.912763	-3.90294	-2.8992	9.503e-05	0.00374121	0.0250933	0.0630411	0.0647128	2.34176e-25
A2_Asthma	HCN3	Thyroid	0.912638	-3.90294	-2.8992	9.503e-05	0.00374121	0.0224302	0.0621351	0.0711866	5.5201e-32
A2_Asthma	SCAMP3	Esophagus_Gastroesophageal_Junction	0.912582	4.1623	2.60271	3.15059e-05	0.00924914	0.0112718	0.112715	0.0791029	3.76724e-37
A2_Asthma	SCAMP3	Brain_Putamen_basal_ganglia	0.91247	4.1623	2.60271	3.15059e-05	0.00924914	0.0107025	0.119175	0.0710117	1.10725e-24
A2_Asthma	SCAMP3	Artery_Coronary	0.912216	4.1623	2.60271	3.15059e-05	0.00924914	0.011206	0.114821	0.073485	8.00364e-33
A2_Asthma	SCAMP3	Colon_Sigmoid	0.91199	4.1623	2.60271	3.15059e-05	0.00924914	0.0126773	0.111105	0.0678246	6.53168e-35
A2_Asthma	SYT11	Esophagus_Muscularis	0.911982	4.07143	2.84996	4.67247e-05	0.00437244	0.014939	0.0706472	0.0638713	4.59005e-20
A2_Asthma	BPTF	Whole_Blood	0.911832	3.6735	3.42727	0.000239255	0.000609687	0.0456156	0.0165255	0.0581993	5.85423e-11
A2_Asthma	BPTF	Brain_Hypothalamus	0.911711	3.4706	3.52912	0.000519305	0.000416944	0.0827961	0.0162334	0.0693601	1.18662e-29
A2_Asthma	BPTF	Ovary	0.911413	3.4706	3.52912	0.000519305	0.000416944	0.0743465	0.0136984	0.0704275	5.07676e-36
A2_Asthma	SYT11	Testis	0.910752	4.07143	2.84996	4.67247e-05	0.00437244	0.018468	0.0751831	0.0705545	8.06278e-39
A2_Asthma	SCAMP3	Stomach	0.910156	-4.1623	-2.60271	3.15059e-05	0.00924914	0.0110025	0.115065	0.0736256	1.64693e-30
A2_Asthma	SCAMP3	Brain_Cerebellum	0.910009	4.1623	2.60271	3.15059e-05	0.00924914	0.0113351	0.110618	0.0739911	2.78922e-30
A2_Asthma	ICAM3	Cells_EBV-transformed_lymphocytes	0.909621	-5.15057	2.47128	2.59699e-07	0.0134629	0.000195287	0.134163	0.0715232	3.1235e-25
A2_Asthma	SCAMP3	Brain_Frontal_Cortex_BA9	0.909462	-4.1623	-2.60271	3.15059e-05	0.00924914	0.013437	0.115963	0.0716319	6.12589e-31
A2_Asthma	HCN3	Esophagus_Gastroesophageal_Junction	0.908677	3.84544	2.80397	0.000120335	0.00504771	0.0266722	0.0770651	0.0791029	3.76724e-37
A2_Asthma	SCAMP3	Heart_Left_Ventricle	0.908188	4.1623	2.60271	3.15059e-05	0.00924914	0.0123877	0.118651	0.0664659	1.45985e-23
A2_Asthma	SCAMP3	Brain_Spinal_cord_cervical_c-1	0.908077	4.1623	2.60271	3.15059e-05	0.00924914	0.0110254	0.122247	0.063679	5.47664e-21
A2_Asthma	HCN3	Uterus	0.90769	3.84544	2.80397	0.000120335	0.00504771	0.0258032	0.0782085	0.0750329	1.12346e-35
A2_Asthma	SCAMP3	Artery_Aorta	0.907533	4.1623	2.60271	3.15059e-05	0.00924914	0.0112858	0.109507	0.0650706	1.72794e-30
A2_Asthma	SCAMP3	Cells_Cultured_fibroblasts	0.907318	4.1623	2.60271	3.15059e-05	0.00924914	0.0108527	0.112273	0.0702524	1.23693e-24
A2_Asthma	SCAMP3	Vagina	0.906988	4.1623	2.60271	3.15059e-05	0.00924914	0.0116107	0.115798	0.0646164	5.4945e-24
A2_Asthma	CCHCR1	Heart_Atrial_Appendage	0.906908	-3.56976	2.56679	0.000357304	0.0102646	0.0615902	0.121337	0.0579191	1.6462e-21
A2_Asthma	ICAM3	Colon_Transverse	0.906896	5.06358	-2.48812	4.11464e-07	0.0128422	0.000421017	0.138957	0.0647128	2.34176e-25
A2_Asthma	SFTPD	smultixcan	0.906432	0.766442	-0.642164	2.24529e-08	0.0214552	2.06922e-05	0.175783	0.088509	5.55167e-117
A2_Asthma	FYCO1	smultixcan	0.906194	-8.15185	1.74146	3.58385e-16	0.0585115	1.85245e-12	0.30524	0.088509	5.55167e-117
A2_Asthma	SCAMP3	Minor_Salivary_Gland	0.905762	4.1623	2.60271	3.15059e-05	0.00924914	0.00931	0.113252	0.0718016	1.94317e-27
A2_Asthma	SCAMP3	Pancreas	0.905218	4.1623	2.60271	3.15059e-05	0.00924914	0.01272	0.110573	0.0727546	3.28004e-21
A2_Asthma	SCAMP3	Cells_EBV-transformed_lymphocytes	0.90385	4.1623	2.60271	3.15059e-05	0.00924914	0.0101536	0.10501	0.0715232	3.1235e-25
A2_Asthma	SCAMP3	Skin_Sun_Exposed_Lower_leg	0.903622	4.1623	2.60271	3.15059e-05	0.00924914	0.00992349	0.111532	0.0661184	1.22801e-27
A2_Asthma	SCAMP3	Adipose_Subcutaneous	0.903236	-4.1623	-2.60271	3.15059e-05	0.00924914	0.00962241	0.113906	0.0713434	5.98945e-30
A2_Asthma	SCAMP3	Brain_Substantia_nigra	0.902892	4.1623	2.60271	3.15059e-05	0.00924914	0.012028	0.127105	0.0607249	6.79274e-18
A2_Asthma	ICAM3	Small_Intestine_Terminal_Ileum	0.902235	-5.11481	2.32592	3.14065e-07	0.0200226	0.000303318	0.184996	0.0720025	1.74545e-35
A2_Asthma	HCN3	Artery_Tibial	0.90221	3.84544	2.80397	0.000120335	0.00504771	0.0283149	0.078416	0.0708486	1.91891e-28
A2_Asthma	SCAMP3	Esophagus_Mucosa	0.902109	4.1623	2.60271	3.15059e-05	0.00924914	0.0107091	0.111696	0.0639286	5.51191e-21
A2_Asthma	SCAMP3	Lung	0.901864	4.1623	2.60271	3.15059e-05	0.00924914	0.00849419	0.11297	0.073626	6.07121e-32
A2_Asthma	BPTF	Brain_Hippocampus	0.901712	3.4706	3.52912	0.000519305	0.000416944	0.0830269	0.0163524	0.0642053	3.69778e-25
A2_Asthma	HCN3	Cells_EBV-transformed_lymphocytes	0.901512	3.84544	2.80397	0.000120335	0.00504771	0.024026	0.0706509	0.0715232	3.1235e-25
A2_Asthma	CCHCR1	Liver	0.901452	-4.71847	2.59043	2.37623e-06	0.00958549	0.00165211	0.122384	0.0614207	3.93072e-12
A2_Asthma	SCAMP3	Adipose_Visceral_Omentum	0.901304	-4.1623	-2.60271	3.15059e-05	0.00924914	0.00992377	0.114386	0.0730137	1.62549e-29
A2_Asthma	ICAM3	Lung	0.9008	5.15057	-2.47128	2.59699e-07	0.0134629	0.000145965	0.144558	0.073626	6.07121e-32
A2_Asthma	HCN3	Brain_Cerebellum	0.900735	-3.84544	-2.80397	0.000120335	0.00504771	0.0290816	0.0764733	0.0739911	2.78922e-30
A2_Asthma	SCAMP3	Thyroid	0.900711	4.1623	2.60271	3.15059e-05	0.00924914	0.0102251	0.110631	0.0711866	5.5201e-32
A2_IPF	ATP11A	Adipose_Visceral_Omentum	0.999993	-5.72163	6.17852	1.05509e-08	6.47059e-10	1.0675e-05	9.31818e-07	0.0679441	2.97063e-89
A2_IPF	ATP11A	Thyroid	0.999991	-8.10286	5.82294	5.36835e-16	5.78204e-09	1.77395e-12	7.50628e-06	0.0689778	1.24981e-74
A2_IPF	ATP11A	smultixcan	0.999982	3.52742	-4.42438	1.83956e-08	3.45109e-09	1.72755e-05	4.84656e-06	0.0957559	0
A2_IPF	ATP11A	Skin_Sun_Exposed_Lower_leg	0.999936	5.20302	-6.09622	1.96076e-07	1.08603e-09	0.000155114	1.59411e-06	0.0704447	6.19823e-113
A2_IPF	ATP11A	Lung	0.999881	-5.09223	6.25774	3.53885e-07	3.90606e-10	0.000193755	7.18812e-07	0.0689413	2.12337e-86
A2_IPF	ATP11A	Breast_Mammary_Tissue	0.999869	-5.09513	6.27972	3.48506e-07	3.39184e-10	0.000242758	4.9917e-07	0.0778684	8.98963e-110
A2_IPF	ATP11A	Cells_EBV-transformed_lymphocytes	0.999817	-5.09513	6.27972	3.48506e-07	3.39184e-10	0.000255516	5.42533e-07	0.0696204	4.86263e-81
A2_IPF	ATP11A	Skin_Not_Sun_Exposed_Suprapubic	0.999815	-5.09513	6.27972	3.48506e-07	3.39184e-10	0.000255689	5.63836e-07	0.0684793	6.69735e-85
A2_IPF	ATP11A	Cells_Cultured_fibroblasts	0.999808	-5.09513	6.27972	3.48506e-07	3.39184e-10	0.000356004	6.50342e-07	0.0706639	2.81789e-84
A2_IPF	ATP11A	Adipose_Subcutaneous	0.9998	-5.09513	6.27972	3.48506e-07	3.39184e-10	0.000240553	5.04606e-07	0.0713122	3.32986e-95
A2_IPF	ATP11A	Esophagus_Gastroesophageal_Junction	0.999794	-5.09513	6.27972	3.48506e-07	3.39184e-10	0.00037821	6.35724e-07	0.0689497	3.91112e-82
A2_IPF	ATP11A	Uterus	0.999783	5.09513	-6.27972	3.48506e-07	3.39184e-10	0.000260487	4.91261e-07	0.0720973	2.66767e-86
A2_IPF	ATP11A	Artery_Aorta	0.999767	5.09513	-6.27972	3.48506e-07	3.39184e-10	0.000274036	5.14943e-07	0.0658807	1.96666e-77
A2_IPF	ATP11A	Esophagus_Mucosa	0.999765	-5.09513	6.27972	3.48506e-07	3.39184e-10	0.000286278	5.76707e-07	0.069395	4.874e-88
A2_IPF	ATP11A	Esophagus_Muscularis	0.999748	-5.09513	6.27972	3.48506e-07	3.39184e-10	0.000340448	6.28564e-07	0.0643404	4.09706e-65
A2_IPF	ATP11A	Artery_Coronary	0.999661	-4.9668	6.30058	6.80676e-07	2.96535e-10	0.000531442	6.15644e-07	0.0691054	1.69688e-82
A2_IPF	ATP11A	Minor_Salivary_Gland	0.999587	-4.76866	5.74249	1.85455e-06	9.32934e-09	0.00121782	1.10136e-05	0.0703917	1.11308e-86
A2_IPF	MCM7	smultixcan	0.999237	2.16524	1.85878	2.45744e-06	1.24449e-11	0.00122239	2.33925e-08	0.0957559	0
A2_IPF	ATP11A	Liver	0.999166	4.79815	-4.96046	1.60136e-06	7.03277e-07	0.00159297	0.000661081	0.0694577	9.13574e-65
A2_IPF	ATP11A	Muscle_Skeletal	0.999032	-4.69523	5.50313	2.6631e-06	3.7311e-08	0.00213089	5.11025e-05	0.065215	8.06316e-62
A2_IPF	ATP11A	Small_Intestine_Terminal_Ileum	0.99838	-5.81473	4.50266	6.07328e-09	6.71081e-06	8.93784e-06	0.00456806	0.067258	3.81542e-83
A2_IPF	ATP11A	Whole_Blood	0.994932	4.40855	-4.5257	1.04067e-05	6.01962e-06	0.00538871	0.00403696	0.0640669	5.04779e-48
A2_IPF	TRIM4	Skin_Sun_Exposed_Lower_leg	0.994054	-4.03211	-4.90438	5.52771e-05	9.37251e-07	0.0151642	0.000767848	0.0704447	6.19823e-113
A2_IPF	DPP9	smultixcan	0.994018	-6.94014	-4.08931	3.91724e-12	4.32652e-05	9.90845e-09	0.0150173	0.0957559	0
A2_IPF	TRIM4	Esophagus_Mucosa	0.991505	-4.01246	-4.74119	6.00899e-05	2.12465e-06	0.0177199	0.00147784	0.069395	4.874e-88
A2_IPF	DPP9	Lung	0.991201	-6.94014	-4.08931	3.91724e-12	4.32652e-05	8.2004e-09	0.0174986	0.0689413	2.12337e-86
A2_IPF	TRIM4	Lung	0.990193	-3.96151	-4.6888	7.44768e-05	2.74811e-06	0.0156833	0.00202289	0.0689413	2.12337e-86
A2_IPF	TRIM4	Adipose_Subcutaneous	0.987534	-3.9271	-4.45324	8.59775e-05	8.45861e-06	0.0190209	0.00463492	0.0713122	3.32986e-95
A2_IPF	SLC2A5	smultixcan	0.986908	3.85505	4.24199	0.000115704	2.21549e-05	0.0261509	0.00899291	0.0957559	0
A2_IPF	TRIM4	Breast_Mammary_Tissue	0.98659	3.79289	4.54275	0.000148905	5.55243e-06	0.0291982	0.00329492	0.0778684	8.98963e-110
A2_IPF	TRIM4	Minor_Salivary_Gland	0.986302	3.67518	4.09702	0.000237684	4.18503e-05	0.0413152	0.0151124	0.0703917	1.11308e-86
A2_IPF	BAG6	Skin_Sun_Exposed_Lower_leg	0.986027	3.60471	4.4881	0.000312505	7.186e-06	0.051252	0.00401823	0.0704447	6.19823e-113
A2_IPF	TRIM4	Skin_Not_Sun_Exposed_Suprapubic	0.98443	-3.66984	-4.68875	0.000242704	2.7488e-06	0.0440377	0.00191916	0.0684793	6.69735e-85
A2_IPF	BAG6	Cells_Cultured_fibroblasts	0.984133	3.65164	4.45393	0.000260567	8.43111e-06	0.0480299	0.00478981	0.0706639	2.81789e-84
A2_IPF	ZSCAN21	Artery_Tibial	0.983618	-3.69682	-6.82058	0.00021832	9.06743e-12	0.043995	1.61486e-08	0.0643659	2.77849e-69
A2_IPF	SLC2A5	Testis	0.983577	-3.85505	-4.24199	0.000115704	2.21549e-05	0.0349274	0.0127106	0.0687245	5.76519e-142
A2_IPF	TRIM4	Cells_Cultured_fibroblasts	0.983104	3.60663	4.18888	0.0003102	2.80335e-05	0.0531178	0.0113159	0.0706639	2.81789e-84
A2_IPF	BAG6	Heart_Atrial_Appendage	0.982987	3.63534	4.45819	0.000277617	8.26538e-06	0.0547056	0.00449832	0.0667869	6.28359e-75
A2_IPF	BAG6	Artery_Aorta	0.982964	3.7097	4.53845	0.000207504	5.66682e-06	0.0407911	0.00363984	0.0658807	1.96666e-77
A2_IPF	BAG6	Nerve_Tibial	0.982882	3.74032	4.42227	0.000183788	9.76671e-06	0.0378521	0.00578769	0.0765207	2.76839e-94
A2_IPF	CCHCR1	Brain_Cerebellum	0.982739	3.51128	-4.2447	0.000445952	2.18886e-05	0.0679233	0.00956451	0.0788578	3.06908e-120
A2_IPF	TRIM4	Artery_Aorta	0.982474	3.69449	4.53429	0.000220328	5.77976e-06	0.04279	0.00364234	0.0658807	1.96666e-77
A2_IPF	ZSCAN21	Minor_Salivary_Gland	0.98237	-3.38297	-6.19737	0.00071706	5.74137e-10	0.0891377	7.66198e-07	0.0703917	1.11308e-86
A2_IPF	BAG6	Adipose_Subcutaneous	0.982277	3.69014	4.4199	0.000224133	9.87467e-06	0.0400791	0.00518493	0.0713122	3.32986e-95
A2_IPF	BAG6	Colon_Transverse	0.982079	3.67123	4.46595	0.000241382	7.97148e-06	0.0470451	0.00556754	0.0619759	1.79453e-83
A2_IPF	BAG6	Adipose_Visceral_Omentum	0.981867	3.68027	4.37686	0.000232991	1.20399e-05	0.0430801	0.00630489	0.0679441	2.97063e-89
A2_IPF	TRIM4	Artery_Tibial	0.981682	-3.71789	-4.59611	0.00020089	4.30443e-06	0.0410494	0.00285595	0.0643659	2.77849e-69
A2_IPF	BAG6	Lung	0.98152	3.71893	4.46079	0.000200067	8.16579e-06	0.0340669	0.0047214	0.0689413	2.12337e-86
A2_IPF	CCHCR1	smultixcan	0.981517	-0.84262	-0.974477	1.6307e-12	0.000309336	4.8466e-09	0.0635865	0.0957559	0
A2_IPF	ZNF3	Brain_Cerebellum	0.981458	3.32145	6.63436	0.000895503	3.25912e-11	0.109116	6.44232e-08	0.0788578	3.06908e-120
A2_IPF	BAG6	Brain_Frontal_Cortex_BA9	0.981386	3.64983	4.39111	0.00026241	1.12771e-05	0.0519527	0.00588597	0.0587517	1.56199e-54
A2_IPF	TRIM4	Cells_EBV-transformed_lymphocytes	0.981034	3.62116	4.49789	0.000293285	6.86304e-06	0.0452693	0.0040897	0.0696204	4.86263e-81
A2_IPF	TRIM4	Brain_Cerebellar_Hemisphere	0.981006	3.56155	4.43787	0.000368674	9.08532e-06	0.0539864	0.00529674	0.0761341	2.29858e-88
A2_IPF	ZSCAN21	Skin_Sun_Exposed_Lower_leg	0.980649	-3.38297	-6.19737	0.00071706	5.74137e-10	0.0900324	9.23781e-07	0.0704447	6.19823e-113
A2_IPF	BAG6	Skin_Not_Sun_Exposed_Suprapubic	0.980545	3.61278	4.46577	0.000302933	7.97822e-06	0.0496296	0.0044527	0.0684793	6.69735e-85
A2_IPF	BAG6	Brain_Cortex	0.980475	3.61414	4.32337	0.000301347	1.53666e-05	0.0492171	0.00681118	0.0697863	4.00344e-78
A2_IPF	TRIM4	Heart_Atrial_Appendage	0.980098	3.55673	4.4111	0.000375504	1.02848e-05	0.0639659	0.00514671	0.0667869	6.28359e-75
A2_IPF	TRIM4	Brain_Substantia_nigra	0.979842	3.68987	4.5866	0.000224371	4.50533e-06	0.0495373	0.00339757	0.0589703	2.26535e-37
A2_IPF	BAG6	Brain_Amygdala	0.979789	3.6665	4.46542	0.000245895	7.99125e-06	0.0481372	0.00426185	0.0544772	1.04877e-40
A2_IPF	TRIM4	Brain_Amygdala	0.979635	3.64318	4.57888	0.000269291	4.67467e-06	0.0487007	0.00270416	0.0544772	1.04877e-40
A2_IPF	TRIM4	Nerve_Tibial	0.979331	-3.56582	-4.67923	0.000362716	2.87957e-06	0.0607177	0.00237414	0.0765207	2.76839e-94
A2_IPF	BAG6	Adrenal_Gland	0.979255	3.62658	4.37888	0.000287196	1.19293e-05	0.055134	0.00621872	0.0667529	5.34395e-71
A2_IPF	BAG6	Brain_Cerebellar_Hemisphere	0.979214	3.57057	4.27225	0.000356208	1.9351e-05	0.0524092	0.0082048	0.0761341	2.29858e-88
A2_IPF	TRIM4	Small_Intestine_Terminal_Ileum	0.979073	3.54728	4.39435	0.000389233	1.11105e-05	0.0572822	0.00599354	0.067258	3.81542e-83
A2_IPF	ZSCAN21	Cells_Cultured_fibroblasts	0.9788	-3.38297	-6.19737	0.00071706	5.74137e-10	0.0956336	1.03608e-06	0.0706639	2.81789e-84
A2_IPF	ZSCAN21	Brain_Nucleus_accumbens_basal_ganglia	0.978516	-3.38297	-6.19737	0.00071706	5.74137e-10	0.092533	1.18179e-06	0.0636581	2.34366e-63
A2_IPF	BAG6	Whole_Blood	0.978313	3.65716	4.35908	0.000255021	1.3061e-05	0.0476865	0.00673782	0.0640669	5.04779e-48
A2_IPF	ZNF3	smultixcan	0.978282	-0.276788	-0.552863	0.000895503	3.25912e-11	0.109005	5.77095e-08	0.0957559	0
A2_IPF	TRIM4	Brain_Hypothalamus	0.977965	3.52325	4.38262	0.000426284	1.17258e-05	0.0728547	0.00559884	0.0599014	8.66488e-57
A2_IPF	TRIM4	Prostate	0.97753	3.52201	4.22458	0.000428282	2.3939e-05	0.0639517	0.00951796	0.0701474	9.828e-102
A2_IPF	ZSCAN21	Brain_Caudate_basal_ganglia	0.977201	-3.38297	-6.19737	0.00071706	5.74137e-10	0.102036	8.8738e-07	0.0631449	4.14689e-60
A2_IPF	TRIM4	Testis	0.977198	3.58532	4.33262	0.000336667	1.47345e-05	0.0702912	0.00972769	0.0687245	5.76519e-142
A2_IPF	BAG6	Thyroid	0.976837	3.67989	4.43334	0.000233338	9.27838e-06	0.0444064	0.00521362	0.0689778	1.24981e-74
A2_IPF	ZSCAN21	Colon_Transverse	0.976719	-3.38297	-6.19737	0.00071706	5.74137e-10	0.094292	9.27013e-07	0.0619759	1.79453e-83
A2_IPF	CCHCR1	Esophagus_Mucosa	0.976321	3.55791	-4.08753	0.000373822	4.35993e-05	0.0518999	0.0158852	0.069395	4.874e-88
A2_IPF	TRIM4	Adipose_Visceral_Omentum	0.976297	3.56085	4.27314	0.00036966	1.92743e-05	0.0557003	0.00951654	0.0679441	2.97063e-89
A2_IPF	PMF1	Brain_Cerebellum	0.976167	3.44512	4.05409	0.000570811	5.03294e-05	0.0817826	0.0183834	0.0788578	3.06908e-120
A2_IPF	ZSCAN21	Breast_Mammary_Tissue	0.975717	-3.38297	-6.19737	0.00071706	5.74137e-10	0.0912539	8.12448e-07	0.0778684	8.98963e-110
A2_IPF	TRIM4	Spleen	0.975699	3.52014	4.35665	0.000431317	1.32068e-05	0.0598904	0.00643841	0.0661109	9.94107e-79
A2_IPF	ZSCAN21	Heart_Atrial_Appendage	0.975463	-3.38297	-6.19737	0.00071706	5.74137e-10	0.0989936	8.96799e-07	0.0667869	6.28359e-75
A2_IPF	BAG6	Muscle_Skeletal	0.975411	-3.46825	-4.48165	0.000523864	7.40678e-06	0.087101	0.00529885	0.065215	8.06316e-62
A2_IPF	TRIM4	Brain_Spinal_cord_cervical_c-1	0.975133	3.56173	4.36063	0.000368422	1.2969e-05	0.0562168	0.00705965	0.0567317	1.1157e-52
A2_IPF	ZSCAN21	Testis	0.975031	-3.38297	-6.19737	0.00071706	5.74137e-10	0.116327	1.4873e-06	0.0687245	5.76519e-142
A2_IPF	ZNF3	Prostate	0.974808	3.32145	6.63436	0.000895503	3.25912e-11	0.100997	5.57195e-08	0.0701474	9.828e-102
A2_IPF	BAG6	Pituitary	0.974718	3.62156	4.40227	0.000292832	1.07125e-05	0.0533619	0.00530818	0.055824	1.063e-62
A2_IPF	ZNF3	Brain_Caudate_basal_ganglia	0.974561	3.32145	6.63436	0.000895503	3.25912e-11	0.115885	5.35208e-08	0.0631449	4.14689e-60
A2_IPF	ZNF3	Brain_Cerebellar_Hemisphere	0.974505	3.32145	6.63436	0.000895503	3.25912e-11	0.101973	6.65023e-08	0.0761341	2.29858e-88
A2_IPF	ZNF3	Heart_Atrial_Appendage	0.974445	3.32145	6.63436	0.000895503	3.25912e-11	0.111944	6.0972e-08	0.0667869	6.28359e-75
A2_IPF	ZSCAN21	Brain_Hypothalamus	0.974444	-3.38297	-6.19737	0.00071706	5.74137e-10	0.100796	1.15527e-06	0.0599014	8.66488e-57
A2_IPF	ZSCAN21	Esophagus_Gastroesophageal_Junction	0.974407	-3.38297	-6.19737	0.00071706	5.74137e-10	0.0952754	1.01946e-06	0.0689497	3.91112e-82
A2_IPF	CCHCR1	Whole_Blood	0.974271	5.14956	-3.43717	2.61103e-07	0.000587833	0.000211569	0.0930099	0.0640669	5.04779e-48
A2_IPF	BAG6	Ovary	0.974139	-3.50048	-4.50313	0.000464427	6.69598e-06	0.0686346	0.00470005	0.0647593	1.91124e-77
A2_IPF	ZNF3	Adipose_Visceral_Omentum	0.973982	3.32145	6.63436	0.000895503	3.25912e-11	0.103959	4.89746e-08	0.0679441	2.97063e-89
A2_IPF	ZNF3	Skin_Not_Sun_Exposed_Suprapubic	0.97396	3.32145	6.63436	0.000895503	3.25912e-11	0.102243	5.98803e-08	0.0684793	6.69735e-85
A2_IPF	CCHCR1	Nerve_Tibial	0.973748	3.57926	-4.14726	0.000344568	3.36477e-05	0.0582861	0.0150224	0.0765207	2.76839e-94
A2_IPF	TRIM4	Brain_Nucleus_accumbens_basal_ganglia	0.973655	3.39651	4.2289	0.000682522	2.34835e-05	0.0894173	0.0110245	0.0636581	2.34366e-63
A2_IPF	ZNF3	Brain_Amygdala	0.973618	-3.32145	-6.63436	0.000895503	3.25912e-11	0.106855	5.8273e-08	0.0544772	1.04877e-40
A2_IPF	ZSCAN21	Artery_Coronary	0.973289	-3.38297	-6.19737	0.00071706	5.74137e-10	0.0886247	1.05954e-06	0.0691054	1.69688e-82
A2_IPF	ZSCAN21	Spleen	0.973087	-3.38297	-6.19737	0.00071706	5.74137e-10	0.0852896	1.04184e-06	0.0661109	9.94107e-79
A2_IPF	ZNF3	Breast_Mammary_Tissue	0.972948	-3.32145	-6.63436	0.000895503	3.25912e-11	0.102432	4.99623e-08	0.0778684	8.98963e-110
A2_IPF	ZNF3	Brain_Frontal_Cortex_BA9	0.972844	-3.32145	-6.63436	0.000895503	3.25912e-11	0.113847	7.73211e-08	0.0587517	1.56199e-54
A2_IPF	ZSCAN21	Stomach	0.972681	-3.38297	-6.19737	0.00071706	5.74137e-10	0.0972407	8.51704e-07	0.0676751	8.04126e-69
A2_IPF	ZNF3	Brain_Cortex	0.972589	3.32145	6.63436	0.000895503	3.25912e-11	0.103727	5.86865e-08	0.0697863	4.00344e-78
A2_IPF	ZSCAN21	Thyroid	0.972358	-3.38297	-6.19737	0.00071706	5.74137e-10	0.0931231	7.71968e-07	0.0689778	1.24981e-74
A2_IPF	CCHCR1	Minor_Salivary_Gland	0.97234	3.30523	-4.35462	0.000948971	1.33296e-05	0.10376	0.00629443	0.0703917	1.11308e-86
A2_IPF	BAG6	Pancreas	0.972318	3.54211	4.4448	0.000396937	8.7974e-06	0.0652802	0.00459774	0.0645741	2.51667e-48
A2_IPF	ZNF3	Testis	0.972275	-3.32145	-6.63436	0.000895503	3.25912e-11	0.131729	8.84478e-08	0.0687245	5.76519e-142
A2_IPF	TRIM4	Brain_Caudate_basal_ganglia	0.972237	3.42134	4.2248	0.000623137	2.39157e-05	0.0950334	0.00997437	0.0631449	4.14689e-60
A2_IPF	TRIM4	Thyroid	0.972124	-3.44514	-4.57124	0.000570772	4.84845e-06	0.081043	0.00313223	0.0689778	1.24981e-74
A2_IPF	TRIM4	Ovary	0.972047	3.49187	4.33127	0.000479648	1.48252e-05	0.0705589	0.00747526	0.0647593	1.91124e-77
A2_IPF	ZNF3	Nerve_Tibial	0.971926	-3.32145	-6.63436	0.000895503	3.25912e-11	0.107784	6.86696e-08	0.0765207	2.76839e-94
A2_IPF	ZSCAN21	Brain_Hippocampus	0.971813	-3.38297	-6.19737	0.00071706	5.74137e-10	0.0988661	1.16059e-06	0.057068	1.2462e-49
A2_IPF	ZNF3	Lung	0.971707	-3.32145	-6.63436	0.000895503	3.25912e-11	0.0967059	6.31325e-08	0.0689413	2.12337e-86
A2_IPF	ZNF3	Spleen	0.971416	3.32145	6.63436	0.000895503	3.25912e-11	0.0984845	6.65329e-08	0.0661109	9.94107e-79
A2_IPF	TRIM4	Pituitary	0.971143	3.54504	4.19264	0.00039256	2.75733e-05	0.0642026	0.0104736	0.055824	1.063e-62
A2_IPF	ZNF3	Cells_EBV-transformed_lymphocytes	0.971133	-3.32145	-6.63436	0.000895503	3.25912e-11	0.0966857	5.82634e-08	0.0696204	4.86263e-81
A2_IPF	ZSCAN21	Brain_Spinal_cord_cervical_c-1	0.971008	-3.38297	-6.19737	0.00071706	5.74137e-10	0.0889745	9.59916e-07	0.0567317	1.1157e-52
A2_IPF	ZSCAN21	Muscle_Skeletal	0.971006	3.27488	5.80432	0.00105705	6.46286e-09	0.128274	1.14048e-05	0.065215	8.06316e-62
A2_IPF	TRIM4	Colon_Sigmoid	0.970973	3.44752	4.2628	0.000565761	2.01884e-05	0.0851071	0.00792222	0.060128	2.91015e-73
A2_IPF	ZNF3	Esophagus_Gastroesophageal_Junction	0.970918	3.32145	6.63436	0.000895503	3.25912e-11	0.107334	6.87205e-08	0.0689497	3.91112e-82
A2_IPF	ZSCAN21	smultixcan	0.970609	-3.12563	-6.65021	0.00174642	2.73315e-11	0.155522	4.91078e-08	0.0957559	0
A2_IPF	ZNF3	Artery_Coronary	0.970042	-3.32145	-6.63436	0.000895503	3.25912e-11	0.102519	7.21742e-08	0.0691054	1.69688e-82
A2_IPF	TRIM4	Artery_Coronary	0.969781	3.44373	4.2593	0.000573753	2.05069e-05	0.078155	0.00920537	0.0691054	1.69688e-82
A2_IPF	TRIM4	Uterus	0.969715	3.40991	3.87819	0.000649842	0.000105235	0.0881974	0.0304839	0.0720973	2.66767e-86
A2_IPF	ZNF3	Ovary	0.969685	-3.32145	-6.63436	0.000895503	3.25912e-11	0.0995064	6.38001e-08	0.0647593	1.91124e-77
A2_IPF	ZNF3	Stomach	0.969501	-3.32145	-6.63436	0.000895503	3.25912e-11	0.109248	5.0892e-08	0.0676751	8.04126e-69
A2_IPF	ZSCAN21	Brain_Cerebellar_Hemisphere	0.969473	3.21881	5.67886	0.00128723	1.35594e-08	0.132342	1.84453e-05	0.0761341	2.29858e-88
A2_IPF	TRIM4	Liver	0.969434	3.34847	4.14303	0.00081259	3.4274e-05	0.107437	0.0137223	0.0694577	9.13574e-65
A2_IPF	CCHCR1	Muscle_Skeletal	0.9694	3.50354	-4.02955	0.000459114	5.58827e-05	0.0778518	0.0234796	0.065215	8.06316e-62
A2_IPF	CDH15	Brain_Cerebellum	0.969334	4.6535	3.25578	3.26349e-06	0.00113083	0.00211343	0.149247	0.0788578	3.06908e-120
A2_IPF	ZNF3	Artery_Aorta	0.969323	3.32145	6.63436	0.000895503	3.25912e-11	0.101795	5.18355e-08	0.0658807	1.96666e-77
A2_IPF	ZNF3	Colon_Sigmoid	0.968956	-3.32145	-6.63436	0.000895503	3.25912e-11	0.113294	5.56331e-08	0.060128	2.91015e-73
A2_IPF	ZSCAN21	Pancreas	0.968701	-3.38297	-6.19737	0.00071706	5.74137e-10	0.0949184	1.20023e-06	0.0645741	2.51667e-48
A2_IPF	PMF1	Liver	0.968365	-3.40191	-3.86242	0.00066917	0.000112269	0.0964066	0.0306659	0.0694577	9.13574e-65
A2_IPF	ZSCAN21	Brain_Cerebellum	0.968355	-3.03523	-6.93109	0.00240352	4.17601e-12	0.187985	9.35537e-09	0.0788578	3.06908e-120
A2_IPF	PMF1	Skin_Sun_Exposed_Lower_leg	0.968341	3.40191	3.86242	0.00066917	0.000112269	0.0865519	0.0344027	0.0704447	6.19823e-113
A2_IPF	TRIM4	Colon_Transverse	0.968294	3.40435	4.21311	0.000663222	2.51877e-05	0.0908976	0.0122006	0.0619759	1.79453e-83
A2_IPF	ZSCAN21	Heart_Left_Ventricle	0.968023	-3.38297	-6.19737	0.00071706	5.74137e-10	0.101089	1.06074e-06	0.0550168	3.13772e-38
A2_IPF	RAB2A	smultixcan	0.967922	-0.608477	-1.5336	3.80071e-07	0.00109386	0.000242927	0.141574	0.0957559	0
A2_IPF	ATP11A	Testis	0.967904	3.442	-4.01433	0.000577431	5.96152e-05	0.101355	0.0249645	0.0687245	5.76519e-142
A2_IPF	TRIM4	Adrenal_Gland	0.967783	3.39935	3.87847	0.00067546	0.000105116	0.0983931	0.0328872	0.0667529	5.34395e-71
A2_IPF	TRIM4	Esophagus_Gastroesophageal_Junction	0.967635	3.40303	4.20757	0.000666425	2.58127e-05	0.0911555	0.010412	0.0689497	3.91112e-82
A2_IPF	ZSCAN21	Brain_Cortex	0.967466	3.22746	5.69515	0.00124897	1.23261e-08	0.128435	1.61422e-05	0.0697863	4.00344e-78
A2_IPF	ZSCAN21	Esophagus_Muscularis	0.967256	-3.38297	-6.19737	0.00071706	5.74137e-10	0.0955036	9.57575e-07	0.0643404	4.09706e-65
A2_IPF	ZNF3	Whole_Blood	0.96718	-3.32145	-6.63436	0.000895503	3.25912e-11	0.107647	5.96093e-08	0.0640669	5.04779e-48
A2_IPF	BAG6	smultixcan	0.967068	-2.79215	-3.74767	0.00106508	4.45075e-05	0.119793	0.0152372	0.0957559	0
A2_IPF	TRIM4	Whole_Blood	0.966954	3.43655	4.25313	0.000589168	2.10805e-05	0.0867997	0.0101236	0.0640669	5.04779e-48
A2_IPF	PMF1	smultixcan	0.966775	3.40282	3.87476	0.000649644	0.00010336	0.0880106	0.0290978	0.0957559	0
A2_IPF	ZSCAN21	Vagina	0.966709	3.32023	5.87394	0.000899427	4.2556e-09	0.110962	8.46184e-06	0.0615991	2.58803e-52
A2_IPF	ZSCAN21	Brain_Anterior_cingulate_cortex_BA24	0.966297	3.21782	5.55925	0.0012917	2.7093e-08	0.148371	5.31631e-05	0.0630496	1.38675e-56
A2_IPF	ATP11A	Adrenal_Gland	0.966292	-3.442	4.01433	0.000577431	5.96152e-05	0.0914677	0.0229557	0.0667529	5.34395e-71
A2_IPF	ATP11A	Heart_Atrial_Appendage	0.965991	3.442	-4.01433	0.000577431	5.96152e-05	0.0875489	0.0223389	0.0667869	6.28359e-75
A2_IPF	PMF1	Prostate	0.965358	-3.40191	-3.86242	0.00066917	0.000112269	0.084942	0.0297582	0.0701474	9.828e-102
A2_IPF	ZNF3	Pancreas	0.9652	-3.32145	-6.63436	0.000895503	3.25912e-11	0.108508	7.43257e-08	0.0645741	2.51667e-48
A2_IPF	CCHCR1	Brain_Spinal_cord_cervical_c-1	0.965137	5.16132	-3.25367	2.45219e-07	0.00113926	0.000240773	0.162601	0.0567317	1.1157e-52
A2_IPF	PMF1	Minor_Salivary_Gland	0.965046	-3.40191	-3.86242	0.00066917	0.000112269	0.0850844	0.0328196	0.0703917	1.11308e-86
A2_IPF	ATP11A	Nerve_Tibial	0.964934	3.442	-4.01433	0.000577431	5.96152e-05	0.0850146	0.0237996	0.0765207	2.76839e-94
A2_IPF	PMF1	Brain_Nucleus_accumbens_basal_ganglia	0.964471	3.40191	3.86242	0.00066917	0.000112269	0.0884635	0.0375526	0.0636581	2.34366e-63
A2_IPF	TRIM4	Pancreas	0.96346	3.43745	4.24943	0.000587226	2.1432e-05	0.0856926	0.00896071	0.0645741	2.51667e-48
A2_IPF	PMF1	Cells_Cultured_fibroblasts	0.963432	3.40191	3.86242	0.00066917	0.000112269	0.0917754	0.0318906	0.0706639	2.81789e-84
A2_IPF	PMF1	Adipose_Visceral_Omentum	0.963326	-3.40191	-3.86242	0.00066917	0.000112269	0.0881871	0.0362639	0.0679441	2.97063e-89
A2_IPF	PMF1	Brain_Cortex	0.962591	3.32719	4.04405	0.000877266	5.25366e-05	0.103727	0.0199162	0.0697863	4.00344e-78
A2_IPF	PMF1	Esophagus_Mucosa	0.962547	3.40191	3.86242	0.00066917	0.000112269	0.0821108	0.0314043	0.069395	4.874e-88
A2_IPF	PMF1	Breast_Mammary_Tissue	0.96235	-3.40191	-3.86242	0.00066917	0.000112269	0.0880454	0.0314685	0.0778684	8.98963e-110
A2_IPF	PMF1	Brain_Cerebellar_Hemisphere	0.961726	3.40191	3.86242	0.00066917	0.000112269	0.0846164	0.0310725	0.0761341	2.29858e-88
A2_IPF	PMF1	Small_Intestine_Terminal_Ileum	0.961663	-3.40191	-3.86242	0.00066917	0.000112269	0.0827228	0.0326636	0.067258	3.81542e-83
A2_IPF	TCF19	Brain_Cerebellum	0.961332	-5.92031	3.04862	3.21336e-09	0.00229895	4.72949e-06	0.214225	0.0788578	3.06908e-120
A2_IPF	BAG6	Brain_Nucleus_accumbens_basal_ganglia	0.961286	3.14604	4.19672	0.00165498	2.70808e-05	0.15646	0.0118796	0.0636581	2.34366e-63
A2_IPF	ZSCAN21	Adipose_Visceral_Omentum	0.960978	-3.03523	-6.93109	0.00240352	4.17601e-12	0.185332	6.87291e-09	0.0679441	2.97063e-89
A2_IPF	PMF1	Heart_Atrial_Appendage	0.960873	3.40191	3.86242	0.00066917	0.000112269	0.095368	0.0346448	0.0667869	6.28359e-75
A2_IPF	PMF1	Brain_Caudate_basal_ganglia	0.960794	3.40191	3.86242	0.00066917	0.000112269	0.0985431	0.0355406	0.0631449	4.14689e-60
A2_IPF	TRIM4	Heart_Left_Ventricle	0.960252	3.42947	4.24579	0.000604754	2.17822e-05	0.0973422	0.0104633	0.0550168	3.13772e-38
A2_IPF	PMF1	Colon_Transverse	0.960085	-3.40191	-3.86242	0.00066917	0.000112269	0.0908976	0.0370246	0.0619759	1.79453e-83
A2_IPF	PMF1	Cells_EBV-transformed_lymphocytes	0.960022	-3.40191	-3.86242	0.00066917	0.000112269	0.0788092	0.0281981	0.0696204	4.86263e-81
A2_IPF	PMF1	Brain_Hypothalamus	0.959965	3.40191	3.86242	0.00066917	0.000112269	0.0955666	0.0323166	0.0599014	8.66488e-57
A2_IPF	PMF1	Uterus	0.959797	-3.40191	-3.86242	0.00066917	0.000112269	0.0882373	0.0304839	0.0720973	2.66767e-86
A2_IPF	RHEB	Skin_Sun_Exposed_Lower_leg	0.959688	3.61589	3.45074	0.000299313	0.000559061	0.0501564	0.0995598	0.0704447	6.19823e-113
A2_IPF	ZSCAN21	Skin_Not_Sun_Exposed_Suprapubic	0.959516	-3.03523	-6.93109	0.00240352	4.17601e-12	0.181506	9.11127e-09	0.0684793	6.69735e-85
A2_IPF	PMF1	Brain_Amygdala	0.959175	-3.40191	-3.86242	0.00066917	0.000112269	0.0893219	0.0311103	0.0544772	1.04877e-40
A2_IPF	ATP11A	Pituitary	0.959038	3.442	-4.01433	0.000577431	5.96152e-05	0.0853168	0.0200318	0.055824	1.063e-62
A2_IPF	PMF1	Brain_Anterior_cingulate_cortex_BA24	0.958815	-3.40191	-3.86242	0.00066917	0.000112269	0.103421	0.0362137	0.0630496	1.38675e-56
A2_IPF	NCOR1	Brain_Cerebellum	0.958785	3.94012	3.21679	8.14419e-05	0.00129631	0.0218407	0.164382	0.0788578	3.06908e-120
A2_IPF	PMF1	Testis	0.958397	-3.40191	-3.86242	0.00066917	0.000112269	0.110839	0.0385567	0.0687245	5.76519e-142
A2_IPF	PMF1	Adipose_Subcutaneous	0.958327	3.40191	3.86242	0.00066917	0.000112269	0.082105	0.0352569	0.0713122	3.32986e-95
A2_IPF	PMF1	Colon_Sigmoid	0.958325	3.40191	3.86242	0.00066917	0.000112269	0.0935562	0.0290464	0.060128	2.91015e-73
A2_IPF	ZSCAN21	Small_Intestine_Terminal_Ileum	0.958249	3.08405	5.40442	0.00204201	6.50177e-08	0.160991	8.66713e-05	0.067258	3.81542e-83
A2_IPF	PMF1	Esophagus_Gastroesophageal_Junction	0.958239	3.40191	3.86242	0.00066917	0.000112269	0.0911555	0.0326626	0.0689497	3.91112e-82
A2_IPF	PMF1	Muscle_Skeletal	0.958223	-3.40191	-3.86242	0.00066917	0.000112269	0.103625	0.0349733	0.065215	8.06316e-62
A2_IPF	PMF1	Spleen	0.958134	3.40191	3.86242	0.00066917	0.000112269	0.0808132	0.0342714	0.0661109	9.94107e-79
A2_IPF	USP34	Breast_Mammary_Tissue	0.958067	-4.52467	-3.08569	6.04907e-06	0.0020308	0.00244197	0.21564	0.0778684	8.98963e-110
A2_IPF	PMF1	Brain_Frontal_Cortex_BA9	0.958064	3.40191	3.86242	0.00066917	0.000112269	0.0955474	0.0337702	0.0587517	1.56199e-54
A2_IPF	CCHCR1	Prostate	0.957887	-5.18762	3.11402	2.12995e-07	0.00184554	0.000189968	0.194168	0.0701474	9.828e-102
A2_IPF	PMF1	Adrenal_Gland	0.957752	3.40191	3.86242	0.00066917	0.000112269	0.0982203	0.033566	0.0667529	5.34395e-71
A2_IPF	RHEB	Prostate	0.95762	-3.61589	-3.45074	0.000299313	0.000559061	0.0514445	0.0924933	0.0701474	9.828e-102
A2_IPF	PMF1	Artery_Coronary	0.957528	-3.40191	-3.86242	0.00066917	0.000112269	0.0853391	0.0351826	0.0691054	1.69688e-82
A2_IPF	ZSCAN21	Uterus	0.957115	-3.03523	-6.93109	0.00240352	4.17601e-12	0.183881	6.65322e-09	0.0720973	2.66767e-86
A2_IPF	USP34	Brain_Cerebellum	0.957107	-4.52467	-3.08569	6.04907e-06	0.0020308	0.00353784	0.203605	0.0788578	3.06908e-120
A2_IPF	PMF1	Lung	0.956876	-3.40191	-3.86242	0.00066917	0.000112269	0.0821187	0.0353167	0.0689413	2.12337e-86
A2_IPF	TRIM4	smultixcan	0.956835	-2.31202	-3.0114	0.00121891	7.83273e-05	0.128238	0.0231216	0.0957559	0
A2_IPF	TRIM4	Stomach	0.956516	3.32641	4.11355	0.000879716	3.8962e-05	0.108584	0.0137615	0.0676751	8.04126e-69
A2_IPF	ZSCAN21	Adrenal_Gland	0.956122	-3.01829	-5.27915	0.00254207	1.29782e-07	0.210542	0.000177182	0.0667529	5.34395e-71
A2_IPF	NCOR1	Skin_Sun_Exposed_Lower_leg	0.956016	3.94012	3.21679	8.14419e-05	0.00129631	0.0192491	0.165459	0.0704447	6.19823e-113
A2_IPF	RHEB	Liver	0.955899	3.61589	3.45074	0.000299313	0.000559061	0.0512513	0.0888742	0.0694577	9.13574e-65
A2_IPF	USP34	Prostate	0.955874	-4.52467	-3.08569	6.04907e-06	0.0020308	0.00332699	0.207366	0.0701474	9.828e-102
A2_IPF	PMF1	Brain_Hippocampus	0.955853	3.40191	3.86242	0.00066917	0.000112269	0.0952261	0.036724	0.057068	1.2462e-49
A2_IPF	PMF1	Artery_Aorta	0.955827	3.40191	3.86242	0.00066917	0.000112269	0.0893747	0.0351933	0.0658807	1.96666e-77
A2_IPF	PMF1	Nerve_Tibial	0.955688	-3.40191	-3.86242	0.00066917	0.000112269	0.09281	0.0376112	0.0765207	2.76839e-94
A2_IPF	PMF1	Brain_Spinal_cord_cervical_c-1	0.955584	-3.40191	-3.86242	0.00066917	0.000112269	0.0848981	0.0364983	0.0567317	1.1157e-52
A2_IPF	PMF1	Whole_Blood	0.955575	3.40191	3.86242	0.00066917	0.000112269	0.0942996	0.0332168	0.0640669	5.04779e-48
A2_IPF	CCHCR1	Pancreas	0.955536	3.30947	-4.15948	0.000934727	3.18976e-05	0.110994	0.0125029	0.0645741	2.51667e-48
A2_IPF	PMF1	Ovary	0.955467	-3.40191	-3.86242	0.00066917	0.000112269	0.0858385	0.0381245	0.0647593	1.91124e-77
A2_IPF	RHEB	Esophagus_Mucosa	0.955053	3.61589	3.45074	0.000299313	0.000559061	0.0451597	0.0961239	0.069395	4.874e-88
A2_IPF	NCOR1	Breast_Mammary_Tissue	0.955012	-3.94012	-3.21679	8.14419e-05	0.00129631	0.0195488	0.163897	0.0778684	8.98963e-110
A2_IPF	ZSCAN21	Prostate	0.955011	-2.95656	-6.88214	0.00311092	5.89607e-12	0.202741	1.12002e-08	0.0701474	9.828e-102
A2_IPF	PMF1	Kidney_Cortex	0.954818	3.40191	3.86242	0.00066917	0.000112269	0.0815561	0.0365441	0.054106	3.53128e-39
A2_IPF	TCF19	Skin_Sun_Exposed_Lower_leg	0.954785	6.17241	-3.03287	6.72562e-10	0.00242243	7.62618e-07	0.235411	0.0704447	6.19823e-113
A2_IPF	NCOR1	Prostate	0.954474	-3.94012	-3.21679	8.14419e-05	0.00129631	0.0206737	0.159442	0.0701474	9.828e-102
A2_IPF	ZSCAN21	Lung	0.954417	-3.03523	-6.93109	0.00240352	4.17601e-12	0.1764	9.60612e-09	0.0689413	2.12337e-86
A2_IPF	TCF19	Colon_Transverse	0.954372	6.2306	-3.11086	4.64654e-10	0.00186543	7.24484e-07	0.217205	0.0619759	1.79453e-83
A2_IPF	PMF1	Brain_Putamen_basal_ganglia	0.954334	3.47732	4.0814	0.000506445	4.47657e-05	0.0794021	0.0192882	0.0559349	6.53479e-37
A2_IPF	USP34	smultixcan	0.954102	-4.13122	-2.81737	6.04907e-06	0.0020308	0.00256835	0.202466	0.0957559	0
A2_IPF	ZSWIM7	Brain_Cerebellum	0.953879	3.8064	3.19207	0.000141004	0.00141255	0.0313066	0.171983	0.0788578	3.06908e-120
A2_IPF	PMF1	Stomach	0.953877	-3.40191	-3.86242	0.00066917	0.000112269	0.0930211	0.0329793	0.0676751	8.04126e-69
A2_IPF	TCF19	Esophagus_Mucosa	0.953708	-6.22326	3.021	4.86937e-10	0.00251937	5.53835e-07	0.215511	0.069395	4.874e-88
A2_IPF	DPP9	Brain_Cerebellum	0.953421	4.345	3.02773	1.39275e-05	0.00246402	0.00644246	0.2202	0.0788578	3.06908e-120
A2_IPF	CCHCR1	Pituitary	0.953411	3.34079	-4.03998	0.000835401	5.34547e-05	0.106209	0.018314	0.055824	1.063e-62
A2_IPF	RHEB	Adipose_Visceral_Omentum	0.953373	-3.61589	-3.45074	0.000299313	0.000559061	0.048512	0.102234	0.0679441	2.97063e-89
A2_IPF	BAG6	Minor_Salivary_Gland	0.953321	-3.41133	-3.60092	0.000646479	0.000317088	0.0845286	0.0668244	0.0703917	1.11308e-86
A2_IPF	RHEB	smultixcan	0.953292	3.62523	3.40116	0.000267446	0.000613249	0.0478842	0.101664	0.0957559	0
A2_IPF	TCF19	Uterus	0.953212	-6.42606	3.07287	1.30951e-10	0.00212009	2.22945e-07	0.219333	0.0720973	2.66767e-86
A2_IPF	TCF19	Brain_Spinal_cord_cervical_c-1	0.952811	-5.8339	3.08874	5.41458e-09	0.00201005	6.79319e-06	0.225116	0.0567317	1.1157e-52
A2_IPF	TRIM4	Esophagus_Muscularis	0.952586	3.32809	4.11223	0.000874433	3.91847e-05	0.104792	0.0148532	0.0643404	4.09706e-65
A2_IPF	NCOR1	Liver	0.952396	3.94012	3.21679	8.14419e-05	0.00129631	0.0200261	0.156572	0.0694577	9.13574e-65
A2_IPF	RHEB	Brain_Nucleus_accumbens_basal_ganglia	0.952319	3.61589	3.45074	0.000299313	0.000559061	0.0551784	0.104615	0.0636581	2.34366e-63
A2_IPF	NCOR1	Esophagus_Mucosa	0.952217	3.94012	3.21679	8.14419e-05	0.00129631	0.0202387	0.159631	0.069395	4.874e-88
A2_IPF	NCOR1	Brain_Cortex	0.951884	3.94012	3.21679	8.14419e-05	0.00129631	0.0223885	0.165399	0.0697863	4.00344e-78
A2_IPF	PMF1	Thyroid	0.951762	-3.40191	-3.86242	0.00066917	0.000112269	0.0890543	0.0320205	0.0689778	1.24981e-74
A2_IPF	ZSCAN21	Brain_Frontal_Cortex_BA9	0.951535	-2.96905	-5.17317	0.00298722	2.30156e-07	0.219788	0.000316126	0.0587517	1.56199e-54
A2_IPF	RHEB	Cells_Cultured_fibroblasts	0.951039	3.61589	3.45074	0.000299313	0.000559061	0.0515515	0.0963531	0.0706639	2.81789e-84
A2_IPF	TRIM4	Vagina	0.950804	3.3042	4.09164	0.000952481	4.28336e-05	0.115386	0.0168099	0.0615991	2.58803e-52
A2_IPF	TCF19	Cells_EBV-transformed_lymphocytes	0.950759	-6.15752	3.09148	7.38935e-10	0.00199163	9.85034e-07	0.192626	0.0696204	4.86263e-81
A2_IPF	RHEB	Adipose_Subcutaneous	0.950427	3.61589	3.45074	0.000299313	0.000559061	0.0469541	0.102864	0.0713122	3.32986e-95
A2_IPF	PMF1	Artery_Tibial	0.950423	-3.40191	-3.86242	0.00066917	0.000112269	0.0979193	0.0342472	0.0643659	2.77849e-69
A2_IPF	USP34	Brain_Cortex	0.950419	-4.52467	-3.08569	6.04907e-06	0.0020308	0.00322986	0.213538	0.0697863	4.00344e-78
A2_IPF	CCHCR1	Brain_Anterior_cingulate_cortex_BA24	0.950411	-4.93954	3.11945	7.83066e-07	0.00181186	0.000889524	0.224438	0.0630496	1.38675e-56
A2_IPF	DPP9	Skin_Sun_Exposed_Lower_leg	0.950221	4.345	3.66791	1.39275e-05	0.00024454	0.00504012	0.0574655	0.0704447	6.19823e-113
A2_IPF	PMF1	Brain_Substantia_nigra	0.95011	-3.40191	-3.86242	0.00066917	0.000112269	0.0958011	0.0314072	0.0589703	2.26535e-37
A2_IPF	NCOR1	smultixcan	0.950088	-3.94012	-3.21679	8.14419e-05	0.00129631	0.020298	0.157438	0.0957559	0
A2_IPF	RHEB	Artery_Coronary	0.949949	-3.61589	-3.45074	0.000299313	0.000559061	0.0479066	0.10148	0.0691054	1.69688e-82
A2_IPF	ZSCAN21	Adipose_Subcutaneous	0.949854	-2.95656	-6.88214	0.00311092	5.89607e-12	0.204909	1.00247e-08	0.0713122	3.32986e-95
A2_IPF	USP34	Cells_EBV-transformed_lymphocytes	0.949816	-4.52467	-3.08569	6.04907e-06	0.0020308	0.0026879	0.194082	0.0696204	4.86263e-81
A2_IPF	ZSCAN21	Nerve_Tibial	0.94968	-2.95656	-6.88214	0.00311092	5.89607e-12	0.217232	1.31538e-08	0.0765207	2.76839e-94
A2_IPF	ZSCAN21	Brain_Amygdala	0.949591	-2.95656	-6.88214	0.00311092	5.89607e-12	0.221249	1.15964e-08	0.0544772	1.04877e-40
A2_IPF	RHEB	Brain_Caudate_basal_ganglia	0.949325	3.61589	3.45074	0.000299313	0.000559061	0.0570023	0.0972802	0.0631449	4.14689e-60
A2_IPF	RHEB	Esophagus_Gastroesophageal_Junction	0.949138	3.61589	3.45074	0.000299313	0.000559061	0.0502306	0.0933714	0.0689497	3.91112e-82
A2_IPF	NCOR1	Cells_EBV-transformed_lymphocytes	0.949036	-3.94012	-3.21679	8.14419e-05	0.00129631	0.0195774	0.147001	0.0696204	4.86263e-81
A2_IPF	USP34	Artery_Coronary	0.949033	-4.52467	-3.08569	6.04907e-06	0.0020308	0.00328198	0.210153	0.0691054	1.69688e-82
A2_IPF	RHEB	Heart_Atrial_Appendage	0.948941	3.61589	3.45074	0.000299313	0.000559061	0.0581732	0.102665	0.0667869	6.28359e-75
A2_IPF	USP34	Testis	0.948891	4.52467	3.08569	6.04907e-06	0.0020308	0.00395475	0.245915	0.0687245	5.76519e-142
A2_IPF	TCF19	Brain_Cerebellar_Hemisphere	0.948857	-6.34684	3.08558	2.19778e-10	0.00203157	3.64207e-07	0.204712	0.0761341	2.29858e-88
A2_IPF	NCOR1	Adipose_Subcutaneous	0.948567	3.94012	3.21679	8.14419e-05	0.00129631	0.018261	0.163551	0.0713122	3.32986e-95
A2_IPF	PMF1	Esophagus_Muscularis	0.948462	3.40191	3.86242	0.00066917	0.000112269	0.0917959	0.0309602	0.0643404	4.09706e-65
A2_IPF	TCF19	Cells_Cultured_fibroblasts	0.94836	-6.31205	3.06924	2.75372e-10	0.00214605	5.09851e-07	0.211015	0.0706639	2.81789e-84
A2_IPF	PMF1	Pituitary	0.948313	3.40191	3.86242	0.00066917	0.000112269	0.0942606	0.0306512	0.055824	1.063e-62
A2_IPF	NCOR1	Cells_Cultured_fibroblasts	0.948266	-3.94012	-3.21679	8.14419e-05	0.00129631	0.0215414	0.165701	0.0706639	2.81789e-84
A2_IPF	USP34	Small_Intestine_Terminal_Ileum	0.948234	-4.52467	-3.08569	6.04907e-06	0.0020308	0.00350174	0.217296	0.067258	3.81542e-83
A2_IPF	RHEB	Brain_Hypothalamus	0.948098	3.61589	3.45074	0.000299313	0.000559061	0.0555507	0.0988219	0.0599014	8.66488e-57
A2_IPF	CCHCR1	Cells_EBV-transformed_lymphocytes	0.94808	-5.82163	3.06005	5.82781e-09	0.00221303	7.02843e-06	0.201366	0.0696204	4.86263e-81
A2_IPF	NCOR1	Small_Intestine_Terminal_Ileum	0.947611	-3.94012	-3.21679	8.14419e-05	0.00129631	0.0199759	0.17547	0.067258	3.81542e-83
A2_IPF	PMF1	Vagina	0.947584	3.40191	3.86242	0.00066917	0.000112269	0.0932913	0.0341687	0.0615991	2.58803e-52
A2_IPF	ZSCAN21	Esophagus_Mucosa	0.947525	-2.95656	-6.88214	0.00311092	5.89607e-12	0.20515	1.203e-08	0.069395	4.874e-88
A2_IPF	TCF19	Ovary	0.947506	-6.42983	3.10478	1.2775e-10	0.00190422	2.56051e-07	0.220803	0.0647593	1.91124e-77
A2_IPF	PMF1	Pancreas	0.947375	3.40191	3.86242	0.00066917	0.000112269	0.0914271	0.0339323	0.0645741	2.51667e-48
A2_IPF	USP34	Colon_Transverse	0.947201	-4.52467	-3.08569	6.04907e-06	0.0020308	0.00360118	0.222843	0.0619759	1.79453e-83
A2_IPF	RHEB	Lung	0.947136	-3.61589	-3.45074	0.000299313	0.000559061	0.0451354	0.100372	0.0689413	2.12337e-86
A2_IPF	TULP1	smultixcan	0.947071	2.80912	4.55413	0.00496777	5.26039e-06	0.257562	0.00310487	0.0957559	0
A2_IPF	NCOR1	Colon_Transverse	0.947069	-3.94012	-3.21679	8.14419e-05	0.00129631	0.0224088	0.171696	0.0619759	1.79453e-83
A2_IPF	CCHCR1	Testis	0.946929	3.15166	-3.86504	0.00162343	0.000111071	0.183522	0.0385567	0.0687245	5.76519e-142
A2_IPF	TCF19	Stomach	0.946843	-5.90306	3.06122	3.56818e-09	0.00220437	4.08713e-06	0.230287	0.0676751	8.04126e-69
A2_IPF	TCF19	Minor_Salivary_Gland	0.946666	-5.92031	3.04862	3.21336e-09	0.00229895	4.31613e-06	0.224726	0.0703917	1.11308e-86
A2_IPF	NCOR1	Brain_Hippocampus	0.946551	3.94012	3.21679	8.14419e-05	0.00129631	0.0223694	0.184775	0.057068	1.2462e-49
A2_IPF	TCF19	Artery_Coronary	0.946089	-5.92031	3.04862	3.21336e-09	0.00229895	3.80974e-06	0.225937	0.0691054	1.69688e-82
A2_IPF	USP34	Uterus	0.946034	-4.52467	-3.08569	6.04907e-06	0.0020308	0.00289647	0.217144	0.0720973	2.66767e-86
A2_IPF	NCOR1	Testis	0.945736	3.94012	3.21679	8.14419e-05	0.00129631	0.0281558	0.194929	0.0687245	5.76519e-142
A2_IPF	NCOR1	Minor_Salivary_Gland	0.94572	3.94012	3.21679	8.14419e-05	0.00129631	0.0197367	0.163741	0.0703917	1.11308e-86
A2_IPF	NCOR1	Esophagus_Gastroesophageal_Junction	0.945613	3.94012	3.21679	8.14419e-05	0.00129631	0.020889	0.157316	0.0689497	3.91112e-82
A2_IPF	USP34	Ovary	0.945545	-4.52467	-3.08569	6.04907e-06	0.0020308	0.00312883	0.226789	0.0647593	1.91124e-77
A2_IPF	TCF19	Spleen	0.945535	-5.92031	3.04862	3.21336e-09	0.00229895	3.7513e-06	0.218923	0.0661109	9.94107e-79
A2_IPF	USP34	Adipose_Subcutaneous	0.945158	-4.52467	-3.08569	6.04907e-06	0.0020308	0.00270722	0.214526	0.0713122	3.32986e-95
A2_IPF	RHEB	Brain_Frontal_Cortex_BA9	0.945151	3.61589	3.45074	0.000299313	0.000559061	0.0566287	0.102027	0.0587517	1.56199e-54
A2_IPF	TCF19	Breast_Mammary_Tissue	0.945086	-5.45707	2.94575	4.84046e-08	0.00322171	4.09422e-05	0.259496	0.0778684	8.98963e-110
A2_IPF	NCOR1	Brain_Nucleus_accumbens_basal_ganglia	0.945021	3.94012	3.21679	8.14419e-05	0.00129631	0.0247827	0.183535	0.0636581	2.34366e-63
A2_IPF	RHEB	Artery_Aorta	0.945019	3.61589	3.45074	0.000299313	0.000559061	0.0507872	0.10039	0.0658807	1.96666e-77
A2_IPF	BAG6	Heart_Left_Ventricle	0.944511	3.19991	4.23386	0.00137472	2.29712e-05	0.140164	0.0108181	0.0550168	3.13772e-38
A2_IPF	TCF19	Artery_Aorta	0.944341	6.28436	-3.0175	3.292e-10	0.0025487	3.93077e-07	0.241837	0.0658807	1.96666e-77
A2_IPF	RHEB	Ovary	0.944309	3.61589	3.45074	0.000299313	0.000559061	0.0489728	0.108801	0.0647593	1.91124e-77
A2_IPF	ZKSCAN1	smultixcan	0.944264	-2.77295	-4.36933	0.00555505	1.24627e-05	0.271308	0.00583404	0.0957559	0
A2_IPF	TCF19	Adipose_Subcutaneous	0.94411	-6.18631	2.94524	6.15884e-10	0.00322702	6.07296e-07	0.267205	0.0713122	3.32986e-95
A2_IPF	ZSCAN21	Kidney_Cortex	0.94389	-2.94441	-5.15275	0.00323571	2.56687e-07	0.216342	0.000311731	0.054106	3.53128e-39
A2_IPF	CCHCR1	Esophagus_Muscularis	0.943762	3.15512	-4.17064	0.00160429	3.03745e-05	0.147489	0.0122318	0.0643404	4.09706e-65
A2_IPF	ZSCAN21	Colon_Sigmoid	0.943695	-2.95656	-6.88214	0.00311092	5.89607e-12	0.233987	1.11829e-08	0.060128	2.91015e-73
A2_IPF	USP34	Lung	0.943483	-4.52467	-3.08569	6.04907e-06	0.0020308	0.00217449	0.210632	0.0689413	2.12337e-86
A2_IPF	USP34	Esophagus_Gastroesophageal_Junction	0.943476	-4.52467	-3.08569	6.04907e-06	0.0020308	0.00322852	0.19867	0.0689497	3.91112e-82
A2_IPF	NCOR1	Brain_Anterior_cingulate_cortex_BA24	0.943413	-3.94012	-3.21679	8.14419e-05	0.00129631	0.0264326	0.190777	0.0630496	1.38675e-56
A2_IPF	USP34	Artery_Aorta	0.943347	-4.52467	-3.08569	6.04907e-06	0.0020308	0.00304713	0.216706	0.0658807	1.96666e-77
A2_IPF	NCOR1	Heart_Atrial_Appendage	0.943201	-3.94012	-3.21679	8.14419e-05	0.00129631	0.0228978	0.176375	0.0667869	6.28359e-75
A2_IPF	ZSCAN21	Artery_Aorta	0.943093	-2.95656	-6.88214	0.00311092	5.89607e-12	0.214031	1.03647e-08	0.0658807	1.96666e-77
A2_IPF	RHEB	Kidney_Cortex	0.943062	3.61589	3.45074	0.000299313	0.000559061	0.0478927	0.103458	0.054106	3.53128e-39
A2_IPF	NCOR1	Brain_Caudate_basal_ganglia	0.942937	3.94012	3.21679	8.14419e-05	0.00129631	0.0224222	0.165343	0.0631449	4.14689e-60
A2_IPF	ZSWIM7	Skin_Sun_Exposed_Lower_leg	0.942933	3.58994	3.1991	0.000330751	0.0013786	0.0531803	0.172026	0.0704447	6.19823e-113
A2_IPF	NCOR1	Lung	0.942914	-3.94012	-3.21679	8.14419e-05	0.00129631	0.0167535	0.16452	0.0689413	2.12337e-86
A2_IPF	TCF19	Adipose_Visceral_Omentum	0.942652	-5.92031	3.04862	3.21336e-09	0.00229895	3.46089e-06	0.235891	0.0679441	2.97063e-89
A2_IPF	ZSWIM7	Prostate	0.942546	-3.58952	-3.21954	0.000331284	0.00128395	0.0541207	0.159117	0.0701474	9.828e-102
A2_IPF	NCOR1	Skin_Not_Sun_Exposed_Suprapubic	0.942525	3.94012	3.21679	8.14419e-05	0.00129631	0.0202918	0.162781	0.0684793	6.69735e-85
A2_IPF	USP34	Brain_Cerebellar_Hemisphere	0.942407	-4.52467	-3.08569	6.04907e-06	0.0020308	0.00312819	0.204712	0.0761341	2.29858e-88
A2_IPF	USP34	Nerve_Tibial	0.942216	-4.52467	-3.08569	6.04907e-06	0.0020308	0.00291307	0.234339	0.0765207	2.76839e-94
A2_IPF	PMF1	Heart_Left_Ventricle	0.942188	3.40191	3.86242	0.00066917	0.000112269	0.0976315	0.038496	0.0550168	3.13772e-38
A2_IPF	NCOR1	Brain_Hypothalamus	0.941603	3.94012	3.21679	8.14419e-05	0.00129631	0.0248043	0.168842	0.0599014	8.66488e-57
A2_IPF	NCOR1	Artery_Aorta	0.941555	-3.94012	-3.21679	8.14419e-05	0.00129631	0.0215214	0.167169	0.0658807	1.96666e-77
A2_IPF	TCF19	Colon_Sigmoid	0.941483	-5.87071	3.03924	4.33942e-09	0.00237178	5.50689e-06	0.22043	0.060128	2.91015e-73
A2_IPF	NCOR1	Artery_Coronary	0.941401	3.94012	3.21679	8.14419e-05	0.00129631	0.0203782	0.164233	0.0691054	1.69688e-82
A2_IPF	TCF19	Esophagus_Gastroesophageal_Junction	0.941319	-6.21998	2.96032	4.9722e-10	0.00307324	6.94022e-07	0.241121	0.0689497	3.91112e-82
A2_IPF	USP34	Stomach	0.941303	-4.52467	-3.08569	6.04907e-06	0.0020308	0.00309324	0.221514	0.0676751	8.04126e-69
A2_IPF	NCOR1	Muscle_Skeletal	0.9412	-3.94012	-3.21679	8.14419e-05	0.00129631	0.0232198	0.175966	0.065215	8.06316e-62
A2_IPF	TCF19	Prostate	0.941189	-6.04655	2.8977	1.47976e-09	0.00375906	2.07261e-06	0.277611	0.0701474	9.828e-102
A2_IPF	ZSWIM7	Breast_Mammary_Tissue	0.941184	-3.58952	-3.21954	0.000331284	0.00128395	0.0513924	0.16351	0.0778684	8.98963e-110
A2_IPF	USP34	Muscle_Skeletal	0.94093	-4.52467	-3.08569	6.04907e-06	0.0020308	0.00348146	0.228664	0.065215	8.06316e-62
A2_IPF	MCM7	Skin_Not_Sun_Exposed_Suprapubic	0.940771	-2.85054	-4.48045	0.00436457	7.44874e-06	0.239512	0.0043338	0.0684793	6.69735e-85
A2_IPF	DPP9	Testis	0.940454	5.68259	2.93804	1.32669e-08	0.00330291	2.60316e-05	0.300218	0.0687245	5.76519e-142
A2_IPF	BAG6	Liver	0.939975	-2.74782	-4.50954	0.00599927	6.49693e-06	0.297785	0.00369641	0.0694577	9.13574e-65
A2_IPF	NCOR1	Colon_Sigmoid	0.939837	3.94012	3.21679	8.14419e-05	0.00129631	0.0218584	0.151562	0.060128	2.91015e-73
A2_IPF	NCOR1	Ovary	0.939807	3.94012	3.21679	8.14419e-05	0.00129631	0.0217065	0.180502	0.0647593	1.91124e-77
A2_IPF	NCOR1	Stomach	0.939786	-3.94012	-3.21679	8.14419e-05	0.00129631	0.0211638	0.16436	0.0676751	8.04126e-69
A2_IPF	ZSWIM7	smultixcan	0.9393	-1.08294	-0.961115	0.000294789	0.00125015	0.0510416	0.154129	0.0957559	0
A2_IPF	ZSWIM7	Liver	0.938946	3.62919	3.19144	0.000284312	0.00141563	0.0492156	0.166337	0.0694577	9.13574e-65
A2_IPF	ZKSCAN1	Skin_Sun_Exposed_Lower_leg	0.938731	-2.77295	-4.36933	0.00555505	1.24627e-05	0.27338	0.0057768	0.0704447	6.19823e-113
A2_IPF	TCF19	Artery_Tibial	0.938553	-5.92031	3.04862	3.21336e-09	0.00229895	3.08993e-06	0.225906	0.0643659	2.77849e-69
A2_IPF	RHEB	Pituitary	0.938278	-3.61589	-3.45074	0.000299313	0.000559061	0.053926	0.100189	0.055824	1.063e-62
A2_IPF	NCOR1	Nerve_Tibial	0.93824	3.94012	3.21679	8.14419e-05	0.00129631	0.0208787	0.186935	0.0765207	2.76839e-94
A2_IPF	CCHCR1	Breast_Mammary_Tissue	0.937838	4.73863	-2.78153	2.15165e-06	0.00541034	0.00119433	0.31603	0.0778684	8.98963e-110
A2_IPF	CCHCR1	Uterus	0.937767	2.87644	-4.33386	0.00402184	1.46515e-05	0.242616	0.00590954	0.0720973	2.66767e-86
A2_IPF	NCOR1	Brain_Frontal_Cortex_BA9	0.937637	3.94012	3.21679	8.14419e-05	0.00129631	0.0249917	0.183858	0.0587517	1.56199e-54
A2_IPF	ZSWIM7	Brain_Cortex	0.937511	3.58952	3.21954	0.000331284	0.00128395	0.0525606	0.165399	0.0697863	4.00344e-78
A2_IPF	NCOR1	Adrenal_Gland	0.937437	-3.94012	-3.21679	8.14419e-05	0.00129631	0.0243385	0.163592	0.0667529	5.34395e-71
A2_IPF	ZSCAN21	Cells_EBV-transformed_lymphocytes	0.937299	2.83806	5.89323	0.00453883	3.78716e-09	0.246397	5.23161e-06	0.0696204	4.86263e-81
A2_IPF	CCHCR1	Adipose_Visceral_Omentum	0.937275	2.89647	-4.09864	0.00377381	4.15586e-05	0.235514	0.0175164	0.0679441	2.97063e-89
A2_IPF	TULP1	Prostate	0.936987	2.80912	4.55413	0.00496777	5.26039e-06	0.252599	0.0031379	0.0701474	9.828e-102
A2_IPF	RHEB	Esophagus_Muscularis	0.935964	-3.61589	-3.45074	0.000299313	0.000559061	0.0515987	0.099725	0.0643404	4.09706e-65
A2_IPF	USP34	Pituitary	0.935555	-4.52467	-3.08569	6.04907e-06	0.0020308	0.00368108	0.211846	0.055824	1.063e-62
A2_IPF	ZSWIM7	Cells_EBV-transformed_lymphocytes	0.935506	-3.58952	-3.21954	0.000331284	0.00128395	0.0478599	0.146741	0.0696204	4.86263e-81
A2_IPF	KIF15	smultixcan	0.935273	-2.62877	-7.14955	0.00856935	8.70647e-13	0.324393	2.12749e-09	0.0957559	0
A2_IPF	USP34	Colon_Sigmoid	0.935266	-4.52467	-3.08569	6.04907e-06	0.0020308	0.00362889	0.198592	0.060128	2.91015e-73
A2_IPF	ZSWIM7	Small_Intestine_Terminal_Ileum	0.934632	-3.58952	-3.21954	0.000331284	0.00128395	0.0512588	0.17547	0.067258	3.81542e-83
A2_IPF	TCF19	Small_Intestine_Terminal_Ileum	0.934527	-6.02425	2.88331	1.69894e-09	0.00393518	3.08857e-06	0.304102	0.067258	3.81542e-83
A2_IPF	ZKSCAN1	Cells_Cultured_fibroblasts	0.934324	-2.77295	-4.36933	0.00555505	1.24627e-05	0.269106	0.00570644	0.0706639	2.81789e-84
A2_IPF	NCOR1	Pituitary	0.934264	-3.94012	-3.21679	8.14419e-05	0.00129631	0.0233875	0.167616	0.055824	1.063e-62
A2_IPF	ZSWIM7	Kidney_Cortex	0.934016	3.82335	3.22943	0.000131653	0.00124038	0.02665	0.181473	0.054106	3.53128e-39
A2_IPF	ZSWIM7	Minor_Salivary_Gland	0.933704	-3.58952	-3.21954	0.000331284	0.00128395	0.051796	0.163578	0.0703917	1.11308e-86
A2_IPF	NCOR1	Esophagus_Muscularis	0.933437	3.94012	3.21679	8.14419e-05	0.00129631	0.0211729	0.166954	0.0643404	4.09706e-65
A2_IPF	USP34	Esophagus_Muscularis	0.933286	-4.52467	-3.08569	6.04907e-06	0.0020308	0.00336214	0.212356	0.0643404	4.09706e-65
A2_IPF	USP34	Artery_Tibial	0.932705	-4.52467	-3.08569	6.04907e-06	0.0020308	0.00295177	0.214076	0.0643659	2.77849e-69
A2_IPF	ZSWIM7	Cells_Cultured_fibroblasts	0.931792	3.58952	3.21954	0.000331284	0.00128395	0.0560798	0.165553	0.0706639	2.81789e-84
A2_IPF	ZSWIM7	Brain_Cerebellar_Hemisphere	0.931264	3.58952	3.21954	0.000331284	0.00128395	0.050635	0.166146	0.0761341	2.29858e-88
A2_IPF	ZKSCAN1	Skin_Not_Sun_Exposed_Suprapubic	0.931179	-2.77295	-4.36933	0.00555505	1.24627e-05	0.269176	0.00580082	0.0684793	6.69735e-85
A2_IPF	ZSWIM7	Esophagus_Gastroesophageal_Junction	0.931092	3.58952	3.21954	0.000331284	0.00128395	0.0531311	0.156995	0.0689497	3.91112e-82
A2_IPF	NCOR1	Brain_Substantia_nigra	0.931026	-3.94012	-3.21679	8.14419e-05	0.00129631	0.0229604	0.168903	0.0589703	2.26535e-37
A2_IPF	ZSWIM7	Brain_Nucleus_accumbens_basal_ganglia	0.930826	3.58994	3.1991	0.000330751	0.0013786	0.0584682	0.190465	0.0636581	2.34366e-63
A2_IPF	ZSWIM7	Testis	0.930771	3.58952	3.21954	0.000331284	0.00128395	0.0701555	0.194659	0.0687245	5.76519e-142
A2_IPF	ZSWIM7	Brain_Hippocampus	0.930708	3.58952	3.21954	0.000331284	0.00128395	0.0554487	0.184775	0.057068	1.2462e-49
A2_IPF	CCHCR1	Artery_Coronary	0.930584	2.83519	-4.40081	0.00457985	1.0785e-05	0.257203	0.0056573	0.0691054	1.69688e-82
A2_IPF	ZSCAN21	Pituitary	0.930357	2.96167	5.16331	0.00305978	2.42623e-07	0.216569	0.000242249	0.055824	1.063e-62
A2_IPF	ZSWIM7	Uterus	0.930109	-3.58994	-3.1991	0.000330751	0.0013786	0.0519788	0.176416	0.0720973	2.66767e-86
A2_IPF	ZSWIM7	Heart_Atrial_Appendage	0.929725	3.58952	3.21954	0.000331284	0.00128395	0.0595879	0.175547	0.0667869	6.28359e-75
A2_IPF	RHEB	Brain_Putamen_basal_ganglia	0.929524	3.61589	3.45074	0.000299313	0.000559061	0.0541178	0.108397	0.0559349	6.53479e-37
A2_IPF	ZSWIM7	Spleen	0.929521	3.58952	3.21954	0.000331284	0.00128395	0.0487947	0.162549	0.0661109	9.94107e-79
A2_IPF	BAG6	Uterus	0.928991	-3.3461	-3.36987	0.000819569	0.000752045	0.0999926	0.116893	0.0720973	2.66767e-86
A2_IPF	NCOR1	Pancreas	0.928366	-3.94012	-3.21679	8.14419e-05	0.00129631	0.0234986	0.167625	0.0645741	2.51667e-48
A2_IPF	MCM7	Brain_Cerebellum	0.927943	3.00927	3.44642	0.00261874	0.000568057	0.197108	0.102699	0.0788578	3.06908e-120
A2_IPF	CCHCR1	Adipose_Subcutaneous	0.927715	2.87388	-4.13594	0.00405459	3.53509e-05	0.235973	0.0143432	0.0713122	3.32986e-95
A2_IPF	AP4M1	smultixcan	0.927703	2.88673	3.80719	0.00389266	0.000140552	0.23399	0.0360388	0.0957559	0
A2_IPF	NCOR1	Thyroid	0.927666	-3.94012	-3.21679	8.14419e-05	0.00129631	0.0198785	0.165412	0.0689778	1.24981e-74
A2_IPF	MCM7	Stomach	0.92759	-2.85054	-4.48045	0.00436457	7.44874e-06	0.246091	0.00433327	0.0676751	8.04126e-69
A2_IPF	TRIM4	Brain_Putamen_basal_ganglia	0.927576	3.18796	3.96384	0.00143282	7.37526e-05	0.151729	0.0267506	0.0559349	6.53479e-37
A2_IPF	ZSCAN21	Ovary	0.927546	2.80353	5.78591	0.00505465	7.21224e-09	0.259115	1.09098e-05	0.0647593	1.91124e-77
A2_IPF	BAG6	Brain_Cerebellum	0.927506	3.31995	3.13368	0.000900351	0.00172632	0.109116	0.186398	0.0788578	3.06908e-120
A2_IPF	ZSWIM7	Brain_Caudate_basal_ganglia	0.927281	3.58994	3.1991	0.000330751	0.0013786	0.0604173	0.167697	0.0631449	4.14689e-60
A2_IPF	AP4M1	Minor_Salivary_Gland	0.927016	2.88673	3.80719	0.00389266	0.000140552	0.229165	0.0399455	0.0703917	1.11308e-86
A2_IPF	ZSWIM7	Artery_Aorta	0.926648	-3.58952	-3.21954	0.000331284	0.00128395	0.0548585	0.166519	0.0658807	1.96666e-77
A2_IPF	ZKSCAN1	Testis	0.926637	-2.77295	-4.36933	0.00555505	1.24627e-05	0.31229	0.00849098	0.0687245	5.76519e-142
A2_IPF	TCF19	Esophagus_Muscularis	0.926611	-6.21046	2.93709	5.28281e-10	0.00331306	8.48867e-07	0.267088	0.0643404	4.09706e-65
A2_IPF	NCOR1	Vagina	0.926593	3.94012	3.21679	8.14419e-05	0.00129631	0.0209132	0.170325	0.0615991	2.58803e-52
A2_IPF	ZSWIM7	Artery_Coronary	0.926551	3.62919	3.19144	0.000284312	0.00141563	0.0466031	0.175464	0.0691054	1.69688e-82
A2_IPF	NBR1	smultixcan	0.926548	2.58445	4.31494	0.0097534	1.59647e-05	0.340015	0.00704168	0.0957559	0
A2_IPF	AP4M1	Cells_Cultured_fibroblasts	0.926517	2.88673	3.80719	0.00389266	0.000140552	0.226202	0.0371713	0.0706639	2.81789e-84
A2_IPF	ZSWIM7	Brain_Anterior_cingulate_cortex_BA24	0.926289	3.58952	3.21954	0.000331284	0.00128395	0.0637834	0.190777	0.0630496	1.38675e-56
A2_IPF	ZSWIM7	Adrenal_Gland	0.925823	3.58952	3.21954	0.000331284	0.00128395	0.0611673	0.162715	0.0667529	5.34395e-71
A2_IPF	RHEB	Heart_Left_Ventricle	0.925521	-3.61589	-3.45074	0.000299313	0.000559061	0.057384	0.115754	0.0550168	3.13772e-38
A2_IPF	ZKSCAN1	Muscle_Skeletal	0.92526	-2.77295	-4.36933	0.00555505	1.24627e-05	0.280546	0.00673242	0.065215	8.06316e-62
A2_IPF	ZSWIM7	Stomach	0.924988	-3.58952	-3.21954	0.000331284	0.00128395	0.0554775	0.16436	0.0676751	8.04126e-69
A2_IPF	DPP9	Brain_Amygdala	0.924911	-4.345	-3.02773	1.39275e-05	0.00246402	0.00615044	0.24181	0.0544772	1.04877e-40
A2_IPF	TCF19	Lung	0.924522	5.86888	-2.83761	4.38762e-09	0.00454527	3.71777e-06	0.307516	0.0689413	2.12337e-86
A2_IPF	TCF19	smultixcan	0.924082	-5.99871	2.9009	3.39061e-09	0.00788265	3.87586e-06	0.361364	0.0957559	0
A2_IPF	TCF19	Nerve_Tibial	0.923402	-5.81899	2.84262	5.92038e-09	0.00447443	5.71161e-06	0.32053	0.0765207	2.76839e-94
A2_IPF	RAB2A	Brain_Putamen_basal_ganglia	0.922834	4.72657	3.03454	2.28344e-06	0.00240906	0.00152684	0.250212	0.0559349	6.53479e-37
A2_IPF	ZSWIM7	Muscle_Skeletal	0.922745	3.58952	3.21954	0.000331284	0.00128395	0.0619163	0.175966	0.065215	8.06316e-62
A2_IPF	TCF19	Skin_Not_Sun_Exposed_Suprapubic	0.922347	-6.01221	2.82683	1.83008e-09	0.00470116	2.05878e-06	0.316312	0.0684793	6.69735e-85
A2_IPF	ZSWIM7	Nerve_Tibial	0.921988	3.58994	3.1991	0.000330751	0.0013786	0.057195	0.197624	0.0765207	2.76839e-94
A2_IPF	MCM7	Skin_Sun_Exposed_Lower_leg	0.921932	3.00927	3.44642	0.00261874	0.000568057	0.193656	0.0995598	0.0704447	6.19823e-113
A2_IPF	TMEM42	smultixcan	0.921846	1.23207	3.57992	0.0137343	8.07763e-13	0.377693	2.01412e-09	0.0957559	0
A2_IPF	ZSWIM7	Brain_Frontal_Cortex_BA9	0.92164	3.59502	3.19547	0.000324369	0.00139603	0.0595773	0.187522	0.0587517	1.56199e-54
A2_IPF	AP4M1	Brain_Cerebellar_Hemisphere	0.921204	2.88673	3.80719	0.00389266	0.000140552	0.223685	0.0358497	0.0761341	2.29858e-88
A2_IPF	ZSWIM7	Adipose_Subcutaneous	0.920761	3.73444	2.98908	0.000188136	0.00279819	0.0347216	0.245477	0.0713122	3.32986e-95
A2_IPF	RAB2A	Brain_Cerebellum	0.920453	2.77271	3.68481	0.00555915	0.000228869	0.273981	0.0565508	0.0788578	3.06908e-120
A2_IPF	NCOR1	Brain_Putamen_basal_ganglia	0.920164	-3.94012	-3.21679	8.14419e-05	0.00129631	0.0212317	0.195836	0.0559349	6.53479e-37
A2_IPF	AP4M1	Esophagus_Mucosa	0.919778	2.88673	3.80719	0.00389266	0.000140552	0.232153	0.0371216	0.069395	4.874e-88
A2_IPF	ZKSCAN1	Thyroid	0.918942	-2.77295	-4.36933	0.00555505	1.24627e-05	0.271398	0.00579255	0.0689778	1.24981e-74
A2_IPF	AZGP1	smultixcan	0.918877	2.48238	4.45049	0.0130509	8.56755e-06	0.371233	0.00473654	0.0957559	0
A2_IPF	TCF19	Vagina	0.91856	-5.89173	2.95646	3.82181e-09	0.00311191	4.2253e-06	0.272987	0.0615991	2.58803e-52
A2_IPF	ZSWIM7	Brain_Spinal_cord_cervical_c-1	0.918213	-3.73444	-2.98908	0.000188136	0.00279819	0.0379346	0.259012	0.0567317	1.1157e-52
A2_IPF	DEPTOR	Skin_Not_Sun_Exposed_Suprapubic	0.91799	3.07857	3.50266	0.00207998	0.000460642	0.16517	0.0850823	0.0684793	6.69735e-85
A2_IPF	NBR1	Minor_Salivary_Gland	0.917854	2.58445	4.31494	0.0097534	1.59647e-05	0.340275	0.00710913	0.0703917	1.11308e-86
A2_IPF	KIF15	Testis	0.917722	-2.62877	-7.14955	0.00856935	8.70647e-13	0.36418	4.13492e-09	0.0687245	5.76519e-142
A2_IPF	AP4M1	Uterus	0.917712	2.88673	3.80719	0.00389266	0.000140552	0.238581	0.0361175	0.0720973	2.66767e-86
A2_IPF	ZSWIM7	Esophagus_Mucosa	0.917397	-3.87361	-2.83844	0.000107234	0.00453353	0.0238431	0.296471	0.069395	4.874e-88
A2_IPF	CCHCR1	Cells_Cultured_fibroblasts	0.917188	-2.64748	4.05696	0.00810939	4.97154e-05	0.318855	0.0181568	0.0706639	2.81789e-84
A2_IPF	ZSWIM7	Pituitary	0.917169	-3.58952	-3.21954	0.000331284	0.00128395	0.0581317	0.167475	0.055824	1.063e-62
A2_IPF	ZSWIM7	Esophagus_Muscularis	0.91714	3.58952	3.21954	0.000331284	0.00128395	0.0553347	0.166702	0.0643404	4.09706e-65
A2_IPF	ZSWIM7	Colon_Transverse	0.917047	3.73444	2.98908	0.000188136	0.00279819	0.038743	0.253668	0.0619759	1.79453e-83
A2_IPF	ZSWIM7	Artery_Tibial	0.916069	-3.58952	-3.21954	0.000331284	0.00128395	0.0567068	0.169767	0.0643659	2.77849e-69
A2_IPF	AP4M1	Testis	0.916014	2.88673	3.80719	0.00389266	0.000140552	0.275275	0.0455127	0.0687245	5.76519e-142
A2_IPF	PRRC2A	Brain_Cerebellum	0.915487	2.56585	4.0642	0.0102923	4.8197e-05	0.345709	0.0177979	0.0788578	3.06908e-120
A2_IPF	AP4M1	Colon_Transverse	0.914776	2.88673	3.80719	0.00389266	0.000140552	0.240515	0.0445394	0.0619759	1.79453e-83
A2_IPF	MCM7	Brain_Nucleus_accumbens_basal_ganglia	0.914727	3.00927	3.44642	0.00261874	0.000568057	0.20206	0.10556	0.0636581	2.34366e-63
A2_IPF	CCHCR1	Thyroid	0.914459	2.81176	-4.15826	0.00492707	3.20684e-05	0.2596	0.0117215	0.0689778	1.24981e-74
A2_IPF	ZSWIM7	Lung	0.914418	3.58952	3.21954	0.000331284	0.00128395	0.0481214	0.164135	0.0689413	2.12337e-86
A2_IPF	NCOR1	Whole_Blood	0.914329	3.72871	2.93188	0.000192464	0.00336914	0.0381923	0.236332	0.0640669	5.04779e-48
A2_IPF	ZSWIM7	Skin_Not_Sun_Exposed_Suprapubic	0.91409	-3.58994	-3.1991	0.000330751	0.0013786	0.0524906	0.171073	0.0684793	6.69735e-85
A2_IPF	CCHCR1	Stomach	0.913997	2.83899	-4.06669	0.00452572	4.76857e-05	0.251648	0.0162619	0.0676751	8.04126e-69
A2_IPF	RAB2A	Skin_Sun_Exposed_Lower_leg	0.913777	2.77271	3.68481	0.00555915	0.000228869	0.27338	0.0567788	0.0704447	6.19823e-113
A2_IPF	NCOR1	Adipose_Visceral_Omentum	0.913664	-3.72871	-2.93188	0.000192464	0.00336914	0.0372573	0.280849	0.0679441	2.97063e-89
A2_IPF	ZSWIM7	Brain_Substantia_nigra	0.913605	-3.62919	-3.19144	0.000284312	0.00141563	0.0561708	0.17953	0.0589703	2.26535e-37
A2_IPF	ZSWIM7	Brain_Amygdala	0.913518	3.58952	3.21954	0.000331284	0.00128395	0.0551821	0.16619	0.0544772	1.04877e-40
A2_IPF	RAB2A	Minor_Salivary_Gland	0.913361	-2.77271	-3.68481	0.00555915	0.000228869	0.269742	0.058057	0.0703917	1.11308e-86
A2_IPF	TMEM42	Minor_Salivary_Gland	0.913151	2.46414	7.15983	0.0137343	8.07763e-13	0.379635	1.90719e-09	0.0703917	1.11308e-86
A2_IPF	PRRC2A	smultixcan	0.912479	2.59269	4.05346	0.00952276	5.04662e-05	0.337597	0.0164864	0.0957559	0
A2_IPF	TMEM42	Skin_Sun_Exposed_Lower_leg	0.912398	2.46414	7.15983	0.0137343	8.07763e-13	0.378599	2.18891e-09	0.0704447	6.19823e-113
A2_IPF	KIF15	Cells_EBV-transformed_lymphocytes	0.912148	-2.62877	-7.14955	0.00856935	8.70647e-13	0.32761	2.40544e-09	0.0696204	4.86263e-81
A2_IPF	NCOR1	Uterus	0.912139	3.72871	2.93188	0.000192464	0.00336914	0.0368628	0.26903	0.0720973	2.66767e-86
A2_IPF	ZSWIM7	Pancreas	0.91212	-3.62919	-3.19144	0.000284312	0.00141563	0.053531	0.170733	0.0645741	2.51667e-48
A2_IPF	SLC25A44	Brain_Cerebellum	0.912	-3.24742	-3.07014	0.00116458	0.00213958	0.131375	0.206012	0.0788578	3.06908e-120
A2_IPF	ZSWIM7	Brain_Hypothalamus	0.911379	3.73444	2.98908	0.000188136	0.00279819	0.0425653	0.237047	0.0599014	8.66488e-57
A2_IPF	MCM7	Esophagus_Mucosa	0.911242	3.00927	3.44642	0.00261874	0.000568057	0.193603	0.0966236	0.069395	4.874e-88
A2_IPF	BAG6	Prostate	0.910838	3.31995	3.13368	0.000900351	0.00172632	0.10106	0.183748	0.0701474	9.828e-102
A2_IPF	MCM7	Prostate	0.910715	3.00927	3.44642	0.00261874	0.000568057	0.188687	0.0924933	0.0701474	9.828e-102
A2_IPF	BAG6	Cells_EBV-transformed_lymphocytes	0.910674	-3.31995	-3.13368	0.000900351	0.00172632	0.0967201	0.177614	0.0696204	4.86263e-81
A2_IPF	ATP11A	Brain_Cerebellum	0.910262	-2.82407	3.41623	0.00474186	0.000634957	0.258162	0.109421	0.0788578	3.06908e-120
A2_IPF	AP4M1	Artery_Coronary	0.910208	2.88673	3.80719	0.00389266	0.000140552	0.23966	0.0420619	0.0691054	1.69688e-82
A2_IPF	TMEM42	Brain_Nucleus_accumbens_basal_ganglia	0.909534	2.46414	7.15983	0.0137343	8.07763e-13	0.404866	2.40166e-09	0.0636581	2.34366e-63
A2_IPF	NCOR1	Brain_Cerebellar_Hemisphere	0.908932	3.72871	2.93188	0.000192464	0.00336914	0.0372772	0.261081	0.0761341	2.29858e-88
A2_IPF	CCHCR1	Small_Intestine_Terminal_Ileum	0.908668	2.64853	-4.27995	0.00808417	1.86939e-05	0.320449	0.00893073	0.067258	3.81542e-83
A2_IPF	ZSWIM7	Adipose_Visceral_Omentum	0.908611	-3.87361	-2.83844	0.000107234	0.00453353	0.024692	0.324405	0.0679441	2.97063e-89
A2_IPF	RAB2A	Liver	0.908344	2.77271	3.68481	0.00555915	0.000228869	0.292521	0.0509102	0.0694577	9.13574e-65
A2_IPF	SLC25A44	Prostate	0.908235	-3.24742	-3.07014	0.00116458	0.00213958	0.120853	0.209623	0.0701474	9.828e-102
A2_IPF	NCOR1	Brain_Spinal_cord_cervical_c-1	0.908002	-3.97954	-2.79427	6.9049e-05	0.00520163	0.0190248	0.342007	0.0567317	1.1157e-52
A2_IPF	BAG6	Breast_Mammary_Tissue	0.907797	3.31995	3.13368	0.000900351	0.00172632	0.102516	0.196033	0.0778684	8.98963e-110
A2_IPF	RAB2A	Cells_Cultured_fibroblasts	0.907512	-2.77271	-3.68481	0.00555915	0.000228869	0.269106	0.0505125	0.0706639	2.81789e-84
A2_IPF	MCM7	Nerve_Tibial	0.907344	3.08547	3.4504	0.00203229	0.000559764	0.176347	0.109431	0.0765207	2.76839e-94
A2_IPF	NCOR1	Spleen	0.907064	3.72871	2.93188	0.000192464	0.00336914	0.0332612	0.254241	0.0661109	9.94107e-79
A2_IPF	TCF19	Kidney_Cortex	0.906917	-5.9325	2.79804	2.98363e-09	0.00514136	3.10314e-06	0.328644	0.054106	3.53128e-39
A2_IPF	RAB2A	Adipose_Visceral_Omentum	0.906456	-2.77271	-3.68481	0.00555915	0.000228869	0.277028	0.0594749	0.0679441	2.97063e-89
A2_IPF	MCM7	Brain_Hypothalamus	0.906398	3.00927	3.44642	0.00261874	0.000568057	0.222515	0.0997001	0.0599014	8.66488e-57
A2_IPF	GPC2	Brain_Cerebellum	0.906387	2.64782	3.69171	0.00810118	0.000222753	0.319686	0.0565508	0.0788578	3.06908e-120
A2_IPF	BAG6	Artery_Coronary	0.906241	-3.31995	-3.13368	0.000900351	0.00172632	0.102566	0.190969	0.0691054	1.69688e-82
A2_IPF	MCM7	Cells_EBV-transformed_lymphocytes	0.906143	3.00927	3.44642	0.00261874	0.000568057	0.188235	0.0876337	0.0696204	4.86263e-81
A2_IPF	ZSWIM7	Vagina	0.905437	-3.62919	-3.19144	0.000284312	0.00141563	0.0518626	0.17891	0.0615991	2.58803e-52
A2_IPF	ZSWIM7	Whole_Blood	0.905258	3.44636	3.02531	0.000568187	0.0024838	0.0843476	0.203922	0.0640669	5.04779e-48
A2_IPF	SLC25A44	Breast_Mammary_Tissue	0.905167	-3.24742	-3.07014	0.00116458	0.00213958	0.122402	0.219791	0.0778684	8.98963e-110
A2_IPF	BAG6	Small_Intestine_Terminal_Ileum	0.904809	3.31995	3.13368	0.000900351	0.00172632	0.0990226	0.203087	0.067258	3.81542e-83
A2_IPF	RAB2A	Breast_Mammary_Tissue	0.904534	-2.77271	-3.68481	0.00555915	0.000228869	0.277762	0.0529594	0.0778684	8.98963e-110
A2_IPF	BAG6	Brain_Anterior_cingulate_cortex_BA24	0.904317	-3.31995	-3.13368	0.000900351	0.00172632	0.122567	0.219836	0.0630496	1.38675e-56
A2_IPF	ZSWIM7	Brain_Putamen_basal_ganglia	0.903769	3.59502	3.19547	0.000324369	0.00139603	0.0561188	0.203009	0.0559349	6.53479e-37
A2_IPF	SLC25A44	Liver	0.903762	-3.24742	-3.07014	0.00116458	0.00213958	0.130796	0.210262	0.0694577	9.13574e-65
A2_IPF	MCM7	Spleen	0.903713	3.00927	3.44642	0.00261874	0.000568057	0.187597	0.0979614	0.0661109	9.94107e-79
A2_IPF	DEPTOR	Colon_Sigmoid	0.903356	2.97027	3.4946	0.00297539	0.00047478	0.230453	0.0806417	0.060128	2.91015e-73
A2_IPF	ATP11A	Heart_Left_Ventricle	0.90319	-2.90716	3.92358	0.00364727	8.72416e-05	0.242433	0.0323158	0.0550168	3.13772e-38
A2_IPF	BAG6	Brain_Hypothalamus	0.903024	3.31995	3.13368	0.000900351	0.00172632	0.11817	0.193308	0.0599014	8.66488e-57
A2_IPF	ZSWIM7	Ovary	0.902417	-3.44638	-3.02534	0.000568152	0.00248351	0.0785347	0.24508	0.0647593	1.91124e-77
A2_IPF	RHEB	Minor_Salivary_Gland	0.902278	3.15287	3.21141	0.00161676	0.00132088	0.14248	0.165803	0.0703917	1.11308e-86
A2_IPF	BAG6	Brain_Spinal_cord_cervical_c-1	0.901988	-3.31995	-3.13368	0.000900351	0.00172632	0.103211	0.206163	0.0567317	1.1157e-52
A2_IPF	RAB2A	Prostate	0.901475	2.77271	3.68481	0.00555915	0.000228869	0.269386	0.050581	0.0701474	9.828e-102
A2_IPF	CCHCR1	Brain_Amygdala	0.901392	2.71173	-4.07921	0.00669332	4.51883e-05	0.32214	0.0145699	0.0544772	1.04877e-40
A2_IPF	TMEM42	Prostate	0.901151	-2.46414	-7.15983	0.0137343	8.07763e-13	0.388419	1.97285e-09	0.0701474	9.828e-102
A2_IPF	GPC2	smultixcan	0.900056	1.32391	1.84585	0.00810118	0.000222753	0.314276	0.052949	0.0957559	0
A2_COPD	MED24	Heart_Left_Ventricle	0.996516	-4.87908	4.40521	1.06583e-06	1.05681e-05	0.000797585	0.0055384	0.0695908	1.01542e-41
A2_COPD	MED24	Breast_Mammary_Tissue	0.994409	-4.83496	4.14357	1.3317e-06	3.41939e-05	0.000775553	0.0127371	0.0769542	1.47181e-68
A2_COPD	MED24	Adrenal_Gland	0.994358	-4.83496	4.14357	1.3317e-06	3.41939e-05	0.00124527	0.0111937	0.085623	1.49713e-53
A2_COPD	MED24	Esophagus_Muscularis	0.994318	-4.83496	4.14357	1.3317e-06	3.41939e-05	0.00110077	0.0120581	0.0681862	2.06111e-49
A2_COPD	MED24	Skin_Sun_Exposed_Lower_leg	0.993678	-4.83496	4.14357	1.3317e-06	3.41939e-05	0.000871164	0.0136241	0.0808647	4.89307e-62
A2_COPD	MED24	Artery_Coronary	0.993609	-4.83496	4.14357	1.3317e-06	3.41939e-05	0.000947314	0.0134452	0.0732193	3.25464e-52
A2_COPD	MED24	Lung	0.993296	-4.83496	4.14357	1.3317e-06	3.41939e-05	0.000615488	0.0121769	0.0761989	1.17819e-50
A2_COPD	MED24	Esophagus_Gastroesophageal_Junction	0.993296	-4.83496	4.14357	1.3317e-06	3.41939e-05	0.00114095	0.0127406	0.0819795	5.62717e-59
A2_COPD	MED24	Stomach	0.993061	-4.83496	4.14357	1.3317e-06	3.41939e-05	0.000886852	0.0145314	0.0759677	1.36506e-42
A2_COPD	MED24	Ovary	0.992915	-4.83496	4.14357	1.3317e-06	3.41939e-05	0.00106766	0.013813	0.073505	1.93139e-51
A2_COPD	MED24	Brain_Cerebellum	0.992674	-4.83496	4.14357	1.3317e-06	3.41939e-05	0.00119779	0.0117358	0.0707681	8.95981e-42
A2_COPD	MED24	Minor_Salivary_Gland	0.992565	-4.83496	4.14357	1.3317e-06	3.41939e-05	0.0009598	0.0145869	0.0708966	4.21163e-41
A2_COPD	MED24	Testis	0.992378	-4.83496	4.14357	1.3317e-06	3.41939e-05	0.00136422	0.0122218	0.0646761	1.31223e-68
A2_COPD	MED24	Thyroid	0.992236	-4.83496	4.14357	1.3317e-06	3.41939e-05	0.000834587	0.0127305	0.0777882	2.43047e-58
A2_COPD	MED24	Brain_Cerebellar_Hemisphere	0.992228	-4.83496	4.14357	1.3317e-06	3.41939e-05	0.00104825	0.0107233	0.0692804	2.8649e-36
A2_COPD	MED24	Artery_Aorta	0.992046	-4.83496	4.14357	1.3317e-06	3.41939e-05	0.000876178	0.0130527	0.0664479	5.46772e-40
A2_COPD	MED24	Brain_Nucleus_accumbens_basal_ganglia	0.991724	-4.83496	4.14357	1.3317e-06	3.41939e-05	0.00143208	0.0125668	0.0657172	1.79592e-31
A2_COPD	MED24	Brain_Anterior_cingulate_cortex_BA24	0.99061	-4.83496	4.14357	1.3317e-06	3.41939e-05	0.00116365	0.0147537	0.0664552	3.24665e-26
A2_COPD	INTS12	Colon_Sigmoid	0.990601	-4.63693	3.9961	3.53627e-06	6.43934e-05	0.00248254	0.0195309	0.079933	2.01927e-54
A2_COPD	MED24	smultixcan	0.989453	-4.65111	4.09716	4.85792e-06	5.15776e-05	0.00217116	0.0146082	0.0886352	8.57268e-189
A2_COPD	GSDMB	Artery_Coronary	0.98749	-3.79105	6.65838	0.00015001	2.76871e-11	0.0305857	2.94628e-07	0.0732193	3.25464e-52
A2_COPD	GSDMB	Spleen	0.986923	-2.86286	6.65838	0.0041983	2.76871e-11	0.236727	2.28453e-07	0.0792657	2.78062e-52
A2_COPD	GSDMB	Brain_Amygdala	0.986786	-2.94343	6.65838	0.00324597	2.76871e-11	0.224955	4.26429e-07	0.0617869	3.05655e-27
A2_COPD	GSDMB	Colon_Transverse	0.98645	-4.01495	6.65838	5.94592e-05	2.76871e-11	0.019488	1.80619e-07	0.0705445	1.58957e-48
A2_COPD	GSDMB	Skin_Sun_Exposed_Lower_leg	0.98617	-3.58384	6.65838	0.000338575	2.76871e-11	0.0531803	3.1256e-07	0.0808647	4.89307e-62
A2_COPD	GSDMB	Thyroid	0.985761	-2.91011	6.65838	0.00361305	2.76871e-11	0.226823	2.37753e-07	0.0777882	2.43047e-58
A2_COPD	INTS12	Spleen	0.985701	-4.85653	3.67401	1.1946e-06	0.000238769	0.000753077	0.0403331	0.0792657	2.78062e-52
A2_COPD	GSDMB	Skin_Not_Sun_Exposed_Suprapubic	0.985329	-4.06384	6.65838	4.82729e-05	2.76871e-11	0.0139631	1.85952e-07	0.0835809	5.95252e-63
A2_COPD	GSDMB	Esophagus_Mucosa	0.984953	-4.05247	6.65838	5.068e-05	2.76871e-11	0.0154506	2.70955e-07	0.0686957	2.83812e-49
A2_COPD	GSDMB	Heart_Left_Ventricle	0.984849	-3.02692	6.65838	0.00247059	2.76871e-11	0.19428	2.17053e-07	0.0695908	1.01542e-41
A2_COPD	GSDMB	Prostate	0.984758	-4.00826	6.65838	6.1167e-05	2.76871e-11	0.0184023	1.51518e-07	0.0690929	1.10467e-45
A2_COPD	GSDMB	Brain_Hippocampus	0.984404	-4.10262	6.65838	4.08504e-05	2.76871e-11	0.0138917	5.90178e-07	0.0571087	2.9982e-23
A2_COPD	GSDMB	Brain_Caudate_basal_ganglia	0.984376	-3.99338	6.65838	6.51394e-05	2.76871e-11	0.0196497	2.07446e-07	0.0704934	1.70164e-33
A2_COPD	INTS12	Brain_Spinal_cord_cervical_c-1	0.983595	4.85445	-3.69203	1.2072e-06	0.000222475	0.000908739	0.0538747	0.064701	1.35405e-29
A2_COPD	GSDMB	Brain_Cerebellar_Hemisphere	0.9835	-3.79345	6.65838	0.000148568	2.76871e-11	0.0306264	2.89155e-07	0.0692804	2.8649e-36
A2_COPD	INTS12	Skin_Sun_Exposed_Lower_leg	0.982875	4.69416	-3.55642	2.67701e-06	0.00037595	0.00144546	0.0569475	0.0808647	4.89307e-62
A2_COPD	GSDMB	Adipose_Subcutaneous	0.98251	-3.94384	6.53377	8.01871e-05	6.41335e-11	0.018261	4.40315e-07	0.0788588	5.80462e-65
A2_COPD	INTS12	Adipose_Subcutaneous	0.982379	4.70536	-3.57074	2.53416e-06	0.000355969	0.00134552	0.0525506	0.0788588	5.80462e-65
A2_COPD	INTS12	Breast_Mammary_Tissue	0.982107	-4.65921	3.52448	3.1742e-06	0.000424322	0.00158822	0.0585329	0.0769542	1.47181e-68
A2_COPD	GSDMB	Pituitary	0.982078	-3.80757	6.58931	0.000140338	4.41889e-11	0.0323843	2.52402e-07	0.0683554	1.906e-55
A2_COPD	INTS12	Pituitary	0.981899	-4.74719	3.52968	2.06265e-06	0.000416055	0.00165198	0.0620015	0.0683554	1.906e-55
A2_COPD	INTS12	Brain_Amygdala	0.981786	-4.7707	3.60949	1.83586e-06	0.000306794	0.00112455	0.0612145	0.0617869	3.05655e-27
A2_COPD	GSDMB	Testis	0.981691	-4.09744	6.65838	4.1775e-05	2.76871e-11	0.0171736	2.15881e-07	0.0646761	1.31223e-68
A2_COPD	GSDMB	Brain_Cortex	0.981569	-3.86402	6.62976	0.000111537	3.36243e-11	0.0266967	4.65797e-07	0.0755959	9.55832e-39
A2_COPD	GSDMB	Vagina	0.98145	-2.93184	6.65838	0.00336955	2.76871e-11	0.236817	1.78486e-07	0.0661384	1.59174e-34
A2_COPD	INTS12	Heart_Left_Ventricle	0.981432	-4.68652	3.48376	2.77896e-06	0.000494421	0.00179073	0.0595673	0.0695908	1.01542e-41
A2_COPD	INTS12	Esophagus_Gastroesophageal_Junction	0.981429	-4.73875	3.51759	2.15042e-06	0.000435477	0.00170759	0.0557445	0.0819795	5.62717e-59
A2_COPD	INTS12	smultixcan	0.981301	-3.68617	2.87804	1.68545e-05	9.18304e-05	0.00591071	0.0202497	0.0886352	8.57268e-189
A2_COPD	INTS12	Brain_Putamen_basal_ganglia	0.981259	-4.70181	3.56029	2.57863e-06	0.00037044	0.00156251	0.0604034	0.0668546	1.04368e-33
A2_COPD	GSDMB	Ovary	0.981227	3.90698	-5.95478	9.34574e-05	2.60417e-09	0.0243666	5.54046e-06	0.073505	1.93139e-51
A2_COPD	GSDMB	Breast_Mammary_Tissue	0.981185	-3.91442	6.51966	9.06208e-05	7.0465e-11	0.0209046	6.23387e-07	0.0769542	1.47181e-68
A2_COPD	GSDMB	Colon_Sigmoid	0.981016	3.97889	-6.08846	6.9239e-05	1.14e-09	0.0202172	3.11192e-06	0.079933	2.01927e-54
A2_COPD	GSDMB	Whole_Blood	0.980671	-4.01495	6.65838	5.94588e-05	2.76871e-11	0.0177201	1.7884e-07	0.0589515	4.07936e-19
A2_COPD	INTS12	Testis	0.980623	-4.76715	3.6055	1.86854e-06	0.000311558	0.00168292	0.0464247	0.0646761	1.31223e-68
A2_COPD	INTS12	Brain_Frontal_Cortex_BA9	0.980591	4.76536	-3.61682	1.88519e-06	0.00029824	0.00177365	0.048445	0.0707948	7.54701e-38
A2_COPD	INTS12	Adrenal_Gland	0.980517	-4.62996	3.50609	3.65728e-06	0.000454735	0.00278993	0.0524709	0.085623	1.49713e-53
A2_COPD	GSDMB	Stomach	0.980513	-3.9774	6.56562	6.96723e-05	5.18166e-11	0.0190013	3.68844e-07	0.0759677	1.36506e-42
A2_COPD	INTS12	Brain_Cerebellum	0.980482	-4.77059	3.61147	1.83689e-06	0.000304466	0.00152509	0.0438105	0.0707681	8.95981e-42
A2_COPD	INTS12	Brain_Hypothalamus	0.980428	-4.80038	3.63477	1.58362e-06	0.000278229	0.00144694	0.0449576	0.067966	1.42448e-31
A2_COPD	GSDMB	Esophagus_Gastroesophageal_Junction	0.980427	3.90698	-5.95478	9.34574e-05	2.60417e-09	0.0232267	7.66716e-06	0.0819795	5.62717e-59
A2_COPD	INTS12	Small_Intestine_Terminal_Ileum	0.980238	4.6977	-3.50269	2.63104e-06	0.000460585	0.00169401	0.0596195	0.0707826	6.9515e-50
A2_COPD	INTS12	Stomach	0.980141	-4.76798	3.54332	1.86085e-06	0.000395124	0.00118417	0.0628512	0.0759677	1.36506e-42
A2_COPD	GSDMB	Small_Intestine_Terminal_Ileum	0.98012	-3.91861	6.78444	8.90614e-05	1.16535e-11	0.0212267	1.19168e-07	0.0707826	6.9515e-50
A2_COPD	INTS12	Artery_Tibial	0.979989	4.67659	-3.54995	2.91688e-06	0.000385305	0.00183393	0.051307	0.0782512	3.41311e-56
A2_COPD	INTS12	Pancreas	0.979861	-4.74196	3.5244	2.11662e-06	0.000424445	0.00183118	0.0556509	0.0727211	4.10709e-36
A2_COPD	INTS12	Uterus	0.979535	-4.7114	3.50123	2.46024e-06	0.000463117	0.00139619	0.0562232	0.0694598	1.33036e-44
A2_COPD	GSDMA	Adipose_Subcutaneous	0.979317	-4.46907	3.5501	7.85622e-06	0.000385092	0.00330651	0.0533843	0.0788588	5.80462e-65
A2_COPD	INTS12	Cells_EBV-transformed_lymphocytes	0.979147	-4.77725	3.5537	1.77706e-06	0.000379853	0.00115813	0.0503618	0.0782054	5.22583e-37
A2_COPD	INTS12	Brain_Nucleus_accumbens_basal_ganglia	0.979053	-4.77554	3.61843	1.79224e-06	0.000296399	0.00168777	0.044695	0.0657172	1.79592e-31
A2_COPD	INTS12	Skin_Not_Sun_Exposed_Suprapubic	0.979053	4.70506	-3.50429	2.53788e-06	0.000457818	0.00140411	0.0630081	0.0835809	5.95252e-63
A2_COPD	GSDMA	Skin_Sun_Exposed_Lower_leg	0.978977	-4.46907	3.5501	7.85622e-06	0.000385092	0.00338285	0.0569868	0.0808647	4.89307e-62
A2_COPD	INTS12	Esophagus_Muscularis	0.978822	-4.67461	3.47084	2.94507e-06	0.000518828	0.00215773	0.0610202	0.0681862	2.06111e-49
A2_COPD	INTS12	Thyroid	0.978725	4.68902	-3.55267	2.74516e-06	0.000381346	0.00144614	0.0544511	0.0777882	2.43047e-58
A2_COPD	GSDMB	Brain_Cerebellum	0.978717	-3.73722	6.56241	0.000186065	5.29437e-11	0.0383135	2.84413e-07	0.0707681	8.95981e-42
A2_COPD	INTS12	Colon_Transverse	0.978513	4.70303	-3.56517	2.56328e-06	0.000363626	0.00195185	0.052157	0.0705445	1.58957e-48
A2_COPD	INTS12	Artery_Coronary	0.97824	-4.66223	3.46284	3.12805e-06	0.000534515	0.00200264	0.0693653	0.0732193	3.25464e-52
A2_COPD	INTS12	Minor_Salivary_Gland	0.978169	-4.68211	3.54502	2.83932e-06	0.000392583	0.0016135	0.0563717	0.0708966	4.21163e-41
A2_COPD	INTS12	Cells_Cultured_fibroblasts	0.978124	-4.66711	3.474	3.05464e-06	0.000512759	0.00210444	0.0581112	0.0810552	2.23174e-47
A2_COPD	INTS12	Ovary	0.978033	4.59821	-3.49255	4.26127e-06	0.000478437	0.00248463	0.059642	0.073505	1.93139e-51
A2_COPD	INTS12	Brain_Cerebellar_Hemisphere	0.978019	4.73282	-3.5976	2.2142e-06	0.000321163	0.00148332	0.0421019	0.0692804	2.8649e-36
A2_COPD	INTS12	Brain_Hippocampus	0.977991	-4.72117	3.57511	2.34495e-06	0.000350076	0.00175082	0.0629638	0.0571087	2.9982e-23
A2_COPD	GSDMA	Adipose_Visceral_Omentum	0.977352	-4.46907	3.5501	7.85622e-06	0.000385092	0.0033203	0.0526844	0.0712054	8.60097e-48
A2_COPD	GSDMB	Cells_Cultured_fibroblasts	0.977136	-3.68489	6.48036	0.000228803	9.15028e-11	0.0464252	6.75291e-07	0.0810552	2.23174e-47
A2_COPD	INTS12	Lung	0.977076	-4.69258	3.48757	2.69786e-06	0.000487424	0.00114299	0.0619308	0.0761989	1.17819e-50
A2_COPD	GSDMB	Uterus	0.97706	-3.86297	6.45318	0.000112016	1.09524e-10	0.0250565	8.3553e-07	0.0694598	1.33036e-44
A2_COPD	INTS12	Adipose_Visceral_Omentum	0.977011	4.67422	-3.55037	2.95077e-06	0.000384685	0.00158904	0.0526844	0.0712054	8.60097e-48
A2_COPD	GSDMA	Skin_Not_Sun_Exposed_Suprapubic	0.976778	-4.46907	3.5501	7.85622e-06	0.000385092	0.00327333	0.058889	0.0835809	5.95252e-63
A2_COPD	GSDMB	Lung	0.976395	3.90698	-5.59868	9.34574e-05	2.15995e-08	0.0187908	6.93581e-05	0.0761989	1.17819e-50
A2_COPD	INTS12	Heart_Atrial_Appendage	0.976285	-4.68094	3.54362	2.85567e-06	0.000394674	0.00197949	0.0490222	0.0595411	5.20369e-35
A2_COPD	INTS12	Brain_Caudate_basal_ganglia	0.976211	4.75911	-3.61314	1.94445e-06	0.000302514	0.00169831	0.0569267	0.0704934	1.70164e-33
A2_COPD	GSDMA	smultixcan	0.976192	-4.46907	3.5501	7.85622e-06	0.000385092	0.00318764	0.0466162	0.0886352	8.57268e-189
A2_COPD	INTS12	Brain_Anterior_cingulate_cortex_BA24	0.974283	4.68659	-3.55628	2.77798e-06	0.00037615	0.00185626	0.0587365	0.0664552	3.24665e-26
A2_COPD	INTS12	Liver	0.974261	-4.70015	3.49911	2.59977e-06	0.000466806	0.00169716	0.0577645	0.0647239	1.81305e-26
A2_COPD	INTS12	Vagina	0.974257	-4.61795	3.4924	3.87546e-06	0.000478708	0.00237022	0.0651727	0.0661384	1.59174e-34
A2_COPD	INTS12	Brain_Cortex	0.973708	4.68207	-3.49146	2.83996e-06	0.000480389	0.00183376	0.0649252	0.0755959	9.55832e-39
A2_COPD	INTS12	Esophagus_Mucosa	0.973632	4.53241	-3.37202	5.83136e-06	0.000746187	0.00297319	0.0796629	0.0686957	2.83812e-49
A2_COPD	INTS12	Whole_Blood	0.973627	-4.70071	3.5595	2.59254e-06	0.000371563	0.00193912	0.0461548	0.0589515	4.07936e-19
A2_COPD	GSDMB	Cells_EBV-transformed_lymphocytes	0.973072	-2.8909	6.41793	0.00384143	1.3814e-10	0.225938	5.0645e-07	0.0782054	5.22583e-37
A2_COPD	INTS12	Muscle_Skeletal	0.973071	4.68088	-3.49168	2.85642e-06	0.000479997	0.00215113	0.062189	0.0689399	9.68351e-35
A2_COPD	INTS12	Brain_Substantia_nigra	0.97284	-4.72461	3.57906	2.30553e-06	0.000344829	0.00140396	0.0528197	0.0561853	2.49746e-17
A2_COPD	GSDMB	Esophagus_Muscularis	0.972758	3.78737	-5.48759	0.000152251	4.07447e-08	0.0329403	6.42416e-05	0.0681862	2.06111e-49
A2_COPD	SACM1L	smultixcan	0.972587	-3.09552	0.391999	3.55016e-07	0.000996953	0.000228139	0.0772436	0.0886352	8.57268e-189
A2_COPD	INTS12	Artery_Aorta	0.972447	4.62099	-3.50813	3.81913e-06	0.000451276	0.00208686	0.0595545	0.0664479	5.46772e-40
A2_COPD	PSMD3	smultixcan	0.972054	-0.577836	-0.270904	1.76561e-05	0.000375225	0.00606655	0.0459607	0.0886352	8.57268e-189
A2_COPD	PSMD3	Heart_Left_Ventricle	0.971518	3.94895	-3.75321	7.84961e-05	0.000174588	0.0229272	0.0314517	0.0695908	1.01542e-41
A2_COPD	PSMD3	Adipose_Subcutaneous	0.971273	-3.94895	3.75321	7.84961e-05	0.000174588	0.0181816	0.035463	0.0788588	5.80462e-65
A2_COPD	MED24	Small_Intestine_Terminal_Ileum	0.971189	3.97694	-3.75375	6.98084e-05	0.000174209	0.01783	0.0338988	0.0707826	6.9515e-50
A2_COPD	INTS12	Prostate	0.970954	-4.54117	3.43363	5.59429e-06	0.000595549	0.00329664	0.0690984	0.0690929	1.10467e-45
A2_COPD	PSMD3	Breast_Mammary_Tissue	0.970737	-3.94895	3.75321	7.84961e-05	0.000174588	0.0190998	0.0374433	0.0769542	1.47181e-68
A2_COPD	MED24	Adipose_Subcutaneous	0.969919	-3.95511	3.68643	7.6498e-05	0.000227418	0.0181816	0.0410884	0.0788588	5.80462e-65
A2_COPD	PSMD3	Small_Intestine_Terminal_Ileum	0.969898	3.94895	-3.75321	7.84961e-05	0.000174588	0.019723	0.0338988	0.0707826	6.9515e-50
A2_COPD	MED24	Esophagus_Mucosa	0.969857	3.8746	-3.8133	0.000106799	0.000137121	0.0238431	0.0341165	0.0686957	2.83812e-49
A2_COPD	PSMD3	Ovary	0.969698	3.94895	-3.75321	7.84961e-05	0.000174588	0.021333	0.033564	0.073505	1.93139e-51
A2_COPD	GSDMB	Pancreas	0.969623	3.75401	-6.9291	0.000174029	4.2354e-12	0.0401492	9.98581e-08	0.0727211	4.10709e-36
A2_COPD	PSMD3	Esophagus_Gastroesophageal_Junction	0.969439	3.94895	-3.75321	7.84961e-05	0.000174588	0.0206097	0.0326832	0.0819795	5.62717e-59
A2_COPD	PSMD3	Artery_Coronary	0.969422	-3.94895	3.75321	7.84961e-05	0.000174588	0.0201019	0.0384382	0.0732193	3.25464e-52
A2_COPD	GSDMB	Adipose_Visceral_Omentum	0.969342	3.79599	-6.73478	0.000147053	1.64181e-11	0.0306863	2.60496e-07	0.0712054	8.60097e-48
A2_COPD	PSMD3	Uterus	0.968549	-3.94895	3.75321	7.84961e-05	0.000174588	0.0202144	0.0328861	0.0694598	1.33036e-44
A2_COPD	MED24	Skin_Not_Sun_Exposed_Suprapubic	0.967866	3.92899	-3.74094	8.53025e-05	0.000183336	0.0210137	0.0397085	0.0835809	5.95252e-63
A2_COPD	PSMD3	Colon_Sigmoid	0.967533	-3.94895	3.75321	7.84961e-05	0.000174588	0.0215832	0.0334374	0.079933	2.01927e-54
A2_COPD	PSMD3	Colon_Transverse	0.96731	-3.94895	3.75321	7.84961e-05	0.000174588	0.0219675	0.0369186	0.0705445	1.58957e-48
A2_COPD	PSMD3	Esophagus_Muscularis	0.96726	-3.94895	3.75321	7.84961e-05	0.000174588	0.0209131	0.0327061	0.0681862	2.06111e-49
A2_COPD	PSMD3	Adipose_Visceral_Omentum	0.967156	-3.94895	3.75321	7.84961e-05	0.000174588	0.0195584	0.034307	0.0712054	8.60097e-48
A2_COPD	PSMD3	Spleen	0.967125	3.94895	-3.75321	7.84961e-05	0.000174588	0.017929	0.033391	0.0792657	2.78062e-52
A2_COPD	PSMD3	Artery_Tibial	0.967064	-3.94895	3.75321	7.84961e-05	0.000174588	0.0211776	0.0318033	0.0782512	3.41311e-56
A2_COPD	PSMD3	Thyroid	0.966773	-3.94895	3.75321	7.84961e-05	0.000174588	0.0195428	0.0352869	0.0777882	2.43047e-58
A2_COPD	MED24	Pancreas	0.966645	-3.97709	3.67495	6.9764e-05	0.000237894	0.0213919	0.0405447	0.0727211	4.10709e-36
A2_COPD	MED24	Colon_Sigmoid	0.966629	3.95394	-3.75149	7.68742e-05	0.000175788	0.0214955	0.0334374	0.079933	2.01927e-54
A2_COPD	MED24	Pituitary	0.966617	3.8746	-3.8133	0.000106799	0.000137121	0.02737	0.0326232	0.0683554	1.906e-55
A2_COPD	MED24	Uterus	0.966397	-3.8746	3.8133	0.000106799	0.000137121	0.0243422	0.0290574	0.0694598	1.33036e-44
A2_COPD	PSMD3	Pancreas	0.96631	-4.34815	3.32681	1.37289e-05	0.000878468	0.00692854	0.0818941	0.0727211	4.10709e-36
A2_COPD	MED24	Spleen	0.966234	3.94139	-3.73297	8.10104e-05	0.000189234	0.0183457	0.0347106	0.0792657	2.78062e-52
A2_COPD	INTS12	Nerve_Tibial	0.966004	-4.53241	3.37202	5.83136e-06	0.000746187	0.00287415	0.0746295	0.0759532	2.93766e-49
A2_COPD	GSDMB	smultixcan	0.965954	-1.84026	2.30228	0.000635226	2.54814e-11	0.0871109	2.32055e-07	0.0886352	8.57268e-189
A2_COPD	MED24	Cells_Cultured_fibroblasts	0.965868	-3.8746	3.8133	0.000106799	0.000137121	0.0262022	0.0266304	0.0810552	2.23174e-47
A2_COPD	MED24	Cells_EBV-transformed_lymphocytes	0.965628	3.98672	-3.825	6.6993e-05	0.000130772	0.017161	0.0280284	0.0782054	5.22583e-37
A2_COPD	GSDMB	Nerve_Tibial	0.965457	3.71506	-6.83164	0.000203157	8.39492e-12	0.0402581	1.01945e-07	0.0759532	2.93766e-49
A2_COPD	MED24	Artery_Tibial	0.965408	3.94681	-3.75525	7.9201e-05	0.000173169	0.0211776	0.0318033	0.0782512	3.41311e-56
A2_COPD	MED24	Colon_Transverse	0.965164	-3.8746	3.8133	0.000106799	0.000137121	0.0265998	0.0328285	0.0705445	1.58957e-48
A2_COPD	PSMD3	Prostate	0.965094	-3.94895	3.75321	7.84961e-05	0.000174588	0.0205585	0.0351693	0.0690929	1.10467e-45
A2_COPD	MED24	Brain_Frontal_Cortex_BA9	0.964627	3.8746	-3.8133	0.000106799	0.000137121	0.0293298	0.0332779	0.0707948	7.54701e-38
A2_COPD	PSMD3	Brain_Spinal_cord_cervical_c-1	0.964575	3.94895	-3.75321	7.84961e-05	0.000174588	0.0213576	0.0479116	0.064701	1.35405e-29
A2_COPD	MED24	Prostate	0.964378	3.94128	-3.75911	8.10466e-05	0.000170518	0.0206737	0.0349936	0.0690929	1.10467e-45
A2_COPD	MED24	Brain_Amygdala	0.964345	3.91644	-3.74973	8.9865e-05	0.000177024	0.023376	0.0457735	0.0617869	3.05655e-27
A2_COPD	MED24	Liver	0.964173	-3.8746	3.8133	0.000106799	0.000137121	0.0243492	0.0300065	0.0647239	1.81305e-26
A2_COPD	PSMD3	Muscle_Skeletal	0.964114	-3.94895	3.75321	7.84961e-05	0.000174588	0.0231022	0.0354637	0.0689399	9.68351e-35
A2_COPD	PSMD3	Heart_Atrial_Appendage	0.964056	3.94895	-3.75321	7.84961e-05	0.000174588	0.022286	0.0317927	0.0595411	5.20369e-35
A2_COPD	MED24	Adipose_Visceral_Omentum	0.964055	-3.95473	3.63104	7.66196e-05	0.000282285	0.0192344	0.0440664	0.0712054	8.60097e-48
A2_COPD	MED24	Brain_Putamen_basal_ganglia	0.96403	-3.8746	3.8133	0.000106799	0.000137121	0.0261326	0.0352087	0.0668546	1.04368e-33
A2_COPD	MED24	Brain_Hypothalamus	0.963872	3.91445	-3.76009	9.06098e-05	0.000169852	0.0265744	0.0349932	0.067966	1.42448e-31
A2_COPD	PSMD3	Artery_Aorta	0.963757	-3.94895	3.75321	7.84961e-05	0.000174588	0.0210886	0.0348373	0.0664479	5.46772e-40
A2_COPD	MED24	Vagina	0.963624	3.95872	-3.77433	7.53515e-05	0.00016044	0.0202428	0.0364045	0.0661384	1.59174e-34
A2_COPD	PSMD3	Brain_Caudate_basal_ganglia	0.963328	-3.94895	3.75321	7.84961e-05	0.000174588	0.0220914	0.0419277	0.0704934	1.70164e-33
A2_COPD	MED24	Heart_Atrial_Appendage	0.963139	3.93486	-3.74403	8.32443e-05	0.000181096	0.0231795	0.0319662	0.0595411	5.20369e-35
A2_COPD	PSMD3	Vagina	0.962527	3.94895	-3.75321	7.84961e-05	0.000174588	0.0208923	0.0378141	0.0661384	1.59174e-34
A2_COPD	MED24	Muscle_Skeletal	0.962436	3.90184	-3.79163	9.54626e-05	0.00014966	0.0265687	0.0330475	0.0689399	9.68351e-35
A2_COPD	MED24	Brain_Spinal_cord_cervical_c-1	0.962241	3.92796	-3.70836	8.56694e-05	0.000208607	0.0227609	0.0515855	0.064701	1.35405e-29
A2_COPD	SACM1L	Spleen	0.962095	-4.8336	3.07207	1.34087e-06	0.0021258	0.000828713	0.117049	0.0792657	2.78062e-52
A2_COPD	PSMD3	Nerve_Tibial	0.961841	3.94895	-3.75321	7.84961e-05	0.000174588	0.0202653	0.0374142	0.0759532	2.93766e-49
A2_COPD	SACM1L	Small_Intestine_Terminal_Ileum	0.961657	-4.8336	3.07207	1.34087e-06	0.0021258	0.00106256	0.118381	0.0707826	6.9515e-50
A2_COPD	MED24	Brain_Cortex	0.961013	-3.93244	3.7137	8.40873e-05	0.000204254	0.0228891	0.0422319	0.0755959	9.55832e-39
A2_COPD	RFTN2	Adipose_Subcutaneous	0.960283	4.34252	3.13555	1.40858e-05	0.00171535	0.00528399	0.111948	0.0788588	5.80462e-65
A2_COPD	MED24	Nerve_Tibial	0.959552	3.8746	-3.8133	0.000106799	0.000137121	0.0255274	0.0339828	0.0759532	2.93766e-49
A2_COPD	SACM1L	Stomach	0.959063	-4.84992	3.06079	1.23511e-06	0.00220753	0.000842108	0.131772	0.0759677	1.36506e-42
A2_COPD	MED24	Brain_Hippocampus	0.958955	-3.8746	3.8133	0.000106799	0.000137121	0.0261067	0.0423606	0.0571087	2.9982e-23
A2_COPD	SACM1L	Ovary	0.958428	4.74972	-3.03952	2.03696e-06	0.00236957	0.00151914	0.123765	0.073505	1.93139e-51
A2_COPD	SACM1L	Skin_Not_Sun_Exposed_Suprapubic	0.958236	-4.74972	3.03952	2.03696e-06	0.00236957	0.00122759	0.127613	0.0835809	5.95252e-63
A2_COPD	INTS12	Kidney_Cortex	0.957877	-4.46546	3.38007	7.98985e-06	0.00072467	0.00347856	0.0812038	0.0505793	3.42544e-14
A2_COPD	MED24	Brain_Caudate_basal_ganglia	0.957721	4.5463	-3.8133	5.45962e-06	0.000137121	0.00338488	0.0384184	0.0704934	1.70164e-33
A2_COPD	GSDMB	Brain_Nucleus_accumbens_basal_ganglia	0.957401	3.58554	-7.0252	0.000336377	2.13765e-12	0.0590439	5.49933e-08	0.0657172	1.79592e-31
A2_COPD	SACM1L	Lung	0.956487	-4.84992	3.06079	1.23511e-06	0.00220753	0.000586067	0.126582	0.0761989	1.17819e-50
A2_COPD	SACM1L	Heart_Left_Ventricle	0.956262	-5.31677	2.85728	1.05625e-07	0.00427283	0.000111377	0.183136	0.0695908	1.01542e-41
A2_COPD	SACM1L	Brain_Amygdala	0.955804	-4.74972	3.03952	2.03696e-06	0.00236957	0.00117211	0.142235	0.0617869	3.05655e-27
A2_COPD	SACM1L	Testis	0.955158	-4.8336	3.07207	1.34087e-06	0.0021258	0.00136422	0.118867	0.0646761	1.31223e-68
A2_COPD	MED24	Whole_Blood	0.95453	-3.8746	3.8133	0.000106799	0.000137121	0.0253282	0.0250674	0.0589515	4.07936e-19
A2_COPD	SACM1L	Skin_Sun_Exposed_Lower_leg	0.954452	5.31677	-2.85728	1.05625e-07	0.00427283	8.55486e-05	0.178652	0.0808647	4.89307e-62
A2_COPD	SACM1L	Pituitary	0.954084	-5.31677	2.85728	1.05625e-07	0.00427283	0.000122711	0.174111	0.0683554	1.906e-55
A2_COPD	SACM1L	Colon_Transverse	0.954002	4.74972	-3.03952	2.03696e-06	0.00236957	0.0016674	0.123842	0.0705445	1.58957e-48
A2_COPD	MED24	Kidney_Cortex	0.954	-3.8746	3.8133	0.000106799	0.000137121	0.0232486	0.0369989	0.0505793	3.42544e-14
A2_COPD	MED24	Brain_Substantia_nigra	0.953193	3.92782	-3.75397	8.57189e-05	0.000174058	0.0234447	0.0404661	0.0561853	2.49746e-17
A2_COPD	RFTN2	smultixcan	0.953023	0.868504	0.627109	1.40858e-05	0.00171535	0.00509826	0.100565	0.0886352	8.57268e-189
A2_COPD	SACM1L	Brain_Spinal_cord_cervical_c-1	0.952568	4.74972	-3.03952	2.03696e-06	0.00236957	0.00143752	0.135873	0.064701	1.35405e-29
A2_COPD	SACM1L	Nerve_Tibial	0.952446	-4.84992	3.06079	1.23511e-06	0.00220753	0.000870751	0.120034	0.0759532	2.93766e-49
A2_COPD	SACM1L	Adrenal_Gland	0.951955	-5.31677	2.85728	1.05625e-07	0.00427283	0.000127577	0.16045	0.085623	1.49713e-53
A2_COPD	SACM1L	Vagina	0.951569	-4.74972	3.03952	2.03696e-06	0.00236957	0.00154085	0.126865	0.0661384	1.59174e-34
A2_COPD	RFTN2	Brain_Spinal_cord_cervical_c-1	0.951006	4.34252	3.13555	1.40858e-05	0.00171535	0.00623723	0.121385	0.064701	1.35405e-29
A2_COPD	SACM1L	Brain_Frontal_Cortex_BA9	0.94987	4.74972	-3.03952	2.03696e-06	0.00236957	0.00183057	0.130181	0.0707948	7.54701e-38
A2_COPD	SACM1L	Breast_Mammary_Tissue	0.948343	-5.41877	2.791	6.00096e-08	0.0052546	4.95777e-05	0.191524	0.0769542	1.47181e-68
A2_COPD	RFTN2	Brain_Hypothalamus	0.946651	4.34252	3.13555	1.40858e-05	0.00171535	0.00643502	0.113812	0.067966	1.42448e-31
A2_COPD	SACM1L	Uterus	0.946063	-5.31677	2.85728	1.05625e-07	0.00427283	8.51809e-05	0.160296	0.0694598	1.33036e-44
A2_COPD	SACM1L	Adipose_Visceral_Omentum	0.945647	-5.31677	2.85728	1.05625e-07	0.00427283	8.39667e-05	0.170367	0.0712054	8.60097e-48
A2_COPD	SACM1L	Pancreas	0.945052	-5.31677	2.85728	1.05625e-07	0.00427283	0.000134666	0.178687	0.0727211	4.10709e-36
A2_COPD	USB1	Skin_Sun_Exposed_Lower_leg	0.944511	3.85363	3.19699	0.000116381	0.00138871	0.0247983	0.102465	0.0808647	4.89307e-62
A2_COPD	SACM1L	Thyroid	0.9442	-5.31677	2.85728	1.05625e-07	0.00427283	8.53191e-05	0.177481	0.0777882	2.43047e-58
A2_COPD	SACM1L	Esophagus_Muscularis	0.943945	-5.41877	2.791	6.00096e-08	0.0052546	6.44843e-05	0.187299	0.0681862	2.06111e-49
A2_COPD	RFTN2	Artery_Aorta	0.943294	-4.34252	-3.13555	1.40858e-05	0.00171535	0.00589754	0.106385	0.0664479	5.46772e-40
A2_COPD	SACM1L	Whole_Blood	0.943052	4.74972	-3.03952	2.03696e-06	0.00236957	0.00158451	0.121797	0.0589515	4.07936e-19
A2_COPD	USB1	Esophagus_Muscularis	0.941515	3.76763	3.31343	0.000164802	0.00092159	0.0347237	0.0775784	0.0681862	2.06111e-49
A2_COPD	RFTN2	Brain_Caudate_basal_ganglia	0.940572	-4.34252	-3.13555	1.40858e-05	0.00171535	0.00648687	0.121501	0.0704934	1.70164e-33
A2_COPD	SACM1L	Artery_Aorta	0.940365	-5.31677	2.85728	1.05625e-07	0.00427283	8.73138e-05	0.169053	0.0664479	5.46772e-40
A2_COPD	SACM1L	Brain_Cerebellum	0.939838	-5.31677	2.85728	1.05625e-07	0.00427283	0.000122148	0.163596	0.0707681	8.95981e-42
A2_COPD	SACM1L	Cells_Cultured_fibroblasts	0.939679	5.31677	-2.85728	1.05625e-07	0.00427283	0.000120347	0.166184	0.0810552	2.23174e-47
A2_COPD	SACM1L	Cells_EBV-transformed_lymphocytes	0.938601	-5.31677	2.85728	1.05625e-07	0.00427283	8.85046e-05	0.165217	0.0782054	5.22583e-37
A2_COPD	SACM1L	Heart_Atrial_Appendage	0.936138	-5.31677	2.85728	1.05625e-07	0.00427283	9.86706e-05	0.173962	0.0595411	5.20369e-35
A2_COPD	SFTPD	smultixcan	0.935369	0.766442	0.789132	2.24529e-08	0.00591809	2.06922e-05	0.18629	0.0886352	8.57268e-189
A2_COPD	SACM1L	Brain_Hypothalamus	0.935081	-5.31677	2.85728	1.05625e-07	0.00427283	0.000125461	0.187095	0.067966	1.42448e-31
A2_COPD	SACM1L	Minor_Salivary_Gland	0.931439	5.31677	-2.85728	1.05625e-07	0.00427283	0.00010404	0.169794	0.0708966	4.21163e-41
A2_COPD	THBS3	Heart_Left_Ventricle	0.924937	-9.27628	2.48261	1.75501e-20	0.0130422	6.78547e-17	0.288798	0.0695908	1.01542e-41
A2_COPD	THBS3	Skin_Sun_Exposed_Lower_leg	0.92393	-9.27628	2.48261	1.75501e-20	0.0130422	6.63337e-17	0.284969	0.0808647	4.89307e-62
A2_COPD	THBS3	Pituitary	0.922424	-9.27628	2.48261	1.75501e-20	0.0130422	9.8547e-17	0.289553	0.0683554	1.906e-55
A2_COPD	THBS3	Esophagus_Gastroesophageal_Junction	0.919744	-9.27628	2.48261	1.75501e-20	0.0130422	7.14225e-17	0.28329	0.0819795	5.62717e-59
A2_COPD	THBS3	Breast_Mammary_Tissue	0.919466	-9.27628	2.48261	1.75501e-20	0.0130422	4.79591e-17	0.291	0.0769542	1.47181e-68
A2_COPD	MTX1	Heart_Left_Ventricle	0.917604	-7.28052	2.42274	3.32543e-13	0.015404	8.57148e-10	0.309948	0.0695908	1.01542e-41
A2_COPD	THBS3	Colon_Sigmoid	0.917266	-9.27628	2.48261	1.75501e-20	0.0130422	8.27239e-17	0.288276	0.079933	2.01927e-54
A2_COPD	USB1	Breast_Mammary_Tissue	0.916951	3.27451	3.65928	0.00105846	0.000252929	0.116055	0.045204	0.0769542	1.47181e-68
A2_COPD	MTX1	Skin_Sun_Exposed_Lower_leg	0.916857	-7.28052	2.42274	3.32543e-13	0.015404	9.42676e-10	0.304546	0.0808647	4.89307e-62
A2_COPD	THBS3	Esophagus_Mucosa	0.916663	-9.27628	2.48261	1.75501e-20	0.0130422	6.48741e-17	0.288117	0.0686957	2.83812e-49
A2_COPD	THBS3	Adipose_Subcutaneous	0.916232	-9.27628	2.48261	1.75501e-20	0.0130422	4.32636e-17	0.279123	0.0788588	5.80462e-65
A2_COPD	THBS3	Adrenal_Gland	0.915899	-9.27628	2.48261	1.75501e-20	0.0130422	8.47906e-17	0.275828	0.085623	1.49713e-53
A2_COPD	MTX1	Pituitary	0.915026	-7.28052	2.42274	3.32543e-13	0.015404	1.60053e-09	0.310169	0.0683554	1.906e-55
A2_COPD	TMED2	Skin_Sun_Exposed_Lower_leg	0.913751	-3.56909	-3.07856	0.000358227	0.00208001	0.0551394	0.125122	0.0808647	4.89307e-62
A2_COPD	THBS3	Esophagus_Muscularis	0.913534	-9.27628	2.48261	1.75501e-20	0.0130422	6.28627e-17	0.282215	0.0681862	2.06111e-49
A2_COPD	THBS3	Small_Intestine_Terminal_Ileum	0.913472	-9.27628	2.48261	1.75501e-20	0.0130422	7.74839e-17	0.295066	0.0707826	6.9515e-50
A2_COPD	THBS3	Artery_Tibial	0.913423	-9.27628	2.48261	1.75501e-20	0.0130422	5.73784e-17	0.285032	0.0782512	3.41311e-56
A2_COPD	TMED2	Breast_Mammary_Tissue	0.913015	-3.56909	-3.07856	0.000358227	0.00208001	0.0541532	0.122581	0.0769542	1.47181e-68
A2_COPD	THBS3	Spleen	0.912587	-9.27628	2.48261	1.75501e-20	0.0130422	5.02891e-17	0.277909	0.0792657	2.78062e-52
A2_COPD	MTX1	Esophagus_Gastroesophageal_Junction	0.911794	-7.28052	2.42274	3.32543e-13	0.015404	1.08266e-09	0.301434	0.0819795	5.62717e-59
A2_COPD	THBS3	Skin_Not_Sun_Exposed_Suprapubic	0.911744	-9.27628	2.48261	1.75501e-20	0.0130422	6.58111e-17	0.284397	0.0835809	5.95252e-63
A2_COPD	THBS3	Brain_Putamen_basal_ganglia	0.911556	-9.27628	2.48261	1.75501e-20	0.0130422	5.62106e-17	0.291934	0.0668546	1.04368e-33
A2_COPD	MTX1	Breast_Mammary_Tissue	0.911534	-7.28052	2.42274	3.32543e-13	0.015404	8.43828e-10	0.309419	0.0769542	1.47181e-68
A2_COPD	TMED2	Heart_Left_Ventricle	0.911075	-3.56909	-3.07856	0.000358227	0.00208001	0.0644197	0.119015	0.0695908	1.01542e-41
A2_COPD	TMED2	Small_Intestine_Terminal_Ileum	0.911018	-3.56909	-3.07856	0.000358227	0.00208001	0.0534831	0.117762	0.0707826	6.9515e-50
A2_COPD	TMED2	Thyroid	0.910731	-3.56909	-3.07856	0.000358227	0.00208001	0.057362	0.124611	0.0777882	2.43047e-58
A2_COPD	TMED2	Skin_Not_Sun_Exposed_Suprapubic	0.910436	-3.558	-3.07512	0.000373694	0.00210419	0.0568099	0.120787	0.0835809	5.95252e-63
A2_COPD	THBS3	smultixcan	0.910415	9.27628	-2.48261	1.75501e-20	0.0130422	1.04322e-16	0.267833	0.0886352	8.57268e-189
A2_COPD	THBS3	Ovary	0.910156	9.27628	-2.48261	1.75501e-20	0.0130422	6.25351e-17	0.286453	0.073505	1.93139e-51
A2_COPD	TMED2	smultixcan	0.910024	-1.20137	-1.03848	0.000360392	0.00148336	0.0587721	0.0939614	0.0886352	8.57268e-189
A2_COPD	THBS3	Stomach	0.910004	-9.27628	2.48261	1.75501e-20	0.0130422	6.28207e-17	0.295578	0.0759677	1.36506e-42
A2_COPD	MTX1	Colon_Sigmoid	0.909314	-7.28052	2.42274	3.32543e-13	0.015404	9.97478e-10	0.309944	0.079933	2.01927e-54
A2_COPD	THBS3	Artery_Coronary	0.908784	-9.27628	2.48261	1.75501e-20	0.0130422	7.02247e-17	0.288139	0.0732193	3.25464e-52
A2_COPD	MTX1	Esophagus_Mucosa	0.908444	-7.28052	2.42274	3.32543e-13	0.015404	1.09266e-09	0.306192	0.0686957	2.83812e-49
A2_COPD	TMED2	Esophagus_Mucosa	0.908115	-3.558	-3.07512	0.000373694	0.00210419	0.0518999	0.123325	0.0686957	2.83812e-49
A2_COPD	MTX1	Adipose_Subcutaneous	0.908076	-7.28052	2.42274	3.32543e-13	0.015404	7.17295e-10	0.299766	0.0788588	5.80462e-65
A2_COPD	MTX1	Adrenal_Gland	0.907428	-7.28052	2.42274	3.32543e-13	0.015404	1.07108e-09	0.295255	0.085623	1.49713e-53
A2_COPD	THBS3	Colon_Transverse	0.906994	-9.27628	2.48261	1.75501e-20	0.0130422	8.20921e-17	0.287902	0.0705445	1.58957e-48
A2_COPD	THBS3	Adipose_Visceral_Omentum	0.906549	-9.27628	2.48261	1.75501e-20	0.0130422	6.51071e-17	0.284013	0.0712054	8.60097e-48
A2_COPD	TMED2	Colon_Transverse	0.906381	-3.54935	-3.09756	0.000386179	0.00195118	0.0613818	0.114891	0.0705445	1.58957e-48
A2_COPD	THBS3	Brain_Cortex	0.906154	-9.27628	2.48261	1.75501e-20	0.0130422	8.12133e-17	0.299377	0.0755959	9.55832e-39
A2_COPD	THBS3	Thyroid	0.906009	-9.27628	2.48261	1.75501e-20	0.0130422	7.08811e-17	0.278952	0.0777882	2.43047e-58
A2_COPD	TMED2	Spleen	0.905729	-3.56909	-3.07856	0.000358227	0.00208001	0.0511962	0.117049	0.0792657	2.78062e-52
A2_COPD	THBS3	Pancreas	0.905619	-9.27628	2.48261	1.75501e-20	0.0130422	1.06284e-16	0.291306	0.0727211	4.10709e-36
A2_COPD	THBS3	Uterus	0.905596	-9.27628	2.48261	1.75501e-20	0.0130422	7.6832e-17	0.276762	0.0694598	1.33036e-44
A2_COPD	MTX1	Esophagus_Muscularis	0.905282	-7.28052	2.42274	3.32543e-13	0.015404	1.07202e-09	0.302703	0.0681862	2.06111e-49
A2_COPD	MTX1	Small_Intestine_Terminal_Ileum	0.905257	-7.28052	2.42274	3.32543e-13	0.015404	1.14192e-09	0.317575	0.0707826	6.9515e-50
A2_COPD	TMED2	Brain_Spinal_cord_cervical_c-1	0.905103	-3.60412	-3.11544	0.00031321	0.0018367	0.0512838	0.125246	0.064701	1.35405e-29
A2_COPD	MTX1	Artery_Tibial	0.905054	-7.28052	2.42274	3.32543e-13	0.015404	8.3632e-10	0.303308	0.0782512	3.41311e-56
A2_COPD	THBS3	Brain_Frontal_Cortex_BA9	0.904641	-9.27628	2.48261	1.75501e-20	0.0130422	5.52018e-17	0.297732	0.0707948	7.54701e-38
A2_COPD	MTX1	Spleen	0.904127	-7.28052	2.42274	3.32543e-13	0.015404	8.06289e-10	0.296418	0.0792657	2.78062e-52
A2_COPD	TMED2	Pancreas	0.903225	-3.54536	-3.09825	0.000392074	0.00194667	0.0650521	0.119317	0.0727211	4.10709e-36
A2_COPD	USB1	Esophagus_Mucosa	0.903184	3.21758	3.45587	0.00129278	0.00054852	0.12701	0.0686939	0.0686957	2.83812e-49
A2_COPD	THBS3	Cells_Cultured_fibroblasts	0.903183	-9.27628	2.48261	1.75501e-20	0.0130422	5.77673e-17	0.275398	0.0810552	2.23174e-47
A2_COPD	MTX1	Skin_Not_Sun_Exposed_Suprapubic	0.903152	-7.28052	2.42274	3.32543e-13	0.015404	1.02027e-09	0.303213	0.0835809	5.95252e-63
A2_COPD	MTX1	Brain_Putamen_basal_ganglia	0.902889	-7.28052	2.42274	3.32543e-13	0.015404	8.28402e-10	0.312543	0.0668546	1.04368e-33
A2_COPD	TMED2	Liver	0.901842	-3.54427	-3.11423	0.000393704	0.00184424	0.0637557	0.111778	0.0647239	1.81305e-26
A2_COPD	MTX1	Stomach	0.901622	-7.28052	2.42274	3.32543e-13	0.015404	9.5227e-10	0.318244	0.0759677	1.36506e-42
A2_COPD	TMED2	Prostate	0.901012	-3.56909	-3.07856	0.000358227	0.00208001	0.0557617	0.117643	0.0690929	1.10467e-45
A2_COPD	THBS3	Lung	0.900778	-9.27628	2.48261	1.75501e-20	0.0130422	4.80442e-17	0.279707	0.0761989	1.17819e-50
A2_COPD	MTX1	smultixcan	0.900641	-7.28052	2.42274	3.32543e-13	0.015404	1.27529e-09	0.286469	0.0886352	8.57268e-189
A2_COPD	THBS3	Brain_Spinal_cord_cervical_c-1	0.900205	-9.27628	2.48261	1.75501e-20	0.0130422	4.95419e-17	0.298262	0.064701	1.35405e-29
A2_COPD	THBS3	Brain_Amygdala	0.900151	9.27628	-2.48261	1.75501e-20	0.0130422	8.33149e-17	0.307484	0.0617869	3.05655e-27
A2_COPD	THBS3	Brain_Cerebellum	0.900125	9.27628	-2.48261	1.75501e-20	0.0130422	7.10342e-17	0.280987	0.0707681	8.95981e-42
A2_Pneumonia.b.meta	MAGI3	Pancreas	0.968597	-2.89122	-4.55668	0.00383748	5.19679e-06	0.244098	0.032098	0.0358271	2.74994e-23
A2_Pneumonia.b.meta	MAMSTR	Adrenal_Gland	0.967113	6.04358	-3.95	1.50735e-09	7.81512e-05	2.08072e-06	0.311297	0.037123	1.5912e-30
A2_Pneumonia.b.meta	MAMSTR	Uterus	0.964475	6.04358	-3.95	1.50735e-09	7.81512e-05	1.64974e-06	0.245317	0.039791	9.04107e-37
A2_Pneumonia.b.meta	MAMSTR	Adipose_Visceral_Omentum	0.964268	6.04358	-3.95	1.50735e-09	7.81512e-05	1.73543e-06	0.295872	0.035996	2.81329e-26
A2_Pneumonia.b.meta	MAMSTR	Brain_Cerebellar_Hemisphere	0.960923	6.04358	-3.95	1.50735e-09	7.81512e-05	2.15729e-06	0.209126	0.0501503	8.62089e-43
A2_Pneumonia.b.meta	MAGI3	Colon_Sigmoid	0.95995	-2.89222	-4.49147	0.00382524	7.07346e-06	0.25575	0.0475902	0.0360548	1.39001e-32
A2_Pneumonia.b.meta	MAGI3	Minor_Salivary_Gland	0.957988	-2.89222	-4.49147	0.00382524	7.07346e-06	0.228818	0.0534188	0.0361093	1.62194e-26
A2_Pneumonia.b.meta	MAMSTR	Brain_Cortex	0.954807	6.04358	-3.95	1.50735e-09	7.81512e-05	1.90235e-06	0.457913	0.0425736	2.82409e-28
A2_Pneumonia.b.meta	MAGI3	Esophagus_Gastroesophageal_Junction	0.953903	-2.89222	-4.49147	0.00382524	7.07346e-06	0.243715	0.0588299	0.038338	1.69581e-32
A2_Pneumonia.b.meta	MAMSTR	Pituitary	0.952751	6.04358	-3.95	1.50735e-09	7.81512e-05	2.03137e-06	0.429607	0.0307004	1.63553e-21
A2_Pneumonia.b.meta	MAGI3	Thyroid	0.952212	-2.89222	-4.49147	0.00382524	7.07346e-06	0.232515	0.0655126	0.0394442	1.2848e-33
A2_Pneumonia.b.meta	MAGI3	Artery_Tibial	0.951995	-2.89222	-4.49147	0.00382524	7.07346e-06	0.252652	0.039332	0.0367887	2.617e-31
A2_Pneumonia.b.meta	MAMSTR	Prostate	0.951859	6.04358	-3.95	1.50735e-09	7.81512e-05	2.07261e-06	0.292303	0.0315525	2.0063e-21
A2_Pneumonia.b.meta	MAMSTR	Brain_Amygdala	0.949938	6.04358	-3.95	1.50735e-09	7.81512e-05	1.78894e-06	0.412464	0.0394924	3.25548e-17
A2_Pneumonia.b.meta	MAMSTR	Esophagus_Gastroesophageal_Junction	0.948973	6.58293	-3.70874	4.61265e-11	0.000208295	1.01321e-07	0.380769	0.038338	1.69581e-32
A2_Pneumonia.b.meta	MAMSTR	Vagina	0.948562	-6.04358	3.95	1.50735e-09	7.81512e-05	1.80537e-06	0.327922	0.0407296	2.07504e-26
A2_Pneumonia.b.meta	MAMSTR	Brain_Hypothalamus	0.948088	6.04358	-3.95	1.50735e-09	7.81512e-05	2.38724e-06	0.466778	0.0384218	3.48806e-20
A2_Pneumonia.b.meta	MAGI3	Nerve_Tibial	0.945046	-2.89122	-4.55668	0.00383748	5.19679e-06	0.240231	0.0323465	0.0378998	1.68931e-31
A2_Pneumonia.b.meta	MAMSTR	smultixcan	0.944923	4.83486	-3.16	1.50735e-09	7.81512e-05	1.88631e-06	0.168258	0.0424791	2.96415e-86
A2_Pneumonia.b.meta	MAGI3	Stomach	0.943518	-2.89222	-4.49147	0.00382524	7.07346e-06	0.234059	0.0413189	0.0407261	2.26821e-26
A2_Pneumonia.b.meta	MAMSTR	Thyroid	0.943377	6.58293	-3.70874	4.61265e-11	0.000208295	8.61885e-08	0.34098	0.0394442	1.2848e-33
A2_Pneumonia.b.meta	MAGI3	Ovary	0.942174	-2.89222	-4.49147	0.00382524	7.07346e-06	0.228865	0.0463609	0.0358411	3.58762e-28
A2_Pneumonia.b.meta	PHTF1	Brain_Hippocampus	0.941695	2.71669	4.49953	0.00659376	6.81051e-06	0.325495	0.0744321	0.0412792	5.34772e-26
A2_Pneumonia.b.meta	MAGI3	Vagina	0.940595	-2.89122	-4.55668	0.00383748	5.19679e-06	0.246745	0.07632	0.0407296	2.07504e-26
A2_Pneumonia.b.meta	MAMSTR	Artery_Tibial	0.937899	6.58293	-3.70874	4.61265e-11	0.000208295	8.56822e-08	0.319338	0.0367887	2.617e-31
A2_Pneumonia.b.meta	MAGI3	Prostate	0.937492	-2.89222	-4.49147	0.00382524	7.07346e-06	0.222633	0.0793689	0.0315525	2.0063e-21
A2_Pneumonia.b.meta	MAGI3	Colon_Transverse	0.937455	-2.89122	-4.55668	0.00383748	5.19679e-06	0.239791	0.0347332	0.0293761	8.0386e-20
A2_Pneumonia.b.meta	MAMSTR	Artery_Aorta	0.937196	6.58293	-3.70874	4.61265e-11	0.000208295	7.64431e-08	0.339546	0.0356025	1.55534e-24
A2_Pneumonia.b.meta	MAGI3	Breast_Mammary_Tissue	0.936497	-2.89222	-4.49147	0.00382524	7.07346e-06	0.232691	0.0426364	0.0294369	2.70009e-24
A2_Pneumonia.b.meta	PHTF1	Brain_Cerebellar_Hemisphere	0.936438	-2.64686	-4.46018	0.00812433	8.1892e-06	0.30894	0.131482	0.0501503	8.62089e-43
A2_Pneumonia.b.meta	MAGI3	Small_Intestine_Terminal_Ileum	0.936431	-2.89122	-4.55668	0.00383748	5.19679e-06	0.235312	0.0409403	0.0333198	2.20048e-20
A2_Pneumonia.b.meta	MAGI3	Brain_Cortex	0.935995	-2.89222	-4.49147	0.00382524	7.07346e-06	0.237574	0.200568	0.0425736	2.82409e-28
A2_Pneumonia.b.meta	PHTF1	Brain_Cerebellum	0.935387	-2.64686	-4.46018	0.00812433	8.1892e-06	0.319686	0.0903869	0.047351	2.60963e-42
A2_Pneumonia.b.meta	RSBN1	Testis	0.93442	2.86945	4.63239	0.00411183	3.61462e-06	0.279588	0.0168604	0.0418591	3.71399e-49
A2_Pneumonia.b.meta	MAGI3	Esophagus_Mucosa	0.933997	-2.89122	-4.55668	0.00383748	5.19679e-06	0.232106	0.0521913	0.036719	4.13247e-23
A2_Pneumonia.b.meta	MAMSTR	Brain_Frontal_Cortex_BA9	0.933045	6.04358	-3.95	1.50735e-09	7.81512e-05	2.10719e-06	0.428433	0.027428	2.97637e-10
A2_Pneumonia.b.meta	MAGI3	Lung	0.932392	-2.89222	-4.49147	0.00382524	7.07346e-06	0.230442	0.0512812	0.0338996	6.93359e-23
A2_Pneumonia.b.meta	MAGI3	Adipose_Subcutaneous	0.93204	-2.89122	-4.55668	0.00383748	5.19679e-06	0.229134	0.036522	0.032689	1.72856e-22
A2_Pneumonia.b.meta	MAMSTR	Skin_Sun_Exposed_Lower_leg	0.931399	6.58293	-3.70874	4.61265e-11	0.000208295	7.36451e-08	0.389727	0.0297509	1.07298e-24
A2_Pneumonia.b.meta	MAGI3	Artery_Aorta	0.931324	-2.89222	-4.49147	0.00382524	7.07346e-06	0.240394	0.0580749	0.0356025	1.55534e-24
A2_Pneumonia.b.meta	MAMSTR	Breast_Mammary_Tissue	0.929378	6.58293	-3.70874	4.61265e-11	0.000208295	6.55158e-08	0.299584	0.0294369	2.70009e-24
A2_Pneumonia.b.meta	MAGI3	Brain_Caudate_basal_ganglia	0.929371	-2.89222	-4.49147	0.00382524	7.07346e-06	0.256322	0.126574	0.0369583	9.0321e-18
A2_Pneumonia.b.meta	MAGI3	smultixcan	0.927979	-2.89181	-4.51815	0.00377755	6.04172e-06	0.231263	0.0346872	0.0424791	2.96415e-86
A2_Pneumonia.b.meta	MAGI3	Brain_Nucleus_accumbens_basal_ganglia	0.927333	-2.89122	-4.55668	0.00383748	5.19679e-06	0.249475	0.068504	0.0359129	6.57138e-19
A2_Pneumonia.b.meta	MAGI3	Uterus	0.927308	2.23181	4.50511	0.0256272	6.63392e-06	0.458195	0.0416478	0.039791	9.04107e-37
A2_Pneumonia.b.meta	RSBN1	smultixcan	0.923268	2.86945	4.63239	0.00411183	3.61462e-06	0.239542	0.0272377	0.0424791	2.96415e-86
A2_Pneumonia.b.meta	MAGI3	Esophagus_Muscularis	0.91985	-2.89122	-4.55668	0.00383748	5.19679e-06	0.245942	0.170839	0.0395121	9.96009e-23
A2_Pneumonia.b.meta	MAMSTR	Colon_Sigmoid	0.916652	-6.20738	3.54108	5.38761e-10	0.000398488	7.93276e-07	0.390334	0.0360548	1.39001e-32
A2_Pneumonia.b.meta	PHTF1	Cells_EBV-transformed_lymphocytes	0.911272	-2.64686	-4.46018	0.00812433	8.1892e-06	0.320676	0.0272127	0.0423102	2.62225e-28
A2_Pneumonia.b.meta	PHTF1	Brain_Hypothalamus	0.906454	2.71669	4.49953	0.00659376	6.81051e-06	0.334011	0.165509	0.0384218	3.48806e-20
B2_Asthma	CCHCR1	smultixcan	1	0.729876	-1.02057	5.65212e-13	8.51024e-12	2.32376e-09	2.78957e-09	0.102944	4.48872e-171
B2_Asthma	TCF19	Skin_Sun_Exposed_Lower_leg	1	-5.21473	6.2861	1.84086e-07	3.25549e-10	0.000125911	8.38476e-08	0.0717342	5.32197e-36
B2_Asthma	TCF19	Lung	1	-5.78634	6.2861	7.19362e-09	3.25549e-10	8.29123e-06	9.039e-08	0.078771	2.85122e-46
B2_Asthma	TCF19	Adipose_Visceral_Omentum	1	-6.45026	6.2861	1.11658e-10	3.25549e-10	2.49562e-07	9.12366e-08	0.0799517	1.91844e-40
B2_Asthma	TCF19	Spleen	1	-6.45026	6.2861	1.11658e-10	3.25549e-10	4.85527e-07	8.69746e-08	0.0706568	6.76616e-38
B2_Asthma	TCF19	Adipose_Subcutaneous	1	3.93009	-6.2861	8.49126e-05	3.25549e-10	0.0167061	9.13887e-08	0.0813737	2.32594e-45
B2_Asthma	TCF19	Prostate	1	-5.37936	6.24934	7.47508e-08	4.1219e-10	7.14554e-05	1.12377e-07	0.0659585	1.13244e-32
B2_Asthma	TCF19	Skin_Not_Sun_Exposed_Suprapubic	0.999999	3.89129	-6.2861	9.97109e-05	3.25549e-10	0.0197737	9.46471e-08	0.0664543	1.40206e-31
B2_Asthma	TCF19	Breast_Mammary_Tissue	0.999999	4.23959	-6.2861	2.23928e-05	3.25549e-10	0.00650048	8.69316e-08	0.0798762	6.70345e-38
B2_Asthma	TCF19	Artery_Coronary	0.999999	5.42505	-6.2861	5.79381e-08	3.25549e-10	6.21618e-05	9.44718e-08	0.0860129	2.5184e-45
B2_Asthma	TCF19	Esophagus_Gastroesophageal_Junction	0.999999	-5.50648	6.2861	3.66088e-08	3.25549e-10	5.85204e-05	8.62466e-08	0.0751029	3.47462e-37
B2_Asthma	TCF19	Cells_EBV-transformed_lymphocytes	0.999999	5.61196	-6.2861	2.00052e-08	3.25549e-10	2.56389e-05	7.75849e-08	0.0786508	5.16734e-33
B2_Asthma	TCF19	Ovary	0.999999	-6.45026	6.2861	1.11658e-10	3.25549e-10	3.27674e-07	9.86043e-08	0.0783168	3.83302e-42
B2_Asthma	TCF19	Vagina	0.999999	-5.31512	6.2861	1.0659e-07	3.25549e-10	0.00011836	1.07931e-07	0.0758207	1.35683e-35
B2_Asthma	TCF19	Esophagus_Mucosa	0.999999	-5.05359	6.2861	4.33573e-07	3.25549e-10	0.000306144	8.58541e-08	0.0770091	2.75205e-28
B2_Asthma	TCF19	Stomach	0.999999	-6.45026	6.2861	1.11658e-10	3.25549e-10	3.88811e-07	1.08776e-07	0.0732564	7.68493e-29
B2_Asthma	TCF19	Minor_Salivary_Gland	0.999999	-6.45026	6.2861	1.11658e-10	3.25549e-10	2.76474e-07	9.84636e-08	0.0780307	1.04144e-39
B2_Asthma	TCF19	Esophagus_Muscularis	0.999999	-5.40017	6.2861	6.6578e-08	3.25549e-10	8.98608e-05	8.80832e-08	0.0721318	1.65933e-30
B2_Asthma	CCHCR1	Skin_Sun_Exposed_Lower_leg	0.999999	-6.33557	6.27306	2.36464e-10	3.54016e-10	4.04342e-07	9.04887e-08	0.0717342	5.32197e-36
B2_Asthma	TCF19	Brain_Cerebellum	0.999999	-5.54221	6.2861	2.98681e-08	3.25549e-10	5.13103e-05	9.43566e-08	0.083622	5.40156e-50
B2_Asthma	TCF19	Colon_Sigmoid	0.999999	5.56329	-6.2861	2.64735e-08	3.25549e-10	4.61991e-05	8.7298e-08	0.0821892	8.80388e-49
B2_Asthma	TCF19	Uterus	0.999999	-5.7647	6.2861	8.1801e-09	3.25549e-10	1.68265e-05	9.43318e-08	0.0881336	1.38727e-44
B2_Asthma	TCF19	Heart_Atrial_Appendage	0.999999	-4.43273	6.2861	9.30457e-06	3.25549e-10	0.00474484	9.32829e-08	0.0745034	8.46949e-26
B2_Asthma	CCHCR1	Breast_Mammary_Tissue	0.999999	3.863	-6.27306	0.000112001	3.54016e-10	0.0216169	9.31222e-08	0.0798762	6.70345e-38
B2_Asthma	TCF19	Artery_Aorta	0.999999	5.70244	-6.2861	1.18107e-08	3.25549e-10	2.01248e-05	8.67562e-08	0.0808521	1.21273e-46
B2_Asthma	TCF19	Colon_Transverse	0.999999	6.03737	-6.34987	1.56644e-09	2.15498e-10	2.57805e-06	6.56788e-08	0.0799964	5.45419e-42
B2_Asthma	CCHCR1	Kidney_Cortex	0.999999	6.33557	-6.27306	2.36464e-10	3.54016e-10	5.54745e-07	1.52507e-07	0.0704915	5.75678e-30
B2_Asthma	CCHCR1	Whole_Blood	0.999999	4.62924	-6.34182	3.67004e-06	2.27073e-10	0.00184048	6.07326e-08	0.0848897	1.86304e-25
B2_Asthma	CCHCR1	Adipose_Subcutaneous	0.999999	2.58464	-6.34182	0.00974812	2.27073e-10	0.313376	6.64684e-08	0.0813737	2.32594e-45
B2_Asthma	TCF19	Cells_Cultured_fibroblasts	0.999999	-5.92886	6.2861	3.0505e-09	3.25549e-10	6.4993e-06	9.15768e-08	0.0710663	1.88315e-21
B2_Asthma	CCHCR1	Artery_Coronary	0.999999	2.57089	-6.34182	0.0101438	2.27073e-10	0.326497	6.99937e-08	0.0860129	2.5184e-45
B2_Asthma	CCHCR1	Esophagus_Gastroesophageal_Junction	0.999999	-6.33557	6.27306	2.36464e-10	3.54016e-10	7.77052e-07	9.15373e-08	0.0751029	3.47462e-37
B2_Asthma	CCHCR1	Cells_EBV-transformed_lymphocytes	0.999999	-1.87516	-6.27306	0.060771	3.54016e-10	0.59499	8.04807e-08	0.0786508	5.16734e-33
B2_Asthma	TCF19	Kidney_Cortex	0.999999	-4.86344	6.35108	1.15365e-06	2.13803e-10	0.000832758	1.01551e-07	0.0704915	5.75678e-30
B2_Asthma	TCF19	Nerve_Tibial	0.999999	4.88441	-6.2861	1.03738e-06	3.25549e-10	0.00075223	9.0961e-08	0.0844443	2.91609e-39
B2_Asthma	TCF19	smultixcan	0.999999	-5.4968	6.22426	9.72755e-10	3.37913e-10	1.5464e-06	8.86607e-08	0.102944	4.48872e-171
B2_Asthma	TCF19	Brain_Cerebellar_Hemisphere	0.999999	-6.45026	6.2861	1.11658e-10	3.25549e-10	4.8502e-07	8.68438e-08	0.0892666	2.87033e-55
B2_Asthma	CCHCR1	Adipose_Visceral_Omentum	0.999999	6.33557	-6.27306	2.36464e-10	3.54016e-10	4.18972e-07	9.8356e-08	0.0799517	1.91844e-40
B2_Asthma	CCHCR1	Vagina	0.999999	-6.33557	6.27306	2.36464e-10	3.54016e-10	9.7528e-07	1.13779e-07	0.0758207	1.35683e-35
B2_Asthma	CCHCR1	Adrenal_Gland	0.999999	3.29373	-6.27306	0.000988666	3.54016e-10	0.116264	9.32362e-08	0.0752033	1.5029e-31
B2_Asthma	TCF19	Artery_Tibial	0.999999	-6.45026	6.2861	1.11658e-10	3.25549e-10	5.23371e-07	9.25903e-08	0.0754129	2.42736e-36
B2_Asthma	CCHCR1	Prostate	0.999999	-5.67988	6.25347	1.34791e-08	4.01434e-10	1.94813e-05	1.10364e-07	0.0659585	1.13244e-32
B2_Asthma	CCHCR1	Esophagus_Muscularis	0.999999	-6.33557	6.27306	2.36464e-10	3.54016e-10	5.9165e-07	9.49565e-08	0.0721318	1.65933e-30
B2_Asthma	CCHCR1	Colon_Sigmoid	0.999999	6.33557	-6.27306	2.36464e-10	3.54016e-10	6.5337e-07	9.26504e-08	0.0821892	8.80388e-49
B2_Asthma	CCHCR1	Small_Intestine_Terminal_Ileum	0.999999	-1.72303	6.27306	0.0848838	3.54016e-10	0.666448	9.93714e-08	0.0707059	1.3052e-37
B2_Asthma	CCHCR1	Brain_Cerebellum	0.999999	-6.33557	6.27306	2.36464e-10	3.54016e-10	7.7501e-07	1.00791e-07	0.083622	5.40156e-50
B2_Asthma	CCHCR1	Uterus	0.999999	-1.93353	6.27306	0.0531708	3.54016e-10	0.570837	1.00663e-07	0.0881336	1.38727e-44
B2_Asthma	CCHCR1	Skin_Not_Sun_Exposed_Suprapubic	0.999999	-2.05934	6.27306	0.0394617	3.54016e-10	0.535412	1.00746e-07	0.0664543	1.40206e-31
B2_Asthma	TCF19	Small_Intestine_Terminal_Ileum	0.999999	-5.17921	6.35108	2.22833e-07	2.13803e-10	0.000192206	6.47674e-08	0.0707059	1.3052e-37
B2_Asthma	CCHCR1	Brain_Amygdala	0.999999	2.40169	-6.34182	0.0163196	2.27073e-10	0.4247	9.259e-08	0.064999	2.27478e-24
B2_Asthma	CCHCR1	Stomach	0.999999	2.55725	-6.34182	0.0105503	2.27073e-10	0.326473	7.96186e-08	0.0732564	7.68493e-29
B2_Asthma	CCHCR1	Testis	0.999999	5.16698	-6.27306	2.37911e-07	3.54016e-10	0.00035432	1.09743e-07	0.0781065	4.44165e-61
B2_Asthma	CCHCR1	Minor_Salivary_Gland	0.999999	3.13644	-6.34182	0.00171012	2.27073e-10	0.129071	7.0871e-08	0.0780307	1.04144e-39
B2_Asthma	CCHCR1	Thyroid	0.999999	-6.33557	6.27306	2.36464e-10	3.54016e-10	3.92369e-07	1.00694e-07	0.0798505	1.19569e-42
B2_Asthma	CCHCR1	Nerve_Tibial	0.999998	-1.16125	-6.27306	0.24554	3.54016e-10	0.816716	9.78433e-08	0.0844443	2.91609e-39
B2_Asthma	CCHCR1	Cells_Cultured_fibroblasts	0.999998	-1.96427	6.27306	0.0494984	3.54016e-10	0.572943	9.36421e-08	0.0710663	1.88315e-21
B2_Asthma	CCHCR1	Ovary	0.999998	2.41134	-6.27306	0.0158939	3.54016e-10	0.389871	1.05222e-07	0.0783168	3.83302e-42
B2_Asthma	CCHCR1	Artery_Tibial	0.999998	-1.21988	6.27306	0.22251	3.54016e-10	0.805914	9.6879e-08	0.0754129	2.42736e-36
B2_Asthma	CCHCR1	Brain_Cerebellar_Hemisphere	0.999998	0.154637	-6.27306	0.877107	3.54016e-10	0.982719	9.36373e-08	0.0892666	2.87033e-55
B2_Asthma	CCHCR1	Pancreas	0.999998	-6.33557	6.27306	2.36464e-10	3.54016e-10	6.40529e-07	1.14917e-07	0.0758563	5.51761e-24
B2_Asthma	TCF19	Brain_Spinal_cord_cervical_c-1	0.999998	-6.31643	6.12427	2.67667e-10	9.10999e-10	7.59873e-07	2.6148e-07	0.074225	3.25431e-30
B2_Asthma	CCHCR1	Brain_Substantia_nigra	0.999998	6.24828	-0.104057	4.15e-10	0.917124	7.67417e-07	0.978878	0.0730813	1.94523e-25
B2_Asthma	CCHCR1	Muscle_Skeletal	0.999998	-1.48273	0.093388	0.138146	0.925595	0.717531	0.981204	0.0678838	8.55603e-14
B2_Asthma	CCHCR1	Pituitary	0.999997	2.5529	-6.22075	0.0106831	4.94794e-10	0.353963	1.33574e-07	0.0688589	2.04909e-42
B2_Asthma	CCHCR1	Brain_Nucleus_accumbens_basal_ganglia	0.999997	1.89919	-4.27039	0.0575389	1.95129e-05	0.608838	0.00145457	0.078577	8.85124e-32
B2_Asthma	CCHCR1	Brain_Hippocampus	0.999995	-6.24828	6.25813	4.15e-10	3.89615e-10	1.12123e-06	1.80044e-07	0.0692723	5.324e-26
B2_Asthma	CCHCR1	Esophagus_Mucosa	0.99999	3.36629	-5.98484	0.000761879	2.16609e-09	0.0836071	4.46534e-07	0.0770091	2.75205e-28
B2_Asthma	MICB	smultixcan	0.999988	2.27391	-1.49061	2.22543e-09	3.56462e-19	3.15873e-06	2.51076e-16	0.102944	4.48872e-171
B2_Asthma	MICB	Brain_Cerebellar_Hemisphere	0.999984	5.89072	-5.73416	3.84525e-09	9.79979e-09	6.75695e-06	1.79918e-06	0.0892666	2.87033e-55
B2_Asthma	CCHCR1	Brain_Anterior_cingulate_cortex_BA24	0.999978	-5.81794	5.88963	5.95761e-09	3.8707e-09	1.51204e-05	9.62231e-07	0.0640523	1.43678e-22
B2_Asthma	NPNT	Small_Intestine_Terminal_Ileum	0.999976	5.70313	-8.45407	1.17627e-08	2.81331e-17	1.58806e-05	1.9128e-14	0.0707059	1.3052e-37
B2_Asthma	NPNT	Artery_Aorta	0.999964	5.6168	-8.69113	1.94527e-08	3.58837e-18	3.1489e-05	2.49462e-15	0.0808521	1.21273e-46
B2_Asthma	NPNT	Skin_Sun_Exposed_Lower_leg	0.99996	5.50199	-8.69981	3.7552e-08	3.32426e-18	3.1323e-05	2.03928e-15	0.0717342	5.32197e-36
B2_Asthma	NPNT	Kidney_Cortex	0.999958	5.50199	-8.69981	3.7552e-08	3.32426e-18	4.14575e-05	3.24098e-15	0.0704915	5.75678e-30
B2_Asthma	NPNT	Skin_Not_Sun_Exposed_Suprapubic	0.999957	5.50199	-8.69981	3.7552e-08	3.32426e-18	4.24476e-05	2.17928e-15	0.0664543	1.40206e-31
B2_Asthma	NPNT	Prostate	0.999956	-5.50199	8.69981	3.7552e-08	3.32426e-18	4.45823e-05	2.21952e-15	0.0659585	1.13244e-32
B2_Asthma	NPNT	Adipose_Subcutaneous	0.999955	5.50199	-8.69981	3.7552e-08	3.32426e-18	3.61199e-05	2.23234e-15	0.0813737	2.32594e-45
B2_Asthma	NPNT	Lung	0.999955	-5.50199	8.69981	3.7552e-08	3.32426e-18	3.27252e-05	2.17074e-15	0.078771	2.85122e-46
B2_Asthma	NPNT	Thyroid	0.999955	5.50199	-8.73042	3.7552e-08	2.53718e-18	3.60747e-05	1.66637e-15	0.0798505	1.19569e-42
B2_Asthma	NPNT	Colon_Transverse	0.999947	-5.50199	8.69981	3.7552e-08	3.32426e-18	4.12021e-05	2.29671e-15	0.0799964	5.45419e-42
B2_Asthma	CCHCR1	Artery_Aorta	0.999946	2.16867	-5.38685	0.0301078	7.17049e-08	0.49304	1.00572e-05	0.0808521	1.21273e-46
B2_Asthma	NPNT	Breast_Mammary_Tissue	0.999946	5.50199	-8.69981	3.7552e-08	3.32426e-18	4.1901e-05	2.09239e-15	0.0798762	6.70345e-38
B2_Asthma	NPNT	Testis	0.999946	5.50199	-8.69981	3.7552e-08	3.32426e-18	8.25357e-05	2.62853e-15	0.0781065	4.44165e-61
B2_Asthma	NPNT	Vagina	0.999943	-5.50199	8.69981	3.7552e-08	3.32426e-18	6.02314e-05	2.49425e-15	0.0758207	1.35683e-35
B2_Asthma	NPNT	Pituitary	0.999943	5.50199	-8.69981	3.7552e-08	3.32426e-18	5.77414e-05	2.27101e-15	0.0688589	2.04909e-42
B2_Asthma	NPNT	Adrenal_Gland	0.999942	5.50199	-8.69981	3.7552e-08	3.32426e-18	6.8448e-05	2.12066e-15	0.0752033	1.5029e-31
B2_Asthma	NPNT	Brain_Substantia_nigra	0.999941	5.50199	-8.69981	3.7552e-08	3.32426e-18	4.08478e-05	3.35547e-15	0.0730813	1.94523e-25
B2_Asthma	NPNT	Stomach	0.999941	5.50199	-8.69981	3.7552e-08	3.32426e-18	4.50531e-05	2.77683e-15	0.0732564	7.68493e-29
B2_Asthma	NPNT	Brain_Amygdala	0.99994	5.50199	-8.69981	3.7552e-08	3.32426e-18	4.78363e-05	3.68172e-15	0.064999	2.27478e-24
B2_Asthma	NPNT	Cells_EBV-transformed_lymphocytes	0.99994	5.50199	-8.69981	3.7552e-08	3.32426e-18	4.25739e-05	2.35933e-15	0.0786508	5.16734e-33
B2_Asthma	NPNT	Adipose_Visceral_Omentum	0.99994	-5.50199	8.69981	3.7552e-08	3.32426e-18	3.81506e-05	2.07421e-15	0.0799517	1.91844e-40
B2_Asthma	NPNT	Esophagus_Gastroesophageal_Junction	0.999939	-5.50199	8.69981	3.7552e-08	3.32426e-18	5.85204e-05	1.91863e-15	0.0751029	3.47462e-37
B2_Asthma	NPNT	Spleen	0.999938	5.50199	-8.69981	3.7552e-08	3.32426e-18	6.25795e-05	2.12061e-15	0.0706568	6.76616e-38
B2_Asthma	NPNT	smultixcan	0.999937	4.21639	-6.60288	3.53532e-08	4.19942e-18	3.38149e-05	2.82344e-15	0.102944	4.48872e-171
B2_Asthma	NPNT	Uterus	0.999935	5.50199	-8.69981	3.7552e-08	3.32426e-18	5.79334e-05	2.52852e-15	0.0881336	1.38727e-44
B2_Asthma	NPNT	Colon_Sigmoid	0.999935	5.50199	-8.69981	3.7552e-08	3.32426e-18	6.22557e-05	2.17506e-15	0.0821892	8.80388e-49
B2_Asthma	NPNT	Minor_Salivary_Gland	0.999932	-5.50199	8.69981	3.7552e-08	3.32426e-18	3.71928e-05	2.70909e-15	0.0780307	1.04144e-39
B2_Asthma	NPNT	Artery_Coronary	0.999932	-5.50199	8.69981	3.7552e-08	3.32426e-18	4.6488e-05	2.45447e-15	0.0860129	2.5184e-45
B2_Asthma	NPNT	Pancreas	0.999926	5.50199	-8.69981	3.7552e-08	3.32426e-18	6.04549e-05	2.28149e-15	0.0758563	5.51761e-24
B2_Asthma	NPNT	Brain_Hippocampus	0.999926	5.50199	-8.69981	3.7552e-08	3.32426e-18	7.37864e-05	4.41649e-15	0.0692723	5.324e-26
B2_Asthma	NPNT	Brain_Nucleus_accumbens_basal_ganglia	0.999924	5.50199	-8.69981	3.7552e-08	3.32426e-18	6.09188e-05	2.58315e-15	0.078577	8.85124e-32
B2_Asthma	NPNT	Nerve_Tibial	0.999923	-5.50199	8.69981	3.7552e-08	3.32426e-18	5.1253e-05	2.08185e-15	0.0844443	2.91609e-39
B2_Asthma	NPNT	Esophagus_Mucosa	0.999917	5.50199	-8.69981	3.7552e-08	3.32426e-18	3.27542e-05	1.98594e-15	0.0770091	2.75205e-28
B2_Asthma	NPNT	Esophagus_Muscularis	0.999911	-5.50199	8.69981	3.7552e-08	3.32426e-18	5.79249e-05	2.04103e-15	0.0721318	1.65933e-30
B2_Asthma	NPNT	Brain_Caudate_basal_ganglia	0.999905	5.50199	-8.69981	3.7552e-08	3.32426e-18	5.03276e-05	2.45663e-15	0.0753574	1.72993e-29
B2_Asthma	NPNT	Artery_Tibial	0.999904	5.50199	-8.69981	3.7552e-08	3.32426e-18	6.1606e-05	2.03363e-15	0.0754129	2.42736e-36
B2_Asthma	NPNT	Brain_Frontal_Cortex_BA9	0.999896	5.50199	-8.69981	3.7552e-08	3.32426e-18	8.63048e-05	2.30482e-15	0.0719213	3.74009e-32
B2_Asthma	NPNT	Heart_Atrial_Appendage	0.999891	5.50199	-8.69981	3.7552e-08	3.32426e-18	5.45763e-05	2.16485e-15	0.0745034	8.46949e-26
B2_Asthma	NPNT	Heart_Left_Ventricle	0.999891	5.50199	-8.69981	3.7552e-08	3.32426e-18	5.47485e-05	1.82154e-15	0.0613669	8.82876e-18
B2_Asthma	NPNT	Muscle_Skeletal	0.99988	5.50199	-8.69981	3.7552e-08	3.32426e-18	5.09048e-05	2.00675e-15	0.0678838	8.55603e-14
B2_Asthma	CCHCR1	Brain_Spinal_cord_cervical_c-1	0.999568	5.28321	-4.97948	1.26938e-07	6.37564e-07	0.000151731	8.39634e-05	0.074225	3.25431e-30
B2_Asthma	ABO	Skin_Sun_Exposed_Lower_leg	0.999552	7.48516	4.69859	7.14615e-14	2.61966e-06	3.55762e-10	0.000233829	0.0717342	5.32197e-36
B2_Asthma	ABO	smultixcan	0.99924	0.869488	2.08209	1.26029e-25	8.79507e-06	7.5131e-21	0.000642431	0.102944	4.48872e-171
B2_Asthma	MED24	Lung	0.997165	-4.53683	10.6095	5.71056e-06	2.69252e-26	0.00217785	3.65168e-23	0.078771	2.85122e-46
B2_Asthma	MED24	Breast_Mammary_Tissue	0.996866	-4.53683	10.6095	5.71056e-06	2.69252e-26	0.00266501	3.3895e-23	0.0798762	6.70345e-38
B2_Asthma	MED24	Brain_Frontal_Cortex_BA9	0.996854	4.55767	-9.99907	5.17237e-06	1.53838e-23	0.00384596	1.37135e-20	0.0719213	3.74009e-32
B2_Asthma	MED24	Brain_Nucleus_accumbens_basal_ganglia	0.996786	-4.53683	10.6095	5.71056e-06	2.69252e-26	0.00283584	3.45221e-23	0.078577	8.85124e-32
B2_Asthma	MED24	Skin_Sun_Exposed_Lower_leg	0.996631	-4.53683	10.6095	5.71056e-06	2.69252e-26	0.00232505	3.36465e-23	0.0717342	5.32197e-36
B2_Asthma	MED24	Stomach	0.996625	-4.53683	10.6095	5.71056e-06	2.69252e-26	0.00277888	4.77939e-23	0.0732564	7.68493e-29
B2_Asthma	INTS12	Brain_Cortex	0.996481	4.49364	-6.30791	7.00146e-06	2.82823e-10	0.00374149	8.21587e-08	0.0718416	3.26296e-35
B2_Asthma	MED24	Ovary	0.99644	4.55767	-9.99907	5.17237e-06	1.53838e-23	0.00327391	1.63083e-20	0.0783168	3.83302e-42
B2_Asthma	MED24	Minor_Salivary_Gland	0.996369	-4.53683	10.6095	5.71056e-06	2.69252e-26	0.00264699	5.64236e-23	0.0780307	1.04144e-39
B2_Asthma	MED24	Brain_Cerebellum	0.996343	-4.53683	10.6095	5.71056e-06	2.69252e-26	0.00368447	3.93744e-23	0.083622	5.40156e-50
B2_Asthma	INTS12	Colon_Transverse	0.996263	-4.51282	6.33909	6.39721e-06	2.31131e-10	0.00292061	6.82298e-08	0.0799964	5.45419e-42
B2_Asthma	INTS12	Brain_Spinal_cord_cervical_c-1	0.996153	-4.59717	6.0254	4.28274e-06	1.6869e-09	0.00330865	4.60564e-07	0.074225	3.25431e-30
B2_Asthma	MED24	Brain_Anterior_cingulate_cortex_BA24	0.996119	-4.53683	10.6095	5.71056e-06	2.69252e-26	0.00420776	4.6854e-23	0.0640523	1.43678e-22
B2_Asthma	INTS12	Artery_Coronary	0.99603	4.49364	-6.30791	7.00146e-06	2.82823e-10	0.00358944	8.4711e-08	0.0860129	2.5184e-45
B2_Asthma	INTS12	Breast_Mammary_Tissue	0.996027	-4.51282	6.33909	6.39721e-06	2.31131e-10	0.00281998	6.41488e-08	0.0798762	6.70345e-38
B2_Asthma	MED24	Thyroid	0.996002	-4.53683	10.6095	5.71056e-06	2.69252e-26	0.00240209	3.60229e-23	0.0798505	1.19569e-42
B2_Asthma	MED24	Brain_Cerebellar_Hemisphere	0.995989	-4.53683	10.6095	5.71056e-06	2.69252e-26	0.00340802	3.81983e-23	0.0892666	2.87033e-55
B2_Asthma	INTS12	Kidney_Cortex	0.995946	4.49364	-6.30791	7.00146e-06	2.82823e-10	0.00312865	1.24739e-07	0.0704915	5.75678e-30
B2_Asthma	INTS12	Spleen	0.995877	4.52643	-5.90686	5.99871e-06	3.48681e-09	0.00316562	7.07732e-07	0.0706568	6.76616e-38
B2_Asthma	MED24	Esophagus_Gastroesophageal_Junction	0.99583	-4.53683	10.6095	5.71056e-06	2.69252e-26	0.00362577	3.22314e-23	0.0751029	3.47462e-37
B2_Asthma	INTS12	Brain_Amygdala	0.995818	-4.51282	6.33909	6.39721e-06	2.31131e-10	0.00349251	9.259e-08	0.064999	2.27478e-24
B2_Asthma	INTS12	Stomach	0.995791	-4.51282	6.33909	6.39721e-06	2.31131e-10	0.00287814	8.0053e-08	0.0732564	7.68493e-29
B2_Asthma	INTS12	Skin_Sun_Exposed_Lower_leg	0.995777	-4.51282	6.33909	6.39721e-06	2.31131e-10	0.00245818	6.14043e-08	0.0717342	5.32197e-36
B2_Asthma	INTS12	Brain_Cerebellar_Hemisphere	0.995763	4.49364	-6.30791	7.00146e-06	2.82823e-10	0.00358601	7.81168e-08	0.0892666	2.87033e-55
B2_Asthma	INTS12	Pancreas	0.995647	4.49364	-6.30791	7.00146e-06	2.82823e-10	0.0035683	9.4357e-08	0.0758563	5.51761e-24
B2_Asthma	ZSWIM7	Brain_Cerebellum	0.995612	4.5503	5.94125	5.35684e-06	2.82861e-09	0.00368447	6.40859e-07	0.083622	5.40156e-50
B2_Asthma	INTS12	Lung	0.995581	-4.45407	6.2718	8.42559e-06	3.56901e-10	0.00272188	9.75585e-08	0.078771	2.85122e-46
B2_Asthma	INTS12	Small_Intestine_Terminal_Ileum	0.995532	-4.49364	6.30791	7.00146e-06	2.82823e-10	0.00290881	8.08716e-08	0.0707059	1.3052e-37
B2_Asthma	INTS12	Uterus	0.995463	-4.51282	6.33909	6.39721e-06	2.31131e-10	0.00346291	6.89427e-08	0.0881336	1.38727e-44
B2_Asthma	INTS12	Brain_Caudate_basal_ganglia	0.995455	-4.49364	6.30791	7.00146e-06	2.82823e-10	0.00371427	8.26305e-08	0.0753574	1.72993e-29
B2_Asthma	MED24	Adrenal_Gland	0.99545	-4.53683	10.6095	5.71056e-06	2.69252e-26	0.00392733	2.97285e-23	0.0752033	1.5029e-31
B2_Asthma	ZSWIM7	Kidney_Cortex	0.995444	4.5808	5.98849	4.63194e-06	2.11792e-09	0.00228769	8.0066e-07	0.0704915	5.75678e-30
B2_Asthma	INTS12	Pituitary	0.995438	4.49364	-6.30791	7.00146e-06	2.82823e-10	0.00349505	8.16165e-08	0.0688589	2.04909e-42
B2_Asthma	MED24	smultixcan	0.995313	0.622934	-3.59376	9.09464e-06	6.99754e-41	0.00379139	1.59237e-37	0.102944	4.48872e-171
B2_Asthma	MED24	Artery_Coronary	0.995292	-4.53683	10.6095	5.71056e-06	2.69252e-26	0.00315899	4.0707e-23	0.0860129	2.5184e-45
B2_Asthma	INTS12	Brain_Frontal_Cortex_BA9	0.995242	-4.51282	6.33909	6.39721e-06	2.31131e-10	0.00437102	6.70817e-08	0.0719213	3.74009e-32
B2_Asthma	INTS12	Brain_Anterior_cingulate_cortex_BA24	0.995209	-4.51282	6.33909	6.39721e-06	2.31131e-10	0.00435156	7.57774e-08	0.0640523	1.43678e-22
B2_Asthma	INTS12	Skin_Not_Sun_Exposed_Suprapubic	0.995112	4.49364	-6.30791	7.00146e-06	2.82823e-10	0.0030054	8.36807e-08	0.0664543	1.40206e-31
B2_Asthma	INTS12	Adipose_Subcutaneous	0.995102	4.49364	-6.30791	7.00146e-06	2.82823e-10	0.0028288	8.13961e-08	0.0813737	2.32594e-45
B2_Asthma	INTS12	Artery_Aorta	0.995065	4.49364	-6.30791	7.00146e-06	2.82823e-10	0.00409323	7.66475e-08	0.0808521	1.21273e-46
B2_Asthma	INTS12	Ovary	0.995023	4.49364	-6.30791	7.00146e-06	2.82823e-10	0.00377121	8.81827e-08	0.0783168	3.83302e-42
B2_Asthma	INTS12	Colon_Sigmoid	0.995012	-4.51282	6.33909	6.39721e-06	2.31131e-10	0.00392801	6.35415e-08	0.0821892	8.80388e-49
B2_Asthma	ZSWIM7	Lung	0.994915	-4.5339	-6.0821	5.79054e-06	1.18617e-09	0.00217785	2.8846e-07	0.078771	2.85122e-46
B2_Asthma	INTS12	Brain_Putamen_basal_ganglia	0.994844	-4.51282	6.33909	6.39721e-06	2.31131e-10	0.00388661	8.56724e-08	0.0582416	1.98009e-18
B2_Asthma	INTS12	Prostate	0.994828	4.49364	-6.30791	7.00146e-06	2.82823e-10	0.00288329	8.11654e-08	0.0659585	1.13244e-32
B2_Asthma	INTS12	Esophagus_Gastroesophageal_Junction	0.994773	-4.51282	6.33909	6.39721e-06	2.31131e-10	0.00380646	6.27763e-08	0.0751029	3.47462e-37
B2_Asthma	INTS12	Heart_Atrial_Appendage	0.994707	4.49364	-6.30791	7.00146e-06	2.82823e-10	0.00417301	8.26941e-08	0.0745034	8.46949e-26
B2_Asthma	NCOR1	Brain_Cortex	0.994699	4.49291	6.08703	7.02565e-06	1.15028e-09	0.00374149	2.88072e-07	0.0718416	3.26296e-35
B2_Asthma	NCOR1	Brain_Cerebellum	0.994666	4.49291	6.08703	7.02565e-06	1.15028e-09	0.00409495	2.80354e-07	0.083622	5.40156e-50
B2_Asthma	INTS12	Brain_Hypothalamus	0.99463	4.49364	-6.30791	7.00146e-06	2.82823e-10	0.00402525	9.84558e-08	0.0638522	1.78759e-24
B2_Asthma	INTS12	Testis	0.994599	4.44653	-5.81106	8.7268e-06	6.20784e-09	0.00480882	1.42909e-06	0.0781065	4.44165e-61
B2_Asthma	MED24	Esophagus_Muscularis	0.994586	-4.53683	10.6095	5.71056e-06	2.69252e-26	0.00352362	3.18385e-23	0.0721318	1.65933e-30
B2_Asthma	INTS12	Whole_Blood	0.994498	4.49364	-6.30791	7.00146e-06	2.82823e-10	0.00294395	7.26177e-08	0.0848897	1.86304e-25
B2_Asthma	INTS12	Cells_EBV-transformed_lymphocytes	0.994461	-4.51282	6.33909	6.39721e-06	2.31131e-10	0.00369746	5.65183e-08	0.0786508	5.16734e-33
B2_Asthma	INTS12	Adrenal_Gland	0.994451	-4.51282	6.33909	6.39721e-06	2.31131e-10	0.00424019	6.2595e-08	0.0752033	1.5029e-31
B2_Asthma	ZSWIM7	Uterus	0.994431	4.5339	6.0821	5.79054e-06	1.18617e-09	0.00329639	2.98258e-07	0.0881336	1.38727e-44
B2_Asthma	MED24	Artery_Aorta	0.994374	-4.53683	10.6095	5.71056e-06	2.69252e-26	0.00365456	3.91382e-23	0.0808521	1.21273e-46
B2_Asthma	NCOR1	Brain_Hippocampus	0.994369	4.48846	6.17493	7.17391e-06	6.61932e-10	0.00459307	2.60568e-07	0.0692723	5.324e-26
B2_Asthma	INTS12	Adipose_Visceral_Omentum	0.994285	-4.45407	6.2718	8.42559e-06	3.56901e-10	0.00362149	9.8356e-08	0.0799517	1.91844e-40
B2_Asthma	MED24	Brain_Cortex	0.994208	4.30529	-10.2873	1.6677e-05	8.03585e-25	0.00649009	8.87062e-22	0.0718416	3.26296e-35
B2_Asthma	INTS12	Brain_Cerebellum	0.994192	4.3525	-5.5938	1.34594e-05	2.22152e-08	0.00655695	3.86329e-06	0.083622	5.40156e-50
B2_Asthma	NCOR1	Lung	0.994171	-4.49291	-6.08703	7.02565e-06	1.15028e-09	0.00243715	2.87667e-07	0.078771	2.85122e-46
B2_Asthma	ZSWIM7	Testis	0.993992	4.5339	6.0821	5.79054e-06	1.18617e-09	0.00384436	3.15689e-07	0.0781065	4.44165e-61
B2_Asthma	ZSWIM7	Brain_Amygdala	0.993984	4.5339	6.0821	5.79054e-06	1.18617e-09	0.00325428	3.9181e-07	0.064999	2.27478e-24
B2_Asthma	MED24	Brain_Hippocampus	0.993957	4.30529	-10.2873	1.6677e-05	8.03585e-25	0.00732752	1.42348e-21	0.0692723	5.324e-26
B2_Asthma	NCOR1	Testis	0.99391	4.52839	5.89575	5.94348e-06	3.72977e-09	0.00387851	8.88613e-07	0.0781065	4.44165e-61
B2_Asthma	NCOR1	Colon_Transverse	0.993856	-4.48846	-6.17493	7.17391e-06	6.61932e-10	0.00306019	1.73341e-07	0.0799964	5.45419e-42
B2_Asthma	MED24	Testis	0.993838	-4.53683	10.6095	5.71056e-06	2.69252e-26	0.00384436	3.67253e-23	0.0781065	4.44165e-61
B2_Asthma	NCOR1	Artery_Coronary	0.9938	4.49291	6.08703	7.02565e-06	1.15028e-09	0.00358944	2.8756e-07	0.0860129	2.5184e-45
B2_Asthma	INTS12	Nerve_Tibial	0.993787	4.49364	-6.30791	7.00146e-06	2.82823e-10	0.00336237	8.02578e-08	0.0844443	2.91609e-39
B2_Asthma	NCOR1	Brain_Cerebellar_Hemisphere	0.993693	4.49291	6.08703	7.02565e-06	1.15028e-09	0.00358601	2.6398e-07	0.0892666	2.87033e-55
B2_Asthma	NCOR1	Brain_Amygdala	0.993652	-4.48846	-6.17493	7.17391e-06	6.61932e-10	0.00360734	2.26597e-07	0.064999	2.27478e-24
B2_Asthma	NCOR1	Uterus	0.993615	4.49291	6.08703	7.02565e-06	1.15028e-09	0.00366315	2.91643e-07	0.0881336	1.38727e-44
B2_Asthma	ZSWIM7	Brain_Spinal_cord_cervical_c-1	0.993606	4.5339	6.0821	5.79054e-06	1.18617e-09	0.00365303	3.27851e-07	0.074225	3.25431e-30
B2_Asthma	ZSWIM7	Stomach	0.993517	4.5339	6.0821	5.79054e-06	1.18617e-09	0.00277888	3.23927e-07	0.0732564	7.68493e-29
B2_Asthma	NCOR1	Kidney_Cortex	0.993512	4.47626	6.13767	7.59604e-06	8.37426e-10	0.00331541	3.30053e-07	0.0704915	5.75678e-30
B2_Asthma	ZSWIM7	Artery_Aorta	0.993512	4.5339	6.0821	5.79054e-06	1.18617e-09	0.00365456	2.78915e-07	0.0808521	1.21273e-46
B2_Asthma	ZSWIM7	Adipose_Subcutaneous	0.993474	4.5339	6.0821	5.79054e-06	1.18617e-09	0.00247542	2.90171e-07	0.0813737	2.32594e-45
B2_Asthma	NCOR1	Pancreas	0.993439	4.49291	6.08703	7.02565e-06	1.15028e-09	0.0035683	3.32901e-07	0.0758563	5.51761e-24
B2_Asthma	MED24	Colon_Transverse	0.993406	-4.30529	10.2873	1.6677e-05	8.03585e-25	0.00587321	9.66445e-22	0.0799964	5.45419e-42
B2_Asthma	INTS12	Brain_Hippocampus	0.993402	4.32447	-5.57189	1.529e-05	2.51996e-08	0.00732752	6.15711e-06	0.0692723	5.324e-26
B2_Asthma	MED24	Uterus	0.9934	-4.34533	11.1436	1.39068e-05	7.69427e-29	0.00579856	1.46311e-25	0.0881336	1.38727e-44
B2_Asthma	NCOR1	Stomach	0.993396	-4.49291	-6.08703	7.02565e-06	1.15028e-09	0.0030651	3.20284e-07	0.0732564	7.68493e-29
B2_Asthma	NCOR1	Small_Intestine_Terminal_Ileum	0.993379	-4.49291	-6.08703	7.02565e-06	1.15028e-09	0.00290881	2.74952e-07	0.0707059	1.3052e-37
B2_Asthma	INTS12	Esophagus_Muscularis	0.993318	-4.51282	6.33909	6.39721e-06	2.31131e-10	0.00364164	6.36147e-08	0.0721318	1.65933e-30
B2_Asthma	NCOR1	Spleen	0.993306	-4.49291	-6.08703	7.02565e-06	1.15028e-09	0.00344163	2.72389e-07	0.0706568	6.76616e-38
B2_Asthma	NCOR1	Nerve_Tibial	0.99324	-4.49291	-6.08703	7.02565e-06	1.15028e-09	0.00336237	2.76698e-07	0.0844443	2.91609e-39
B2_Asthma	INTS12	Esophagus_Mucosa	0.99323	4.49364	-6.30791	7.00146e-06	2.82823e-10	0.00276298	7.73747e-08	0.0770091	2.75205e-28
B2_Asthma	NCOR1	Brain_Nucleus_accumbens_basal_ganglia	0.993201	-4.46231	-5.74572	8.10818e-06	9.15317e-09	0.00369221	1.90825e-06	0.078577	8.85124e-32
B2_Asthma	NCOR1	Vagina	0.993183	-4.49291	-6.08703	7.02565e-06	1.15028e-09	0.00369853	3.09402e-07	0.0758207	1.35683e-35
B2_Asthma	MED24	Small_Intestine_Terminal_Ileum	0.99318	-4.31502	11.0879	1.59591e-05	1.43651e-28	0.00550625	2.58538e-25	0.0707059	1.3052e-37
B2_Asthma	NCOR1	Brain_Frontal_Cortex_BA9	0.993167	4.46231	5.74572	8.10818e-06	9.15317e-09	0.00525597	1.90386e-06	0.0719213	3.74009e-32
B2_Asthma	MED24	Nerve_Tibial	0.993155	-4.32927	10.2148	1.49606e-05	1.70175e-24	0.00626493	1.62665e-21	0.0844443	2.91609e-39
B2_Asthma	ZSWIM7	Brain_Hypothalamus	0.99312	4.5339	6.0821	5.79054e-06	1.18617e-09	0.00385328	3.38301e-07	0.0638522	1.78759e-24
B2_Asthma	NCOR1	Pituitary	0.99307	4.49291	6.08703	7.02565e-06	1.15028e-09	0.00349505	2.79025e-07	0.0688589	2.04909e-42
B2_Asthma	NCOR1	Skin_Sun_Exposed_Lower_leg	0.993027	4.48846	6.17493	7.17391e-06	6.61932e-10	0.00266674	1.51929e-07	0.0717342	5.32197e-36
B2_Asthma	NCOR1	Minor_Salivary_Gland	0.992955	-4.48846	-6.17493	7.17391e-06	6.61932e-10	0.00304512	1.74953e-07	0.0780307	1.04144e-39
B2_Asthma	INTS12	Heart_Left_Ventricle	0.992951	4.49364	-6.30791	7.00146e-06	2.82823e-10	0.00383048	8.03568e-08	0.0613669	8.82876e-18
B2_Asthma	PIGL	Colon_Transverse	0.992915	-4.43895	-5.61178	9.03994e-06	2.0026e-08	0.00358504	3.70791e-06	0.0799964	5.45419e-42
B2_Asthma	NCOR1	Breast_Mammary_Tissue	0.99291	-4.46231	-5.74572	8.10818e-06	9.15317e-09	0.00328989	1.71612e-06	0.0798762	6.70345e-38
B2_Asthma	MED24	Pancreas	0.992837	4.30529	-10.2873	1.6677e-05	8.03585e-25	0.00625491	8.39258e-22	0.0758563	5.51761e-24
B2_Asthma	MED24	Colon_Sigmoid	0.992772	-4.34799	10.3629	1.37389e-05	3.65732e-25	0.00624027	4.78597e-22	0.0821892	8.80388e-49
B2_Asthma	ZSWIM7	Esophagus_Gastroesophageal_Junction	0.992761	-4.5339	-6.0821	5.79054e-06	1.18617e-09	0.00362577	2.60804e-07	0.0751029	3.47462e-37
B2_Asthma	MED24	Spleen	0.992736	-4.30529	10.2873	1.6677e-05	8.03585e-25	0.0063143	7.84952e-22	0.0706568	6.76616e-38
B2_Asthma	PIGL	Brain_Nucleus_accumbens_basal_ganglia	0.992724	-4.43895	-5.61178	9.03994e-06	2.0026e-08	0.00397696	3.74836e-06	0.078577	8.85124e-32
B2_Asthma	MED24	Brain_Caudate_basal_ganglia	0.992698	-4.30529	10.2873	1.6677e-05	8.03585e-25	0.00685138	1.06268e-21	0.0753574	1.72993e-29
B2_Asthma	NCOR1	Ovary	0.992694	4.49291	6.08703	7.02565e-06	1.15028e-09	0.00377121	2.92658e-07	0.0783168	3.83302e-42
B2_Asthma	NCOR1	Brain_Caudate_basal_ganglia	0.992692	-4.46231	-5.74572	8.10818e-06	9.15317e-09	0.00396276	1.94901e-06	0.0753574	1.72993e-29
B2_Asthma	NCOR1	Brain_Spinal_cord_cervical_c-1	0.992686	4.48846	6.17493	7.17391e-06	6.61932e-10	0.00407316	2.00261e-07	0.074225	3.25431e-30
B2_Asthma	INTS12	smultixcan	0.992661	4.37938	-6.23612	1.14717e-05	4.13134e-10	0.00456965	1.04932e-07	0.102944	4.48872e-171
B2_Asthma	NCOR1	Adipose_Visceral_Omentum	0.992619	-4.49291	-6.08703	7.02565e-06	1.15028e-09	0.003183	2.60545e-07	0.0799517	1.91844e-40
B2_Asthma	MED24	Heart_Left_Ventricle	0.992582	-4.43616	11.3651	9.15761e-06	6.24146e-30	0.0045451	7.56005e-27	0.0613669	8.82876e-18
B2_Asthma	NCOR1	Thyroid	0.992535	4.49381	6.17899	6.99588e-06	6.45141e-10	0.0027449	1.6528e-07	0.0798505	1.19569e-42
B2_Asthma	NCOR1	Adipose_Subcutaneous	0.992502	4.49291	6.08703	7.02565e-06	1.15028e-09	0.0028288	2.83415e-07	0.0813737	2.32594e-45
B2_Asthma	MED24	Brain_Amygdala	0.992498	4.30529	-10.2873	1.6677e-05	8.03585e-25	0.00674786	1.16384e-21	0.064999	2.27478e-24
B2_Asthma	INTS12	Brain_Nucleus_accumbens_basal_ganglia	0.992485	-4.3163	5.79791	1.58663e-05	6.71471e-09	0.00596851	1.4592e-06	0.078577	8.85124e-32
B2_Asthma	MED24	Vagina	0.992446	4.30529	-10.2873	1.6677e-05	8.03585e-25	0.00635202	9.96166e-22	0.0758207	1.35683e-35
B2_Asthma	NCOR1	Prostate	0.992422	-4.49291	-6.08703	7.02565e-06	1.15028e-09	0.00288329	2.80839e-07	0.0659585	1.13244e-32
B2_Asthma	PIGL	Breast_Mammary_Tissue	0.992376	-4.43895	-5.61178	9.03994e-06	2.0026e-08	0.00347075	3.35726e-06	0.0798762	6.70345e-38
B2_Asthma	MED24	Kidney_Cortex	0.992329	-4.30529	10.2873	1.6677e-05	8.03585e-25	0.00636268	1.65396e-21	0.0704915	5.75678e-30
B2_Asthma	ZSWIM7	Colon_Transverse	0.992294	4.5339	6.0821	5.79054e-06	1.18617e-09	0.00272288	2.98583e-07	0.0799964	5.45419e-42
B2_Asthma	NCOR1	smultixcan	0.992292	0.748077	1.02915	7.17391e-06	6.61932e-10	0.00323989	1.60179e-07	0.102944	4.48872e-171
B2_Asthma	MED24	Pituitary	0.992242	-4.30529	10.2873	1.6677e-05	8.03585e-25	0.00633877	9.9053e-22	0.0688589	2.04909e-42
B2_Asthma	NCOR1	Brain_Hypothalamus	0.992228	4.49291	6.08703	7.02565e-06	1.15028e-09	0.00402525	3.36164e-07	0.0638522	1.78759e-24
B2_Asthma	NCOR1	Liver	0.992193	-4.49291	-6.08703	7.02565e-06	1.15028e-09	0.00367339	3.30656e-07	0.057982	2.11134e-14
B2_Asthma	NCOR1	Brain_Putamen_basal_ganglia	0.992181	-4.49291	-6.08703	7.02565e-06	1.15028e-09	0.00388661	3.36607e-07	0.0582416	1.98009e-18
B2_Asthma	ZSWIM7	Brain_Cortex	0.992177	4.36423	5.05141	1.27571e-05	4.38557e-07	0.00556718	4.84114e-05	0.0718416	3.26296e-35
B2_Asthma	NCOR1	Heart_Atrial_Appendage	0.992168	4.48846	6.17493	7.17391e-06	6.61932e-10	0.00417301	1.66377e-07	0.0745034	8.46949e-26
B2_Asthma	INTS12	Liver	0.992165	-4.37601	5.72003	1.2087e-05	1.06506e-08	0.00517865	2.39603e-06	0.057982	2.11134e-14
B2_Asthma	NCOR1	Esophagus_Gastroesophageal_Junction	0.992055	4.48846	6.17493	7.17391e-06	6.61932e-10	0.00411282	1.53916e-07	0.0751029	3.47462e-37
B2_Asthma	MED24	Brain_Spinal_cord_cervical_c-1	0.992051	-4.30529	10.2873	1.6677e-05	8.03585e-25	0.00726361	1.32493e-21	0.074225	3.25431e-30
B2_Asthma	NCOR1	Colon_Sigmoid	0.992049	-4.47626	-6.13767	7.59604e-06	8.37426e-10	0.0041977	1.95688e-07	0.0821892	8.80388e-49
B2_Asthma	NCOR1	Brain_Anterior_cingulate_cortex_BA24	0.992017	-4.46231	-5.74572	8.10818e-06	9.15317e-09	0.00500559	2.07063e-06	0.0640523	1.43678e-22
B2_Asthma	PIGL	Minor_Salivary_Gland	0.991997	-4.43895	-5.61178	9.03994e-06	2.0026e-08	0.00344364	3.60443e-06	0.0780307	1.04144e-39
[truncated: 1,368 more rows]

## Sheet: ST2.6 pwas_cofdr
ST2.6 PWAS-cofdr analysis results for all validated genes across pairwise colocalization analyses
[truncated: 11 more rows]
