# Supplementary material for: Disentangling Shared and Differential Genetic Architectures Between COVID-19 and Other Respiratory Disorders—A Genome-Wide Multi-Omics Framework
Source: Int J Mol Sci. 2026 Jul 22;27(14):6536. doi: 10.3390/ijms27146536 (PMC13410299; doi:10.3390/ijms27146536)
Supplement: Supplementary file 1 [file ijms-27-06536-s001.zip › Supplementary_Table_S4_Pairwise differentiation analyses at SNP and gene level.xlsx]

## Sheet: ST4.1
Table Contents
ST4.2 Validated loci across pairwise differentiation analyses
ST4.3 MAGMA-DDx and MAGMA-CC-GWAS analysis results for all validated genes across pairwise differentiation analyses
ST4.4 TWAS-DDx and TWAS-CC-GWAS analysis results for all validated genes across pairwise differentiation analyses
ST4.5 spTWAS-DDx and spTWAS-CC-GWAS analysis results for all validated genes across pairwise differentiation analyses
ST4.6 PWAS-DDx and PWAS-CC-GWAS analysis results for all validated genes across pairwise differentiation analyses
ST4.7 Gene set analysis based on DDx-derived GWAS using MAGMA
ST4.8 Tissue enrichment analysis based on DDx-derived GWAS using MAGMA
ST4.9 Significant cell types based on DDx-derived GWAS using MAGMA
ST4.10 Drug enrichment analysis using WebGestalt
ST4.11 Drug enrichment analysis using EnrichR

## Sheet: ST4.2 commonLoci_ddx_ccgwas
ST4.2 Validated loci across pairwise differentiation analyses
SNP=rsid of the lead SNP in the genomic locus; A1=non-effect allele; A2=effect allele; FRQ=effect allele frequency; BETA=effect size of "SNP" estimated by DDx; SE=standard error of "SE"; P=pvalue of "SNP" estimated by DDx; Z=zscore of "SNP" estimated by DDx; N=total sample size involved in DDx analysis; OLS_beta/OLS_se/OLS_pval=case-case associations estimated by the CCGWAS OLS component; Exact_b…
Comparisons	SNP	CHR	BP	A1	A2	FRQ	BETA	SE	P	Z	N	OLS_beta	OLS_se	OLS_pval	Exact_beta	Exact_se	Exact_pval	FRQ_trait1	BETA_trait1	SE_trait1	P_trait1	Z_trait1	FRQ_trait2	BETA_trait2	SE_trait2	P_trait2	Z_trait2
A2_Asthma	rs2496644	6	41482745	A	C	0.920593	-0.346828	0.0341283	2.9156e-24	-10.1625	2681893	-0.00519	0.000912	1.32e-08	-0.0537	0.00556	4.69e-22	0.9548	-0.33552	0.032946	2.3342e-24	-10.1839	0.9017	0.011308	0.0089679	0.2073	1.26094
A2_Asthma	rs41264915	1	155167786	A	G	0.0935896	-0.209056	0.0220268	2.28886e-21	-9.49097	2963254	-0.00516	0.000894	7.49e-09	-0.0466	0.00509	5.36e-20	0.09441	-0.19302	0.020776	1.5375e-20	-9.29053	0.09306	0.016036	0.0073566	0.02927	2.17981
A2_Asthma	rs7949972	11	34502042	C	T	0.364089	-0.128623	0.0137492	8.36304e-21	-9.35496	2962296	-0.00529	0.000894	3.31e-09	-0.0463	0.0051	1.18e-19	0.3526	-0.11794	0.013037	1.4739e-19	-9.04656	0.3715	0.010683	0.0043925	0.01502	2.4321
A2_Asthma	rs34712979	4	106819053	G	A	0.248752	-0.149844	0.0173762	6.49294e-18	-8.62352	2547655	-0.00944	0.000899	8.58e-26	-0.0503	0.00523	6.64e-22	0.2509	-0.10241	0.016509	5.5361e-10	-6.20328	0.2471	0.047434	0.0054523	3.32e-18	8.69981
A2_Asthma	rs11614702	12	133058157	G	A	0.464195	0.115199	0.0134703	1.20883e-17	8.55209	2596463	0.00618	0.000893	4.48e-12	0.0439	0.00507	4.55e-18	0.4946	0.096146	0.012696	3.6474e-14	7.57294	0.4395	-0.019053	0.0045253	2.55e-05	-4.21033
A2_Asthma	rs144569746	2	111908567	C	T	0.103941	-0.163277	0.0241175	1.28734e-11	-6.77005	2610690	-0.00948	0.0009	6.08e-26	-0.0429	0.00526	3.35e-16	0.09954	-0.091422	0.022982	6.9506e-05	-3.97798	0.1074	0.071855	0.007357	1.561e-22	9.76689
A2_Asthma	rs11669073	19	46324880	C	T	0.309027	0.091088	0.014224	1.51526e-10	6.40383	2821965	0.00761	0.000894	1.8e-17	0.0373	0.00511	2.99e-13	0.3217	0.055975	0.01343	3.0735e-05	4.16791	0.301	-0.035113	0.0047114	9.141e-14	-7.45277
A2_Asthma	rs2075186	2	103057251	G	T	0.167853	0.108244	0.0175807	7.41523e-10	6.15696	2783568	0.014	0.000896	3.75e-55	0.0449	0.00514	2.39e-18	0.1755	0.0088358	0.016582	0.59413	0.532855	0.1624	-0.099408	0.0058727	2.833e-64	-16.9271
A2_Asthma	rs7713065	5	131788334	A	C	0.701828	0.089185	0.015244	4.90047e-09	5.85052	2962851	0.0116	0.000894	9.42e-39	0.042	0.0051	1.74e-16	0.7059	0.02715	0.014536	0.061803	1.86778	0.6992	-0.062035	0.0046193	4.058e-41	-13.4295
A2_Asthma	rs56375023	15	67448363	G	A	0.210916	-0.0939717	0.0165431	1.34354e-08	-5.68043	2963254	-0.0133	0.000894	8.52e-50	-0.0429	0.00509	3.76e-17	0.2365	-0.0097417	0.01569	0.53466	-0.620886	0.1944	0.08423	0.0052736	2.005e-57	15.972
A2_Asthma	rs2070901	1	161185058	G	T	0.298755	-0.083891	0.0149653	2.07404e-08	-5.60571	2821965	-0.00808	0.000894	1.68e-19	-0.035	0.00511	7.53e-12	0.281	-0.043186	0.014194	0.0023454	-3.04255	0.31	0.040705	0.0047694	1.406e-17	8.53462
A2_Asthma	rs545709	9	4140626	G	A	0.368599	-0.080052	0.0142805	2.07455e-08	-5.60567	2949732	-0.00659	0.000899	2.16e-13	-0.0334	0.00522	1.61e-10	0.3896	-0.05194	0.013578	0.00013054	-3.82531	0.3552	0.028112	0.0044499	2.66e-10	6.31745
A2_Asthma	rs62192043	2	242711282	G	A	0.248215	0.0923121	0.0166015	2.69064e-08	5.56046	2801369	0.0137	0.000904	5.15e-52	0.0438	0.00537	3.3e-16	0.2484	0.0068911	0.015795	0.66263	0.436284	0.2481	-0.085421	0.0051417	5.579e-62	-16.6134
A2_ILD	rs12802931	11	1236164	A	G	0.18302	-0.68618	0.0454377	1.58159e-51	-15.1016	1725336	-0.00199	0.000285	2.94e-12	-0.148	0.00983	5.72e-51	0.178	-0.10318	0.018494	2.4162e-08	-5.57911	0.191368	0.583	0.0415	6.818e-45	14.0482
A2_ILD	rs9636867	21	34609944	A	G	0.354954	0.20563	0.0291205	1.64888e-12	7.06135	1811545	0.00376	0.000271	6.9e-44	0.0673	0.00972	4.55e-12	0.3371	0.18763	0.013499	6.4005e-44	13.8995	0.387024	-0.018	0.0258	0.4867	-0.697674
A2_ILD	rs12585036	13	113535741	C	T	0.208607	0.2256	0.034814	9.16298e-11	6.48015	1809690	0.00249	0.000274	9.87e-20	0.0637	0.00974	6.23e-11	0.2125	0.1383	0.01564	9.3237e-19	8.84271	0.201624	-0.0873	0.0311	0.004974	-2.80707
A2_IPF	rs12802931	11	1236164	A	G	0.174359	-0.63282	0.0298835	1.58283e-99	-21.1762	2211476	-0.00513	0.000329	5.83e-55	-0.151	0.00725	2.3e-96	0.178	-0.10318	0.018494	2.4162e-08	-5.57911	0.1709	0.52964	0.023579	9.631e-112	22.4624
A2_IPF	rs12585036	13	113535741	C	T	0.211351	0.25929	0.0238582	1.6383e-27	10.868	2403195	0.0035	0.000319	4.44e-28	0.0766	0.00713	6.57e-27	0.2125	0.1383	0.01564	9.3237e-19	8.84271	0.210276	-0.12099	0.0181062	2.35285e-11	-6.68226
A2_IPF	rs9636867	21	34609944	A	G	0.361891	0.183664	0.0203487	1.7835e-19	9.02582	2539268	0.00377	0.000316	7.5e-33	0.0598	0.0071	3.95e-17	0.3371	0.18763	0.013499	6.4005e-44	13.8995	0.382864	0.00396604	0.0153037	0.795515	0.259156
A2_IPF	rs60568503	9	109472166	G	A	0.372387	0.145954	0.0204762	1.01847e-12	7.12799	2524920	0.00223	0.000324	5.7e-12	0.0509	0.0072	1.59e-12	0.3706	0.072017	0.013972	2.5441e-07	5.15438	0.373881	-0.0739372	0.0150484	8.95646e-07	-4.91328
A2_IPF	rs492602	19	49206417	A	G	0.431621	-0.121697	0.0200963	1.39792e-09	-6.05572	2331344	-0.00226	0.000321	1.72e-12	-0.0429	0.00716	2.07e-09	0.45	-0.088388	0.012837	5.7511e-12	-6.88541	0.413482	0.0333093	0.0155353	0.0320241	2.14411
A2_IPF	rs2277732	19	4723670	C	A	0.292257	0.135357	0.022808	2.94508e-09	5.93463	2358941	0.00366	0.00033	1.16e-28	0.0408	0.00726	1.97e-08	0.3141	0.23723	0.015	2.4241e-56	15.8153	0.275197	0.101873	0.0172672	3.63922e-09	5.89981
A2_IPF	rs7949972	11	34502042	C	T	0.359014	-0.115447	0.0198731	6.27769e-09	-5.80919	2537081	-0.00247	0.000318	6.86e-15	-0.0392	0.00712	3.66e-08	0.3526	-0.11794	0.013037	1.4739e-19	-9.04656	0.36443	-0.00249329	0.0150738	0.868625	-0.165406
A2_IPF	rs2496644	6	41482745	A	C	0.922615	-0.264511	0.0460438	9.20443e-09	-5.74477	2279782	-0.0028	0.000346	6.06e-16	-0.0383	0.00746	2.86e-07	0.9548	-0.33552	0.032946	2.3342e-24	-10.1839	0.899446	-0.0710089	0.0323534	0.0281787	-2.19479
A2_IPF	rs10774671	12	113357193	G	A	0.685223	0.116078	0.0208861	2.73385e-08	5.55768	2523691	0.00212	0.000326	8.16e-11	0.0387	0.00722	8.35e-08	0.6672	0.092304	0.014046	4.9828e-11	6.57155	0.700266	-0.0237743	0.0155379	0.125996	-1.53008
A2_COPD	rs2277732	19	4723670	C	A	0.283383	0.243463	0.0165198	3.69196e-49	14.7377	2353916	0.00607	0.00067	1.43e-19	0.0762	0.00549	7.02e-44	0.3141	0.23723	0.015	2.4241e-56	15.8153	0.2593	-0.006233	0.0070011	0.3733	-0.890289
A2_COPD	rs9636867	21	34609944	A	G	0.365971	0.191562	0.0147983	2.51107e-38	12.9449	2556064	0.00498	0.00066	4.46e-14	0.0631	0.00527	5.91e-33	0.3371	0.18763	0.013499	6.4005e-44	13.8995	0.3901	-0.0039318	0.0061354	0.5216	-0.640838
A2_COPD	rs41264915	1	155167786	A	G	0.0856792	-0.220227	0.0232481	2.72196e-21	-9.47289	2554835	-0.00458	0.000661	4.45e-12	-0.0486	0.0053	4.1e-20	0.09441	-0.19302	0.020776	1.5375e-20	-9.29053	0.07839	0.027207	0.010543	0.009867	2.58057
A2_COPD	rs7949972	11	34502042	C	T	0.366175	-0.126508	0.0143397	1.12266e-18	-8.82217	2553877	-0.00384	0.000662	6.58e-09	-0.0443	0.0053	6.99e-17	0.3526	-0.11794	0.013037	1.4739e-19	-9.04656	0.3775	0.0085676	0.0060415	0.1562	1.41812
A2_COPD	rs3848456	17	47940623	C	A	0.0466678	0.310142	0.0353088	1.58172e-18	8.78371	2553059	0.00381	0.000663	9.37e-09	0.044	0.00534	1.6e-16	0.0381	0.2911	0.032584	4.1145e-19	8.93383	0.05381	-0.019042	0.013775	0.1669	-1.38236
A2_COPD	rs12585036	13	113535741	C	T	0.210153	0.151555	0.0173724	2.6874e-18	8.72392	2428003	0.00396	0.000662	2.23e-09	0.0444	0.00532	6.57e-17	0.2125	0.1383	0.01564	9.3237e-19	8.84271	0.208	-0.013255	0.0076457	0.08299	-1.73365
A2_COPD	rs7218319	17	44126365	C	T	0.178154	-0.146573	0.0176676	1.07553e-16	-8.29613	2287907	-0.00435	0.000665	5.88e-11	-0.0439	0.00538	3.14e-16	0.1829	-0.12181	0.015606	5.9438e-15	-7.80533	0.1733	0.024763	0.0083655	0.003074	2.96013
A2_COPD	rs13243708	7	99616291	T	C	0.38216	0.108557	0.0149703	4.1214e-13	7.25151	2230029	0.00435	0.000667	6.82e-11	0.0394	0.00541	3.31e-13	0.3743	0.082675	0.013465	8.2463e-10	6.13999	0.3883	-0.025882	0.0066141	9.111e-05	-3.91316
A2_COPD	rs4795400	17	38067020	C	T	0.436161	0.093736	0.0140536	2.5602e-11	6.66988	2507563	0.00526	0.00066	1.77e-15	0.0378	0.00527	7.18e-13	0.4636	0.051987	0.012683	4.1513e-05	4.09895	0.4124	-0.041749	0.0061212	9.081e-12	-6.82039
A2_COPD	rs11724319	4	145511040	A	G	0.218352	-0.116699	0.0191214	1.04049e-09	-6.10307	2132470	-0.00533	0.000673	2.26e-15	-0.0364	0.00554	4.64e-11	0.2252	-0.055398	0.017244	0.0013154	-3.2126	0.2114	0.061301	0.0083545	2.176e-13	7.33748
A2_Pneumonia.meta	rs2277732	19	4723670	C	A	0.311367	0.236256	0.0150881	2.90742e-55	15.6585	1781180	0.00559	0.000481	2.96e-31	0.0734	0.00469	3.31e-55	0.3141	0.23723	0.015	2.4241e-56	15.8153	0.30758	0.000973975	0.00177313	0.582802	0.549296
A2_Pneumonia.meta	rs9636867	21	34609944	A	G	0.337272	0.187329	0.0135935	3.32616e-43	13.7808	1910420	0.00474	0.000466	2.94e-24	0.0611	0.00444	3.46e-43	0.3371	0.18763	0.013499	6.4005e-44	13.8995	0.33754	0.000300951	0.00173047	0.861934	0.173913
A2_Pneumonia.meta	rs2496644	6	41482745	A	C	0.96394	-0.341758	0.0333217	1.10872e-24	-10.2563	1700938	-0.00432	0.000499	4.72e-18	-0.0511	0.00499	1.17e-24	0.9548	-0.33552	0.032946	2.3342e-24	-10.1839	0.97562	0.00623786	0.00530576	0.239725	1.17568
A2_Pneumonia.meta	rs41264915	1	155167786	A	G	0.0964595	-0.193599	0.0209296	2.24456e-20	-9.25002	1909191	-0.00329	0.000468	2.05e-12	-0.0413	0.00446	2.26e-20	0.09441	-0.19302	0.020776	1.5375e-20	-9.29053	0.09965	0.000579489	0.00273188	0.832012	0.212121
A2_Pneumonia.meta	rs7949972	11	34502042	C	T	0.351203	-0.119163	0.0131337	1.15722e-19	-9.07306	1908233	-0.00337	0.000468	6.43e-13	-0.0405	0.00447	1.22e-19	0.3526	-0.11794	0.013037	1.4739e-19	-9.04656	0.34903	0.00122285	0.0017167	0.476261	0.712329
A2_Pneumonia.meta	rs12585036	13	113535741	C	T	0.212508	0.13895	0.0157489	1.11605e-18	8.82283	1908565	0.00319	0.000469	1.13e-11	0.0395	0.00448	1.16e-18	0.2125	0.1383	0.01564	9.3237e-19	8.84271	0.21252	-0.000650084	0.00200026	0.745181	-0.325
A2_Pneumonia.meta	rs3848456	17	47940623	C	A	0.0361465	0.285355	0.0328612	3.8335e-18	8.68363	1907415	0.00274	0.000471	5.89e-09	0.0393	0.00451	2.72e-18	0.0381	0.2911	0.032584	4.1145e-19	8.93383	0.03311	0.0057453	0.00457338	0.209025	1.25625
A2_Pneumonia.meta	rs1123573	2	60707588	A	G	0.367736	-0.115531	0.0140114	1.64478e-16	-8.2455	1894843	-0.00296	0.000477	5.91e-10	-0.0381	0.00462	1.7e-16	0.3619	-0.1157	0.013925	9.666e-17	-8.3088	0.37671	-0.000168872	0.00168872	0.920344	-0.1
A2_Pneumonia.meta	rs7218319	17	44126365	C	T	0.190349	-0.123549	0.0157198	3.85821e-15	-7.85945	1903535	-0.00303	0.000473	1.48e-10	-0.0358	0.00456	4.11e-15	0.1829	-0.12181	0.015606	5.9438e-15	-7.80533	0.20189	0.00173874	0.00203853	0.393692	0.852941
A2_Pneumonia.meta	rs117169628	16	89262657	G	A	0.135773	0.148526	0.0191751	9.49822e-15	7.7458	1906123	0.00257	0.000472	4.81e-08	0.035	0.00452	9.59e-15	0.1326	0.15	0.019052	3.4599e-15	7.87319	0.1407	0.00147381	0.00235335	0.531143	0.626263
A2_Pneumonia.meta	rs11614702	12	133058157	G	A	0.499189	0.0964391	0.012786	4.60755e-14	7.54258	1910420	0.00267	0.000466	1.06e-08	0.0334	0.00444	4.72e-14	0.4946	0.096146	0.012696	3.6474e-14	7.57294	0.50634	-0.000293141	0.00163671	0.857856	-0.179104
A2_Pneumonia.meta	rs368565	19	49201217	C	T	0.463878	0.0979977	0.0136598	7.27435e-13	7.17418	1820906	0.00318	0.00048	3.54e-11	0.0335	0.00467	8.14e-13	0.4672	0.094614	0.013576	3.1834e-12	6.96921	0.4591	-0.00338366	0.00164207	0.0393406	-2.06061
A2_Pneumonia.meta	rs12802931	11	1236164	A	G	0.178659	-0.109914	0.0185967	3.41272e-09	-5.9104	1824211	-0.00302	0.00048	3.23e-10	-0.0276	0.00467	3.57e-09	0.178	-0.10318	0.018494	2.4162e-08	-5.57911	0.17961	0.00673425	0.00213171	0.00158262	3.15909
A2_Pneumonia.b.meta	rs2277732	19	4723670	C	A	0.311457	0.236599	0.0150993	2.44537e-55	15.6695	1739554	0.00542	0.000464	1.41e-31	0.0735	0.00469	3.17e-55	0.3141	0.23723	0.015	2.4241e-56	15.8153	0.30758	0.000630979	0.00182472	0.729497	0.345794
A2_Pneumonia.b.meta	rs9636867	21	34609944	A	G	0.337266	0.186697	0.013605	7.42657e-43	13.7227	1868794	0.00443	0.000449	6.12e-23	0.0609	0.00444	8.38e-43	0.3371	0.18763	0.013499	6.4005e-44	13.8995	0.33754	0.000932807	0.00178081	0.600411	0.52381
A2_Pneumonia.b.meta	rs2496644	6	41482745	A	C	0.963647	-0.327115	0.033362	1.07134e-22	-9.80501	1659312	-0.00332	0.000481	5.05e-12	-0.0496	0.00499	2.84e-23	0.9548	-0.33552	0.032946	2.3342e-24	-10.1839	0.97562	-0.00840543	0.00546013	0.123702	-1.53942
A2_Pneumonia.b.meta	rs7949972	11	34502042	C	T	0.351251	-0.119755	0.0131453	8.22884e-20	-9.11012	1866607	-0.00332	0.000451	1.74e-13	-0.0407	0.00448	8.74e-20	0.3526	-0.11794	0.013037	1.4739e-19	-9.04656	0.34903	0.00181527	0.00176664	0.304174	1.02752
A2_Pneumonia.b.meta	rs35154152	1	155172725	T	C	0.0923139	-0.193235	0.0212213	8.56744e-20	-9.10575	1867565	-0.00287	0.000451	1.86e-10	-0.0407	0.00447	8.24e-20	0.09063	-0.19521	0.021044	1.759e-20	-9.27628	0.09509	-0.00197457	0.00287072	0.491559	-0.687831
A2_Pneumonia.b.meta	rs3848456	17	47940623	C	A	0.0362142	0.286994	0.0328933	2.66184e-18	8.725	1865789	0.00274	0.000454	1.62e-09	0.0395	0.00452	2.15e-18	0.0381	0.2911	0.032584	4.1145e-19	8.93383	0.03311	0.00410642	0.00470644	0.38293	0.87251
A2_Pneumonia.b.meta	rs12585036	13	113535741	C	T	0.212508	0.135449	0.0157622	8.45512e-18	8.59324	1866939	0.00253	0.000452	2.15e-08	0.0386	0.00449	8.57e-18	0.2125	0.1383	0.01564	9.3237e-19	8.84271	0.21252	0.00285146	0.00205845	0.165977	1.38525
A2_Pneumonia.b.meta	rs7218319	17	44126365	C	T	0.190091	-0.12114	0.0157335	1.36601e-14	-7.6995	1861909	-0.00255	0.000456	2.22e-08	-0.0351	0.00456	1.34e-14	0.1829	-0.12181	0.015606	5.9438e-15	-7.80533	0.20189	-0.000670143	0.00209784	0.74939	-0.319444
A2_Pneumonia.b.meta	rs11614702	12	133058157	G	A	0.49903	0.0985209	0.0127969	1.37328e-14	7.69882	1868794	0.00293	0.000449	6.92e-11	0.0342	0.00444	1.45e-14	0.4946	0.096146	0.012696	3.6474e-14	7.57294	0.50634	-0.00237489	0.00168432	0.15854	-1.41
A2_Pneumonia.b.meta	rs838145	19	49248730	G	A	0.58758	0.103465	0.0141205	2.34836e-13	7.3273	1846603	0.00344	0.000466	1.56e-13	0.0347	0.00474	2.4e-13	0.5964	0.09801	0.014028	2.8097e-12	6.98674	0.5733	-0.00545484	0.00170257	0.00135587	-3.20388
A2_Pneumonia.b.meta	rs12802931	11	1236164	A	G	0.178637	-0.107953	0.0186101	6.60223e-09	-5.80074	1782585	-0.00261	0.000463	1.79e-08	-0.0271	0.00468	6.45e-09	0.178	-0.10318	0.018494	2.4162e-08	-5.57911	0.17961	0.00477263	0.00219373	0.0295872	2.17557
A2_Flu.meta	rs2277732	19	4723670	C	A	0.311532	0.237303	0.0150976	1.14034e-55	15.7179	1706581	0.00648	0.000596	1.52e-27	0.0737	0.0047	1.82e-55	0.3141	0.23723	0.015	2.4241e-56	15.8153	0.30758	-7.28161e-05	0.00186895	0.968921	-0.038961
A2_Flu.meta	rs9636867	21	34609944	A	G	0.337261	0.187946	0.0136038	2.04816e-43	13.8157	1835821	0.00545	0.000581	6.85e-21	0.0613	0.00445	2.79e-43	0.3371	0.18763	0.013499	6.4005e-44	13.8995	0.33754	-0.000316155	0.00182397	0.862389	-0.173333
A2_Flu.meta	rs2496644	6	41482745	A	C	0.963404	-0.333995	0.0333627	1.36314e-23	-10.011	1626339	-0.00432	0.000615	2.18e-12	-0.0504	0.005	7.07e-24	0.9548	-0.33552	0.032946	2.3342e-24	-10.1839	0.97562	-0.00152522	0.00559247	0.785063	-0.272727
A2_Flu.meta	rs35154152	1	155172725	T	C	0.092264	-0.197763	0.0212196	1.16528e-20	-9.31983	1834592	-0.00398	0.000583	8.02e-12	-0.0416	0.00447	1.3e-20	0.09063	-0.19521	0.021044	1.759e-20	-9.27628	0.09509	0.00255276	0.00294029	0.385284	0.868201
A2_Flu.meta	rs3848456	17	47940623	C	A	0.0362701	0.296949	0.0328914	1.74556e-19	9.02818	1832816	0.00404	0.000586	5.24e-12	0.0408	0.00452	1.95e-19	0.0381	0.2911	0.032584	4.1145e-19	8.93383	0.03311	-0.00584938	0.0048205	0.224962	-1.21344
A2_Flu.meta	rs12585036	13	113535741	C	T	0.212507	0.140592	0.0157608	4.64696e-19	8.92038	1833966	0.00393	0.000584	1.73e-11	0.04	0.00449	5.17e-19	0.2125	0.1383	0.01564	9.3237e-19	8.84271	0.21252	-0.00229202	0.00210834	0.276983	-1.08712
A2_Flu.meta	rs7949972	11	34502042	C	T	0.351291	-0.11694	0.0131442	5.75516e-19	-8.89666	1833634	-0.00329	0.000583	1.77e-08	-0.0398	0.00448	6.19e-19	0.3526	-0.11794	0.013037	1.4739e-19	-9.04656	0.34903	-0.00100035	0.00180946	0.580369	-0.552846
A2_Flu.meta	rs550057	9	136146597	C	T	0.269995	0.11751	0.0147035	1.3284e-15	7.99193	1832897	0.00358	0.000584	8.53e-10	0.0359	0.0045	1.44e-15	0.2676	0.11531	0.014595	2.7737e-15	7.90065	0.27413	-0.00219962	0.00193354	0.255281	-1.13762
A2_Flu.meta	rs7218319	17	44126365	C	T	0.189879	-0.124034	0.0157321	3.16838e-15	-7.88409	1828936	-0.00355	0.000588	1.6e-09	-0.0359	0.00456	3.45e-15	0.1829	-0.12181	0.015606	5.9438e-15	-7.80533	0.20189	0.00222357	0.00214868	0.300738	1.03485
A2_Flu.meta	rs368565	19	49201217	C	T	0.464082	0.097605	0.0136689	9.28733e-13	7.14068	1746307	0.00359	0.000595	1.62e-09	0.0334	0.00468	9.73e-13	0.4672	0.094614	0.013576	3.1834e-12	6.96921	0.4591	-0.00299102	0.0017308	0.0839684	-1.72811
B2_Asthma	rs34712979	4	106819053	G	A	0.238779	-0.108154	0.0122132	8.33067e-19	-8.8555	3754382	-0.0085	0.00085	1.38e-23	-0.0387	0.00396	1.44e-22	0.2336	-0.06072	0.011036	3.7572e-08	-5.50199	0.2471	0.047434	0.0054523	3.32e-18	8.69981
B2_Asthma	rs12376324	9	6178525	G	A	0.142929	-0.131724	0.0152254	5.07802e-18	-8.6516	3456986	-0.0139	0.000863	5.01e-58	-0.0459	0.0043	1.49e-26	0.1468	-0.013914	0.01366	0.30839	-1.01859	0.137	0.11781	0.0069974	1.329e-63	16.8363
B2_Asthma	rs7250497	19	46358425	A	G	0.311942	0.076887	0.00997491	1.27763e-14	7.70804	4057282	0.00725	0.000846	9.72e-18	0.0325	0.00385	3.18e-17	0.3185	0.041616	0.0088881	2.8385e-06	4.68222	0.3031	-0.035271	0.0047053	6.579e-14	-7.49602
B2_Asthma	rs17293632	15	67442596	C	T	0.210612	-0.0892052	0.0115918	1.40878e-14	-7.69556	4200927	-0.013	0.000845	1.22e-53	-0.0416	0.00383	1.47e-27	0.223	-0.0046092	0.010429	0.65852	-0.44196	0.1941	0.084596	0.0052687	5.156e-58	16.0563
B2_Asthma	rs7713065	5	131788334	A	C	0.704341	0.079821	0.0103973	1.62744e-14	7.67709	4200314	0.0113	0.000845	1.02e-40	0.0392	0.00383	1.37e-24	0.7082	0.017786	0.0094058	0.058625	1.89096	0.6992	-0.062035	0.0046193	4.058e-41	-13.4295
B2_Asthma	rs62192043	2	242711282	G	A	0.253305	0.0840134	0.0114984	2.74103e-13	7.30654	4036024	0.0133	0.000852	3.77e-55	0.0413	0.00401	6.75e-25	0.2572	-0.0014076	0.010386	0.8922	-0.135529	0.2481	-0.085421	0.0051417	5.579e-62	-16.6134
B2_Asthma	rs11255979	10	8969452	T	C	0.129191	0.104614	0.0147223	1.19636e-12	7.10579	3924984	0.0113	0.000845	7.38e-41	0.0365	0.00384	1.61e-21	0.09663	0.0074698	0.013091	0.56827	0.570606	0.1676	-0.097144	0.0069974	8.06e-44	-13.8829
B2_Asthma	rs6454805	6	90986353	A	G	0.291682	0.071661	0.0101907	2.03581e-12	7.03201	4200927	0.0105	0.000845	1.21e-35	0.0352	0.00383	3.64e-20	0.3084	0.010033	0.0090637	0.26833	1.10694	0.2694	-0.061628	0.0048393	3.783e-37	-12.7349
B2_Asthma	rs2052692	11	10667641	A	G	0.703225	0.074232	0.0105563	2.03618e-12	7.03198	4185993	0.00583	0.000846	5.85e-12	0.0287	0.00387	1.22e-13	0.6852	0.046915	0.0094642	7.154e-07	4.9571	0.7271	-0.027317	0.0048652	1.967e-08	-5.61477
B2_Asthma	rs17132762	5	110417875	G	A	0.0709382	0.130347	0.0185419	2.06726e-12	7.02987	4197713	0.00959	0.000845	8.16e-30	0.0348	0.00385	1.46e-19	0.05821	0.038738	0.016793	0.021063	2.30679	0.08788	-0.091609	0.0081971	5.356e-29	-11.1758
B2_Asthma	rs11071559	15	61069988	C	T	0.161828	0.086837	0.0124088	2.59618e-12	6.99801	4200927	0.0103	0.000845	2e-34	0.0353	0.00383	3.03e-20	0.1635	0.015905	0.011123	0.15274	1.42992	0.1596	-0.070932	0.005723	2.807e-35	-12.3942
B2_Asthma	rs2070901	1	161185058	G	T	0.290593	-0.071212	0.0102929	4.56316e-12	-6.91854	4057282	-0.00773	0.000846	6.23e-20	-0.0311	0.00385	6.57e-16	0.2762	-0.030507	0.0092152	0.00093134	-3.31051	0.31	0.040705	0.0047694	1.406e-17	8.53462
B2_Asthma	rs274947	9	23585312	T	C	0.43982	0.064104	0.00951794	1.63854e-11	6.73507	4126998	0.00676	0.000845	1.21e-15	0.0289	0.00383	4.57e-14	0.4623	0.031651	0.0084731	0.00018736	3.73547	0.4086	-0.032453	0.0045049	5.854e-13	-7.20393
B2_Asthma	rs144569746	2	111908567	C	T	0.104993	-0.108344	0.0167179	9.12921e-11	-6.48071	3819047	-0.00851	0.000849	1.21e-23	-0.0319	0.00394	6.4e-16	0.1035	-0.036489	0.015157	0.016064	-2.4074	0.1074	0.071855	0.007357	1.561e-22	9.76689
B2_Asthma	rs3181097	2	204570139	G	A	0.0927673	0.110985	0.0176623	3.30551e-10	6.28373	4199969	0.00767	0.000845	1.05e-19	0.0299	0.00383	6.13e-15	0.06332	0.045566	0.016103	0.0046592	2.82966	0.132	-0.065419	0.0075785	6.021e-18	-8.63218
B2_Asthma	rs11978564	7	20509853	T	C	0.270737	0.066562	0.0107334	5.59718e-10	6.20138	4042837	0.00748	0.000845	8.73e-19	0.0284	0.00384	1.49e-13	0.2757	0.022772	0.0095269	0.016834	2.39028	0.2635	-0.04379	0.0051344	1.481e-17	-8.52875
B2_Asthma	rs174551	11	61573684	T	C	0.356054	0.07223	0.011683	6.3109e-10	6.18246	2953410	0.00705	0.000857	1.97e-16	0.0285	0.00415	6.43e-12	0.3404	0.028221	0.010325	0.0062706	2.73327	0.3867	-0.044009	0.0056731	8.669e-15	-7.75749
B2_Asthma	rs113660049	19	9137260	G	A	0.304674	-0.067531	0.0111753	1.51384e-09	-6.04288	3860499	-0.00717	0.000852	3.74e-17	-0.0285	0.00402	1.37e-12	0.2976	-0.026981	0.010054	0.0072806	-2.68361	0.3152	0.04055	0.00508	1.436e-15	7.98228
B2_Asthma	rs1570203	9	4120648	G	A	0.58351	0.057976	0.00981577	3.49636e-09	5.90641	4187413	0.00584	0.000849	6.14e-12	0.0259	0.00394	4.56e-11	0.5639	0.031178	0.0088532	0.00042881	3.52166	0.6095	-0.026798	0.0044162	1.294e-09	-6.06811
B2_Asthma	rs7302200	12	56449435	G	A	0.284217	-0.062728	0.0106934	4.4627e-09	-5.86606	4129151	-0.00725	0.000846	1.01e-17	-0.0277	0.00386	7.67e-13	0.2956	-0.022846	0.0096317	0.017695	-2.37196	0.2695	0.039882	0.0048379	1.67e-16	8.24366
B2_Asthma	rs2834787	21	36502558	A	G	0.134445	-0.07873	0.0137281	9.75314e-09	-5.73497	4195901	-0.00575	0.000846	1.05e-11	-0.0248	0.00386	1.32e-10	0.1432	-0.039738	0.012272	0.0012032	-3.2381	0.1228	0.038992	0.0063981	1.1e-09	6.09431
B2_Asthma	rs17105278	14	68728479	T	C	0.274213	-0.065438	0.0116284	1.82904e-08	-5.62744	4138810	-0.00808	0.000858	4.52e-21	-0.0296	0.00417	1.24e-12	0.2981	-0.01932	0.010633	0.069227	-1.81698	0.2432	0.046118	0.0049203	7.045e-21	9.37301
B2_Asthma	rs7209222	17	40426489	T	C	0.297642	0.056571	0.0101039	2.15695e-08	5.59892	4146496	0.00664	0.000845	3.88e-15	0.0257	0.00384	2.36e-11	0.2976	0.021187	0.009028	0.018934	2.34681	0.2977	-0.035384	0.0047174	6.348e-14	-7.50074
B2_Asthma	rs10414065	19	33721455	C	T	0.0678269	0.112067	0.0203137	3.45179e-08	5.51683	4006135	0.00957	0.000846	1.2e-29	0.0304	0.00386	3.66e-15	0.06917	0.0040871	0.018325	0.82351	0.223034	0.06601	-0.10798	0.0091324	2.944e-32	-11.8238
B2_Asthma	rs13275219	8	81259826	T	C	0.624234	0.0523825	0.00958628	4.64681e-08	5.46432	4199489	0.00838	0.000845	3.63e-23	0.0281	0.00384	2.38e-13	0.6398	0.0079145	0.0086069	0.35781	0.919553	0.6035	-0.044468	0.0043932	4.419e-24	-10.122
B2_ILD	rs12802931	11	1236164	A	G	0.177993	-0.650363	0.0433689	7.79179e-51	-14.9961	2932457	-0.00167	0.000199	4.86e-17	-0.139	0.00922	5.13e-51	0.1742	-0.067363	0.01264	9.8534e-08	-5.32935	0.191368	0.583	0.0415	6.818e-45	14.0482
B2_IPF	rs12802931	11	1236164	A	G	0.173105	-0.597003	0.0267633	3.17681e-110	-22.3068	3418597	-0.00471	0.000244	5.06e-83	-0.142	0.00641	7.44e-109	0.1742	-0.067363	0.01264	9.8534e-08	-5.32935	0.1709	0.52964	0.023579	9.631e-112	22.4624
B2_IPF	rs7725218	5	1282414	G	A	0.353717	0.186603	0.0181239	7.34712e-25	10.296	3657151	0.00183	0.000234	6.03e-15	0.0655	0.00628	2.1e-25	0.3541	-0.016463	0.008612	0.055917	-1.91163	0.353044	-0.203066	0.0159393	3.54579e-37	-12.74
B2_IPF	rs2076295	6	7563232	T	G	0.440648	-0.164929	0.0168384	1.1856e-22	-9.79478	3762198	-0.0017	0.000239	1.23e-12	-0.0645	0.00634	2.61e-24	0.441	0.026773	0.008635	0.0019321	3.10052	0.440038	0.191702	0.014448	3.53124e-40	13.2684
B2_IPF	rs75898026	13	113561082	G	A	0.194232	0.197555	0.0220837	3.6948e-19	8.94574	3752844	0.00229	0.000242	2.82e-21	0.0561	0.00638	1.45e-18	0.1945	0.086272	0.011581	9.3725e-14	7.44944	0.19377	-0.111283	0.018793	3.19026e-09	-5.9215
B2_IPF	rs59424629	15	40720542	G	T	0.561691	-0.145197	0.0175415	1.25934e-16	-8.27736	3729569	-0.00159	0.000242	5.27e-11	-0.0544	0.00638	1.61e-17	0.5345	0.0052547	0.0092005	0.56791	0.571132	0.608223	0.150452	0.0149267	6.81653e-24	10.0794
B2_IPF	rs2293607	3	169482335	T	C	0.273405	-0.155569	0.0195498	1.75454e-15	-7.95757	3721451	-0.00168	0.000245	8.01e-12	-0.0527	0.00642	2.12e-16	0.244	-0.011775	0.010844	0.27754	-1.08585	0.323552	0.143794	0.0162569	9.14264e-19	8.84512
B2_IPF	rs2498861	9	109492294	A	C	0.463226	0.116493	0.0178531	6.7964e-11	6.52508	3716803	0.00152	0.00024	2.58e-10	0.0415	0.00636	7.01e-11	0.4641	0.030233	0.008916	0.00069684	3.39087	0.461662	-0.0862603	0.0154594	2.40782e-08	-5.57981
B2_IPF	rs142770866	19	10525372	G	A	0.0713423	0.202235	0.033206	1.12688e-09	6.09032	3664138	0.00172	0.000237	4.17e-13	0.0371	0.00632	4.6e-09	0.07237	0.13107	0.016877	8.0808e-15	7.76619	0.069469	-0.071165	0.0285821	0.0127799	-2.48985
B2_IPF	rs6517153	21	34607436	G	A	0.354043	0.106698	0.018191	4.47961e-09	5.86543	3721243	0.00199	0.000246	6.27e-16	0.0346	0.00642	7.22e-08	0.3372	0.11103	0.0097865	7.8042e-30	11.3452	0.382765	0.00433197	0.0153254	0.777432	0.282667
B2_IPF	rs1154970	12	113370427	A	C	0.632236	0.123441	0.0214201	8.27164e-09	5.76283	2420653	0.00175	0.000251	3e-12	0.0387	0.00648	2.4e-09	0.6267	0.068064	0.010071	1.3968e-11	6.75842	0.646297	-0.0553766	0.0188959	0.00338292	-2.93061
B2_COPD	rs35574495	19	4686988	G	T	0.166495	0.144176	0.0155554	1.88704e-20	9.26854	3327602	0.00358	0.000623	8.94e-09	0.0363	0.00423	1.02e-17	0.1644	0.12531	0.012752	8.6566e-23	9.82669	0.1711	-0.018866	0.0091003	0.03816	-2.07312
B2_COPD	rs3785884	17	44057595	G	A	0.180238	-0.109222	0.0130359	5.35917e-17	-8.37853	3789416	-0.00358	0.000618	6.98e-09	-0.0323	0.00411	3.71e-15	0.1827	-0.086103	0.010573	3.8362e-16	-8.14367	0.176	0.023119	0.0077846	0.002979	2.96984
B2_COPD	rs4795400	17	38067020	C	T	0.430481	0.079945	0.0103312	1.00806e-14	7.73824	3745237	0.00495	0.000617	1.11e-15	0.0328	0.00409	8.97e-16	0.4406	0.038196	0.0084142	5.6405e-06	4.53947	0.4124	-0.041749	0.0061212	9.081e-12	-6.82039
B2_COPD	rs13243708	7	99616291	T	C	0.372562	0.073055	0.0111813	6.41619e-11	6.53371	3426341	0.00349	0.000622	2.02e-08	0.0271	0.0042	1.15e-10	0.3635	0.047173	0.0091143	2.2711e-07	5.17571	0.3883	-0.025882	0.0066141	9.111e-05	-3.91316
B2_COPD	rs720485	4	145462588	A	C	0.411068	0.0638167	0.0104039	8.57461e-10	6.13391	3779066	0.00586	0.000618	2.38e-21	0.0304	0.0041	1.2e-13	0.4163	0.0036137	0.008594	0.67412	0.420491	0.4021	-0.060203	0.0059933	9.655e-24	-10.0451
B2_COPD	rs1516141	2	146152388	A	G	0.486237	0.057641	0.0100107	8.51448e-09	5.75794	3793738	0.00363	0.000617	3.92e-09	0.0244	0.00409	2.32e-09	0.5	0.028672	0.0082079	0.00047723	3.49322	0.4625	-0.028969	0.0058546	7.497e-07	-4.94808
B2_Pneumonia.meta	rs2834154	21	34606634	A	C	0.338757	0.111704	0.00990828	1.76706e-29	11.2738	3092395	0.00321	0.00044	3.02e-13	0.0364	0.00323	1.88e-29	0.3388	0.11198	0.0097784	2.3113e-30	11.4518	0.33862	0.000275656	0.00172911	0.873338	0.15942
B2_Pneumonia.meta	rs35617677	3	46258740	C	T	0.089887	0.181197	0.0166829	1.76281e-27	10.8613	3095435	0.00304	0.000439	4.63e-12	0.0348	0.00321	2e-27	0.09008	0.18199	0.016471	2.2061e-28	11.0491	0.08928	0.000792583	0.0028697	0.782402	0.27619
B2_Pneumonia.meta	rs35574495	19	4686988	G	T	0.165618	0.124708	0.0129097	4.45833e-22	9.66001	3033933	0.00261	0.000434	1.74e-09	0.0301	0.00312	5.66e-22	0.1644	0.12531	0.012752	8.6566e-23	9.82669	0.16935	0.000601861	0.00218174	0.782654	0.275862
B2_Pneumonia.meta	rs3785884	17	44057595	G	A	0.188524	-0.0883132	0.0107386	1.97009e-16	-8.22389	3143772	-0.00249	0.000425	4.68e-09	-0.0243	0.00296	2.26e-16	0.1827	-0.086103	0.010573	3.8362e-16	-8.14367	0.20722	0.00221016	0.00201889	0.273632	1.09474
B2_Pneumonia.meta	rs12802931	11	1236164	A	G	0.175533	-0.0740973	0.0127916	6.92771e-09	-5.79267	3031332	-0.00256	0.000438	4.99e-09	-0.0185	0.0032	7.41e-09	0.1742	-0.067363	0.01264	9.8534e-08	-5.32935	0.17961	0.00673425	0.00213171	0.00158262	3.15909
B2_Pneumonia.b.meta	rs2834154	21	34606634	A	C	0.338758	0.111031	0.00992374	4.6466e-29	11.1884	3050769	0.00304	0.000451	1.54e-11	0.0362	0.00324	5.47e-29	0.3388	0.11198	0.0097784	2.3113e-30	11.4518	0.33862	0.000949025	0.00177942	0.593803	0.533333
B2_Pneumonia.b.meta	rs35617677	3	46258740	C	T	0.0898953	0.177632	0.0167083	2.13007e-26	10.6313	3053809	0.00258	0.00045	1.02e-08	0.0341	0.00322	2.79e-26	0.09008	0.18199	0.016471	2.2061e-28	11.0491	0.08928	0.00435775	0.00295319	0.140049	1.47561
B2_Pneumonia.b.meta	rs35574495	19	4686988	G	T	0.165566	0.12588	0.0129289	2.11047e-22	9.73633	2992307	0.00276	0.000445	5.14e-10	0.0304	0.00313	2.86e-22	0.1644	0.12531	0.012752	8.6566e-23	9.82669	0.16935	-0.000569941	0.00224522	0.799614	-0.253846
B2_Flu.meta	rs2834154	21	34606634	A	C	0.33876	0.11232	0.00992689	1.10927e-29	11.3147	3017796	0.00378	0.000507	8.83e-14	0.0366	0.00324	1.55e-29	0.3388	0.11198	0.0097784	2.3113e-30	11.4518	0.33862	-0.000340209	0.00182255	0.851922	-0.186667
B2_Flu.meta	rs71327040	3	46263208	G	T	0.0801964	0.194949	0.0178637	9.97685e-28	10.9131	3018630	0.00366	0.000506	4.39e-13	0.0352	0.00323	1.51e-27	0.08033	0.19403	0.017613	3.2013e-28	11.0163	0.07973	-0.000918673	0.00318414	0.772952	-0.288515
B2_Flu.meta	rs550057	9	136146597	C	T	0.254033	0.100703	0.00975388	5.46786e-25	10.3244	3069998	0.00348	0.000489	1.17e-12	0.0306	0.00297	7.35e-25	0.2484	0.098503	0.0095818	8.6491e-25	10.2802	0.27413	-0.00219962	0.00193354	0.255281	-1.13762
B2_Flu.meta	rs35574495	19	4686988	G	T	0.165524	0.126412	0.0129325	1.44608e-22	9.77468	2959334	0.00326	0.0005	7.03e-11	0.0305	0.00314	2.15e-22	0.1644	0.12531	0.012752	8.6566e-23	9.82669	0.16935	-0.00110157	0.00229964	0.631924	-0.479021
B2_Flu.meta	rs3848456	17	47940623	C	A	0.0375043	0.197839	0.0207676	1.62932e-21	9.52634	3043166	0.00328	0.00049	2.05e-11	0.0284	0.00298	1.6e-21	0.03875	0.19199	0.020254	2.5612e-21	9.47912	0.03311	-0.00584938	0.0048205	0.224962	-1.21344
B2_Flu.meta	rs34725611	19	10477067	A	G	0.268831	0.0830629	0.00948203	1.95188e-18	8.76004	3003916	0.0031	0.000488	2.07e-10	0.0259	0.00296	2.33e-18	0.2653	0.08027	0.0093072	6.4349e-18	8.62451	0.28108	-0.00279293	0.00191869	0.145491	-1.45565
B2_Flu.meta	rs80028338	17	44161470	A	C	0.168894	-0.0928807	0.0113124	2.20258e-16	-8.21051	2761560	-0.00295	0.000495	2.55e-09	-0.0251	0.00307	2.55e-16	0.1651	-0.090154	0.011113	4.9665e-16	-8.11248	0.18069	0.00272666	0.00224166	0.223848	1.21636
B2_Flu.meta	rs61738875	1	155181989	G	A	0.0380316	-0.183414	0.0223515	2.28878e-16	-8.2059	3010152	-0.00275	0.000495	2.69e-08	-0.025	0.00306	2.68e-16	0.03746	-0.18063	0.021963	1.9641e-16	-8.22429	0.04002	0.00278439	0.00440039	0.52689	0.632761
C2_Asthma	rs13019081	2	102950822	A	C	0.371761	-0.0874141	0.00603518	1.52712e-47	-14.4841	4742369	-0.0155	0.000811	5.79e-81	-0.0495	0.00287	1.11e-66	0.3628	-0.0040411	0.0042408	0.34064	-0.95291	0.3864	0.083373	0.0043474	5.678e-82	19.1777
C2_Asthma	rs8080734	17	38103285	G	A	0.569668	-0.082196	0.00587678	1.88261e-44	-13.9866	4743243	-0.0125	0.000811	1.33e-53	-0.0437	0.00287	1.88e-52	0.5743	-0.019204	0.0041156	3.0683e-06	-4.66615	0.5621	0.062992	0.0042468	8.99e-50	14.8328
C2_Asthma	rs12376324	9	6178525	G	A	0.143669	-0.127591	0.00969311	1.43101e-39	-13.1631	3872739	-0.0137	0.000816	3.64e-63	-0.0447	0.00301	7.2e-50	0.1473	-0.0097813	0.0067957	0.15005	-1.43934	0.137	0.11781	0.0069974	1.329e-63	16.8363
C2_Asthma	rs12413578	10	9049253	C	T	0.0833832	0.123203	0.0106893	9.76745e-31	11.5259	4645848	0.0129	0.000812	7.9e-57	0.0395	0.00289	1.01e-42	0.08824	-0.0074466	0.0071849	0.3	-1.03642	0.07571	-0.13065	0.0080047	6.986e-60	-16.3217
C2_Asthma	rs62192043	2	242711282	G	A	0.254061	0.080405	0.00702097	2.29471e-30	11.4521	4557814	0.0131	0.000812	8.24e-59	0.0403	0.00289	3.97e-44	0.2577	-0.005016	0.0048456	0.30059	-1.03517	0.2481	-0.085421	0.0051417	5.579e-62	-16.6134
C2_Asthma	rs17293632	15	67442596	C	T	0.211991	-0.0806693	0.00728714	1.75237e-28	-11.0701	4649688	-0.0127	0.000812	2.29e-55	-0.0393	0.00288	3.39e-42	0.2233	0.0039267	0.0051005	0.44138	0.769866	0.1941	0.084596	0.0052687	5.156e-58	16.0563
C2_Asthma	rs11236797	11	76299649	C	A	0.421115	-0.0649686	0.00587832	2.1382e-28	-11.0522	4737297	-0.012	0.000811	2.82e-49	-0.038	0.00287	6.15e-40	0.4237	-0.0014786	0.0041079	0.71889	-0.359941	0.4169	0.06349	0.0042564	2.586e-50	14.9164
C2_Asthma	rs2078387	5	131884894	C	A	0.770121	0.074801	0.00710165	6.0927e-26	10.5329	4583052	0.0109	0.000812	3.77e-41	0.0352	0.00288	2.41e-34	0.759	0.004867	0.0049106	0.32163	0.991121	0.7885	-0.069934	0.005192	2.362e-41	-13.4696
C2_Asthma	rs10519067	15	61068347	G	A	0.149324	0.0834968	0.00810626	7.02537e-25	10.3003	4742010	0.0104	0.000811	2.32e-37	0.0341	0.00287	1.42e-32	0.1494	0.0091728	0.0056751	0.10603	1.61632	0.1492	-0.074324	0.0058597	7.268e-37	-12.6839
C2_Asthma	rs11864680	16	11244194	T	G	0.222685	0.0692777	0.00699058	3.76073e-23	9.91015	4740572	0.01	0.000811	6.2e-35	0.0326	0.00287	6.89e-30	0.2326	0.0058067	0.0047832	0.22476	1.21398	0.2065	-0.063471	0.0051581	8.497e-35	-12.3051
C2_Asthma	rs117710327	19	33726578	C	A	0.0666516	0.12375	0.0126776	1.65021e-22	9.7613	4561476	0.00982	0.000811	1.01e-33	0.0324	0.00288	2.19e-29	0.06673	0.01403	0.0089067	0.11522	1.57522	0.06652	-0.10972	0.0091338	3.065e-33	-12.0125
C2_Asthma	rs7258329	19	9141159	C	A	0.282973	-0.066904	0.00698523	9.90175e-22	-9.57792	4454651	-0.00807	0.000812	3.11e-23	-0.0294	0.00291	4.26e-24	0.2753	-0.020002	0.0049243	4.8662e-05	-4.0619	0.2957	0.046902	0.0050162	8.752e-21	9.35011
C2_Asthma	rs1438673	5	110467499	C	T	0.529954	0.0563444	0.00590997	1.51658e-21	9.53378	4728879	0.0118	0.000811	5.19e-48	0.0354	0.00287	8.4e-35	0.533	-0.0076996	0.0041702	0.06484	-1.84634	0.525	-0.064044	0.0042402	1.525e-51	-15.104
C2_Asthma	rs3024971	12	57493727	T	G	0.0864928	0.0936606	0.0104012	2.16072e-19	9.00479	4728310	0.00962	0.000811	1.85e-32	0.0303	0.00287	6.18e-26	0.08826	8.1592e-05	0.0070112	0.99071	0.0116374	0.08362	-0.093579	0.0077711	2.139e-33	-12.0419
C2_Asthma	rs77844882	6	90946809	A	C	0.288587	0.0590179	0.00656292	2.41393e-19	8.99263	4742369	0.0102	0.000811	1.39e-36	0.0313	0.00287	1.11e-27	0.3037	-0.0043431	0.0044535	0.32945	-0.975211	0.2639	-0.063361	0.0048766	1.339e-38	-12.9929
C2_Asthma	rs12940887	17	47402807	C	T	0.337847	-0.055067	0.00628237	1.86235e-18	-8.76533	4740847	-0.00877	0.000811	2.91e-27	-0.029	0.00287	6.42e-24	0.3489	-0.006321	0.0043955	0.15042	-1.43806	0.3198	0.048746	0.0045439	7.537e-27	10.7278
C2_Asthma	rs4739738	8	81291645	G	A	0.621269	0.0523326	0.00602876	3.94045e-18	8.6805	4672713	0.00866	0.000811	1.27e-26	0.0286	0.00287	2.29e-23	0.6331	0.0060936	0.0042115	0.14793	1.4469	0.6024	-0.046239	0.0043668	3.36e-26	-10.5888
C2_Asthma	rs35570272	3	33047662	G	T	0.401438	-0.0504822	0.00600307	4.12111e-17	-8.4094	4727049	-0.00819	0.000812	6.11e-24	-0.0275	0.00288	1.31e-21	0.3926	-0.0076912	0.0042315	0.069128	-1.81761	0.4158	0.042791	0.0043113	3.23e-23	9.92531
C2_Asthma	rs13321258	3	101435406	G	A	0.221062	0.061494	0.00732549	4.67791e-17	8.39452	4613829	0.00525	0.000812	1.02e-10	0.0227	0.00289	3.45e-15	0.2296	0.032534	0.00508	1.5106e-10	6.40433	0.2068	-0.02896	0.0053418	5.912e-08	-5.42139
C2_Asthma	rs72837826	2	111933001	G	T	0.107241	-0.082964	0.0100238	1.26651e-16	-8.27669	4357499	-0.00802	0.000812	4.99e-23	-0.0269	0.00288	1.07e-20	0.106	-0.011956	0.0069647	0.086043	-1.71666	0.1097	0.071008	0.0072966	2.209e-22	9.73166
C2_Asthma	rs914615	1	155175892	A	G	0.56728	-0.046605	0.00592225	3.56127e-15	-7.86948	4728520	-0.00464	0.000811	1.04e-08	-0.0208	0.00287	5.25e-13	0.549	-0.026293	0.0040878	1.2578e-10	-6.43207	0.597	0.020312	0.0043366	2.817e-06	4.68385
C2_Asthma	rs34712979	4	106819053	G	A	0.240259	-0.058054	0.00750763	1.05316e-14	-7.73267	4288714	-0.00725	0.000812	4.55e-19	-0.0248	0.0029	1.21e-17	0.2368	-0.01062	0.0052297	0.042289	-2.03071	0.2471	0.047434	0.0054523	3.32e-18	8.69981
C2_Asthma	rs2070901	1	161185058	G	T	0.288027	-0.0493176	0.00656477	5.80242e-14	-7.51247	4597808	-0.00708	0.000811	2.51e-18	-0.0241	0.00288	5.54e-17	0.2748	-0.0086126	0.004571	0.05954	-1.88418	0.31	0.040705	0.0047694	1.406e-17	8.53462
C2_Asthma	rs274947	9	23585312	T	C	0.442358	0.044966	0.00608204	1.43285e-13	7.39325	4667123	0.00618	0.000811	2.61e-14	0.0223	0.00287	8.12e-15	0.4622	0.012513	0.0041429	0.0025243	3.02035	0.4086	-0.032453	0.0045049	5.854e-13	-7.20393
C2_Asthma	rs3181097	2	204570139	G	A	0.0880307	0.08317	0.0112671	1.56336e-13	7.38165	4728940	0.00719	0.000811	7.62e-19	0.0246	0.00287	1.01e-17	0.06099	0.017751	0.0084328	0.035295	2.10499	0.132	-0.065419	0.0075785	6.021e-18	-8.63218
C2_Asthma	rs2096382	13	99839148	G	A	0.548948	-0.0440467	0.00600149	2.14713e-13	-7.3393	4727147	-0.00818	0.000811	6.7e-24	-0.0256	0.00288	4.66e-19	0.5587	0.00032026	0.004211	0.93938	0.0760532	0.5331	0.044367	0.0043291	1.201e-24	10.2486
C2_Asthma	rs1828590	4	145473196	G	A	0.413856	0.0447352	0.00617067	4.17859e-13	7.24965	4561904	0.00707	0.000811	2.8e-18	0.0235	0.00287	2.85e-16	0.4135	0.0055952	0.004236	0.18655	1.32087	0.4145	-0.03914	0.0045403	6.66e-18	-8.62058
C2_Asthma	rs102274	11	61557826	T	C	0.355688	0.0443589	0.00621059	9.1677e-13	7.14246	4729114	0.00671	0.000811	1.29e-16	0.023	0.00287	1.25e-15	0.3431	0.0086829	0.0044099	0.048959	1.96896	0.3762	-0.035676	0.0044286	7.898e-16	-8.05582
C2_Asthma	rs10174949	2	8442248	G	A	0.288594	0.0461298	0.00650163	1.29256e-12	7.0951	4739662	0.00799	0.000811	7.01e-23	0.025	0.00287	3.04e-18	0.2862	-0.00051824	0.0045954	0.91021	-0.112774	0.2925	-0.046648	0.0046571	1.289e-23	-10.0165
C2_Asthma	rs62324212	4	123560939	C	A	0.453988	-0.041698	0.00597722	3.03378e-12	-6.97615	4674226	-0.00647	0.000812	1.67e-15	-0.0224	0.0029	1.07e-14	0.4568	-0.008865	0.0042512	0.037042	-2.08529	0.4495	0.032833	0.0042552	1.2e-14	7.71597
C2_Asthma	rs11154806	6	135873721	G	T	0.657476	0.0419422	0.00614825	8.98981e-12	6.82181	4741706	0.00636	0.000811	4.3e-15	0.0217	0.00287	3.96e-14	0.6514	0.0076092	0.0042604	0.074097	1.78603	0.6674	-0.034333	0.0044864	1.97e-14	-7.65268
C2_Asthma	rs13277355	8	128777719	A	G	0.70697	0.044901	0.0066218	1.19521e-11	6.78079	4583052	0.00577	0.000812	1.16e-12	0.0208	0.00288	5.49e-13	0.7104	0.012736	0.0046465	0.0061245	2.74099	0.7013	-0.032165	0.0047763	1.648e-11	-6.73429
C2_Asthma	rs2995091	1	167434277	T	C	0.33298	0.0436226	0.00643892	1.24548e-11	6.77484	4667161	0.00667	0.000811	2e-16	0.0219	0.00287	2.27e-14	0.3449	0.0043406	0.0043447	0.31776	0.999056	0.3127	-0.039282	0.0048068	3.032e-16	-8.17217
C2_Asthma	rs76181804	1	198601705	A	G	0.103636	0.0677213	0.0101504	2.5272e-11	6.67178	4224527	0.00647	0.000812	1.56e-15	0.0214	0.00288	1.15e-13	0.1014	0.0073093	0.0067766	0.28076	1.07861	0.1082	-0.060412	0.0076422	2.678e-15	-7.90505
C2_Asthma	rs3752416	6	26045929	T	C	0.688569	-0.040783	0.00629185	9.05868e-11	-6.48188	4742164	-0.00452	0.000811	2.46e-08	-0.0182	0.00287	2.48e-10	0.676	-0.017941	0.0043215	3.2998e-05	-4.15157	0.7091	0.022842	0.0046273	7.962e-07	4.93636
C2_Asthma	rs2205049	21	36695909	T	C	0.580085	-0.0391492	0.00612171	1.60399e-10	-6.39514	4584285	-0.00696	0.000812	9.8e-18	-0.0221	0.00288	1.96e-14	0.5906	-0.00081219	0.0042929	0.84994	-0.189194	0.5627	0.038337	0.0044182	4.06e-18	8.67706
C2_Asthma	rs2040789	16	27336437	C	T	0.467745	0.0391211	0.00619695	2.73751e-10	6.31296	4090622	0.00669	0.000812	1.74e-16	0.0214	0.0029	1.71e-13	0.4849	0.0013971	0.004278	0.74399	0.326578	0.4429	-0.037724	0.0045372	9.221e-17	-8.31438
C2_Asthma	rs6967330	7	105658451	G	A	0.171807	-0.047764	0.0076687	4.71108e-10	-6.22844	4727951	-0.00535	0.000811	4.21e-11	-0.0191	0.00287	3.19e-11	0.1827	-0.012475	0.0052929	0.01843	-2.35693	0.1541	0.035289	0.0056158	3.302e-10	6.28388
C2_Asthma	rs2135481	2	228706657	A	G	0.725157	-0.043267	0.00702821	7.4514e-10	-6.15619	4525755	-0.00552	0.000813	1.06e-11	-0.0196	0.00291	1.78e-11	0.7389	-0.010987	0.0050447	0.029414	-2.17793	0.7029	0.03228	0.004957	7.417e-11	6.512
C2_Asthma	rs11978564	7	20509853	T	C	0.269395	0.0424252	0.00694099	9.82229e-10	6.11227	4492172	0.00677	0.000812	7.04e-17	0.021	0.00288	3.16e-13	0.2728	-0.0013648	0.0047353	0.77317	-0.288218	0.2635	-0.04379	0.0051344	1.481e-17	-8.52875
C2_Asthma	rs9350191	6	19842661	C	T	0.862678	-0.05341	0.00885873	1.64895e-09	-6.02908	4537304	-0.00512	0.000812	2.82e-10	-0.0184	0.0029	2.18e-10	0.8547	-0.013853	0.0059906	0.020753	-2.31246	0.8762	0.039557	0.0066014	2.07e-09	5.99221
C2_Asthma	rs12434251	14	93956584	C	T	0.533548	-0.039619	0.0065737	1.67143e-09	-6.02689	4228796	-0.00507	0.000815	4.84e-10	-0.0189	0.00297	2.17e-10	0.5532	-0.012715	0.004724	0.0071089	-2.69157	0.5024	0.026904	0.0046308	6.253e-09	5.8098
C2_Asthma	rs12123821	1	152179152	C	T	0.039823	-0.0988645	0.0164314	1.77894e-09	-6.0168	4210417	-0.00646	0.000812	1.77e-15	-0.0206	0.00289	1.06e-12	0.03979	-0.0029935	0.011448	0.79372	-0.261487	0.03989	0.095871	0.011931	9.297e-16	8.03545
C2_Asthma	rs5743604	4	38801285	A	G	0.273551	0.0416514	0.0069322	1.87366e-09	6.0084	4598167	0.00611	0.000811	5.26e-14	0.0198	0.00287	5.61e-12	0.2536	0.0030014	0.0047231	0.52512	0.635472	0.3067	-0.03865	0.0051336	5.121e-14	-7.52883
C2_Asthma	rs3766568	1	203101029	G	A	0.305264	0.0386987	0.00645388	2.01997e-09	5.99619	4647891	0.00632	0.000812	6.79e-15	0.0203	0.00289	1.78e-12	0.3165	0.0021577	0.004514	0.63265	0.478002	0.2875	-0.036541	0.0046694	5.055e-15	-7.82563
C2_Asthma	rs12824685	12	123817569	G	T	0.182228	0.0478391	0.00804151	2.6975e-09	5.94902	4264442	0.00562	0.000812	4.46e-12	0.0189	0.0029	7.18e-11	0.1983	0.0065811	0.0053663	0.22006	1.22638	0.152	-0.041258	0.0060565	9.617e-12	-6.81219
C2_Asthma	rs9908318	17	40449151	G	T	0.292266	0.0384378	0.00649684	3.291e-09	5.91638	4667823	0.00603	0.000811	1.1e-13	0.0195	0.00287	9.79e-12	0.2973	0.0028128	0.0044446	0.52682	0.632858	0.2837	-0.035625	0.0047945	1.082e-13	-7.43039
C2_Asthma	rs10110916	8	103501399	A	G	0.591997	0.036694	0.00621862	3.62041e-09	5.90066	4514437	0.00447	0.000812	3.71e-08	0.0172	0.00289	2.65e-09	0.5989	0.013756	0.0042734	0.0012866	3.21898	0.5803	-0.022938	0.0045714	5.226e-07	-5.01772
C2_Asthma	rs12036216	1	1153113	G	A	0.129834	-0.0525389	0.00902978	5.94136e-09	-5.8184	4599041	-0.0059	0.000811	3.41e-13	-0.0196	0.00287	8.54e-12	0.1177	-0.0073239	0.0065612	0.26432	-1.11624	0.15	0.045215	0.0062864	6.364e-13	7.19251
C2_Asthma	rs11602802	11	1133367	C	A	0.669478	-0.0375229	0.0065037	7.95232e-09	-5.76947	4560340	-0.00593	0.000811	2.65e-13	-0.0191	0.00287	3.07e-11	0.66	-0.0019999	0.0044076	0.65002	-0.453739	0.6866	0.035523	0.0048378	2.093e-13	7.3428
C2_Asthma	rs11187838	10	96038686	G	A	0.436332	-0.0336025	0.00584205	8.82795e-09	-5.75184	4743602	-0.00503	0.000811	5.47e-10	-0.0178	0.00287	5.78e-10	0.4306	-0.0083795	0.0040653	0.039282	-2.06123	0.4457	0.025223	0.0042467	2.86e-09	5.93944
C2_Asthma	rs12187932	5	176643151	A	G	0.526086	0.0337089	0.00588332	1.00688e-08	5.72957	4741254	0.00536	0.000811	3.96e-11	0.0183	0.00287	1.79e-10	0.5292	0.0063399	0.0041197	0.12382	1.53892	0.521	-0.027369	0.004252	1.221e-10	-6.43674
C2_Asthma	rs1509142	5	118692465	A	G	0.706318	-0.041279	0.00725586	1.2774e-08	-5.68906	4202293	-0.00611	0.000815	6.29e-14	-0.0198	0.00297	2.61e-11	0.7118	-0.002912	0.0052359	0.5781	-0.55616	0.6975	0.038367	0.0050891	4.73e-14	7.53905
C2_Asthma	rs1146045	3	193549408	T	C	0.393088	-0.0342828	0.00606705	1.59835e-08	-5.65066	4598736	-0.00531	0.000811	5.99e-11	-0.018	0.00287	3.51e-10	0.3997	-0.0058968	0.0041934	0.15966	-1.40621	0.3821	0.028386	0.0044373	1.585e-10	6.39713
C2_Asthma	rs7896518	10	65104500	A	G	0.412605	-0.0346823	0.00618096	2.0099e-08	-5.61115	3970614	-0.00483	0.000812	2.7e-09	-0.0172	0.00288	2.56e-09	0.4107	-0.0086523	0.0042024	0.039506	-2.05889	0.4153	0.02603	0.0045854	1.374e-08	5.67671
C2_Asthma	rs491087	3	187636166	G	A	0.345461	-0.0349734	0.0062337	2.01892e-08	-5.61037	4623543	-0.0052	0.000812	1.49e-10	-0.018	0.00289	4.69e-10	0.3344	-0.0074854	0.0044422	0.091971	-1.68507	0.3628	0.027488	0.0044292	5.428e-10	6.20609
C2_Asthma	rs9607418	22	37552894	C	A	0.256735	-0.038953	0.00699503	2.56694e-08	-5.56867	4582142	-0.00444	0.000812	4.35e-08	-0.0166	0.00289	9.2e-09	0.2665	-0.012963	0.0048401	0.0074006	-2.67825	0.2406	0.02599	0.005111	3.675e-07	5.08511
C2_Asthma	rs569305282	6	138135621	A	G	0.0254061	0.118048	0.0212131	2.62371e-08	5.56485	4026328	0.00525	0.000816	1.26e-10	0.0182	0.00302	1.66e-09	0.02684	0.021593	0.01479	0.14431	1.45997	0.02304	-0.096455	0.015393	3.702e-10	-6.26616
C2_Asthma	rs77791277	6	106681990	G	A	0.175926	-0.0466067	0.00839333	2.8109e-08	-5.55282	3629598	-0.00573	0.000813	1.86e-12	-0.0184	0.00291	2.49e-10	0.1863	-0.0024747	0.0057038	0.66439	-0.433869	0.1574	0.044132	0.0062292	1.393e-12	7.0847
C2_Asthma	rs4442541	11	10669172	A	G	0.709333	0.0368223	0.00669053	3.72021e-08	5.50364	4728694	0.00484	0.000811	2.44e-09	0.017	0.00287	3.22e-09	0.6949	0.0086483	0.0045962	0.059889	1.88162	0.7328	-0.028174	0.0049197	1.023e-08	-5.72677
C2_Asthma	rs1800797	7	22766221	A	G	0.604358	-0.0349616	0.00637083	4.07058e-08	-5.48776	4632682	-0.00542	0.000811	2.31e-11	-0.0179	0.00287	4.58e-10	0.5904	-0.0039566	0.0043843	0.36683	-0.902447	0.6283	0.031005	0.0046774	3.386e-11	6.62868
C2_Asthma	rs864745	7	28180556	T	C	0.459676	0.032245	0.00589911	4.60101e-08	5.46608	4742579	0.00653	0.000811	7.99e-16	0.0197	0.00287	6.77e-12	0.4757	-0.003642	0.0040846	0.37259	-0.891642	0.4335	-0.035887	0.0043076	8.006e-17	-8.33109
C2_ILD	rs12802931	11	1236164	A	G	0.178543	-0.59067	0.0418436	3.02148e-45	-14.1161	3471604	-0.00147	0.000214	6.12e-12	-0.124	0.00878	5.24e-45	0.1756	-0.0076699	0.0057826	0.18472	-1.32638	0.191368	0.583	0.0415	6.818e-45	14.0482
C2_ILD	rs2498857	9	109494498	T	C	0.303203	-0.157673	0.0269535	4.92138e-09	-5.84981	3499214	-0.00127	0.000213	2.97e-09	-0.051	0.00878	6.33e-09	0.289	-0.019373	0.0046253	2.8072e-05	-4.18849	0.365713	0.1383	0.0266	1.994e-07	5.19925
C2_IPF	rs12802931	11	1236164	A	G	0.174253	-0.53731	0.0242237	5.22566e-109	-22.1811	3957744	-0.00538	0.000281	6.05e-82	-0.127	0.00575	3.82e-108	0.1756	-0.0076699	0.0057826	0.18472	-1.32638	0.1709	0.52964	0.023579	9.631e-112	22.4624
C2_IPF	rs2076295	6	7563232	T	G	0.441781	-0.183544	0.0149945	1.88173e-34	-12.2408	4303272	-0.00274	0.00028	1.01e-22	-0.0712	0.00575	3.13e-35	0.4426	0.0081575	0.0041522	0.049457	1.96462	0.440038	0.191702	0.014448	3.53124e-40	13.2684
C2_IPF	rs7725218	5	1282414	G	A	0.353493	0.194567	0.0164583	3.01226e-32	11.8218	4196930	0.00262	0.000279	6.43e-21	0.0682	0.00574	1.64e-32	0.3537	-0.008499	0.0042566	0.045861	-1.99666	0.353044	-0.203066	0.0159393	3.54579e-37	-12.74
C2_IPF	rs59424629	15	40720542	G	T	0.557837	-0.147654	0.0154682	1.35216e-21	-9.54568	4271014	-0.00221	0.00028	2.73e-15	-0.0552	0.00575	7.55e-22	0.5339	0.0027976	0.0042026	0.50561	0.665683	0.608223	0.150452	0.0149267	6.81653e-24	10.0794
C2_IPF	rs113120855	17	44203520	C	T	0.174422	0.206021	0.022583	7.3185e-20	9.12283	3663164	0.00194	0.000283	7.96e-12	0.0523	0.00576	1.19e-19	0.1805	-0.011849	0.0055871	0.033941	-2.12078	0.158694	-0.21787	0.0219347	3.00078e-23	-9.93268
C2_IPF	rs73158411	7	99610127	G	A	0.373446	-0.135724	0.0159548	1.78816e-17	-8.50679	4148931	-0.00168	0.000281	2.05e-09	-0.0496	0.00575	6.09e-18	0.368	0.01559	0.0043386	0.00032648	3.59333	0.385045	0.151314	0.0153953	8.47828e-23	9.82861
C2_IPF	rs2609260	4	89836819	C	T	0.793819	0.15442	0.0181817	2.0108e-17	8.49317	4317154	0.00197	0.000278	1.66e-12	0.0494	0.00574	7.71e-18	0.8066	-0.0039053	0.005155	0.44871	-0.757575	0.766487	-0.158325	0.0174851	1.36751e-19	-9.05485
C2_IPF	rs2293607	3	169482335	T	C	0.270892	-0.142175	0.0169191	4.34378e-17	-8.40323	4262534	-0.00198	0.000281	1.63e-12	-0.0488	0.00575	2.11e-17	0.2458	0.001619	0.0048459	0.7383	0.334097	0.323552	0.143794	0.0162569	9.14264e-19	8.84512
C2_IPF	rs57389015	20	62255190	T	C	0.0328506	-0.35284	0.0449399	4.11495e-15	-7.85138	3608037	-0.00199	0.000285	2.53e-12	-0.0455	0.00577	3.19e-15	0.03157	-0.014819	0.013608	0.27617	-1.08899	0.0357782	0.338021	0.042961	3.60056e-15	7.8681
C2_IPF	rs145315307	5	168904005	T	G	0.0238276	-0.414002	0.053893	1.56717e-14	-7.68192	3767858	-0.00181	0.000287	2.81e-10	-0.0452	0.00578	4.86e-15	0.02374	0.0088855	0.017294	0.6074	0.513791	0.0240426	0.422888	0.0512092	1.48078e-16	8.25804
C2_IPF	rs11788059	9	109480268	T	C	0.351436	-0.0944888	0.0156835	1.69383e-09	-6.02474	4300601	-0.00167	0.00028	2.28e-09	-0.0343	0.00575	2.3e-09	0.3333	-0.011017	0.0043834	0.011958	-2.51335	0.39	0.0834718	0.0151006	3.24424e-08	5.52772
C2_IPF	rs11770861	7	128730177	C	T	0.233519	0.100346	0.0179245	2.16543e-08	5.59824	4315357	0.00152	0.000279	4.78e-08	0.032	0.00574	2.6e-08	0.221	0.0097878	0.0048632	0.044157	2.01263	0.260274	-0.0905577	0.0172989	1.65088e-07	-5.23488
C2_COPD	rs6011779	20	61984317	C	T	0.786384	0.0673944	0.00890392	3.75894e-14	7.56907	4268889	0.00548	0.000608	1.96e-19	0.0266	0.00324	1.96e-16	0.7796	-0.00076955	0.0050993	0.88004	-0.150913	0.8004	-0.068164	0.0073657	2.157e-20	-9.25425
C2_COPD	rs112635299	14	94838142	G	T	0.0184969	-0.211115	0.030417	3.90165e-12	-6.9407	3495420	-0.00461	0.00061	4.15e-14	-0.0237	0.0033	7.12e-13	0.01795	-0.022535	0.017223	0.19073	-1.30842	0.01997	0.18858	0.025296	9.012e-14	7.45493
C2_COPD	rs112534719	7	117096293	T	C	0.0244405	-0.184382	0.0270739	9.73749e-12	-6.81033	3686957	-0.00446	0.000608	2.09e-13	-0.0227	0.00325	2.69e-12	0.02501	-0.015292	0.014219	0.28216	-1.07546	0.02287	0.16909	0.023225	3.325e-13	7.28052
C2_COPD	rs10429882	1	161515176	T	C	0.444891	0.045957	0.00762243	1.64791e-09	6.02918	4171394	0.00365	0.000607	1.83e-09	0.0197	0.00323	1.01e-09	0.428	0.010193	0.0043229	0.018376	2.35791	0.4814	-0.035764	0.0063345	1.642e-08	-5.64591
C2_COPD	rs7181877	15	67476735	G	A	0.255696	0.0462128	0.0082163	1.86013e-08	5.62453	4308593	0.00415	0.000607	8.44e-12	0.0201	0.00323	4.41e-10	0.2372	-0.00083219	0.0048374	0.86341	-0.172032	0.2948	-0.047045	0.0067045	2.268e-12	-7.01693
C2_COPD	rs12307208	12	68117741	T	C	0.0994369	0.0705655	0.0128635	4.11824e-08	5.4857	4024670	0.00349	0.000607	8.7e-09	0.0181	0.00323	1.91e-08	0.102	0.0091885	0.0068749	0.18138	1.33653	0.09288	-0.061377	0.010962	2.155e-08	-5.59907
C2_Pneumonia.meta	rs73062389	3	45835417	G	A	0.0534199	0.205274	0.0100302	4.36604e-93	20.4656	3237296	0.00531	0.000472	1.99e-29	0.0326	0.00159	3e-93	0.05157	0.20302	0.0094393	1.3093e-102	21.508	0.05959	-0.00225411	0.00345669	0.514335	-0.652103
C2_Pneumonia.meta	rs2290859	3	101525625	C	T	0.342985	-0.0520649	0.00471843	2.60829e-28	-11.0344	3686868	-0.00275	0.000463	2.93e-09	-0.0164	0.00149	2.86e-28	0.3413	-0.051095	0.004407	4.4262e-31	-11.5941	0.34962	0.000969927	0.00171603	0.571926	0.565217
C2_Pneumonia.b.meta	rs73062389	3	45835417	G	A	0.0533395	0.200793	0.0100617	1.32315e-88	19.9562	3195670	0.00483	0.000497	2.89e-22	0.0319	0.00161	1.08e-87	0.05157	0.20302	0.0094393	1.3093e-102	21.508	0.05959	0.00222679	0.00355726	0.531325	0.625984
C2_Flu.meta	rs73062389	3	45835417	G	A	0.0532744	0.204517	0.0100936	2.77776e-91	20.2621	3162697	0.00536	0.000471	5.44e-30	0.0325	0.00162	7.98e-90	0.05157	0.20302	0.0094393	1.3093e-102	21.508	0.05959	-0.00149693	0.00364347	0.681181	-0.410853
C2_Flu.meta	rs2290859	3	101525625	C	T	0.342848	-0.0513351	0.00475168	3.31067e-27	-10.8036	3612269	-0.00265	0.000463	1.04e-08	-0.0162	0.00152	1.27e-26	0.3413	-0.051095	0.004407	4.4262e-31	-11.5941	0.34962	0.0002401	0.00180875	0.894396	0.132743

## Sheet: ST4.3 validate_gene_magma
ST4.3 MAGMA-DDx and MAGMA-CC-GWAS analysis results for all validated genes across pairwise differentiation analyses
Gene=HGNC symbol of the differential gene; P_DDx=the gene p-value estimated by MAGMA based on DDx-derived GWAS; FDR_DDx=adjusted P_DDx; P_CCGWAS_OLS=the gene p-value estimated by MAGMA based on the CCGWAS OLS component; FDR_CCGWAS_OLS=adjusted P_CCGWAS_OLS; P_CCGWAS_Exact=the gene p-value estimated by MAGMA based on the CCGWAS Exact component; FDR_CCGWAS_Exact=adjusted P_CCGWAS_Exact; P_trait1=th…
Comparisons	Gene	P_DDx	FDR_DDx	Z_DDx	P_OLS	FDR_OLS	Z_OLS	Z_trait1	Z_trait2	P_trait1	P_trait2	FDR_trait1	FDR_trait2
C2_Asthma	CCHCR1	1.3323e-15	5.9677e-12	7.99157	7.62e-11	2.28225e-08	-6.50792	4.58129	-6.15379	4.6211e-06	7.5655e-10	0.00163388	1.02959e-07
C2_Asthma	STAT6	1.3323e-15	5.9677e-12	7.99157	3.2196e-15	3.92379e-12	-7.88209	0.302357	7.81502	0.76238	5.4956e-15	0.908188	3.97881e-12
C2_Asthma	D2HGDH	3.0531e-15	7.81463e-12	7.88872	5e-10	8.25748e-08	-6.2191	0.876442	6.2191	0.38079	5e-10	0.791699	7.12598e-08
A2_Pneumonia.meta	THBS3	5.5511e-16	9.90039e-12	-8.09878	8.4438e-13	3.71717e-09	7.15375	-7.71207	-2.29584	1.2379e-14	0.021685	1.10996e-10	0.599643
C2_Asthma	PPP1R1B	6.7724e-15	1.01118e-11	7.78866	2.5535e-15	3.76024e-12	7.91099	1.35619	7.76251	0.17504	8.3267e-15	0.694827	5.19701e-12
C2_Asthma	MED24	1.0159e-14	1.26649e-11	-7.73725	1.3045e-14	1.21325e-11	7.70538	5.61701	6.68924	1.9429e-08	2.2434e-11	1.29757e-05	5.34283e-09
C2_Asthma	HLA-C	1.0603e-14	1.26649e-11	-7.73181	1.3669e-08	1.57872e-06	5.67748	1.54843	-7.66829	0.12152	1.7431e-14	0.654255	9.56064e-12
C2_Asthma	UBAC2	1.1999e-14	1.34366e-11	7.71605	1.2933e-13	7.88066e-11	7.40685	0.208037	-7.81896	0.8352	5.3263e-15	0.93388	3.97881e-12
A2_Pneumonia.b.meta	DPP9	7.7716e-16	1.38606e-11	8.05774	6.3116e-14	8.81633e-10	7.50145	7.33653	-0.148967	2.1921e-13	0.88158	5.61585e-10	0.998284
A2_COPD	THBS3	1.7764e-15	1.55157e-11	-7.95604	2.2266e-12	7.80869e-09	-7.0195	-7.71207	-2.63106	1.2379e-14	0.008512	1.10996e-10	0.159863
A2_COPD	DPP9	2.609e-15	1.55157e-11	7.90831	2.5705e-09	2.81711e-06	-5.95691	7.33653	-0.479307	2.1921e-13	0.63172	5.61585e-10	0.830747
B2_Asthma	TCF19	8.8818e-16	1.58656e-11	-8.0414	3.2591e-13	2.12457e-10	-7.28323	-6.38421	6.92088	1.7228e-10	4.4885e-12	1.62977e-07	1.28955e-09
A2_Pneumonia.b.meta	THBS3	2.1094e-15	1.88106e-11	-7.93474	1.1825e-10	2.60268e-07	6.44156	-7.71207	-1.96265	1.2379e-14	0.049687	1.10996e-10	0.794051
A2_Flu.meta	THBS3	1.0547e-15	1.88106e-11	-8.02032	2.7899e-12	1.63749e-08	6.98792	-7.71207	-2.8483	1.2379e-14	0.0043953	1.10996e-10	0.774007
C2_Asthma	CLEC16A	2.1801e-14	2.17005e-11	7.63953	4.127e-13	2.26387e-10	7.25133	-2.96202	-8.98186	0.0030563	2.6623e-19	0.208755	2.40938e-15
C2_IPF	BRSK2	1.3147e-15	2.35818e-11	7.99321	2.7312e-14	2.41684e-10	7.61046	-0.16376	-7.88884	0.86992	3.0501e-15	0.943372	2.7579e-11
A2_COPD	IFNAR2	7.2164e-15	3.21869e-11	7.78063	7.816e-14	4.56845e-10	7.47338	-6.2191	0.334384	5e-10	0.73809	3.73604e-07	0.875986
B2_Flu.meta	ABO	7.7716e-15	3.47157e-11	-7.77125	3.9423e-09	2.32096e-05	5.8866	6.2191	1.11418	5e-10	0.2652	3.90739e-07	0.989434
B2_Asthma	IL18R1	4.1078e-15	3.66888e-11	-7.85159	5e-10	9.75287e-08	6.2191	0.346789	7.97704	0.72875	1.4988e-15	0.893319	2.153e-12
C2_Asthma	RAD50	4.6629e-14	4.35132e-11	7.54103	1.4766e-14	1.30465e-11	-7.68954	0.739308	-7.43576	0.45972	1.0397e-13	0.820663	4.09099e-11
C2_Asthma	HLA-B	4.8572e-14	4.35132e-11	7.5357	3.112e-13	1.83307e-10	7.28946	1.32963	7.54196	0.18364	4.6296e-14	0.701177	2.09489e-11
B2_Pneumonia.meta	DPP9	7.8826e-15	4.69488e-11	-7.76945	8.0608e-08	0.000237283	-5.36576	7.61099	-0.362752	2.72e-14	0.71679	1.1959e-10	0.995226
A2_Pneumonia.b.meta	IFNAR2	1.4766e-14	5.26703e-11	7.68954	1.0014e-13	8.81633e-10	7.44072	-6.2191	0.301412	5e-10	0.7631	3.73604e-07	0.98805
B2_Pneumonia.b.meta	DPP9	1.0381e-14	6.18292e-11	-7.7345	3.4256e-07	0.00151257	-5.09839	7.61099	-0.148967	2.72e-14	0.88158	1.1959e-10	0.998284
A2_Asthma	TCF19	1.5821e-14	7.05023e-11	-7.68071	6.0663e-13	2.95395e-10	-7.19898	6.35325	6.92088	2.1081e-10	4.4885e-12	2.18464e-07	1.28955e-09
A2_Pneumonia.meta	IFNAR2	1.9207e-14	1.14186e-10	7.65583	1.8485e-14	2.87388e-10	7.66075	-6.2191	0.343264	5e-10	0.7314	3.73604e-07	0.995454
B2_COPD	GSDMB	1.9929e-14	1.18797e-10	7.65109	5.1625e-15	3.03073e-11	-7.82289	4.60286	6.63151	4.1672e-06	3.3227e-11	0.00101218	2.00315e-07
B2_IPF	IVD	7.7161e-15	1.2114e-10	7.77216	1.5045e-09	2.41158e-06	6.04388	-1.39948	7.31774	0.16167	2.5219e-13	0.663835	4.5606e-10
C2_IPF	IVD	5.1015e-14	1.83011e-10	7.5293	5e-10	9.59656e-07	6.2191	1.08066	7.31774	0.27985	2.5219e-13	0.75145	4.5606e-10
C2_Pneumonia.b.meta	RASIP1	6.2395e-14	1.98551e-10	7.50295	8.3162e-10	4.9146e-06	-6.13877	6.65103	-3.36703	2.9105e-11	0.00075983	4.37351e-08	0.35858
C2_Pneumonia.b.meta	MAMSTR	6.6613e-14	1.98551e-10	-7.49438	1.9204e-10	2.94461e-06	-6.36758	-6.42553	-3.62455	1.3141e-10	0.00028947	1.69256e-07	0.247194
A2_Asthma	CCHCR1	8.0436e-14	2.23342e-10	-7.4696	5e-10	1.20068e-07	-6.2191	5.7325	-6.15379	9.8961e-09	7.5655e-10	4.12011e-06	1.02959e-07
C2_COPD	ZPBP2	4.0301e-14	2.40893e-10	-7.56002	5e-10	8.03773e-07	6.2191	-3.84163	6.46855	0.00012222	9.8948e-11	0.0256264	4.47393e-07
A2_Pneumonia.meta	FYCO1	8.4599e-14	3.01765e-10	7.46296	1.6346e-11	4.79728e-08	6.73542	6.2191	-0.457836	5e-10	0.64707	3.73604e-07	0.987482
C2_Asthma	NDFIP1	3.9868e-13	3.24689e-10	7.25601	5e-10	8.25748e-08	-6.2191	1.14336	7.48632	0.25289	7.0832e-14	0.739733	2.91377e-11
C2_Asthma	ZNF652	4.1783e-13	3.2549e-10	-7.24966	5e-10	8.25748e-08	6.2191	1.53237	6.2191	0.12543	5e-10	0.65822	7.12598e-08
C2_Asthma	IL18R1	5.0132e-13	3.74256e-10	-7.22494	5e-10	8.25748e-08	6.2191	-0.297664	7.97704	0.76596	1.4988e-15	0.909145	2.153e-12
C2_Asthma	CEP97	6.4793e-13	4.64358e-10	7.19	0.00035972	0.0075059	3.568	-6.2191	-3.6188	5e-10	0.00029597	4.508e-07	0.00633971
C2_Asthma	IL1RL1	7.5512e-13	5.20365e-10	-7.16906	5e-10	8.25748e-08	-6.2191	0.341868	6.2191	0.73245	5e-10	0.897788	7.12598e-08
C2_Pneumonia.meta	NFKBIZ	1.2051e-13	5.388e-10	7.41622	1.1654e-08	6.88713e-05	-5.70471	7.11042	3.22818	1.1569e-12	0.0012458	2.98017e-09	0.273056
B2_Asthma	PNMT	2.0539e-13	6.1148e-10	7.34524	4.4363e-12	1.77462e-09	-6.92254	1.08437	6.2191	0.2782	5e-10	0.750224	7.12598e-08
A2_IPF	TOLLIP	9.2704e-14	8.12921e-10	-7.4509	2.1017e-13	1.84571e-09	7.34216	-2.0444	-6.2191	0.040914	5e-10	0.530612	3.6168e-07
A2_IPF	IFNAR2	1.3661e-13	8.12921e-10	7.39959	5e-10	6.75538e-07	-6.2191	-6.2191	0.500206	5e-10	0.61693	3.73604e-07	0.888403
A2_Pneumonia.meta	DPP9	5.5533e-13	9.90431e-10	7.21102	3.2641e-14	2.87388e-10	7.58739	7.33653	-0.362752	2.1921e-13	0.71679	5.61585e-10	0.995226
A2_Asthma	ERBB2	6.5936e-13	1.1514e-09	-7.18761	5e-10	1.20068e-07	-6.2191	2.32844	-6.2191	0.019889	5e-10	0.426638	7.12598e-08
A2_Asthma	MED24	7.1054e-13	1.1514e-09	7.17739	2.276e-15	5.69975e-12	-7.9253	-3.8993	6.68924	9.6472e-05	2.2434e-11	0.0155859	5.34283e-09
C2_Pneumonia.meta	PLEKHA4	4.6829e-13	1.39582e-09	-7.2342	8.6635e-06	0.00853307	4.4481	7.14512	0.836844	8.9917e-13	0.40268	2.70231e-09	0.944074
B2_COPD	ZPBP2	5.8747e-13	1.50082e-09	-7.20336	5e-10	9.78444e-07	6.2191	-4.18517	6.46855	2.8495e-05	9.8948e-11	0.00544861	4.47393e-07
C2_Pneumonia.meta	MAMSTR	6.4543e-13	1.51296e-09	-7.19052	4.2665e-08	0.000126068	-5.47945	-6.42553	-2.48768	1.3141e-10	0.012858	1.69256e-07	0.544145
C2_Pneumonia.meta	RASIP1	1.0949e-12	2.17569e-09	7.11802	1.1103e-07	0.000281207	-5.30768	6.65103	2.26786	2.9105e-11	0.023338	4.37351e-08	0.607432
B2_Asthma	PPP1R1B	9.9498e-13	2.3728e-09	7.1312	6.5503e-15	8.8686e-12	7.79287	-2.18389	7.76251	0.02897	8.3267e-15	0.400632	5.19701e-12
B2_Asthma	TCAP	1.0873e-12	2.3728e-09	7.11898	5e-10	9.75287e-08	6.2191	-2.44476	6.55683	0.014495	5.4964e-11	0.303575	1.19861e-08
B2_Asthma	PSMD3	2.9519e-12	3.76641e-09	-6.98	5e-10	9.75287e-08	6.2191	3.13934	7.59165	0.0016933	3.1586e-14	0.101791	1.54515e-11
C2_Asthma	TCF19	6.7741e-12	3.91521e-09	6.86234	1.6809e-10	4.30481e-08	6.38798	-5.27107	6.92088	1.3563e-07	4.4885e-12	7.41115e-05	1.28955e-09
C2_Asthma	AGPAT1	9.2107e-12	5.15713e-09	-6.81833	5e-10	8.25748e-08	6.2191	-0.404915	-8.20954	0.68554	2.2204e-16	0.885354	5.02366e-13
C2_Asthma	GLB1	1.0199e-11	5.37457e-09	-6.80367	1.2308e-16	3.62491e-13	-8.28009	-0.34482	8.86129	0.73023	7.9096e-19	0.896981	4.77213e-15
B2_Flu.meta	OAS3	4.4578e-12	6.12707e-09	-6.92185	2.8697e-06	0.00298145	-4.67993	6.89006	1.03495	5.5767e-12	0.30069	8.35297e-09	0.989434
B2_Asthma	GSTCD	5.7214e-12	6.81342e-09	6.88642	1.0404e-12	4.94921e-10	-7.12505	4.21511	6.16441	2.4966e-05	7.0745e-10	0.00489831	9.77469e-08
A2_IPF	FYCO1	2.2646e-12	7.30831e-09	-7.01714	7.2536e-13	3.01588e-09	-7.17457	6.2191	-0.899136	5e-10	0.36858	3.73604e-07	0.820155
C2_Asthma	BAG6	1.5039e-11	7.48483e-09	6.74752	5e-10	8.25748e-08	-6.2191	1.18497	7.81629	0.23603	5.4401e-15	0.73116	3.97881e-12
A2_Asthma	PSMD3	6.6206e-12	9.07786e-09	-6.86561	5e-10	1.20068e-07	-6.2191	-4.11548	7.59165	3.8637e-05	3.1586e-14	0.00721747	1.54515e-11
A2_Asthma	PGAP3	1.217e-11	1.5495e-08	-6.77818	3.4472e-14	2.51789e-11	7.58031	2.2693	-7.67629	0.02325	1.6376e-14	0.450648	9.26268e-12
B2_Pneumonia.meta	NXPE3	1.4642e-11	1.63515e-08	-6.75141	3.753e-06	0.00265142	4.62461	6.765	0.31408	1.3331e-11	0.75346	1.59741e-08	0.998505
C2_Pneumonia.meta	TULP2	1.0171e-11	1.65362e-08	6.80406	9.2825e-06	0.00866155	-4.43325	6.48757	1.36241	8.7234e-11	0.17307	1.21e-07	0.855695
C2_Pneumonia.meta	NUCB1	1.2473e-11	1.85889e-08	6.77462	5.4066e-06	0.00588384	4.54836	6.31434	-1.54004	2.7132e-10	0.12355	3.26163e-07	0.8258
A2_Pneumonia.b.meta	FUT2	1.8468e-11	2.35269e-08	-6.71765	2.8164e-12	1.03803e-08	-6.98659	6.31095	-3.11274	2.7733e-10	0.0018536	2.48668e-07	0.475224
B2_Asthma	HLA-B	2.5105e-11	2.50161e-08	-6.67275	1.6211e-07	1.67841e-05	-5.23825	-3.92476	7.54196	8.6818e-05	4.6296e-14	0.0136883	2.09489e-11
B2_Asthma	INTS12	2.5208e-11	2.50161e-08	6.67215	4.9333e-13	2.99417e-10	7.22712	-4.08377	-6.05316	4.4311e-05	1.4203e-09	0.00751364	1.84946e-07
C2_Asthma	TCAP	6.054e-11	2.6456e-08	6.5424	5e-10	8.25748e-08	6.2191	-1.36925	6.55683	0.17092	5.4964e-11	0.691935	1.19861e-08
A2_Flu.meta	MTX1	2.5429e-11	3.23947e-08	6.67087	5.4491e-07	0.000479739	5.00978	-6.35439	-2.52354	2.0925e-10	0.011618	2.18464e-07	0.80483
C2_Asthma	EHMT2	7.7916e-11	3.32386e-08	6.50457	1.4988e-15	2.64853e-12	-7.97704	-2.01514	6.2191	0.04389	5e-10	0.532587	7.12598e-08
B2_Asthma	FBRSL1	4.4437e-11	4.08782e-08	6.58847	0.00018139	0.00480097	-3.74362	-6.23979	2.21822	4.3816e-10	0.02654	3.62854e-07	0.136884
B2_Asthma	SMAD3	4.6286e-11	4.08782e-08	-6.58242	1.0419e-13	8.21967e-11	7.43548	0.1757	7.93261	0.86053	2.1459e-15	0.934418	2.53332e-12
C2_Asthma	FADS1	1.0056e-10	4.19008e-08	-6.46611	3.3307e-15	3.92379e-12	-7.87785	1.78206	-7.56458	0.07474	3.8913e-14	0.598425	1.80596e-11
C2_Asthma	AAGAB	1.1354e-10	4.6234e-08	-6.44773	5e-10	8.25748e-08	-6.2191	0.483712	6.2191	0.62859	5e-10	0.868936	7.12598e-08
A2_Pneumonia.meta	FUT2	4.5046e-11	5.35597e-08	-6.58645	2.2722e-11	5.71588e-08	6.68737	6.31095	2.03634	2.7733e-10	0.041716	2.48668e-07	0.67064
B2_Pneumonia.meta	TCF19	9.0978e-11	7.74093e-08	-6.48123	8.9966e-06	0.00489617	-4.43998	-6.38421	0.488113	1.7228e-10	0.62547	1.62977e-07	0.982459
A2_Pneumonia.meta	TCF19	1.3208e-10	1.38567e-07	-6.42476	3.5498e-07	0.000223244	-5.09164	6.35325	0.488113	2.1081e-10	0.62547	2.18464e-07	0.982459
A2_Pneumonia.b.meta	TCF19	1.3508e-10	1.41715e-07	-6.42134	4.41e-07	0.000287597	-5.05035	6.35325	-0.60554	2.1081e-10	0.54482	2.18464e-07	0.960759
C2_Asthma	SMAD3	4.1713e-10	1.55702e-07	-6.24748	2.8709e-19	2.53658e-15	-8.97356	-0.715614	7.93261	0.47423	2.1459e-15	0.825405	2.53332e-12
C2_Asthma	IL13	4.4138e-10	1.58619e-07	6.23864	5e-10	8.25748e-08	6.2191	0.489285	-6.79381	0.62464	1.0921e-11	0.867625	2.86478e-09
C2_Asthma	FADS2	4.8534e-10	1.58619e-07	-6.22377	5e-10	8.25748e-08	6.2191	-1.5968	-7.64861	0.11031	2.0317e-14	0.64779	1.05068e-11
C2_Asthma	ERBB2	5e-10	1.58619e-07	6.2191	5e-10	8.25748e-08	6.2191	-1.8048	-6.2191	0.071106	5e-10	0.589626	7.12598e-08
C2_Asthma	GSDMA	5e-10	1.58619e-07	-6.2191	2.8866e-15	3.92378e-12	-7.89571	4.75406	7.74737	1.9937e-06	9.3814e-15	0.00078153	5.66011e-12
C2_Asthma	MUC1	5e-10	1.58619e-07	-6.2191	3.2973e-09	4.51679e-07	5.91607	-6.72028	-5.00239	1.8138e-11	5.6625e-07	2.97331e-08	3.71345e-05
C2_Asthma	PGAP3	5e-10	1.58619e-07	-6.2191	4.2277e-13	2.26387e-10	-7.24806	-1.3715	-7.67629	0.17022	1.6376e-14	0.691935	9.26268e-12
C2_Asthma	PNMT	5e-10	1.58619e-07	-6.2191	3.224e-10	7.12141e-08	6.28761	0.45927	6.2191	0.64604	5e-10	0.873661	7.12598e-08
C2_Asthma	PSMD3	5e-10	1.58619e-07	6.2191	5e-10	8.25748e-08	-6.2191	5.11853	7.59165	3.0792e-07	3.1586e-14	0.000150065	1.54515e-11
C2_Asthma	FBXL20	5.0462e-10	1.58619e-07	6.21766	5.1908e-12	1.99406e-09	-6.90026	0.728349	-6.96648	0.4664	3.2497e-12	0.823694	9.80326e-10
A2_Pneumonia.meta	MTX1	1.7091e-10	1.60431e-07	6.38544	4.3718e-07	0.000265459	5.05201	-6.35439	2.12812	2.0925e-10	0.033327	2.18464e-07	0.65033
C2_Asthma	THRA	5.5735e-10	1.72173e-07	-6.20204	1.2135e-13	7.65849e-11	-7.4153	-2.62214	6.20003	0.008738	5.6453e-10	0.329786	7.85999e-08
C2_Asthma	MTX1	6.1472e-10	1.86677e-07	-6.18661	1.4252e-06	9.05925e-05	4.82145	4.60629	4.43751	4.0991e-06	9.1006e-06	0.0014783	0.000395964
B2_Pneumonia.meta	ARHGAP27	2.6126e-10	1.94508e-07	6.32018	1.3349e-06	0.00173982	-4.83449	6.07682	1.21935	1.2259e-09	0.22271	8.47474e-07	0.877385
B2_Asthma	MTX1	3.0314e-10	2.09506e-07	-6.29716	1.1873e-08	1.6853e-06	-5.70154	-6.8655	4.43751	6.6258e-12	9.1006e-06	8.84026e-09	0.000395964
B2_Asthma	CCHCR1	5e-10	2.79969e-07	-6.2191	4.3404e-13	2.72841e-10	-7.2445	5.54012	-6.15379	3.0226e-08	7.5655e-10	1.32508e-05	1.02959e-07
B2_Asthma	ERBB2	5e-10	2.79969e-07	6.2191	1.1102e-16	3.25677e-13	-8.29236	2.8593	-6.2191	0.0042458	5e-10	0.166624	7.12598e-08
B2_Asthma	GSDMA	5e-10	2.79969e-07	6.2191	1.0991e-14	1.3818e-11	-7.72723	-4.13621	7.74737	3.5309e-05	9.3814e-15	0.0062836	5.66011e-12
B2_Asthma	MED24	5e-10	2.79969e-07	-6.2191	5e-10	9.75287e-08	-6.2191	-3.6534	6.68924	0.00025879	2.2434e-11	0.031429	5.34283e-09
B2_Asthma	PGAP3	5e-10	2.79969e-07	6.2191	5e-10	9.75287e-08	-6.2191	-3.03946	-7.67629	0.00237	1.6376e-14	0.120456	9.26268e-12
C2_Asthma	CDK12	1.0105e-09	2.90625e-07	6.10774	5.6455e-14	3.99047e-11	7.51605	-0.719424	7.57865	0.47188	3.4917e-14	0.825405	1.66315e-11
C2_Asthma	WDR36	1.0219e-09	2.90625e-07	6.10595	4.6629e-15	5.14988e-12	7.83569	-1.54739	6.2191	0.12177	5e-10	0.654255	7.12598e-08
C2_COPD	GSDMA	1.1518e-10	2.95058e-07	6.44555	1.4777e-08	1.63314e-05	-5.66413	4.75406	4.78581	1.9937e-06	1.703e-06	0.00078153	0.0006123
C2_Asthma	MED1	1.0837e-09	3.03385e-07	-6.09657	7.605e-15	7.90517e-12	7.77399	-0.735788	7.45524	0.46186	8.9706e-14	0.821327	3.60817e-11
A2_Asthma	LTF	4.9509e-10	3.30093e-07	6.22065	0.00013164	0.00441233	3.82337	-5.99661	-2.11006	2.0148e-09	0.034853	1.1485e-06	0.160887
A2_Asthma	FYCO1	5e-10	3.30093e-07	6.2191	1.5662e-07	1.90663e-05	-5.2446	6.2191	-2.62603	5e-10	0.0086387	3.73604e-07	0.0662825
A2_Asthma	IFNAR2	5e-10	3.30093e-07	6.2191	1.6469e-06	0.00013842	4.79253	-6.2191	-1.68621	5e-10	0.091756	3.73604e-07	0.278776
A2_Pneumonia.meta	ARHGAP27	4.1597e-10	3.37219e-07	6.24791	4.6976e-09	4.59556e-06	-5.85754	6.05974	1.21935	1.3634e-09	0.22271	9.0555e-07	0.877385
A2_Pneumonia.meta	PLEKHM1	4.6816e-10	3.567e-07	-6.22942	4.1846e-09	4.33451e-06	-5.87673	5.72889	1.19622	1.0109e-08	0.23161	4.12011e-06	0.882068
A2_Pneumonia.meta	LZTFL1	5e-10	3.567e-07	6.2191	1.1608e-09	1.3627e-06	6.08557	7.51262	-1.16379	5.7954e-14	0.24451	3.18253e-10	0.892707
A2_Pneumonia.b.meta	FYCO1	5e-10	3.567e-07	6.2191	2.3746e-10	4.64577e-07	6.33492	6.2191	1.42095	5e-10	0.15533	3.73604e-07	0.85787
A2_Pneumonia.b.meta	MTX1	5e-10	3.567e-07	6.2191	1.444e-05	0.00529707	4.33706	-6.35439	-1.26294	2.0925e-10	0.20661	2.18464e-07	0.882806
A2_ILD	IFNAR2	7.3257e-11	4.35098e-07	6.51383	5e-10	6.27e-07	-6.2191	-6.2191	-0.495425	5e-10	0.6203	3.73604e-07	0.950291
C2_COPD	CHRNA4	2.0606e-10	4.61883e-07	6.35676	5e-10	8.03773e-07	-6.2191	0.463592	6.2191	0.64294	5e-10	0.872374	1.29186e-06
C2_Asthma	AHI1	1.7121e-09	4.71934e-07	-6.023	4.7886e-12	1.88043e-09	-6.91171	1.47008	-7.15752	0.14154	8.2149e-13	0.673521	2.70345e-10
C2_IPF	TOLLIP	5e-10	4.72026e-07	6.2191	5.5067e-14	3.24859e-10	-7.51931	1.02981	-6.2191	0.3031	5e-10	0.7598	3.6168e-07
A2_Asthma	INTS12	7.4313e-10	4.73082e-07	-6.15662	7.3941e-14	4.80069e-11	7.48068	4.34424	-6.05316	1.3976e-05	1.4203e-09	0.00305648	1.84946e-07
A2_Pneumonia.b.meta	MAMSTR	7.2107e-10	4.94626e-07	-6.16139	4.0658e-11	1.19318e-07	6.60166	5.44636	-3.62455	5.1411e-08	0.00028947	1.77299e-05	0.247194
C2_Pneumonia.b.meta	ABO	5e-10	5.24687e-07	-6.2191	1.0447e-06	0.0037043	-4.88303	7.56739	0.894695	3.8081e-14	0.37095	1.37335e-10	0.918106
C2_Pneumonia.meta	ABO	5e-10	5.26e-07	-6.2191	2.3746e-07	0.000420993	-5.16733	7.56739	0.466944	3.8081e-14	0.64054	1.37335e-10	0.986162
C2_Pneumonia.meta	NXPE3	5e-10	5.26e-07	6.2191	9.758e-09	6.88713e-05	5.73488	6.2191	0.31408	5e-10	0.75346	4.508e-07	0.998505
C2_Flu.meta	ABO	5e-10	6.3875e-07	6.2191	2.3621e-11	4.18777e-07	-6.68169	7.56739	1.11418	3.8081e-14	0.2652	1.37335e-10	0.989434
A2_Flu.meta	ABO	1.0883e-09	6.46994e-07	6.09589	2.8457e-07	0.000278373	-5.13339	-5.92497	1.11418	3.1235e-09	0.2652	1.64746e-06	0.989434
B2_Pneumonia.meta	PLEKHM1	1.0056e-09	6.91079e-07	6.10852	1.4776e-06	0.00173982	4.81424	5.57771	1.19622	2.437e-08	0.23161	1.1527e-05	0.882068
C2_COPD	MED24	3.8936e-10	6.982e-07	-6.25823	5.6913e-07	0.000314498	-5.00141	5.61701	-3.9885	1.9429e-08	6.6493e-05	1.29757e-05	0.00962074
A2_Pneumonia.b.meta	ARHGAP27	1.0793e-09	7.12938e-07	6.09722	4.2711e-07	0.000287597	-5.05646	6.05974	-0.32594	1.3634e-09	0.74447	9.0555e-07	0.98613
C2_Asthma	SCUBE3	2.6792e-09	7.27322e-07	-5.95014	1.0078e-10	2.78263e-08	6.46578	1.95463	-6.28539	0.050627	3.2704e-10	0.553944	5.69175e-08
A2_Pneumonia.b.meta	PLEKHM1	1.2137e-09	7.46426e-07	-6.07842	3.8974e-07	0.000274502	-5.0739	5.72889	-0.416615	1.0109e-08	0.67696	4.12011e-06	0.9808
B2_IPF	TOLLIP	5e-10	8.13045e-07	-6.2191	9.9365e-15	8.76002e-11	7.74007	-2.73816	-6.2191	0.0061784	5e-10	0.200486	3.6168e-07
C2_COPD	GSDMB	5e-10	8.15091e-07	-6.2191	3.1283e-12	1.38294e-08	6.97184	-4.10313	6.63151	4.0759e-05	3.3227e-11	0.0108083	2.00315e-07
C2_Asthma	STARD3	3.3872e-09	9.05798e-07	-5.91164	5.8272e-11	1.81618e-08	-6.5481	1.38796	-6.2191	0.16515	5e-10	0.689043	7.12598e-08
A2_COPD	FUT2	1.005e-09	9.34422e-07	-6.10861	6.8071e-06	0.00234044	-4.49963	6.31095	1.06473	2.7733e-10	0.287	2.48668e-07	0.65308
A2_Pneumonia.meta	MAMSTR	1.6955e-09	9.75459e-07	-6.02458	6.4281e-10	8.28566e-07	6.17956	5.44636	-2.48768	5.1411e-08	0.012858	1.77299e-05	0.544145
A2_Pneumonia.b.meta	RASIP1	1.7005e-09	9.78336e-07	6.0241	2.9476e-12	1.03803e-08	6.9802	-5.65179	-3.36703	1.5879e-08	0.00075983	5.93246e-06	0.35858
A2_Pneumonia.b.meta	FBRSL1	1.8972e-09	1.05739e-06	6.00637	1.7074e-07	0.000136654	5.22866	5.70559	-2.16867	1.1594e-08	0.030108	4.59046e-06	0.751665
A2_Asthma	FBRSL1	2.7319e-09	1.47564e-06	-5.94695	3.5194e-05	0.00162784	-4.13696	5.70559	2.21822	1.1594e-08	0.02654	4.59046e-06	0.136884
B2_COPD	GSDMA	1.4427e-09	1.71999e-06	-6.05064	1.4876e-09	2.38178e-06	-6.0457	-4.13621	4.78581	3.5309e-05	1.703e-06	0.0062836	0.0006123
C2_Asthma	NSMCE1	7.5119e-09	1.86932e-06	-5.77906	5e-10	8.25748e-08	6.2191	-0.548105	6.61813	0.58362	3.6377e-11	0.857181	8.33448e-09
A2_Pneumonia.meta	FBRSL1	3.6204e-09	1.89754e-06	5.90066	2.2299e-06	0.00109073	4.73139	5.70559	2.11012	1.1594e-08	0.034848	4.59046e-06	0.653017
A2_Pneumonia.meta	RASIP1	3.7238e-09	1.89754e-06	5.89602	3.0951e-10	6.05574e-07	-6.29394	-5.65179	2.26786	1.5879e-08	0.023338	5.93246e-06	0.607432
A2_Flu.meta	CCHCR1	5.0118e-09	2.07873e-06	-5.84678	1.049e-05	0.00410462	-4.40682	5.7325	-0.872584	9.8961e-09	0.38289	4.12011e-06	0.992901
B2_Asthma	TMEM258	4.5173e-09	2.12349e-06	5.86404	7.4496e-13	3.81021e-10	7.17092	2.42416	-7.2255	0.015344	4.9927e-13	0.313687	1.80736e-10
C2_Asthma	RIN3	8.8568e-09	2.1738e-06	-5.75128	8.1135e-18	2.86747e-14	-8.59797	0.496531	8.55173	0.61952	1.2126e-17	0.866338	4.38961e-14
C2_Asthma	ZNF76	1.092e-08	2.64397e-06	-5.71578	3.5397e-10	7.62805e-08	-6.27308	-1.98593	-5.90084	0.047041	3.6166e-09	0.542191	4.36403e-07
B2_Asthma	ICAM3	6.6179e-09	2.95539e-06	5.80034	0.0001314	0.00375536	-3.82382	5.33671	-2.33845	9.4649e-08	0.019364	3.47188e-05	0.112842
B2_Asthma	SIX5	7.3525e-09	3.20336e-06	5.78267	6.3875e-08	7.5454e-06	-5.4076	3.24268	-5.52513	0.0011841	3.2924e-08	0.0841226	3.28207e-06
A2_Pneumonia.meta	CCHCR1	7.1976e-09	3.29152e-06	-5.78625	6.4677e-06	0.00292025	4.51049	5.7325	-0.507306	9.8961e-09	0.61194	4.12011e-06	0.97922
A2_Pneumonia.b.meta	CCHCR1	8.4102e-09	3.57133e-06	-5.76002	1.1906e-05	0.00455741	4.3793	5.7325	-0.689275	9.8961e-09	0.49065	4.12011e-06	0.947201
A2_Pneumonia.b.meta	OAS1	8.8481e-09	3.65362e-06	-5.75145	1.19e-05	0.00455741	4.37941	5.76064	0.102437	8.3795e-09	0.91841	3.63886e-06	0.999889
C2_Asthma	KIF3A	1.7885e-08	4.16163e-06	5.63131	1.5842e-12	6.9986e-10	7.06691	0.699916	-7.07236	0.48398	1.5232e-12	0.82926	4.9232e-10
C2_IPF	RAD51	6.5919e-09	4.72956e-06	5.801	3.522e-08	3.46291e-05	-5.51328	-1.3394	-5.64012	0.18044	1.6993e-08	0.697961	9.91295e-06
C2_Asthma	GSTCD	2.0773e-08	4.77166e-06	-5.60544	2.5627e-10	5.95861e-08	6.32316	-1.28828	6.16441	0.19765	7.0745e-10	0.709682	9.77469e-08
A2_COPD	MTX1	6.4167e-09	4.97741e-06	-5.80552	5.7015e-06	0.00199952	-4.53717	-6.35439	-2.31243	2.0925e-10	0.020754	2.18464e-07	0.249241
C2_COPD	PSMD3	3.3501e-09	5.00617e-06	-5.91345	4.4877e-06	0.00149728	-4.58741	5.11853	3.56809	3.0792e-07	0.00035959	0.000150065	0.0276747
A2_COPD	GSDMB	7.4293e-09	5.43451e-06	5.78092	3.7081e-14	3.25108e-10	7.57084	3.33821	6.63151	0.00084319	3.3227e-11	0.0808606	2.00315e-07
C2_Asthma	TMEM258	2.811e-08	6.29559e-06	5.55282	4.9377e-13	2.5663e-10	7.227	1.62141	-7.2255	0.10493	4.9927e-13	0.639663	1.80736e-10
C2_Asthma	FEN1	3.0577e-08	6.68107e-06	-5.5381	4.5346e-07	3.53e-05	5.04503	2.20587	-5.32418	0.027393	1.0141e-07	0.471777	8.43975e-06
C2_Asthma	NDUFS2	3.3585e-08	7.24991e-06	5.52164	1.7962e-10	4.53438e-08	-6.37783	0.37679	-6.69803	0.70633	2.1125e-11	0.890787	5.16706e-09
C2_Asthma	INTS12	3.5954e-08	7.6689e-06	-5.50965	2.1658e-10	5.17187e-08	-6.3491	1.22112	-6.05316	0.22204	1.4203e-09	0.724895	1.84946e-07
C2_Asthma	STAT5A	4.4908e-08	9.24847e-06	5.47038	2.9464e-12	1.23966e-09	-6.98026	0.980762	-6.95058	0.32671	3.6378e-12	0.769257	1.07941e-09
C2_Asthma	CAMK4	6.4268e-08	1.25162e-05	-5.4065	1.1343e-12	5.31851e-10	7.11314	-0.0842974	-8.03382	0.93282	9.4485e-16	0.965536	1.9002e-12
A2_IPF	ATP11A	1.0086e-08	1.28611e-05	-5.72928	1.6746e-08	1.27881e-05	5.64264	3.89708	-3.91109	9.7359e-05	9.1882e-05	0.0155887	0.0166159
C2_Asthma	DEF6	6.8046e-08	1.31095e-05	5.39626	3.7225e-09	4.94589e-07	-5.89607	-1.9213	5.48573	0.054694	4.1177e-08	0.564338	3.98558e-06
A2_Pneumonia.b.meta	IL10RB	3.6778e-08	1.33864e-05	5.50566	6.1885e-07	0.000389168	4.98524	5.49416	-0.519517	3.9258e-08	0.6034	1.38042e-05	0.968462
C2_IPF	RMDN3	2.172e-08	1.36451e-05	-5.59771	9.0596e-08	6.97117e-05	5.34464	-1.46621	5.30119	0.14259	1.1505e-07	0.673521	5.33478e-05
C2_Asthma	IL1R1	7.4495e-08	1.41992e-05	-5.37998	2.6413e-11	8.80649e-09	-6.6653	1.00333	7.21767	0.3157	5.2886e-13	0.763983	1.87693e-10
C2_Asthma	GATA3	7.5836e-08	1.43027e-05	5.37677	4.6796e-14	3.50276e-11	-7.54056	0.692808	7.83569	0.48843	4.6629e-15	0.830962	3.8363e-12
B2_Asthma	D2HGDH	4.407e-08	1.45782e-05	-5.47371	1.1102e-16	3.25677e-13	-8.29236	0.779628	6.2191	0.43561	5e-10	0.812032	7.12598e-08
A2_COPD	IL10RB	2.9e-08	1.61684e-05	-5.54737	1.3417e-05	0.00361949	4.35319	5.49416	1.77619	3.9258e-08	0.075702	1.38042e-05	0.413112
C2_IPF	CD151	3.1401e-08	1.87747e-05	-5.53344	3.1053e-07	0.000183192	5.11694	-1.2353	5.2861	0.21672	1.2495e-07	0.720482	5.44931e-05
B2_COPD	PGAP3	2.8361e-08	1.87844e-05	-5.55126	1.1101e-09	1.95511e-06	6.09272	-3.03946	5.32427	0.00237	1.0136e-07	0.120456	9.36424e-05
A2_Pneumonia.meta	IL10RB	6.0869e-08	2.12862e-05	5.41623	1.1094e-05	0.00454312	4.39467	5.49416	-0.151235	3.9258e-08	0.87979	1.38042e-05	0.99999
A2_COPD	INTS12	4.3303e-08	2.14602e-05	5.47682	2.5684e-08	2.14461e-05	5.56857	4.34424	-3.54912	1.3976e-05	0.00038652	0.00305648	0.0291275
B2_Asthma	AGPAT1	7.0625e-08	2.17513e-05	5.38957	9.7367e-14	8.21967e-11	7.44443	-2.55819	-8.20954	0.010522	2.2204e-16	0.25955	5.02366e-13
B2_COPD	GSTCD	3.6392e-08	2.24413e-05	5.50752	2.3786e-06	0.00130912	-4.71827	4.21511	3.57907	2.4966e-05	0.00034482	0.00489831	0.0269364
C2_Asthma	SLC2A4RG	1.2933e-07	2.38887e-05	5.27979	2.8784e-09	4.03684e-07	-5.93839	-0.975081	-6.4992	0.32952	8.075e-11	0.769944	1.64222e-08
A2_Pneumonia.b.meta	IZUMO1	7.2553e-08	2.44148e-05	-5.38473	7.0118e-09	1.1224e-05	-5.79064	-5.11267	-2.50712	3.1764e-07	0.012172	0.000101719	0.668808
A2_Asthma	FEN1	7.242e-08	2.63446e-05	5.38506	1.5099e-10	4.90158e-08	6.40437	-3.78503	-5.32418	0.00015369	1.0141e-07	0.0225912	8.43975e-06
C2_Asthma	TMEM259	1.5189e-07	2.7489e-05	-5.25025	2.1299e-08	2.39729e-06	-5.6011	1.4576	-5.59115	0.14495	2.2557e-08	0.67361	2.34645e-06
B2_IPF	TCF19	2.2764e-08	2.83509e-05	5.58956	2.6774e-10	6.74399e-07	-6.31639	-6.38421	3.07253	1.7228e-10	0.0021225	1.62977e-07	0.162641
B2_COPD	ERBB2	5.8137e-08	3.24895e-05	5.42444	6.8597e-09	1.00678e-05	-5.79432	2.8593	4.81847	0.0042458	1.4466e-06	0.166624	0.000556664
B2_Pneumonia.b.meta	MAMSTR	9.7597e-08	4.03078e-05	-5.33114	2.0128e-09	1.7775e-05	-5.99677	4.23615	-3.62455	2.2738e-05	0.00028947	0.00469762	0.247194
C2_Pneumonia.meta	MUC1	6.5376e-08	4.03167e-05	-5.40344	2.3495e-06	0.00297531	4.72077	-6.72028	-1.76193	1.8138e-11	0.078081	2.97331e-08	0.771475
C2_Asthma	STAT5B	2.373e-07	4.20961e-05	5.16746	5.869e-12	2.11655e-09	-6.88279	-0.313027	6.61019	0.75426	3.8383e-11	0.906068	8.68415e-09
A2_Asthma	ICAM3	1.32e-07	4.43943e-05	5.27605	3.8859e-05	0.00174677	-4.11416	-4.8647	-2.33845	1.1463e-06	0.019364	0.000336993	0.112842
A2_COPD	GSDMA	1.0179e-07	4.54009e-05	-5.3235	4.7531e-10	6.94547e-07	6.22705	-3.96821	4.78581	7.2413e-05	1.703e-06	0.0122508	0.0006123
A2_IPF	CD151	5.7077e-08	4.63154e-05	5.42772	1.3955e-06	0.000597819	-4.82565	-2.15329	5.2861	0.031296	1.2495e-07	0.486378	5.44931e-05
C2_Asthma	TOMM40L	2.6827e-07	4.71235e-05	5.14447	4.1477e-08	4.11764e-06	5.48444	0.585934	6.03023	0.55792	1.6373e-09	0.849984	2.08698e-07
C2_Asthma	C1orf216	2.7688e-07	4.81637e-05	5.13854	6.9858e-06	0.000339138	-4.49412	-3.21715	3.82606	0.0012947	0.00013021	0.1297	0.00336206
A2_IPF	FUT2	6.6421e-08	5.15542e-05	5.40059	6.1171e-12	1.79068e-08	6.8769	6.31095	1.73054	2.7733e-10	0.083533	2.48668e-07	0.633552
A2_Pneumonia.meta	IZUMO1	1.6392e-07	5.51606e-05	-5.2362	4.9306e-07	0.00028941	-5.02899	-5.11267	-1.41095	3.1764e-07	0.15826	0.000101719	0.845458
C2_Asthma	MPHOSPH9	3.534e-07	5.78931e-05	5.09249	3.1223e-10	7.02948e-08	6.29258	0.550903	-6.24943	0.5817	4.1196e-10	0.856472	6.90414e-08
C2_Asthma	LIME1	3.5543e-07	5.78931e-05	-5.0914	5.3463e-08	5.21958e-06	5.43939	-0.393378	-6.45065	0.69404	1.1137e-10	0.888781	2.21516e-08
C2_Asthma	IL1RL2	3.8306e-07	6.0737e-05	-5.07719	4.4582e-11	1.4589e-08	-6.58799	-0.986618	-6.6548	0.32383	2.8369e-11	0.767521	6.66856e-09
C2_Asthma	FCER1G	4.2836e-07	6.55977e-05	5.0559	3.137e-10	7.02948e-08	-6.29185	-0.693525	-5.77104	0.48798	7.8782e-09	0.830871	8.91221e-07
C2_Asthma	TLR1	4.6719e-07	7.03415e-05	-5.03932	4.509e-08	4.42659e-06	5.46966	2.28722	6.37586	0.022183	1.8194e-10	0.451003	3.38101e-08
C2_Asthma	MEI1	5.0722e-07	7.44907e-05	-5.02356	4.5455e-10	8.25748e-08	6.23404	-0.201088	6.20431	0.84063	5.4939e-10	0.93545	7.76872e-08
C2_Asthma	TRIM26	5.7223e-07	8.20212e-05	-5.00036	5.7791e-12	2.11655e-09	-6.88499	0.988087	-6.7782	0.32311	1.2168e-11	0.76712	3.1463e-09
C2_Asthma	FYCO1	6.0085e-07	8.47672e-05	-4.99094	4.9764e-05	0.00162247	-4.05673	-4.29003	-2.62603	1.7865e-05	0.0086387	0.00565161	0.0662825
A2_Pneumonia.meta	TNFAIP8L1	2.926e-07	9.1553e-05	-5.12815	6.3066e-08	4.82839e-05	5.40988	-4.96512	1.31138	6.8657e-07	0.18973	0.000208682	0.860485
C2_Asthma	IRF1	6.7219e-07	9.40908e-05	4.96923	1.8319e-15	2.94286e-12	7.95223	1.66002	6.2191	0.09691	5e-10	0.63351	7.12598e-08
C2_Asthma	TNFRSF4	7.0275e-07	9.7606e-05	4.9606	6.5504e-10	1.0335e-07	6.17658	0.602773	-6.69831	0.54666	2.1085e-11	0.845483	5.16706e-09
B2_Pneumonia.meta	MAMSTR	2.9558e-07	9.78041e-05	-5.12624	4.85e-07	0.000856607	-5.03215	4.23615	-2.48768	2.2738e-05	0.012858	0.00469762	0.544145
A2_Pneumonia.b.meta	TNFAIP8L1	3.3012e-07	0.000103293	-5.10539	1.2836e-07	0.000118704	-5.28117	-4.96512	-0.909588	6.8657e-07	0.36304	0.000208682	0.917439
B2_Asthma	FADS1	4.4113e-07	0.000107944	5.05029	2.609e-15	5.66682e-12	7.90831	-1.78252	-7.56458	0.074665	3.8913e-14	0.548887	1.80596e-11
C2_Asthma	IL6R	8.4217e-07	0.000115184	4.92533	2.6546e-09	3.78302e-07	-5.95165	-1.23597	-5.59607	0.21647	2.1927e-08	0.720482	2.2941e-06
C2_COPD	FCGR3A	1.3251e-07	0.000118808	5.27534	2.1352e-08	2.0976e-05	5.60067	-1.97216	-5.27303	0.048591	1.3419e-07	0.548649	0.000101123
B2_Asthma	DMPK	5.2665e-07	0.00012061	-5.01634	2.2382e-07	2.16454e-05	-5.17838	-2.76421	-3.50709	0.0057061	0.00045304	0.192174	0.00849743
C2_Asthma	CSDC2	9.6475e-07	0.00013095	4.8987	1.1001e-09	1.64745e-07	-6.09417	0.359916	6.06554	0.71891	1.3151e-09	0.893377	1.73747e-07
B2_IPF	CD151	1.4685e-07	0.000131335	5.25647	4.7776e-06	0.00225256	-4.57432	1.18252	5.2861	0.237	1.2495e-07	0.728144	5.44931e-05
C2_Asthma	JAK2	9.8254e-07	0.000132362	-4.8951	4.0858e-08	4.1065e-06	5.4871	2.16299	5.37683	0.030542	7.5809e-08	0.485386	6.79279e-06
C2_Asthma	CLSPN	1.0421e-06	0.000136287	4.88352	7.9209e-06	0.000376264	-4.46731	-2.64686	-4.0208	0.0081244	5.8002e-05	0.320567	0.00178544
C2_Asthma	DHDDS	1.1104e-06	0.000142107	-4.87099	0.00011014	0.00309425	-3.86709	3.52348	-3.3903	0.00042592	0.00069815	0.0624406	0.0116466
B2_Asthma	IL1RL1	7.3225e-07	0.000157593	4.95261	5e-10	9.75287e-08	6.2191	-0.173498	6.2191	0.86226	5e-10	0.934982	7.12598e-08
A2_COPD	PSMD3	4.5359e-07	0.000168594	5.04497	6.9809e-08	4.70808e-05	5.39166	-4.11548	3.56809	3.8637e-05	0.00035959	0.00721747	0.0276747
A2_Flu.meta	ICAM3	5.5616e-07	0.00017402	5.00585	9.8683e-06	0.00402783	-4.42004	-4.8647	-1.27908	1.1463e-06	0.20087	0.000336993	0.988187
B2_Pneumonia.meta	GSDMB	6.4034e-07	0.000197269	-4.97864	2.4369e-06	0.00204976	-4.71334	4.60286	2.30355	4.1672e-06	0.021248	0.00101218	0.598082
B2_Asthma	NDUFS2	9.6186e-07	0.000204544	-4.89929	2.9197e-11	9.34357e-09	6.65057	1.71305	-6.69803	0.086704	2.1125e-11	0.568945	5.16706e-09
B2_Asthma	STAT5A	9.763e-07	0.000205172	4.89636	6.527e-13	3.59005e-10	7.18899	2.05113	-6.95058	0.040254	3.6378e-12	0.451639	1.07941e-09
B2_Asthma	FADS2	9.9199e-07	0.000206046	4.89322	5e-10	9.75287e-08	6.2191	-1.36498	-7.64861	0.17226	2.0317e-14	0.67197	1.05068e-11
C2_Asthma	PITPNM2	1.682e-06	0.000207837	-4.7883	1.0977e-09	1.64745e-07	-6.09451	-0.263896	5.99967	0.79186	1.9772e-09	0.919114	2.46809e-07
C2_Asthma	ZBTB25	1.7105e-06	0.000209911	-4.78493	6.6593e-08	6.32669e-06	-5.40013	1.34353	5.35735	0.1791	8.445e-08	0.697601	7.46621e-06
A2_COPD	SACM1L	6.3505e-07	0.000222155	-4.98024	1.2385e-05	0.0033933	4.3707	-4.67607	3.49681	2.9243e-06	0.00047085	0.000760021	0.0326276
B2_Asthma	IL13	1.1449e-06	0.00022979	-4.86494	7.5767e-13	3.81021e-10	7.1686	1.75668	-6.79381	0.078973	1.0921e-11	0.556982	2.86478e-09
B2_IPF	OAS3	2.7285e-07	0.000232403	5.1413	3.5808e-10	7.89208e-07	6.27129	6.89006	-1.99316	5.5767e-12	0.046244	8.35297e-09	0.578871
C2_COPD	PGAP3	3.4647e-07	0.000248516	-5.09624	4.0541e-08	3.77309e-05	5.48848	-1.3715	5.32427	0.17022	1.0136e-07	0.691935	9.36424e-05
C2_Asthma	ITPR3	2.1305e-06	0.000254481	-4.74063	1.0922e-08	1.28668e-06	-5.71575	1.56429	-5.5646	0.11775	2.6275e-08	0.650965	2.67392e-06
C2_Asthma	TRIM31	2.4105e-06	0.000286019	-4.71556	9.4162e-11	2.64117e-08	6.47604	-0.89462	-6.54525	0.37099	5.9394e-11	0.787758	1.26474e-08
B2_Asthma	CFDP1	1.4899e-06	0.000286173	4.81259	5.3411e-07	4.43437e-05	-5.01364	-3.02216	-4.19398	0.0025098	2.741e-05	0.123592	0.000980476
A2_Asthma	CDK12	1.1111e-06	0.000287034	4.87087	3.2419e-14	2.47089e-11	7.58828	-2.66206	7.57865	0.0077664	3.4917e-14	0.290762	1.66315e-11
B2_Asthma	CDK12	1.5118e-06	0.00028729	-4.80967	1.0741e-13	8.21967e-11	-7.43145	-1.3901	7.57865	0.1645	3.4917e-14	0.665854	1.66315e-11
C2_Asthma	HDAC7	2.5814e-06	0.000298393	-4.70159	1.4791e-10	3.90107e-08	-6.40752	-1.33689	6.76167	0.18126	1.3641e-11	0.697961	3.4292e-09
C2_Asthma	ZNF75A	2.7084e-06	0.000309085	4.69178	5.5081e-05	0.00175355	4.03295	-2.86806	-3.53598	0.00413	0.00040626	0.249572	0.00793237
C2_Asthma	AGO1	2.8106e-06	0.000316838	-4.6842	7.262e-06	0.00035158	4.48586	2.45151	4.05789	0.014226	4.9519e-05	0.395398	0.00155337
C2_Asthma	ZGPAT	3.0425e-06	0.000336497	4.66793	4.1075e-10	8.25748e-08	-6.24989	0.286063	-6.10373	0.77483	1.0362e-09	0.912527	1.37906e-07
B2_COPD	CHRNA4	7.6478e-07	0.000341914	4.94415	4.2633e-14	1.87713e-10	7.5527	1.16515	6.2191	0.24396	5e-10	0.73357	1.29186e-06
C2_COPD	ELOVL7	5.3127e-07	0.000352842	5.01466	5.369e-07	0.000306258	-5.01263	2.01152	-4.66845	0.044271	3.0348e-06	0.533232	0.000962937
C2_COPD	IL18R1	6.3582e-07	0.000375745	-4.98001	7.476e-08	6.29515e-05	5.37934	-0.297664	5.15365	0.76596	2.5546e-07	0.909145	0.00017112
B2_Asthma	ZNF652	2.2626e-06	0.000408251	-4.72843	4.4964e-15	6.59509e-12	-7.84025	0.759606	6.2191	0.44749	5e-10	0.813892	7.12598e-08
B2_Asthma	FEN1	2.2946e-06	0.000409884	-4.72558	3.4068e-10	8.32821e-08	-6.27904	2.30156	-5.32418	0.02136	1.0141e-07	0.356518	8.43975e-06
B2_Asthma	RAD50	2.3348e-06	0.000412936	-4.72205	5.7121e-14	5.91404e-11	7.51452	0.848499	-7.43576	0.39616	1.0397e-13	0.799078	4.09099e-11
C2_Asthma	SIX5	3.8122e-06	0.000413959	-4.62137	4.1311e-08	4.11764e-06	5.48515	-0.553399	-5.52513	0.57999	3.2924e-08	0.856303	3.28207e-06
C2_Asthma	ZFP90	3.9761e-06	0.000424046	4.61263	1.7641e-07	1.53564e-05	5.22262	1.25942	-5.04794	0.20788	4.4659e-07	0.717566	3.02745e-05
C2_Asthma	AGO4	4.0723e-06	0.000431736	-4.60766	3.0207e-05	0.00108273	4.1719	2.47293	-3.72912	0.013401	0.00019215	0.390884	0.00451445
C2_Asthma	NMT1	4.0977e-06	0.000431873	-4.60636	2.9729e-09	4.13654e-07	5.93309	1.1876	-5.81731	0.23499	5.9803e-09	0.73116	6.93868e-07
A2_Asthma	TMEM258	1.7713e-06	0.000437103	4.77791	1.7564e-12	7.50968e-10	7.05257	-2.3643	-7.2255	0.018064	4.9927e-13	0.415421	1.80736e-10
A2_Asthma	AGPAT1	2.0809e-06	0.000501244	-4.7454	1.7433e-11	6.36668e-09	6.72605	-2.30197	-8.20954	0.021337	2.2204e-16	0.4368	5.02366e-13
C2_COPD	ERBB2	8.9981e-07	0.000504231	4.91237	1.192e-07	9.58097e-05	-5.29472	-1.8048	4.81847	0.071106	1.4466e-06	0.589626	0.000556664
B2_Asthma	MUC1	3.1454e-06	0.000530059	-4.66109	4.1481e-07	3.57896e-05	5.06203	-5.55921	-5.00239	2.71e-08	5.6625e-07	1.24896e-05	3.71345e-05
A2_IPF	OAS3	7.5426e-07	0.000538602	-4.94684	2.2204e-08	1.55996e-05	5.59389	5.24179	-1.99316	1.5903e-07	0.046244	5.28127e-05	0.578871
C2_Asthma	ARFRP1	6.0446e-06	0.000625077	-4.52482	4.4181e-08	4.36158e-06	5.47327	0.024417	6.37492	0.98052	1.8306e-10	0.98764	3.38101e-08
B2_Asthma	MED1	3.7973e-06	0.000633936	4.62218	1.4361e-13	1.0532e-10	-7.39295	1.29805	7.45524	0.19427	8.9706e-14	0.694718	3.60817e-11
B2_COPD	MED24	1.7388e-06	0.000634591	4.78163	1.4228e-06	0.000842793	4.82178	-3.6534	-3.9885	0.00025879	6.6493e-05	0.031429	0.00962074
C2_Asthma	KDM8	6.314e-06	0.000642772	-4.51559	6.9752e-10	1.09079e-07	-6.16665	0.46809	-7.1836	0.63972	6.7901e-13	0.871223	2.31888e-10
B2_Asthma	AAGAB	3.984e-06	0.000647956	-4.61222	5e-10	9.75287e-08	6.2191	0.302396	6.2191	0.76235	5e-10	0.90168	7.12598e-08
B2_Asthma	FBXL20	4.0906e-06	0.000653339	-4.60673	3.3418e-14	3.67619e-11	7.58434	-1.10246	-6.96648	0.27026	3.2497e-12	0.747042	9.80326e-10
B2_Asthma	BAG6	4.0964e-06	0.000653339	4.60643	4.7937e-12	1.87498e-09	-6.91155	-3.02661	7.81629	0.0024731	5.4401e-15	0.123003	3.97881e-12
B2_Asthma	PEF1	4.3978e-06	0.000689104	-4.59164	2.6837e-07	2.49925e-05	5.14441	2.66944	-4.57015	0.0075977	4.8737e-06	0.222051	0.000232755
C2_Asthma	DOCK3	6.8844e-06	0.00069688	-4.49723	5.1044e-09	6.53622e-07	-5.84373	-0.982081	5.48434	0.32606	4.1502e-08	0.769257	3.99567e-06
B2_Asthma	STARD3	4.5689e-06	0.000706405	-4.58367	1.0397e-10	2.73131e-08	-6.46106	1.87352	-6.2191	0.060996	5e-10	0.51901	7.12598e-08
C2_Asthma	ZNF263	7.1042e-06	0.000707144	4.49054	0.00012175	0.00336163	3.84258	-2.94131	-3.39193	0.0032683	0.00069403	0.219085	0.0115992
A2_Flu.meta	SCAMP3	2.8645e-06	0.000709561	-4.6803	1.4439e-05	0.00539649	-4.33708	4.07295	-2.05171	4.6421e-05	0.040198	0.00840877	0.892824
C2_IPF	BAHD1	1.6736e-06	0.000720939	-4.7893	2.2554e-06	0.00102084	-4.72908	0.710281	-4.65771	0.47753	3.1974e-06	0.826057	0.000996927
A2_Flu.meta	YY1AP1	3.3092e-06	0.000808487	-4.65063	1.4311e-06	0.000872082	-4.82062	4.0011	3.08843	6.3049e-05	0.0020122	0.0110849	0.747043
C2_Asthma	TNFRSF6B	8.6255e-06	0.000844498	4.44904	6.4379e-10	1.0249e-07	6.17932	-0.283896	6.34712	0.77649	2.1938e-10	0.913113	3.93146e-08
C2_Asthma	LRP1	9.2611e-06	0.000896925	-4.43374	2.3988e-10	5.65189e-08	-6.33336	-0.462853	-6.36483	0.64347	1.9551e-10	0.87269	3.53873e-08
C2_Asthma	GTF2E2	9.6335e-06	0.000927975	-4.42524	3.1055e-05	0.00111088	4.16559	2.41343	-3.85375	0.015803	0.00011632	0.413063	0.00308709
B2_Asthma	UNC79	6.5709e-06	0.000939008	-4.50713	5.467e-10	1.03467e-07	6.20508	-2.14996	5.32021	0.031558	1.0365e-07	0.415548	8.48898e-06
A2_COPD	MED24	3.462e-06	0.000950239	4.64131	2.3419e-07	0.000136884	5.16992	-3.8993	-3.9885	9.6472e-05	6.6493e-05	0.0155859	0.00962074
A2_Asthma	FBXL20	4.6664e-06	0.000990221	-4.57925	5e-10	1.20068e-07	-6.2191	2.32921	-6.96648	0.019848	3.2497e-12	0.426569	9.80326e-10
A2_Asthma	SMAD3	5.0291e-06	0.00103039	4.56357	1.3123e-13	7.18894e-11	7.40492	0.262456	7.93261	0.79297	2.1459e-15	0.906885	2.53332e-12
C2_Asthma	AKIRIN1	1.1158e-05	0.00104669	4.39342	6.956e-06	0.000338621	4.49503	-2.54298	-4.16559	0.010991	3.1055e-05	0.360869	0.00108513
A2_Flu.meta	SYT11	4.5266e-06	0.00104847	-4.58561	1.3897e-06	0.000872082	4.82648	-4.39023	-2.07005	1.1323e-05	0.038448	0.00253819	0.892824
B2_IPF	OAS1	1.5962e-06	0.00105745	-4.7988	5.0288e-10	9.78417e-07	6.2182	-7.2761	1.51276	3.4361e-13	0.13034	6.86227e-10	0.704876
B2_COPD	PSMD3	3.2077e-06	0.00107868	-4.65705	6.0526e-06	0.00233179	4.52454	3.13934	3.56809	0.0016933	0.00035959	0.101791	0.0276747
C2_Asthma	XRN2	1.198e-05	0.00108618	4.37795	8.7208e-06	0.000402364	4.44668	-1.84158	4.1317	0.065536	3.6009e-05	0.581654	0.00121825
C2_Asthma	CLNS1A	1.2064e-05	0.00108618	-4.37643	1.05e-05	0.000468549	-4.40661	1.97167	-4.11507	0.048647	3.8707e-05	0.548899	0.00128786
C2_Asthma	DCAKD	1.246e-05	0.00111272	-4.36938	5.9286e-07	4.34707e-05	4.99353	1.42582	5.10116	0.15392	3.3757e-07	0.679765	2.36822e-05
C2_Asthma	P4HA2	1.279e-05	0.00112333	-4.36367	8.0846e-13	3.96842e-10	-7.15971	-2.61497	-7.85856	0.0089234	3.8858e-15	0.330996	3.70174e-12
B2_Asthma	UBAC2	8.4278e-06	0.00113135	-4.45402	3.3689e-12	1.4824e-09	-6.96141	-0.736774	-7.81896	0.46126	5.3263e-15	0.818104	3.97881e-12
B2_Asthma	TDRD10	8.61e-06	0.00113926	4.44943	1.4247e-05	0.000672424	-4.34002	-3.04944	3.47145	0.0022927	0.00051765	0.119794	0.00938824
A2_COPD	TMEM116	4.4441e-06	0.00114909	4.58945	1.5827e-06	0.000730333	-4.8005	-3.29116	-4.62991	0.00099774	3.6582e-06	0.091365	0.00114073
C2_Asthma	XCR1	1.3972e-05	0.00118643	-4.3443	4.3568e-05	0.00146217	4.0877	2.30941	2.72437	0.020921	0.0064424	0.442779	0.0539599
C2_Asthma	MDH1	1.4096e-05	0.00119131	4.34236	4.0177e-08	4.08027e-06	5.49007	-0.320842	5.49353	0.74833	3.9398e-08	0.904646	3.85462e-06
A2_IPF	THBS3	1.7519e-06	0.00120288	-4.78012	1.4795e-11	3.24824e-08	6.7499	-7.71207	-3.52195	1.2379e-14	0.00042839	1.10996e-10	0.056501
C2_Asthma	MANBA	1.5063e-05	0.00126348	-4.32777	1.2111e-05	0.000514498	4.37558	-2.13954	4.45297	0.032392	8.4692e-06	0.496201	0.000373884
A2_Flu.meta	HCN3	5.6045e-06	0.00128149	-4.54079	9.402e-07	0.000788335	4.90376	-4.21498	3.23188	2.498e-05	0.0012298	0.00509053	0.740734
C2_Asthma	FBXO38	1.5484e-05	0.00128438	4.32169	3.7181e-06	0.000202162	-4.62655	-1.63935	4.47844	0.10114	7.5189e-06	0.636835	0.000339382
C2_Asthma	AQP11	1.5763e-05	0.0013015	4.31775	3.3086e-05	0.00116933	4.15111	-2.12841	-3.88574	0.033303	0.00010202	0.501687	0.00277262
A2_Asthma	SIX5	6.9509e-06	0.00134674	-4.49519	5.8077e-10	1.35745e-07	-6.19556	-2.88333	-5.52513	0.003935	3.2924e-08	0.213451	3.28207e-06
C2_Asthma	WDPCP	1.6447e-05	0.00135175	4.30836	2.2419e-08	2.49161e-06	-5.59222	0.476469	5.74732	0.63374	9.0668e-09	0.870011	1.01931e-06
B2_Asthma	SLC22A5	1.129e-05	0.00140634	4.39087	4.1569e-08	5.26371e-06	-5.48405	-4.17861	-7.02737	2.933e-05	2.1046e-12	0.00554924	6.68303e-10
B2_Asthma	FCER1G	1.1337e-05	0.00140634	-4.38996	9.43e-11	2.51481e-08	-6.47582	-1.54206	-5.77104	0.12306	7.8782e-09	0.622701	8.91221e-07
C2_Asthma	HBS1L	1.7887e-05	0.00145588	-4.28976	2.3245e-08	2.56726e-06	-5.58593	-0.34631	-5.40749	0.72911	6.3915e-08	0.896758	5.84273e-06
C2_Asthma	TNKS	1.8021e-05	0.00145588	4.2881	0.00013378	0.00361769	3.81939	2.49115	3.51062	0.012733	0.00044707	0.382032	0.00843792
B2_Asthma	SHE	1.224e-05	0.00148737	-4.37327	4.6998e-06	0.000278522	4.57776	-2.85653	-3.592	0.004283	0.00032815	0.167354	0.00674945
C2_Asthma	SMAD4	1.9421e-05	0.00155342	-4.27145	1.0004e-06	6.67097e-05	4.89156	1.93757	4.71596	0.052676	2.4057e-06	0.559003	0.000128446
A2_IPF	OAS1	2.6043e-06	0.00160317	4.69979	4.5795e-09	3.83021e-06	-5.86177	5.76064	1.51276	8.3795e-09	0.13034	3.63886e-06	0.704876
B2_Asthma	TLR1	1.6117e-05	0.00183375	-4.31284	5.1223e-08	6.17518e-06	-5.44701	-2.18691	6.37586	0.028749	1.8194e-10	0.399835	3.38101e-08
C2_Asthma	OGFOD2	2.3652e-05	0.00186684	4.22729	1.663e-07	1.46203e-05	5.23353	0.247192	-5.23161	0.80476	1.6804e-07	0.922222	1.2998e-05
C2_Asthma	PDLIM4	2.3805e-05	0.00187025	4.22584	9.2323e-10	1.4065e-07	6.12215	-1.17987	-7.84025	0.23805	4.4964e-15	0.732512	3.8363e-12
B2_Asthma	JAK2	1.7795e-05	0.00201185	-4.2909	6.9154e-09	1.04929e-06	5.79297	1.84213	5.37683	0.065456	7.5809e-08	0.532102	6.79279e-06
C2_Asthma	SLC25A46	2.9891e-05	0.00224082	-4.1743	7.4316e-09	9.18254e-07	-5.78087	0.228394	5.94825	0.81934	2.7102e-09	0.927745	3.29226e-07
C2_Asthma	POU2AF1	3.0649e-05	0.00227858	4.16859	9.5425e-06	0.000433485	-4.42729	1.72843	3.86628	0.083911	0.00011051	0.616545	0.00295892
C2_Asthma	ACO2	3.1302e-05	0.00230244	4.16378	3.9009e-08	3.98456e-06	5.49528	1.59331	5.37994	0.11109	7.451e-08	0.648193	6.70961e-06
C2_Asthma	CCNI2	3.1444e-05	0.00230244	-4.16275	3.5158e-09	4.74257e-07	5.9055	-0.386239	-5.10174	0.69932	3.3655e-07	0.889977	2.36822e-05
C2_Asthma	PRSS53	3.1484e-05	0.00230244	4.16246	1.9513e-10	4.72348e-08	-6.36513	-2.21299	7.52373	0.026898	5.3235e-14	0.469233	2.24082e-11
B2_Pneumonia.b.meta	RASIP1	9.8621e-06	0.0023813	4.42018	6.1232e-07	0.00216296	-4.98729	3.78896	-3.36703	0.00015128	0.00075983	0.0210783	0.35858
B2_Asthma	PHF19	2.5008e-05	0.00261427	-4.21473	2.8642e-07	2.62567e-05	5.13217	2.34483	-4.60507	0.019036	4.1233e-06	0.340451	0.000202254
C2_COPD	GRK4	6.8566e-06	0.00263821	4.49809	1.3329e-05	0.00331967	4.35463	2.13262	3.86889	0.032956	0.00010933	0.501065	0.0133604
C2_COPD	ADD1	7.0216e-06	0.00263821	4.49303	1.4719e-07	0.000108163	-5.25604	-0.506921	-5.35917	0.61221	8.3603e-08	0.864429	8.89438e-05
B2_Asthma	TMEM170A	2.6612e-05	0.0027164	4.20068	1.7052e-05	0.00076957	-4.30036	2.9986	-3.52392	0.0027122	0.00042521	0.130345	0.00816822
C2_Asthma	RGMB	3.9225e-05	0.00278887	4.112	1.5934e-06	9.87964e-05	4.79915	-1.09703	4.59583	0.27263	4.3104e-06	0.74791	0.00021086
C2_Asthma	NEK6	4.0632e-05	0.0028579	-4.10386	4.7573e-14	3.50276e-11	-7.53841	-2.55905	6.2191	0.010496	5e-10	0.353441	7.12598e-08
B2_Asthma	DHDDS	2.9442e-05	0.00295462	4.17774	4.6137e-05	0.00169179	4.07438	3.03982	-3.3903	0.0023672	0.00069815	0.120456	0.0116466
C2_Asthma	ZBTB1	4.4206e-05	0.0030463	4.08432	1.0685e-05	0.000474409	-4.40283	-1.44088	-4.33374	0.14962	1.466e-05	0.678411	0.000589658
B2_IPF	ATP11A	5.8074e-06	0.0030552	-4.53328	9.2739e-07	0.000621835	-4.90645	3.16384	-3.91109	0.001557	9.1882e-05	0.0977172	0.0166159
C2_Asthma	SHE	4.6106e-05	0.00316506	4.07454	3.4242e-05	0.00120536	-4.14325	-1.75759	-3.592	0.078818	0.00032815	0.609454	0.00674945
B2_Asthma	IL6R	3.2753e-05	0.00323241	-4.15343	3.2779e-09	5.15128e-07	-5.91704	1.83299	-5.59607	0.066804	2.1927e-08	0.533531	2.2941e-06
C2_COPD	IL18RAP	1.0323e-05	0.00349268	-4.41029	1.6714e-08	1.73855e-05	5.64297	0.23165	5.27414	0.81681	1.3338e-07	0.927013	0.000101123
A2_IPF	TYK2	6.4592e-06	0.00349423	4.51077	2.1877e-06	0.000871721	4.73526	5.81143	0.900734	6.1943e-09	0.36773	3.00223e-06	0.819146
A2_Pneumonia.meta	PSMD3	1.7186e-05	0.00360603	-4.29863	7.3283e-06	0.0032261	4.48392	-4.11548	1.50939	3.8637e-05	0.1312	0.00721747	0.827976
C2_Asthma	ARMC6	5.5422e-05	0.00372653	-4.0315	1.4339e-05	0.000589266	-4.3386	1.64413	-4.14211	0.10015	3.4412e-05	0.636779	0.00118414
C2_Asthma	CD46	5.7853e-05	0.00381639	-4.0214	0.00029383	0.00649034	-3.62068	2.64271	-3.15279	0.0082246	0.0016172	0.322404	0.0210854
C2_Asthma	RTEL1	5.815e-05	0.00381639	-4.02019	3.33e-08	3.48192e-06	-5.52314	-0.371762	-5.34075	0.71007	9.2561e-08	0.890985	7.90261e-06
C2_Asthma	MAP3K3	5.9711e-05	0.00389033	4.01395	5.4506e-05	0.00173858	4.03541	1.72679	-3.71492	0.084205	0.00020327	0.617481	0.00474734
A2_COPD	ERBB2	1.7448e-05	0.00389112	-4.29527	2.5141e-08	2.14461e-05	5.57229	2.32844	4.81847	0.019889	1.4466e-06	0.426638	0.000556664
C2_COPD	SH3BGR	1.1876e-05	0.00394371	-4.37985	1.8394e-05	0.00411723	-4.28354	-1.61473	-3.70779	0.10637	0.00020908	0.640783	0.0203302
C2_Asthma	ATP8B2	6.0804e-05	0.00394719	4.00967	3.331e-06	0.000186619	4.64928	-0.966488	-4.74668	0.3338	2.0678e-06	0.772469	0.000113416
B2_COPD	TCAP	1.5906e-05	0.00397797	-4.31575	5.4886e-07	0.000371789	-5.00839	-2.44476	-4.29114	0.014495	1.7776e-05	0.303575	0.00384887
C2_Asthma	GUCD1	6.294e-05	0.00402749	4.00151	2.0544e-05	0.000796125	-4.25889	1.37224	4.1974	0.16999	2.7e-05	0.691935	0.000971571
B2_IPF	NXPE3	9.3291e-06	0.00406999	4.43217	1.7766e-08	1.95781e-05	-5.63246	6.765	1.17309	1.3331e-11	0.24076	1.59741e-08	0.77238
C2_Asthma	FCGR3A	6.9107e-05	0.00429927	3.97934	8.5063e-05	0.00250943	3.92967	-1.97216	-3.75417	0.048591	0.00017392	0.548649	0.00419168
B2_Asthma	TOMM40L	4.658e-05	0.00431118	4.07216	1.0539e-09	1.9526e-07	6.10103	-2.01407	6.03023	0.044002	1.6373e-09	0.465791	2.08698e-07
B2_Asthma	HBS1L	5.3023e-05	0.00481367	4.04189	4.0598e-09	6.21361e-07	-5.88174	1.72722	-5.40749	0.084128	6.3915e-08	0.562561	5.84273e-06
B2_Asthma	ARMC6	5.4131e-05	0.00488355	-4.03703	2.2812e-06	0.000155025	4.72677	2.33237	-4.14211	0.019681	3.4412e-05	0.347633	0.00118414
A2_Pneumonia.b.meta	CCDC18	2.6518e-05	0.00514074	-4.20148	6.9014e-06	0.00319789	4.49671	-3.98347	2.75087	6.7916e-05	0.0059437	0.0115994	0.615256
C2_Asthma	HFE	8.9558e-05	0.00522674	3.91727	6.9597e-05	0.00213515	-3.97766	1.44233	3.69973	0.14921	0.00021583	0.678411	0.00495752
C2_Asthma	CEP120	9.2872e-05	0.00538507	-3.9085	2.227e-05	0.000845554	-4.24082	-1.14256	-4.14153	0.25322	3.45e-05	0.739884	0.00118491
C2_Asthma	RSF1	9.3524e-05	0.00540539	-3.90681	9.0542e-05	0.00264895	-3.91463	-1.69687	3.59291	0.089721	0.000327	0.626563	0.00674112
A2_COPD	PGAP3	2.6776e-05	0.00549093	4.19928	5.9792e-09	5.82474e-06	-5.81734	2.2693	5.32427	0.02325	1.0136e-07	0.450648	9.36424e-05
C2_Asthma	CHADL	9.8001e-05	0.00557423	-3.89549	3.1859e-07	2.61851e-05	5.1121	-0.424186	-5.24544	0.67143	1.5591e-07	0.880668	1.22163e-05
C2_Asthma	XRN1	9.959e-05	0.00562888	3.89159	1.1067e-06	7.27007e-05	-4.87165	-0.839391	-4.73868	0.40125	2.1512e-06	0.801624	0.000117279
C2_Asthma	ZDHHC18	0.00010314	0.00572124	3.88308	6.7275e-06	0.000330227	-4.50213	-0.667771	4.47319	0.50428	7.7063e-06	0.834327	0.000346975
C2_Asthma	APLF	0.000104	0.00575114	3.88107	1.0451e-05	0.000467543	-4.40763	0.898498	4.20495	0.36892	2.6114e-05	0.786855	0.000945327
C2_Asthma	STX4	0.00010654	0.00587347	-3.87519	1.845e-10	4.59197e-08	6.37372	2.176	-6.55341	0.029555	5.6236e-11	0.484928	1.21175e-08
A2_Asthma	DMPK	3.7648e-05	0.00604573	4.12146	3.0085e-07	3.25549e-05	-5.12291	2.55756	-3.50709	0.010541	0.00045304	0.329324	0.00849743
C2_Asthma	PAPOLG	0.00012094	0.00654647	3.84421	0.00042764	0.00842456	-3.52241	2.10079	-3.38899	0.035659	0.0007015	0.507757	0.0116809
C2_Asthma	L3MBTL2	0.00012513	0.00668033	3.83585	5.1453e-07	3.89495e-05	-5.02081	0.554685	-5.13516	0.57911	2.8191e-07	0.856303	2.05749e-05
C2_Asthma	ZC3H7B	0.00012952	0.00680531	3.82737	4.4976e-09	5.88719e-07	-5.86477	0.54662	5.63868	0.58464	1.7136e-08	0.857275	1.8462e-06
C2_Asthma	TDRD10	0.0001313	0.00685861	-3.82401	0.00015654	0.00405631	3.78046	1.55063	3.47145	0.12099	0.00051765	0.654255	0.00938824
B2_Asthma	MAPRE1	8.6023e-05	0.00700839	3.92697	1.7124e-07	1.76257e-05	5.22812	-1.77228	-4.64524	0.076348	3.3968e-06	0.55267	0.000173694
A2_IPF	TOMM7	1.4938e-05	0.00701772	4.3296	3.7218e-07	0.000186771	5.08266	4.61564	-1.55226	3.9189e-06	0.1206	0.000976078	0.694706
A2_Asthma	AAGAB	4.5305e-05	0.00702227	4.07861	4.1078e-15	7.20097e-12	-7.85159	-1.0092	6.2191	0.31288	5e-10	0.777395	7.12598e-08
C2_Asthma	PCSK7	0.00014965	0.00763897	-3.79165	6.7361e-08	6.36543e-06	5.39807	1.16502	-5.43375	0.24401	5.5181e-08	0.735415	5.17501e-06
A2_Pneumonia.meta	MED24	4.1999e-05	0.00764339	-4.0962	2.2032e-05	0.00775923	4.24324	-3.8993	-1.27136	9.6472e-05	0.2036	0.0155859	0.869009
C2_Asthma	ERMP1	0.00015071	0.00764949	3.7899	8.0578e-06	0.00038072	4.46364	0.909493	-4.40409	0.36309	1.0623e-05	0.785192	0.000449209
C2_Asthma	CDK2AP1	0.00015681	0.00784795	3.78003	3.2113e-05	0.0011395	4.15794	0.596667	4.9876	0.55073	6.1135e-07	0.846829	3.96611e-05
A2_Asthma	FADS2	5.2217e-05	0.00788786	-4.04548	8.1324e-14	5.09146e-11	-7.46816	1.78666	-7.64861	0.073993	2.0317e-14	0.616049	1.05068e-11
C2_Asthma	DDX42	0.00016471	0.00819753	3.76777	0.00012954	0.00352169	3.82733	-1.46919	3.5664	0.14178	0.00036192	0.673521	0.0072996
C2_IPF	TCF19	3.0381e-05	0.00825673	4.17059	1.5256e-07	0.0001	-5.24944	-5.27107	3.07253	1.3563e-07	0.0021225	7.41115e-05	0.162641
B2_Asthma	PRR14	0.00010763	0.00849555	-3.87271	7.3855e-05	0.00244258	3.96351	-2.16205	-3.18675	0.030614	0.0014388	0.410946	0.0195513
C2_Asthma	OVOL1	0.00017249	0.00852365	3.75623	2.8666e-08	3.03327e-06	5.54939	-0.44146	6.12011	0.65888	9.3513e-10	0.877526	1.25377e-07
B2_Asthma	TRAF1	0.00011347	0.0087367	-3.85982	1.6814e-06	0.000120302	4.78837	1.9761	4.49014	0.048144	7.1175e-06	0.478089	0.000323685
C2_Asthma	ACTG2	0.0001979	0.00923379	3.72168	0.00046764	0.00897249	-3.49864	2.08464	3.21951	0.037102	0.0012841	0.510021	0.0181014
C2_Asthma	IL21R	0.00021477	0.00981641	3.70098	6.6519e-09	8.39612e-07	5.79948	0.937892	-6.25411	0.3483	3.998e-10	0.779018	6.76297e-08

## Sheet: ST4.4 validate_gene_twas
ST4.4 TWAS-DDx and TWAS-CC-GWAS analysis results for all validated genes across pairwise differentiation analyses
Gene=HGNC symbol of the differential gene; tissue=the eQTL model of every single tissue used to obtain gene-based z-scores in TWAS analysis; P_DDx=the gene p-value estimated by TWAS based on DDx-derived GWAS; FDR_DDx=adjusted P_DDx; Z_DDx=the gene z-score estimated by TWAS based on DDx-derived GWAS; P_CCGWAS_OLS=the gene p-value estimated by TWAS based on the CCGWAS OLS component; FDR_CCGWAS_OLS=…
Comparisons	Gene	tissue	P_DDx	FDR_DDx	Z_DDx	P_OLS	FDR_OLS	Z_OLS	Z_trait1	Z_trait2	P_trait1	P_trait2	FDR_trait1	FDR_trait2
A2_Asthma	FYCO1	smultixcan	4.24845e-37	3.06186e-33	2.6686	4.9933e-05	0.00218552	1.40668	2.28127	-1.79753	3.16507e-39	0.00387963	1.41258e-35	0.040343
A2_Asthma	IFNAR2	Brain_Amygdala	1.14198e-34	1.18869e-30	-12.2813	5.37737e-06	0.00098199	-4.5495	-13.256	-0.39791	4.16652e-40	0.690696	4.55817e-36	0.912945
A2_Asthma	IFNAR2	Vagina	1.14198e-34	1.18949e-30	-12.2813	5.37737e-06	0.000913128	-4.5495	-13.256	-0.234208	4.16652e-40	0.814823	4.57108e-36	0.950376
A2_Asthma	IFNAR2	Cells_Cultured_fibroblasts	1.14198e-34	1.36238e-30	-12.2813	5.37737e-06	0.000853963	-4.5495	-12.8937	-0.480032	4.88185e-38	0.631205	3.02968e-34	0.883431
A2_Asthma	IFNAR2	Cells_EBV-transformed_lymphocytes	1.14198e-34	1.14803e-30	-12.2813	5.37737e-06	0.00121962	-4.5495	-13.256	-1.12319	4.16652e-40	0.261355	4.39734e-36	0.643366
A2_Asthma	IFNAR2	Prostate	1.14198e-34	1.35039e-30	-12.2813	5.37737e-06	0.000834388	-4.5495	-13.256	-0.262795	4.16652e-40	0.792708	5.16898e-36	0.935347
A2_Asthma	IFNAR2	smultixcan	1.55022e-34	6.70346e-31	-1.88515	1.05289e-06	9.84237e-05	-0.855375	-1.97326	0.440934	3.23392e-39	0.00562634	1.41258e-35	0.0517685
A2_Asthma	IFNAR2	Brain_Hypothalamus	9.55254e-33	1.06979e-28	-11.9179	5.37737e-06	0.00105813	-4.5495	-12.531	0.0484866	5.04923e-36	0.961328	5.92224e-32	0.990678
A2_Asthma	IFNAR2	Minor_Salivary_Gland	5.87577e-32	6.62023e-28	-11.7655	1.29902e-05	0.00171168	-4.36027	-12.6964	-0.52443	6.18973e-37	0.599979	7.32246e-33	0.868732
A2_Asthma	IFNAR2	Small_Intestine_Terminal_Ileum	5.2485e-31	5.99011e-27	-11.5793	5.37737e-06	0.00106446	-4.5495	-12.6721	-1.65394	8.43795e-37	0.0981395	1.01272e-32	0.414471
A2_Asthma	IFNAR2	Muscle_Skeletal	2.31751e-29	2.63524e-25	11.2499	5.37737e-06	0.000750699	4.5495	12.4306	1.84082	1.78386e-35	0.0656487	2.10977e-31	0.343128
A2_Asthma	IFNAR2	Ovary	1.61484e-27	1.80716e-23	10.8693	5.37737e-06	0.000979698	4.5495	11.9986	1.90651	3.61502e-33	0.0565843	4.2527e-29	0.325774
A2_Asthma	CCHCR1	Kidney_Cortex	1.31974e-18	3.87959e-15	8.80404	6.15579e-24	1.23116e-20	10.0894	7.51881	-8.17124	5.52751e-14	3.05238e-16	1.02834e-10	2.16155e-13
A2_Asthma	PGAP3	Esophagus_Mucosa	1.91955e-17	1.18465e-13	-8.49856	1.27018e-58	1.17301e-54	-16.1431	-3.71171	16.0491	0.000205867	5.79762e-58	0.0606209	7.39835e-54
A2_Asthma	CCHCR1	smultixcan	3.15475e-17	5.24683e-14	4.31961	2.63362e-28	2.59085e-25	3.60775	3.53541	-2.23675	2.29172e-12	1.08178e-18	2.08547e-09	4.28897e-16
A2_Asthma	LTF	Breast_Mammary_Tissue	4.88287e-17	2.96707e-13	-8.38948	3.85854e-08	1.31725e-05	-5.49721	-8.03282	2.40588	9.52553e-16	0.0161335	6.05491e-12	0.173486
A2_Asthma	LTF	Prostate	4.88287e-17	2.887e-13	-8.38948	3.85854e-08	1.15467e-05	-5.49721	-8.03282	2.40588	9.52553e-16	0.0161335	2.95434e-12	0.172822
A2_Asthma	IFNAR2	Spleen	5.74308e-17	6.67748e-13	-8.37038	8.55645e-05	0.0067476	-3.92825	-8.62799	0.310349	6.24398e-18	0.756296	7.61578e-14	0.923256
A2_Asthma	PSMD3	smultixcan	8.36646e-16	1.06407e-12	0.769893	3.25457e-41	5.17201e-38	-1.12181	0.0266055	-2.85207	4.57441e-06	6.22917e-34	0.00113528	6.17424e-31
A2_Asthma	IFNAR2	Brain_Frontal_Cortex_BA9	2.31501e-15	2.67361e-11	-7.92319	5.71201e-06	0.000921874	-4.53678	-7.78948	1.46154	6.72855e-15	0.143866	4.08187e-11	0.509897
A2_Asthma	TCF19	Pituitary	2.77851e-15	3.35617e-11	7.90047	7.53422e-16	8.23584e-13	8.06154	6.05101	-6.36716	1.43943e-09	1.92556e-10	1.82145e-06	6.53493e-08
A2_Asthma	CCHCR1	Adrenal_Gland	3.05246e-15	1.70633e-11	7.88874	1.25592e-19	1.2531e-16	9.06414	7.48444	-7.35291	7.18543e-14	1.93932e-13	2.80471e-10	9.39924e-11
A2_Asthma	TCF19	Brain_Putamen_basal_ganglia	3.9978e-15	1.50064e-11	7.855	7.42488e-17	5.46403e-14	8.34007	5.96618	-6.46962	2.42875e-09	9.82487e-11	3.22959e-06	3.02192e-08
A2_Asthma	MED24	Colon_Sigmoid	4.90213e-15	1.95693e-11	7.8294	1.82754e-30	3.97947e-27	11.4718	4.81788	-10.418	1.4509e-06	2.05239e-25	0.00113397	2.31939e-22
A2_Asthma	LTF	smultixcan	8.43133e-15	1.01274e-11	-1.42472	1.43458e-06	0.000127197	-1.23774	-0.881505	1.6845	7.50652e-14	0.0212148	7.80678e-11	0.121548
A2_Asthma	TCF19	Uterus	1.00795e-14	3.60307e-11	7.73825	3.51026e-16	2.58741e-13	8.15436	5.92031	-6.2861	3.21336e-09	3.25549e-10	6.0288e-06	1.13525e-07
A2_Asthma	TCF19	smultixcan	1.68041e-14	1.91222e-11	6.20248	2.79722e-18	1.25626e-15	6.13368	4.01116	-4.94971	1.77751e-11	5.54862e-11	1.43781e-08	9.06388e-09
A2_Asthma	MED24	Cells_Cultured_fibroblasts	1.71674e-14	9.31712e-11	7.67024	5.35584e-29	9.69622e-26	11.1758	4.75528	-10.1206	1.9817e-06	4.47703e-24	0.00163979	5.51078e-21
A2_Asthma	MED24	Ovary	1.71674e-14	5.69818e-11	7.67024	5.35584e-29	1.41234e-25	11.1758	4.75528	-10.1206	1.9817e-06	4.47703e-24	0.00127652	4.35503e-21
A2_Asthma	MED24	Pancreas	1.71674e-14	1.95159e-10	7.67024	5.35584e-29	1.1108e-25	11.1758	4.75528	-10.1206	1.9817e-06	4.47703e-24	0.00111834	5.61997e-21
A2_Asthma	PGAP3	Adrenal_Gland	2.34295e-14	5.69258e-11	-7.63025	1.639e-54	1.30825e-50	-15.5481	-2.84885	15.7423	0.00438778	7.76188e-56	0.302695	4.51431e-52
A2_Asthma	PGAP3	Brain_Caudate_basal_ganglia	2.34295e-14	1.36242e-10	-7.63025	1.639e-54	1.36447e-50	-15.5481	-2.84885	15.7423	0.00438778	7.76188e-56	0.320496	9.37635e-52
A2_Asthma	PGAP3	Brain_Putamen_basal_ganglia	2.34295e-14	6.59598e-11	-7.63025	1.639e-54	1.32677e-50	-15.5481	-2.84885	15.7423	0.00438778	7.76188e-56	0.321725	9.07209e-52
A2_Asthma	PGAP3	Brain_Spinal_cord_cervical_c-1	2.34295e-14	5.38531e-11	-7.63025	1.639e-54	1.18631e-50	-15.5481	-2.84885	15.7423	0.00438778	7.76188e-56	0.306372	8.53497e-52
A2_Asthma	PGAP3	Cells_Cultured_fibroblasts	2.34295e-14	9.31712e-11	-7.63025	1.639e-54	7.41811e-51	-15.5481	-2.84885	15.7423	0.00438778	7.76188e-56	0.283652	4.77705e-52
A2_Asthma	PGAP3	Esophagus_Gastroesophageal_Junction	2.34295e-14	1.00878e-10	-7.63025	1.639e-54	1.42724e-50	-15.5481	-2.84885	15.7423	0.00438778	7.76188e-56	0.323106	9.55721e-52
A2_Asthma	PGAP3	Ovary	2.34295e-14	5.69818e-11	-7.63025	1.639e-54	1.29661e-50	-15.5481	-2.84885	15.7423	0.00438778	7.76188e-56	0.294959	9.06045e-52
A2_Asthma	PGAP3	Stomach	2.34295e-14	9.08438e-11	-7.63025	1.639e-54	1.37856e-50	-15.5481	-2.84885	15.7423	0.00438778	7.76188e-56	0.297227	9.36083e-52
A2_Asthma	PGAP3	Whole_Blood	2.34295e-14	8.31277e-11	-7.63025	1.639e-54	1.29252e-50	-15.5481	-2.84885	15.7423	0.00438778	7.76188e-56	0.28486	8.52255e-52
A2_Asthma	PGAP3	Brain_Amygdala	2.34295e-14	1.21939e-10	-7.63025	1.639e-54	1.1673e-50	-15.5481	-2.84885	15.7423	0.00438778	7.76188e-56	0.312517	8.40767e-52
A2_Asthma	PGAP3	Brain_Hippocampus	2.34295e-14	7.04374e-11	-7.63025	1.639e-54	1.29186e-50	-15.5481	-1.8706	15.7423	0.0614	7.76188e-56	0.668879	8.88813e-52
A2_Asthma	PGAP3	Breast_Mammary_Tissue	2.34295e-14	7.11846e-11	-7.63025	1.639e-54	7.27388e-51	-15.5481	-2.84885	15.7423	0.00438778	7.76188e-56	0.315152	4.88688e-52
A2_Asthma	PGAP3	Prostate	2.34295e-14	6.02099e-11	-7.63025	1.639e-54	1.37332e-50	-15.5481	-2.84885	15.7423	0.00438778	7.76188e-56	0.275123	6.12005e-52
A2_Asthma	TCF19	Esophagus_Gastroesophageal_Junction	2.553e-14	1.00878e-10	7.61918	3.85039e-16	2.57917e-13	8.14318	5.74998	-6.35108	8.92555e-09	2.13803e-10	2.14492e-05	7.7428e-08
A2_Asthma	TCF19	Brain_Nucleus_accumbens_basal_ganglia	2.553e-14	1.4681e-10	7.61918	3.85039e-16	2.89759e-13	8.14318	5.74998	-6.35108	8.92555e-09	2.13803e-10	9.8035e-06	8.25002e-08
A2_Asthma	TCF19	Brain_Spinal_cord_cervical_c-1	2.553e-14	5.38531e-11	7.61918	3.85039e-16	2.53355e-13	8.14318	5.74998	-6.35108	8.92555e-09	2.13803e-10	1.23864e-05	7.83658e-08
A2_Asthma	TCF19	Brain_Substantia_nigra	2.553e-14	6.47888e-11	7.61918	3.85039e-16	2.98234e-13	8.14318	5.74998	-6.35108	8.92555e-09	2.13803e-10	1.90971e-05	5.9544e-08
A2_Asthma	TCF19	Vagina	2.553e-14	6.64802e-11	7.61918	3.85039e-16	2.49645e-13	8.14318	3.88068	-6.35108	0.000104167	2.13803e-10	0.0336121	7.25726e-08
A2_Asthma	TCF19	Brain_Hippocampus	2.553e-14	7.04374e-11	7.61918	3.85039e-16	4.33554e-13	8.14318	5.74998	-6.35108	8.92555e-09	2.13803e-10	1.2932e-05	8.44225e-08
A2_Asthma	MED24	Adipose_Visceral_Omentum	3.41287e-14	1.39245e-10	7.58161	2.41155e-28	7.2234e-25	11.0414	4.7029	-9.99907	2.56492e-06	1.53838e-23	0.00218291	1.2208e-20
A2_Asthma	MED24	Spleen	3.41287e-14	1.32272e-10	7.58161	2.41155e-28	1.01743e-24	11.0414	4.7029	-9.99907	2.56492e-06	1.53838e-23	0.00164654	1.68914e-20
A2_Asthma	TCF19	Brain_Cerebellum	3.57958e-14	1.38506e-10	7.57542	3.16602e-16	2.97993e-13	8.16683	5.68584	-6.40586	1.30169e-08	1.49529e-10	1.97271e-05	5.00754e-08
A2_Asthma	TCF19	Brain_Frontal_Cortex_BA9	4.28549e-14	2.47466e-10	7.55202	7.05274e-15	4.83759e-12	7.78353	5.84048	-5.91619	5.2052e-09	3.2949e-09	7.01719e-06	8.79737e-07
A2_Asthma	PGAP3	Lung	9.01435e-14	2.84741e-10	-7.4546	2.7089e-54	2.54907e-50	-15.5159	-2.6387	15.8214	0.00832249	2.215e-56	0.363296	1.44695e-52
A2_Asthma	PGAP3	Heart_Left_Ventricle	9.74334e-14	2.39544e-10	-7.44434	1.10027e-54	8.81643e-51	-15.5736	-2.60259	15.8676	0.00925234	1.06203e-56	0.389965	1.21517e-52
A2_Asthma	MED24	Adrenal_Gland	1.06112e-13	1.97721e-10	7.43306	4.16065e-29	1.10701e-25	11.1982	4.45021	-10.2873	8.57867e-06	8.03585e-25	0.00313926	1.05685e-21
A2_Asthma	PGAP3	Thyroid	1.14623e-13	7.45793e-10	-7.42285	1.63417e-52	1.62551e-48	-15.2505	-2.64421	15.5553	0.00818815	1.46557e-54	0.343788	9.85594e-51
A2_Asthma	TCF19	Brain_Amygdala	1.62449e-13	5.63645e-10	7.37655	8.78006e-15	6.25316e-12	7.75578	5.65784	-5.93649	1.53286e-08	2.91195e-09	2.39564e-05	9.85695e-07
A2_Asthma	MED24	Esophagus_Muscularis	1.67665e-13	5.17205e-10	7.37233	8.8617e-29	2.71552e-25	11.131	4.40835	-10.2148	1.0416e-05	1.70175e-24	0.00580442	2.41365e-21
A2_Asthma	MED24	Adipose_Subcutaneous	1.75088e-13	4.35969e-10	7.36656	1.00474e-28	2.34807e-25	11.1198	4.39056	-10.2234	1.13058e-05	1.55823e-24	0.00697085	2.22931e-21
A2_Asthma	MED24	Esophagus_Mucosa	1.75088e-13	4.32222e-10	7.36656	1.00474e-28	2.31969e-25	11.1198	4.39056	-10.2234	1.13058e-05	1.55823e-24	0.00725269	2.2094e-21
A2_Asthma	MED24	smultixcan	2.39243e-13	2.15528e-10	3.17146	2.05288e-31	2.49473e-28	4.7324	1.96321	-4.2819	8.49268e-05	1.55463e-26	0.0125324	9.97068e-24
A2_Asthma	TCF19	Minor_Salivary_Gland	3.18877e-13	8.98197e-10	7.28618	1.69091e-15	1.02834e-12	7.96214	2.92152	-6.25196	0.00348329	4.05328e-10	0.278428	1.32002e-07
A2_Asthma	TCF19	Heart_Atrial_Appendage	3.18877e-13	5.32342e-10	7.28618	1.69091e-15	9.10769e-13	7.96214	5.45707	-6.25196	4.84046e-08	4.05328e-10	4.55226e-05	1.14265e-07
A2_Asthma	TCF19	Brain_Caudate_basal_ganglia	3.18877e-13	1.23618e-09	7.28618	1.69091e-15	1.5641e-12	7.96214	5.45707	-6.25196	4.84046e-08	4.05328e-10	7.04889e-05	1.28851e-07
A2_Asthma	TCF19	Breast_Mammary_Tissue	3.18877e-13	7.75062e-10	7.28618	1.69091e-15	1.25071e-12	7.96214	5.45707	-6.25196	4.84046e-08	4.05328e-10	4.39548e-05	1.15997e-07
A2_Asthma	TCF19	Muscle_Skeletal	3.18877e-13	9.06488e-10	7.28618	1.69091e-15	9.06013e-13	7.96214	4.32593	-6.25196	1.5189e-05	4.05328e-10	0.0112275	1.28544e-07
A2_Asthma	TCF19	Brain_Cerebellar_Hemisphere	3.18877e-13	9.05053e-10	7.28618	1.69091e-15	2.31007e-12	7.96214	5.45707	-6.25196	4.84046e-08	4.05328e-10	8.2025e-05	1.54103e-07
A2_Asthma	TCF19	Pancreas	3.18877e-13	1.8125e-09	7.28618	1.69091e-15	1.27526e-12	7.96214	5.45707	-6.25196	4.84046e-08	4.05328e-10	4.09745e-05	1.36526e-07
A2_Asthma	TCF19	Small_Intestine_Terminal_Ileum	3.18877e-13	7.27869e-10	7.28618	1.69091e-15	1.71543e-12	7.96214	5.45707	-6.25196	4.84046e-08	4.05328e-10	4.46886e-05	1.37777e-07
A2_Asthma	CCHCR1	Brain_Amygdala	3.30244e-13	8.59377e-10	7.28145	1.55163e-06	0.000368356	4.80447	3.47867	-6.81942	0.000503917	9.14107e-12	0.108095	4.30505e-09
A2_Asthma	PGAP3	Small_Intestine_Terminal_Ileum	3.92997e-13	7.47546e-10	-7.25795	1.639e-54	1.33021e-50	-15.5481	-2.90574	14.3838	0.00366384	6.53672e-47	0.276466	7.77673e-43
A2_Asthma	PGAP3	Heart_Atrial_Appendage	4.73025e-13	6.90971e-10	-7.23283	1.60294e-51	1.38142e-47	-15.1007	-2.51792	15.398	0.0118049	1.68858e-53	0.416326	2.0469e-49
A2_Asthma	TCF19	Brain_Anterior_cingulate_cortex_BA24	4.74134e-13	2.62576e-09	7.23251	2.86535e-14	2.02137e-11	7.60426	5.54741	-5.82047	2.89936e-08	5.86841e-09	3.05961e-05	1.61004e-06
A2_Asthma	TCF19	Brain_Hypothalamus	5.07754e-13	1.42159e-09	7.22321	2.729e-14	2.68499e-11	7.61057	5.53325	-5.8337	3.14347e-08	5.42119e-09	4.09663e-05	1.85564e-06
A2_Asthma	PGAP3	Esophagus_Muscularis	6.15268e-13	1.51836e-09	-7.19706	1.639e-54	1.50673e-50	-15.5481	-2.90316	14.1975	0.00369413	9.50006e-46	0.275828	6.06341e-42
A2_Asthma	MED24	Brain_Frontal_Cortex_BA9	8.3109e-13	3.19942e-09	-7.15593	1.879e-28	7.73303e-25	-11.0638	-4.0389	10.3123	5.37021e-05	6.20224e-25	0.0210183	8.27999e-22
A2_Asthma	TCF19	Esophagus_Muscularis	1.25322e-12	2.57725e-09	7.09938	3.5077e-13	1.89684e-10	7.27332	5.52859	-5.46733	3.22821e-08	4.56853e-08	3.76145e-05	7.98867e-06
A2_Asthma	PGAP3	smultixcan	1.35903e-12	1.04941e-09	-6.67582	1.0259e-54	7.0647e-51	-15.0069	-2.41972	13.2323	0.023442	1.61313e-61	0.389914	5.86265e-58
A2_Asthma	TCF19	Brain_Cortex	1.36609e-12	4.98477e-09	7.08745	1.15133e-13	9.82774e-11	7.42227	5.41739	-5.71026	6.04754e-08	1.12807e-08	7.8192e-05	2.66614e-06
A2_Asthma	PGAP3	Skin_Sun_Exposed_Lower_leg	1.4268e-12	3.68942e-09	-7.08142	1.639e-54	8.02045e-51	-15.5481	-2.92016	13.7776	0.00349855	3.47691e-43	0.266398	1.16146e-39
A2_Asthma	PGAP3	Cells_EBV-transformed_lymphocytes	1.4443e-12	3.62989e-09	-7.07974	1.60294e-51	1.12703e-47	-15.1007	-2.344	15.5206	0.0190782	2.51551e-54	0.479426	2.62543e-50
A2_Asthma	PGAP3	Pituitary	1.4443e-12	6.58137e-09	-7.07974	1.60294e-51	1.40177e-47	-15.1007	-2.344	15.5206	0.0190782	2.51551e-54	0.489997	3.15872e-50
A2_Asthma	PGAP3	Brain_Anterior_cingulate_cortex_BA24	1.4443e-12	5.33236e-09	-7.07974	1.60294e-51	1.24388e-47	-15.1007	-2.344	15.5206	0.0190782	2.51551e-54	0.546815	2.89862e-50
A2_Asthma	PGAP3	Brain_Substantia_nigra	1.4443e-12	2.44352e-09	-7.07974	1.60294e-51	1.11741e-47	-15.1007	-2.344	15.5206	0.0190782	2.51551e-54	0.522828	2.66216e-50
A2_Asthma	PGAP3	Spleen	1.68647e-12	3.92171e-09	-7.05822	2.92043e-52	2.46426e-48	-15.2125	-2.27224	15.6068	0.0230721	6.54269e-55	0.515266	7.90227e-51
A2_Asthma	PGAP3	Brain_Cortex	1.68647e-12	4.98477e-09	-7.05822	2.92043e-52	2.49288e-48	-15.2125	-2.27224	15.6068	0.0230721	6.54269e-55	0.540334	8.04097e-51
A2_Asthma	PGAP3	Brain_Frontal_Cortex_BA9	1.68647e-12	4.86925e-09	-7.05822	2.92043e-52	2.40381e-48	-15.2125	-2.27224	15.6068	0.0230721	6.54269e-55	0.527651	3.93052e-51
A2_Asthma	PGAP3	Testis	1.68647e-12	8.37781e-09	-7.05822	2.92043e-52	3.23379e-48	-15.2125	-2.27224	15.6068	0.0230721	6.54269e-55	0.520395	1.00986e-50
A2_Asthma	PGAP3	Muscle_Skeletal	2.13897e-12	4.05371e-09	-7.02511	1.51377e-51	1.29776e-47	-15.1044	-2.26727	15.5636	0.0233736	1.28704e-54	0.53103	1.51021e-50
A2_Asthma	ERBB2	Skin_Not_Sun_Exposed_Suprapubic	3.6662e-12	1.24788e-08	-6.94949	3.56217e-48	1.67137e-44	-14.5838	-2.40155	14.9262	0.0163256	2.22739e-50	0.484482	9.6832e-47
A2_Asthma	ERBB2	Brain_Anterior_cingulate_cortex_BA24	3.68149e-12	1.01941e-08	-6.9489	1.44319e-48	5.59957e-45	-14.6453	-2.37539	15.0055	0.0175305	6.75628e-51	0.546542	3.89263e-47
A2_Asthma	TCF19	Adrenal_Gland	3.94637e-12	5.51506e-09	6.93909	3.47024e-12	2.05087e-09	6.95723	5.47001	-5.14827	4.50011e-08	2.62902e-07	4.05356e-05	4.13253e-05
A2_Asthma	ERBB2	Brain_Spinal_cord_cervical_c-1	4.06781e-12	6.12902e-09	-6.93481	4.40346e-48	1.59361e-44	-14.5693	-2.38973	14.9156	0.0168609	2.60922e-50	0.514258	1.43455e-46
A2_Asthma	ERBB2	Testis	4.07435e-12	1.518e-08	6.93458	1.59748e-47	8.84445e-44	14.481	2.42597	-14.8023	0.0152674	1.41537e-49	0.46843	1.09231e-45
A2_Asthma	ERBB2	Adipose_Subcutaneous	5.04636e-12	8.97531e-09	-6.90427	8.29191e-47	7.75128e-43	-14.3674	-2.43619	14.673	0.014843	9.60627e-49	0.449453	1.2369e-44
A2_Asthma	PGAP3	Colon_Sigmoid	9.687e-12	1.28902e-08	-6.81108	6.62372e-48	5.76926e-44	-14.5414	-2.25414	14.8899	0.0241874	3.83434e-50	0.496047	4.76647e-46
A2_Asthma	ERBB2	Adipose_Visceral_Omentum	1.03469e-11	2.53291e-08	-6.80159	8.18067e-45	7.35115e-41	-14.0457	-2.44462	14.3161	0.0145006	1.73648e-46	0.468645	1.1024e-42
A2_Asthma	MED24	Kidney_Cortex	1.07887e-11	1.05717e-08	6.79557	1.54239e-27	9.25432e-24	10.8735	3.76336	-10.2296	0.000167649	1.46047e-24	0.0445563	2.24085e-21
A2_Asthma	ERBB2	Heart_Atrial_Appendage	1.18043e-11	1.53272e-08	-6.78259	8.79356e-47	3.78915e-43	-14.3633	-2.29316	14.6779	0.0218388	8.92865e-49	0.488119	5.41166e-45
A2_Asthma	ERBB2	Stomach	1.7165e-11	2.49579e-08	-6.72831	2.46218e-43	6.90313e-40	-13.8025	-2.45629	14.0438	0.0140379	8.41178e-45	0.45101	2.53615e-41
A2_Asthma	ERBB2	Whole_Blood	1.98557e-11	3.52241e-08	-6.70708	1.06797e-42	4.21101e-39	-13.6963	-2.47444	13.919	0.0133444	4.85395e-44	0.446928	1.33241e-40
A2_Asthma	MED24	Artery_Tibial	2.02597e-11	4.15798e-08	6.70414	1.05511e-25	1.9585e-22	10.4811	3.8589	-9.79183	0.000113898	1.22068e-22	0.0383867	1.55454e-19
A2_Asthma	PGAP3	Pancreas	2.09504e-11	3.96941e-08	-6.69924	1.60294e-51	6.64901e-48	-15.1007	-2.57028	13.55	0.0101616	7.92127e-42	0.376328	4.66919e-38
A2_Asthma	PSMD3	Muscle_Skeletal	2.19935e-11	3.57269e-08	-6.69214	2.62616e-36	5.62853e-33	-12.5828	-2.78375	12.6828	0.00537344	7.36142e-37	0.353319	1.72758e-33
A2_Asthma	MED24	Breast_Mammary_Tissue	2.86464e-11	4.97342e-08	6.65337	9.51029e-22	1.20591e-18	9.58209	4.18247	-8.63235	2.88365e-05	6.01046e-18	0.0118257	5.04558e-15
A2_Asthma	PGAP3	Skin_Not_Sun_Exposed_Suprapubic	3.25824e-11	6.85643e-08	-6.6344	2.13603e-46	6.68151e-43	-14.3017	-2.0056	14.8182	0.0448994	1.11694e-49	0.605887	3.64179e-46
A2_Asthma	PGAP3	Artery_Coronary	3.56045e-11	8.13279e-08	-6.6213	1.639e-54	1.33038e-50	-15.5481	-2.7909	12.7001	0.0052561	5.90475e-37	0.3263	2.33592e-33
A2_Asthma	MED24	Whole_Blood	3.85497e-11	5.86176e-08	6.60955	5.35584e-29	1.0559e-25	11.1758	4.002	-9.36362	6.28092e-05	7.70497e-21	0.0217575	7.69096e-18
A2_Asthma	PGAP3	Brain_Hypothalamus	3.87845e-11	6.20496e-08	-6.60865	1.6971e-46	1.33578e-42	-14.3177	-2.0799	14.7879	0.0375351	1.75359e-49	0.601178	2.04083e-45
A2_Asthma	PSMD3	Nerve_Tibial	4.23547e-11	7.9536e-08	6.5956	2.79717e-31	5.55798e-28	11.6331	3.79096	-10.1338	0.000150068	3.91193e-24	0.0406118	5.31944e-21
A2_Asthma	MED24	Esophagus_Gastroesophageal_Junction	4.80018e-11	1.42253e-07	6.57701	8.93905e-22	9.73016e-19	9.58848	4.09869	-8.69403	4.15494e-05	3.49815e-18	0.0159965	3.07662e-15
A2_Asthma	TCF19	Spleen	5.34544e-11	1.03586e-07	6.56098	3.11445e-11	1.54587e-08	6.64106	5.14619	-4.97474	2.65826e-07	6.53349e-07	0.000231591	8.48511e-05
A2_Asthma	PSMD3	Brain_Hippocampus	6.42675e-11	7.88062e-08	6.53346	1.61098e-19	3.17444e-16	9.03695	4.19255	-8.02633	2.75834e-05	1.00431e-15	0.0127888	1.27782e-12
A2_Asthma	ERBB2	Cells_Cultured_fibroblasts	7.08568e-11	1.40887e-07	6.51883	2.26388e-39	5.12316e-36	13.1284	2.48089	-13.2927	0.0131053	2.55283e-40	0.429191	7.85568e-37
A2_Asthma	CCHCR1	Ovary	9.61796e-11	1.34543e-07	6.47284	2.83304e-07	8.96488e-05	5.13423	4.23233	-5.10993	2.31282e-05	3.22278e-07	0.00996636	4.56405e-05
A2_Asthma	TCF19	Lung	1.06203e-10	1.91697e-07	6.45785	1.55163e-06	0.000297976	-4.80447	5.07337	-4.8845	3.90835e-07	1.03692e-06	0.000343492	0.000120958
A2_Asthma	PGAP3	Nerve_Tibial	1.17509e-10	1.93082e-07	-6.44252	3.37372e-47	3.35179e-43	-14.4295	-2.36053	13.4078	0.0182487	5.44074e-41	0.463843	1.84958e-37
A2_Asthma	FBRSL1	smultixcan	1.39411e-10	7.93211e-08	0.472556	1.20633e-05	0.000710018	0.636054	0.308065	-0.554201	5.6686e-11	0.0722004	4.26904e-08	0.257442
A2_Asthma	TCF19	Prostate	1.62165e-10	2.13067e-07	6.39347	1.13454e-11	5.94143e-09	6.78831	4.8812	-5.2249	1.0544e-06	1.74246e-07	0.000769463	2.51653e-05
A2_Asthma	INTS12	Adrenal_Gland	1.78986e-10	2.22341e-07	-6.37837	3.47063e-13	2.77026e-10	-7.27475	-4.48852	5.94004	7.17212e-06	2.84953e-09	0.00270921	7.05229e-07
A2_Asthma	INTS12	Cells_Cultured_fibroblasts	1.78986e-10	2.37256e-07	-6.37837	3.47063e-13	1.84801e-10	-7.27475	-4.48852	5.94004	7.17212e-06	2.84953e-09	0.00494558	7.15814e-07
A2_Asthma	INTS12	Heart_Atrial_Appendage	1.78986e-10	1.90148e-07	-6.37837	3.47063e-13	1.75941e-10	-7.27475	-4.48852	5.94004	7.17212e-06	2.84953e-09	0.00324764	6.9084e-07
A2_Asthma	MED24	Cells_EBV-transformed_lymphocytes	1.87163e-10	3.13592e-07	6.37152	5.35584e-29	1.88285e-25	11.1758	3.84136	-9.13735	0.000122356	6.40012e-20	0.0379806	4.77129e-17
A2_Asthma	TCF19	Ovary	5.67277e-10	6.3484e-07	6.19926	1.55163e-06	0.000371967	-4.80447	4.89722	-4.61319	9.72034e-07	3.96527e-06	0.000762334	0.000402492
A2_Asthma	INTS12	Brain_Cortex	6.52565e-10	9.6441e-07	-6.17718	1.92951e-11	1.09802e-08	-6.71126	-4.30621	5.34238	1.66076e-05	9.17348e-08	0.00759153	1.78956e-05
A2_Asthma	INTS12	Whole_Blood	6.52565e-10	7.71767e-07	-6.17718	1.92951e-11	8.95066e-09	-6.71126	-4.44383	5.34238	8.83716e-06	9.17348e-08	0.00425913	1.62459e-05
A2_Asthma	INTS12	Adipose_Visceral_Omentum	6.52565e-10	1.14106e-06	-6.17718	1.92951e-11	1.08366e-08	-6.71126	-4.44383	5.34238	8.83716e-06	9.17348e-08	0.00537215	1.51267e-05
A2_Asthma	INTS12	Artery_Coronary	6.52565e-10	1.06471e-06	-6.17718	1.92951e-11	1.1187e-08	-6.71126	-4.44383	5.34238	8.83716e-06	9.17348e-08	0.00660191	1.70111e-05
A2_Asthma	INTS12	Colon_Transverse	6.52565e-10	9.90186e-07	-6.17718	1.92951e-11	8.59212e-09	-6.71126	-4.44383	5.34238	8.83716e-06	9.17348e-08	0.00465608	1.69817e-05
A2_Asthma	INTS12	Esophagus_Gastroesophageal_Junction	6.52565e-10	1.28925e-06	-6.17718	1.92951e-11	9.33455e-09	-6.71126	-4.3284	5.34238	1.50195e-05	9.17348e-08	0.00775132	1.48622e-05
A2_Asthma	INTS12	Esophagus_Muscularis	6.52565e-10	6.19385e-07	-6.17718	1.92951e-11	8.44667e-09	-6.71126	-4.34287	5.34238	1.40635e-05	9.17348e-08	0.00693764	1.40246e-05
A2_Asthma	INTS12	Heart_Left_Ventricle	6.52565e-10	8.0048e-07	-6.17718	1.92951e-11	8.13746e-09	-6.71126	-4.44383	5.34238	8.83716e-06	9.17348e-08	0.00484403	1.59035e-05
A2_Asthma	INTS12	Nerve_Tibial	6.52565e-10	9.53108e-07	-6.17718	1.92951e-11	9.12843e-09	-6.71126	-4.44383	5.34238	8.83716e-06	9.17348e-08	0.00388379	1.68801e-05
A2_Asthma	INTS12	Pancreas	6.52565e-10	1.05977e-06	-6.17718	1.92951e-11	1.00045e-08	-6.71126	-4.44383	5.34238	8.83716e-06	9.17348e-08	0.00374033	1.56734e-05
A2_Asthma	INTS12	Prostate	6.52565e-10	7.01508e-07	-6.17718	1.92951e-11	8.98188e-09	-6.71126	-4.44383	5.34238	8.83716e-06	9.17348e-08	0.00406051	1.54265e-05
A2_Asthma	INTS12	Skin_Not_Sun_Exposed_Suprapubic	6.52565e-10	1.17704e-06	-6.17718	1.92951e-11	9.52976e-09	-6.71126	-4.44383	5.34238	8.83716e-06	9.17348e-08	0.00554511	1.45903e-05
A2_Asthma	INTS12	Stomach	7.13566e-10	7.54564e-07	-6.16305	2.02459e-11	1.0643e-08	-6.70424	-4.4288	5.34231	9.47576e-06	9.17687e-08	0.004269	1.62755e-05
A2_Asthma	ICAM3	smultixcan	7.66129e-10	3.8522e-07	-0.251874	4.30053e-05	0.00194671	1.14987	-0.760326	-1.55281	5.63494e-09	0.0422032	2.61845e-06	0.186784
A2_Asthma	TCF19	Testis	9.08949e-10	1.50512e-06	6.12463	3.51026e-16	2.98993e-13	8.15436	4.8616	-4.43426	1.16442e-06	9.23875e-06	0.000787301	0.000925975
A2_Asthma	MED24	Vagina	9.23894e-10	1.20291e-06	6.12203	5.31996e-26	3.06223e-22	10.5457	3.17375	-10.1527	0.00150482	3.22332e-24	0.211658	5.00167e-21
A2_Asthma	ERBB2	Brain_Cerebellum	9.48327e-10	2.20164e-06	6.11787	1.14049e-33	4.83054e-30	12.0937	2.42228	-12.1832	0.0154236	3.81794e-34	0.450592	1.15073e-30
A2_Asthma	PSMD3	Esophagus_Mucosa	1.55624e-09	1.92087e-06	-6.03843	1.61098e-19	1.85968e-16	-9.03695	-3.94966	7.05369	7.82615e-05	1.74237e-12	0.0358605	7.41144e-10
A2_Asthma	PSMD3	Heart_Atrial_Appendage	2.30288e-09	1.93138e-06	5.97486	4.14163e-27	5.94876e-24	10.783	3.90204	-6.72019	9.53851e-05	1.81482e-11	0.0277662	5.94575e-09
A2_Asthma	MED24	Small_Intestine_Terminal_Ileum	2.5525e-09	2.64833e-06	5.95806	1.49722e-19	2.02523e-16	9.04496	3.55252	-8.31557	0.00038156	9.13104e-17	0.084226	7.75943e-14
A2_Asthma	PGAP3	Artery_Tibial	3.01323e-09	4.63811e-06	-5.93088	1.639e-54	1.52116e-50	-15.5481	-2.66235	10.8863	0.00775975	1.34035e-27	0.354925	3.41386e-24
A2_Asthma	CCHCR1	Brain_Putamen_basal_ganglia	3.55407e-09	4.00224e-06	5.90371	5.08361e-07	0.000114763	5.02313	3.57806	-3.20609	0.000346152	0.0013455	0.0828991	0.0333158
A2_Asthma	PSMD3	Testis	5.13587e-09	6.95817e-06	5.84271	1.06635e-26	2.36154e-23	10.6957	2.87935	-10.0464	0.00398498	9.52803e-24	0.327552	1.47065e-20
A2_Asthma	INTS12	smultixcan	5.73608e-09	2.385e-06	-4.39592	4.2554e-11	9.66069e-09	-4.88829	-1.99991	4.0299	0.000170172	1.3929e-07	0.0219914	1.08866e-05
A2_Asthma	SMAD3	Thyroid	6.21999e-09	1.1563e-05	5.81073	4.05376e-52	2.01614e-48	15.191	0.623517	-16.3864	0.532945	2.39003e-60	0.928011	3.21459e-56
A2_Asthma	MED24	Nerve_Tibial	6.27446e-09	4.85163e-06	5.80927	1.00474e-28	1.66368e-25	11.1198	3.38554	-8.30627	0.000710395	9.87534e-17	0.100046	6.39451e-14
A2_Asthma	ERBB2	smultixcan	9.04109e-09	3.49067e-06	-2.20871	2.40203e-48	9.9247e-45	-2.20983	-0.574622	6.21198	0.101646	7.06309e-52	0.619521	1.71131e-48
A2_Asthma	ERBB2	Liver	1.03006e-08	1.06972e-05	-5.7257	1.43707e-28	5.24386e-25	-11.0878	-2.36239	11.1061	0.0181578	1.17198e-28	0.493477	3.16229e-25
A2_Asthma	MED24	Prostate	1.06897e-08	9.72354e-06	5.71941	3.62496e-26	7.59338e-23	10.5817	3.68157	-7.11643	0.000231807	1.10755e-12	0.0563881	5.43851e-10
A2_Asthma	PGAP3	Brain_Cerebellum	1.25465e-08	1.82049e-05	-5.69213	2.92043e-52	2.4739e-48	-15.2125	-1.55754	13.4105	0.119343	5.24695e-41	0.734039	6.32573e-37
A2_Asthma	MED24	Artery_Aorta	1.28826e-08	1.19838e-05	5.68762	8.8617e-29	2.66442e-25	11.131	3.32108	-8.1338	0.000896701	4.1604e-16	0.137819	3.47616e-13
A2_Asthma	MED24	Brain_Anterior_cingulate_cortex_BA24	1.6063e-08	1.99601e-05	-5.6498	1.3618e-23	2.11351e-20	-10.0111	-2.74698	9.75709	0.00601462	1.72021e-22	0.389818	1.65183e-19
A2_Asthma	MED24	Brain_Substantia_nigra	1.6063e-08	1.3588e-05	-5.6498	1.3618e-23	2.37327e-20	-10.0111	-2.74698	9.75709	0.00601462	1.72021e-22	0.367682	1.30036e-19
A2_Asthma	MED24	Brain_Nucleus_accumbens_basal_ganglia	2.17436e-08	2.77859e-05	-5.59752	2.45604e-18	2.54138e-15	-8.7341	-3.19123	8.15076	0.0014167	3.61652e-16	0.216065	3.32775e-13
A2_Asthma	ICAM3	Brain_Cortex	2.17517e-08	2.33791e-05	5.59746	1.31531e-05	0.00190297	4.35754	5.06358	-2.48812	4.11464e-07	0.0128422	0.000338552	0.150315
A2_Asthma	TMEM258	Minor_Salivary_Gland	5.14434e-08	4.42223e-05	5.44625	7.17851e-16	5.15939e-13	8.06744	3.40461	-7.31001	0.00066259	2.67119e-13	0.116992	1.36161e-10
A2_Asthma	ERBB2	Vagina	6.36131e-08	5.09688e-05	-5.40834	4.44438e-25	7.92432e-22	-10.3442	-2.28481	10.3248	0.0223241	5.44526e-25	0.519566	1.18293e-21
A2_Asthma	CCHCR1	Breast_Mammary_Tissue	6.76429e-08	4.32665e-05	5.39732	1.5321e-05	0.00220612	4.32402	4.3688	-2.57516	1.24933e-05	0.0100195	0.00610876	0.133508
A2_Asthma	ERBB2	Heart_Left_Ventricle	6.84409e-08	5.81221e-05	-5.39522	7.06691e-47	1.88757e-43	-14.3784	-1.11026	15.4846	0.266889	4.41031e-54	0.860732	2.52314e-50
A2_Asthma	INTS12	Artery_Aorta	7.50231e-08	6.48039e-05	-5.37871	1.02292e-09	5.7667e-07	-6.10579	-3.85736	4.9382	0.00011462	7.88465e-07	0.0370397	0.000116257
A2_Asthma	DMPK	Small_Intestine_Terminal_Ileum	8.91302e-08	6.78162e-05	-5.3476	7.58276e-12	5.12847e-09	-6.84622	-3.6803	5.84291	0.000232963	5.12981e-09	0.0650238	1.41929e-06
A2_Asthma	CCHCR1	Spleen	9.14735e-08	6.64726e-05	5.3429	2.02837e-05	0.00234457	4.26174	4.76345	-2.54037	1.90314e-06	0.0110734	0.00136545	0.132815
A2_Asthma	TMEM258	Brain_Hippocampus	9.63894e-08	6.64846e-05	5.3334	6.71562e-16	6.61656e-13	8.07558	3.26467	-7.38237	0.00109591	1.55493e-13	0.183003	1.04739e-10
A2_Asthma	CCHCR1	Heart_Atrial_Appendage	1.11664e-07	6.52451e-05	5.30664	1.9292e-05	0.00215921	4.27293	3.17	-2.56652	0.00152438	0.0102724	0.161379	0.125274
A2_Asthma	MED24	Skin_Not_Sun_Exposed_Suprapubic	1.26236e-07	9.9616e-05	5.28423	1.04199e-14	6.98428e-12	7.73403	3.25792	-7.02222	0.00112234	2.18372e-12	0.157987	7.91114e-10
A2_Asthma	TMEM258	Brain_Substantia_nigra	1.51502e-07	0.000117555	5.25072	1.74025e-15	1.21313e-12	7.95858	3.21082	-7.27838	0.00132356	3.37841e-13	0.181531	1.32421e-10
A2_Asthma	TMEM258	Esophagus_Mucosa	1.64919e-07	0.000135706	5.23507	4.68482e-17	3.93312e-14	8.39435	3.01197	-7.8495	0.00259556	4.17691e-15	0.224316	2.53817e-12
A2_Asthma	AGPAT1	Brain_Cortex	2.06358e-07	0.000174269	-5.19352	1.32129e-20	2.25571e-17	-9.30649	-2.48092	9.08545	0.0131045	1.03271e-19	0.446785	1.2692e-16
A2_Asthma	AGPAT1	Brain_Putamen_basal_ganglia	2.06358e-07	0.0001291	-5.19352	1.32129e-20	1.52798e-17	-9.30649	-2.48092	9.08545	0.0131045	1.03271e-19	0.457373	8.62168e-17
A2_Asthma	AGPAT1	Colon_Sigmoid	2.06358e-07	0.000164756	-5.19352	1.32129e-20	1.64406e-17	-9.30649	-2.49016	9.08545	0.0127687	1.03271e-19	0.421941	9.87512e-17
A2_Asthma	AGPAT1	Lung	2.06358e-07	0.000164117	-5.19352	1.32129e-20	1.1303e-17	-9.30649	-2.61223	9.08545	0.00899533	1.03271e-19	0.370738	8.43275e-17
A2_Asthma	AGPAT1	Whole_Blood	2.06358e-07	0.000104594	5.19352	1.32129e-20	1.48853e-17	9.30649	1.99228	-9.08545	0.04634	1.03271e-19	0.608311	8.09942e-17
A2_Asthma	AGPAT1	Brain_Amygdala	2.06358e-07	0.000154518	-5.19352	1.32129e-20	3.13674e-17	-9.30649	-2.48092	9.08545	0.0131045	1.03271e-19	0.439147	1.24293e-16
A2_Asthma	AGPAT1	Brain_Caudate_basal_ganglia	2.06358e-07	0.000190144	-5.19352	1.32129e-20	2.19995e-17	-9.30649	-2.24499	9.08545	0.0247687	1.03271e-19	0.552474	1.5594e-16
A2_Asthma	AGPAT1	Brain_Cerebellum	2.06358e-07	0.000184262	-5.19352	1.32129e-20	1.86544e-17	-9.30649	-2.48092	9.08545	0.0131045	1.03271e-19	0.424861	1.13185e-16
A2_Asthma	AGPAT1	Brain_Frontal_Cortex_BA9	2.06358e-07	0.000185133	-5.19352	1.32129e-20	1.55365e-17	-9.30649	-2.48092	9.08545	0.0131045	1.03271e-19	0.446108	8.86289e-17
A2_Asthma	AGPAT1	Brain_Hypothalamus	2.06358e-07	0.000192583	-5.19352	1.32129e-20	3.46663e-17	-9.30649	-2.48092	9.08545	0.0131045	1.03271e-19	0.462961	1.20187e-16
A2_Asthma	AGPAT1	Brain_Nucleus_accumbens_basal_ganglia	2.06358e-07	0.000182563	-5.19352	1.32129e-20	2.73441e-17	-9.30649	-2.48092	9.08545	0.0131045	1.03271e-19	0.46113	1.37259e-16
A2_Asthma	AGPAT1	Brain_Spinal_cord_cervical_c-1	2.06358e-07	0.000147937	-5.19352	1.32129e-20	1.36621e-17	-9.30649	-2.48092	9.08545	0.0131045	1.03271e-19	0.463235	9.4631e-17
A2_Asthma	AGPAT1	Brain_Substantia_nigra	2.06358e-07	0.000139649	-5.19352	1.32129e-20	1.31582e-17	-9.30649	-2.54627	9.08545	0.010888	1.03271e-19	0.455001	7.28614e-17
A2_Asthma	AGPAT1	Colon_Transverse	2.06358e-07	0.000192691	-5.19352	1.32129e-20	3.92247e-17	-9.30649	-2.48092	9.08545	0.0131045	1.03271e-19	0.418908	1.08332e-16
A2_Asthma	AGPAT1	Esophagus_Gastroesophageal_Junction	2.06358e-07	0.00022396	-5.19352	1.32129e-20	1.27842e-17	-9.30649	-2.48092	9.08545	0.0131045	1.03271e-19	0.436325	9.78138e-17
A2_Asthma	AGPAT1	Heart_Atrial_Appendage	2.06358e-07	0.000114833	-5.19352	1.32129e-20	9.48907e-18	-9.30649	-2.54773	9.08545	0.0108426	1.03271e-19	0.407851	1.04321e-16
A2_Asthma	AGPAT1	Heart_Left_Ventricle	2.06358e-07	0.000143399	-5.19352	1.32129e-20	8.82292e-18	-9.30649	-2.48092	9.08545	0.0131045	1.03271e-19	0.434716	9.08947e-17
A2_Asthma	AGPAT1	Prostate	2.06358e-07	0.000128431	-5.19352	1.32129e-20	1.23012e-17	-9.30649	-2.48092	9.08545	0.0131045	1.03271e-19	0.42877	9.75199e-17
A2_Asthma	AGPAT1	Testis	2.06358e-07	0.000153768	5.19352	1.32129e-20	1.33006e-17	9.30649	2.48092	-9.08545	0.0131045	1.03271e-19	0.447887	1.13857e-16
A2_Asthma	AGPAT1	Thyroid	2.06358e-07	0.000162245	-5.19352	1.32129e-20	1.19481e-17	-9.30649	-2.48092	9.08545	0.0131045	1.03271e-19	0.409465	7.31052e-17
A2_Asthma	TCF19	Stomach	2.13161e-07	0.000118071	5.18748	2.07933e-08	7.2872e-06	5.60527	3.91372	-4.3897	9.08834e-05	1.13507e-05	0.0264903	0.000912593
A2_Asthma	FEN1	Esophagus_Mucosa	2.24423e-07	0.000162944	-5.17788	1.49401e-16	1.14976e-13	-8.25698	-3.00444	7.6994	0.0026607	1.36702e-14	0.226072	7.26856e-12
A2_Asthma	FEN1	Heart_Atrial_Appendage	2.24423e-07	0.000119209	5.17788	1.49401e-16	8.58358e-14	8.25698	3.00444	-7.6994	0.0026607	1.36702e-14	0.224343	6.62841e-12
A2_Asthma	FEN1	Liver	2.24423e-07	0.000137096	-5.17788	1.49401e-16	1.36291e-13	-8.25698	-3.00444	7.6994	0.0026607	1.36702e-14	0.23032	8.19681e-12
A2_Asthma	FEN1	Prostate	2.24423e-07	0.00013269	-5.17788	1.49401e-16	1.25183e-13	-8.25698	-3.00444	7.6994	0.0026607	1.36702e-14	0.230503	9.32308e-12
A2_Asthma	FEN1	Skin_Sun_Exposed_Lower_leg	2.24423e-07	0.000193438	-5.17788	1.49401e-16	1.21849e-13	-8.25698	-3.00444	7.6994	0.0026607	1.36702e-14	0.23847	9.13307e-12
A2_Asthma	TMEM258	Brain_Frontal_Cortex_BA9	2.24423e-07	0.000185133	5.17788	1.49401e-16	1.22972e-13	8.25698	3.00444	-7.6994	0.0026607	1.36702e-14	0.254191	8.21238e-12
A2_Asthma	FADS2	Brain_Anterior_cingulate_cortex_BA24	2.24423e-07	0.000165714	5.17788	1.49401e-16	1.28817e-13	8.25698	3.00444	-7.6994	0.0026607	1.36702e-14	0.283353	9.26599e-12
A2_Asthma	FADS2	Brain_Nucleus_accumbens_basal_ganglia	2.24423e-07	0.000184363	5.17788	1.49401e-16	1.23674e-13	8.25698	3.00444	-7.6994	0.0026607	1.36702e-14	0.292242	9.619e-12
A2_Asthma	FADS2	Brain_Spinal_cord_cervical_c-1	2.24423e-07	0.000147937	-5.17788	1.49401e-16	1.08136e-13	-8.25698	-3.00444	7.6994	0.0026607	1.36702e-14	0.264165	1.00212e-11
A2_Asthma	FADS2	Liver	2.24423e-07	0.000137096	-5.17788	1.49401e-16	1.36291e-13	-8.25698	-3.00444	7.6994	0.0026607	1.36702e-14	0.23032	8.19681e-12
A2_Asthma	FADS2	Uterus	2.24423e-07	0.000267412	5.17788	1.49401e-16	1.22359e-13	8.25698	3.00444	-7.6994	0.0026607	1.36702e-14	0.243508	8.97328e-12
A2_Asthma	FEN1	Brain_Cerebellar_Hemisphere	2.24423e-07	0.00019599	-5.17788	1.49401e-16	2.44928e-13	-8.25698	-3.00444	7.6994	0.0026607	1.36702e-14	0.276853	1.00698e-11
A2_Asthma	FEN1	Brain_Frontal_Cortex_BA9	2.24423e-07	0.000185133	-5.17788	1.49401e-16	1.22972e-13	-8.25698	-3.00444	7.6994	0.0026607	1.36702e-14	0.254191	8.21238e-12
A2_Asthma	FEN1	Kidney_Cortex	2.24423e-07	0.00014137	-5.17788	1.49401e-16	1.49401e-13	-8.25698	-3.00444	7.6994	0.0026607	1.36702e-14	0.255153	7.8655e-12
A2_Asthma	FEN1	Ovary	2.24423e-07	0.000139529	-5.17788	1.49401e-16	1.47739e-13	-8.25698	-3.00444	7.6994	0.0026607	1.36702e-14	0.246461	7.97862e-12
A2_Asthma	FEN1	Skin_Not_Sun_Exposed_Suprapubic	2.24423e-07	0.00015742	-5.17788	1.49401e-16	1.27453e-13	-8.25698	-3.00444	7.6994	0.0026607	1.36702e-14	0.250429	7.13147e-12
A2_Asthma	FEN1	Vagina	2.24423e-07	0.000146099	-5.17788	1.49401e-16	1.06553e-13	-8.25698	-3.00444	7.6994	0.0026607	1.36702e-14	0.262978	8.73446e-12
A2_Asthma	FADS2	Brain_Hippocampus	2.24423e-07	0.000137596	-5.17788	1.49401e-16	1.96263e-13	-8.25698	-3.00444	7.6994	0.0026607	1.36702e-14	0.268176	1.30448e-11
A2_Asthma	FEN1	Artery_Tibial	2.24423e-07	0.000172721	-5.17788	1.49401e-16	1.35287e-13	-8.25698	-3.00444	7.6994	0.0026607	1.36702e-14	0.23126	7.56913e-12
A2_Asthma	FEN1	Brain_Amygdala	2.24423e-07	0.000155735	-5.17788	1.49401e-16	1.33004e-13	-8.25698	-3.00444	7.6994	0.0026607	1.36702e-14	0.267047	9.25473e-12
A2_Asthma	FEN1	Brain_Cortex	2.24423e-07	0.00017689	-5.17788	1.49401e-16	2.12548e-13	-8.25698	-3.00444	7.6994	0.0026607	1.36702e-14	0.25857	9.33371e-12
A2_Asthma	FEN1	Pancreas	2.24423e-07	0.000141736	-5.17788	1.49401e-16	1.54929e-13	-8.25698	-3.00444	7.6994	0.0026607	1.36702e-14	0.215972	8.0579e-12
A2_Asthma	FEN1	Stomach	2.24423e-07	0.000118658	-5.17788	1.49401e-16	1.14237e-13	-8.25698	-3.00444	7.6994	0.0026607	1.36702e-14	0.23284	8.24313e-12
A2_Asthma	FEN1	Thyroid	2.24423e-07	0.000162245	5.17788	1.49401e-16	1.06149e-13	8.25698	3.00444	-7.6994	0.0026607	1.36702e-14	0.223929	6.34015e-12
A2_Asthma	TMEM258	Brain_Spinal_cord_cervical_c-1	2.84674e-07	0.000176615	5.13332	2.1286e-14	1.18514e-11	7.64261	3.19572	-6.94188	0.00139483	3.86911e-12	0.192144	1.51945e-09
A2_Asthma	MED24	Thyroid	3.2185e-07	0.000209412	5.11018	9.42569e-14	5.20874e-11	7.44871	3.16657	-6.73927	0.00154246	1.59179e-11	0.170701	5.22186e-09
A2_Asthma	AGPAT1	Liver	3.42748e-07	0.000197747	-5.09828	2.67658e-23	6.51122e-20	-9.94407	-2.10039	9.95925	0.0356949	2.29797e-23	0.564277	2.06684e-20
A2_Asthma	AGPAT1	Nerve_Tibial	3.42748e-07	0.000173286	-5.09828	2.67658e-23	3.32397e-20	-9.94407	-2.10039	9.95925	0.0356949	2.29797e-23	0.550122	2.23199e-20
A2_Asthma	MED24	Brain_Caudate_basal_ganglia	3.99811e-07	0.000309986	-5.06905	8.21735e-15	6.21904e-12	-7.76418	-2.92976	7.2042	0.00339224	5.83863e-13	0.28544	2.93878e-10
A2_Asthma	MED24	Brain_Cerebellum	3.99811e-07	0.000244263	-5.06905	8.21735e-15	6.3281e-12	-7.76418	-2.92976	7.2042	0.00339224	5.83863e-13	0.27886	2.93294e-10
A2_Asthma	ERBB2	Artery_Coronary	4.12117e-07	0.000294175	-5.06327	6.54542e-22	7.58988e-19	-9.62059	-2.16537	9.58425	0.0303597	9.3129e-22	0.546131	7.89468e-19
A2_Asthma	MED24	Artery_Coronary	4.43607e-07	0.000298026	5.04922	6.74531e-15	5.47517e-12	7.78917	2.97301	-7.21068	0.0029489	5.56713e-13	0.254622	2.75295e-10
A2_Asthma	FEN1	Testis	4.92227e-07	0.000305652	-5.02932	3.78495e-16	2.99363e-13	-8.14525	-2.54347	7.6549	0.0109759	1.93465e-14	0.428518	1.24422e-11
A2_Asthma	CCHCR1	Adipose_Visceral_Omentum	5.32282e-07	0.000310245	5.0143	3.20617e-05	0.00364523	4.15831	4.04203	-2.55081	5.299e-05	0.0107471	0.0211397	0.128686
A2_Asthma	CCHCR1	Lung	5.32282e-07	0.000395611	5.0143	3.20617e-05	0.00314271	4.15831	3.64856	-2.55081	0.000263718	0.0107471	0.0705048	0.130131
A2_Asthma	MED24	Stomach	6.23931e-07	0.000268799	4.98366	4.16065e-29	4.99932e-26	11.1982	2.8817	-7.22078	0.00395539	5.16919e-13	0.281365	2.49362e-10
A2_Asthma	PSMD3	Adrenal_Gland	7.37474e-07	0.000392617	-4.95123	4.14163e-27	8.26462e-24	-10.783	-3.35851	4.94688	0.000783649	7.54115e-07	0.122354	0.000101373
A2_Asthma	CCHCR1	Whole_Blood	8.04979e-07	0.000357008	4.93416	3.37204e-07	9.16963e-05	5.10137	3.89308	-2.00579	9.89792e-05	0.0448791	0.0304773	0.271052
A2_Asthma	FBRSL1	Whole_Blood	9.07343e-07	0.00038631	-4.91074	0.000117504	0.00842395	-3.85128	-4.44612	2.17493	8.74366e-06	0.0296352	0.00425913	0.21693
A2_Asthma	FEN1	Lung	9.53297e-07	0.000616245	-4.90104	3.98266e-17	2.88283e-14	-8.41341	-2.58901	8.05582	0.00962516	7.89487e-16	0.377644	3.96717e-13
A2_Asthma	FEN1	Pituitary	9.53297e-07	0.000610526	-4.90104	3.98266e-17	4.97548e-14	-8.41341	-2.58901	8.05582	0.00962516	7.89487e-16	0.405989	6.60906e-13
A2_Asthma	FEN1	Adipose_Subcutaneous	9.53297e-07	0.000741784	-4.90104	3.98266e-17	3.38453e-14	-8.41341	-2.58901	8.05582	0.00962516	7.89487e-16	0.396326	5.23268e-13
A2_Asthma	FEN1	smultixcan	9.66781e-07	0.000240262	-4.0065	9.91273e-17	3.86391e-14	-6.51598	-2.25697	5.91968	0.0119655	1.47912e-14	0.307082	4.03171e-12
A2_Asthma	AGPAT1	smultixcan	1.01384e-06	0.000246456	-4.00643	5.95517e-21	3.15456e-18	-7.67236	-1.36158	6.61671	0.00193778	2.2512e-27	0.119551	1.63632e-24
A2_Asthma	TMEM258	smultixcan	1.07559e-06	0.000258394	3.862	3.5478e-15	1.30882e-12	6.42111	2.09365	-6.10909	0.00675696	3.90646e-13	0.22789	8.96676e-11
A2_Asthma	FBXL20	Colon_Transverse	1.08143e-06	0.000820464	4.87621	2.56546e-13	1.632e-10	7.31544	2.73225	-7.83305	0.00629029	4.76193e-15	0.328508	3.1549e-12
A2_Asthma	CCHCR1	Pituitary	1.54198e-06	0.000878779	4.80572	1.5321e-05	0.00206126	4.32402	4.51056	-1.60998	6.46569e-06	0.107402	0.00303025	0.432978
A2_Asthma	FBXL20	smultixcan	1.93243e-06	0.000426337	3.01043	9.58727e-18	4.12632e-15	4.76055	0.533228	-5.247	0.0633881	1.39045e-16	0.54212	4.33144e-14
A2_Asthma	AAGAB	Spleen	2.23755e-06	0.00107519	4.73069	9.45301e-28	2.65882e-24	10.918	1.25806	-11.445	0.208372	2.48974e-30	0.813032	7.51778e-27
A2_Asthma	CCHCR1	Small_Intestine_Terminal_Ileum	2.45023e-06	0.00116518	4.71223	4.86153e-06	0.0010117	4.57068	4.28812	-1.96523	1.8019e-05	0.0493878	0.00939056	0.298669
A2_Asthma	FADS2	smultixcan	2.47902e-06	0.000530681	2.63305	1.55087e-14	5.33989e-12	4.77133	1.17294	-4.62414	0.00135607	5.76034e-14	0.0990524	1.46058e-11
A2_Asthma	AAGAB	Uterus	2.86343e-06	0.00170597	4.68038	1.39459e-26	3.42652e-23	10.6708	1.28493	-11.1523	0.198815	6.97679e-29	0.815027	1.1122e-25
A2_Asthma	AAGAB	Esophagus_Muscularis	2.90993e-06	0.00154726	4.67708	3.08615e-26	7.09274e-23	10.5967	1.30445	-10.7433	0.19208	6.37576e-27	0.790645	1.16267e-23
A2_Asthma	AAGAB	Colon_Sigmoid	2.97086e-06	0.00177895	4.67282	1.19269e-26	2.07767e-23	10.6853	1.27311	-11.1757	0.202978	5.36187e-29	0.816417	9.52192e-26
A2_Asthma	CCHCR1	Colon_Transverse	3.1426e-06	0.00181657	4.66127	1.9292e-05	0.00232182	4.27293	4.38783	-1.51923	1.14485e-05	0.128703	0.00579065	0.473929
A2_Asthma	AAGAB	Adipose_Subcutaneous	3.3761e-06	0.00210162	4.6465	5.40212e-26	8.41651e-23	10.5442	-0.98328	-11.0073	0.32547	3.52511e-28	0.877363	5.67367e-25
A2_Asthma	CDK12	Esophagus_Muscularis	3.55134e-06	0.00168538	4.63605	2.37252e-14	1.5579e-11	7.62864	2.40807	-7.28062	0.0160373	3.32295e-13	0.46019	1.32555e-10
A2_Asthma	CDK12	Skin_Sun_Exposed_Lower_leg	3.55134e-06	0.00183661	4.63605	2.37252e-14	1.78614e-11	7.62864	2.40807	-7.28062	0.0160373	3.32295e-13	0.46781	1.4323e-10
A2_Asthma	AAGAB	Cells_Cultured_fibroblasts	3.67558e-06	0.00175399	4.62893	4.73222e-26	7.13934e-23	10.5567	-0.958995	-11.0339	0.337561	2.6233e-28	0.871243	4.61288e-25
A2_Asthma	AAGAB	Ovary	3.97956e-06	0.0017129	4.61245	4.91224e-26	9.71519e-23	10.5531	1.25485	-11.039	0.209535	2.47695e-28	0.803818	3.61418e-25
A2_Asthma	CCHCR1	Stomach	4.33144e-06	0.00162527	4.59481	1.5321e-05	0.00198253	4.32402	4.16284	-1.3328	3.14316e-05	0.182597	0.0119479	0.552603
A2_Asthma	CCHCR1	Prostate	4.56222e-06	0.00186029	4.58397	2.02837e-05	0.00232818	4.26174	4.36199	-1.35598	1.28885e-05	0.175107	0.00563822	0.550202
A2_Asthma	TCF19	Nerve_Tibial	4.98405e-06	0.00177068	4.56546	5.97811e-11	2.58228e-08	6.54428	3.8366	-2.6579	0.000124749	0.00786297	0.0377684	0.105862
A2_Asthma	TMEM258	Nerve_Tibial	5.17503e-06	0.00179015	4.55756	9.26746e-15	6.57658e-12	7.74892	2.4047	-7.4202	0.0161859	1.16943e-13	0.443743	4.96934e-11
A2_Asthma	AAGAB	Lung	5.21968e-06	0.00244262	4.55576	1.47458e-25	3.46895e-22	10.4494	-0.901989	-10.9372	0.367063	7.65291e-28	0.875903	1.24982e-24
A2_Asthma	AAGAB	Heart_Atrial_Appendage	5.55466e-06	0.00216372	4.54267	1.45865e-25	1.57133e-22	10.4504	1.21838	-10.9463	0.223078	6.9241e-28	0.834538	1.19906e-24
A2_Asthma	SMAD3	smultixcan	5.70462e-06	0.00105418	0.0944538	1.1725e-61	1.21113e-57	2.0673	-0.0479612	-0.360748	0.973709	1.21071e-60	0.995316	3.77153e-57
A2_Asthma	MED24	Colon_Transverse	5.91574e-06	0.00265967	4.52938	1.74848e-11	8.19575e-09	6.72562	2.76515	-6.13509	0.00568961	8.51104e-10	0.319385	2.43493e-07
A2_Asthma	AAGAB	Breast_Mammary_Tissue	5.97693e-06	0.0025942	4.5272	2.20818e-25	3.91997e-22	10.411	-1.20457	-10.904	0.228368	1.10273e-27	0.812778	1.7357e-24
A2_Asthma	CCHCR1	Adipose_Subcutaneous	6.08039e-06	0.00344095	4.52357	1.9292e-05	0.00226968	4.27293	2.94484	-1.35446	0.00323121	0.17559	0.288535	0.539058
A2_Asthma	AAGAB	Thyroid	6.30717e-06	0.00303982	4.51582	1.51592e-25	2.51315e-22	10.4468	-0.623891	-10.9574	0.532699	6.12631e-28	0.928011	7.4908e-25
A2_Asthma	AAGAB	Cells_EBV-transformed_lymphocytes	6.59308e-06	0.00348843	4.50642	1.77489e-22	3.11981e-19	9.75391	1.39689	-10.0594	0.162446	8.35441e-24	0.763479	7.92681e-21
A2_Asthma	AAGAB	Minor_Salivary_Gland	6.59308e-06	0.00309518	4.50642	1.77489e-22	2.33871e-19	9.75391	1.39689	-10.0594	0.162446	8.35441e-24	0.792793	1.63245e-20
A2_Asthma	AAGAB	Artery_Aorta	6.59308e-06	0.0031892	4.50642	1.77489e-22	2.66825e-19	9.75391	-0.900885	-10.0594	0.367649	8.35441e-24	0.880144	1.7451e-20
A2_Asthma	AAGAB	Artery_Coronary	6.59308e-06	0.00327389	4.50642	1.77489e-22	2.40113e-19	9.75391	1.39689	-9.94133	0.162446	2.75129e-23	0.790262	2.72102e-20
A2_Asthma	AAGAB	Brain_Frontal_Cortex_BA9	6.59308e-06	0.00317264	4.50642	1.77489e-22	2.92182e-19	9.75391	1.39689	-10.0594	0.162446	8.35441e-24	0.796988	8.36485e-21
A2_Asthma	AAGAB	Brain_Putamen_basal_ganglia	6.59308e-06	0.00322803	4.50642	1.77489e-22	2.87354e-19	9.75391	1.39689	-10.483	0.162446	1.03462e-25	0.771924	1.72752e-22
A2_Asthma	AAGAB	Brain_Substantia_nigra	6.59308e-06	0.00334632	4.50642	1.77489e-22	2.06212e-19	9.75391	1.39689	-10.0594	0.162446	8.35441e-24	0.779301	8.0377e-21
A2_Asthma	AAGAB	Esophagus_Gastroesophageal_Junction	6.59308e-06	0.00372164	4.50642	1.77489e-22	2.20796e-19	9.75391	1.39689	-10.0594	0.162446	8.35441e-24	0.784425	1.14298e-20
A2_Asthma	AAGAB	Liver	6.59308e-06	0.00253589	-4.50642	1.77489e-22	2.59062e-19	-9.75391	-1.39689	10.0594	0.162446	8.35441e-24	0.770183	8.19719e-21
A2_Asthma	AAGAB	Pituitary	6.59308e-06	0.00284421	4.50642	1.77489e-22	2.5869e-19	9.75391	1.39689	-10.0594	0.162446	8.35441e-24	0.789263	1.04906e-20
A2_Asthma	AAGAB	Skin_Sun_Exposed_Lower_leg	6.59308e-06	0.0028414	4.50642	1.77489e-22	2.17135e-19	9.75391	-1.48947	-10.0594	0.136364	8.35441e-24	0.763114	9.30263e-21
A2_Asthma	AAGAB	Small_Intestine_Terminal_Ileum	6.59308e-06	0.00289411	4.50642	1.77489e-22	2.881e-19	9.75391	1.39689	-10.0594	0.162446	8.35441e-24	0.790807	9.93924e-21
A2_Asthma	AAGAB	Vagina	6.59308e-06	0.00254346	4.50642	1.77489e-22	1.80836e-19	9.75391	1.39689	-10.0594	0.162446	8.35441e-24	0.778462	1.00828e-20
A2_Asthma	AAGAB	Adipose_Visceral_Omentum	6.59308e-06	0.0026032	4.50642	1.77489e-22	1.99364e-19	9.75391	-1.21048	-10.0594	0.226096	8.35441e-24	0.829516	7.07173e-21
A2_Asthma	AAGAB	Artery_Tibial	6.59308e-06	0.00369033	4.50642	1.77489e-22	2.35325e-19	9.75391	-0.752336	-9.88574	0.451849	4.80028e-23	0.918253	6.7924e-20
A2_Asthma	AAGAB	Brain_Caudate_basal_ganglia	6.59308e-06	0.00383387	4.50642	1.77489e-22	4.92531e-19	9.75391	1.39689	-10.0594	0.162446	8.35441e-24	0.790542	1.68202e-20
A2_Asthma	AAGAB	Brain_Cortex	6.59308e-06	0.003118	4.50642	1.77489e-22	3.78761e-19	9.75391	1.39689	-10.0594	0.162446	8.35441e-24	0.784438	1.71126e-20
A2_Asthma	AAGAB	Brain_Hypothalamus	6.59308e-06	0.00369179	4.50642	1.77489e-22	6.98507e-19	9.75391	1.39689	-10.0594	0.162446	8.35441e-24	0.788223	1.38898e-20
A2_Asthma	AAGAB	Brain_Spinal_cord_cervical_c-1	6.59308e-06	0.00302336	4.50642	1.77489e-22	2.1411e-19	9.75391	1.39689	-10.0594	0.162446	8.35441e-24	0.791048	1.02072e-20
A2_Asthma	AAGAB	Esophagus_Mucosa	6.59308e-06	0.00325513	4.50642	1.77489e-22	2.73185e-19	9.75391	1.39689	-10.0594	0.162446	8.35441e-24	0.765415	1.06611e-20
A2_Asthma	AAGAB	Nerve_Tibial	6.59308e-06	0.00211381	4.50642	1.77489e-22	1.76335e-19	9.75391	-1.03021	-10.0594	0.30291	8.35441e-24	0.858588	8.73871e-21
A2_Asthma	AAGAB	Brain_Nucleus_accumbens_basal_ganglia	6.59634e-06	0.00316102	4.50631	7.95982e-25	6.58914e-21	10.2883	1.23274	-10.7563	0.217672	5.53738e-27	0.848061	1.10397e-23
A2_Asthma	DMPK	smultixcan	7.31372e-06	0.00125536	-2.2127	8.25573e-11	1.85386e-08	-3.35489	-1.477	2.03578	0.0069678	5.93139e-12	0.231272	1.1446e-09
A2_Asthma	AAGAB	Prostate	7.48337e-06	0.00274495	4.47946	1.3975e-25	2.34193e-22	10.4545	1.15554	-10.9889	0.24787	4.32224e-28	0.85135	7.57998e-25
A2_Asthma	TMEM258	Cells_Cultured_fibroblasts	8.06068e-06	0.00356163	4.46357	1.45805e-13	8.24893e-11	7.39093	2.44626	-7.01196	0.0144348	2.34999e-12	0.442705	9.642e-10
A2_Asthma	AAGAB	Brain_Hippocampus	8.75247e-06	0.00419967	4.4459	7.04252e-25	1.85031e-21	10.3	1.17025	-10.8073	0.241899	3.17907e-27	0.83782	9.10089e-24
A2_Asthma	CCHCR1	Thyroid	8.85231e-06	0.00411411	4.44346	2.02837e-05	0.0022418	4.26174	3.78965	-1.23059	0.000150857	0.218476	0.0479409	0.59746
A2_Asthma	AAGAB	Brain_Anterior_cingulate_cortex_BA24	8.96103e-06	0.00354473	4.44084	3.4651e-24	6.72229e-21	10.1456	1.21272	-10.6089	0.225236	2.70869e-26	0.853182	3.46803e-23
A2_Asthma	ICAM3	Stomach	9.573e-06	0.00327509	4.4266	3.98578e-05	0.00380959	4.1083	3.73343	-2.8156	0.000188893	0.00486868	0.0496454	0.0830851
A2_Asthma	MED24	Testis	1.16302e-05	0.00481458	4.38441	1.51317e-12	9.85605e-10	7.07328	2.47192	-6.64916	0.0134389	2.94773e-11	0.450404	1.13746e-08
A2_Asthma	CDK12	smultixcan	1.26517e-05	0.00196794	4.03512	2.37252e-14	8.03505e-12	7.62864	2.59439	-5.4251	0.0183023	8.52073e-17	0.356579	2.85851e-14
A2_Asthma	TMEM258	Brain_Nucleus_accumbens_basal_ganglia	1.27628e-05	0.00489284	4.36413	4.2268e-13	2.91579e-10	7.24809	2.38028	-6.88569	0.0172993	5.75083e-12	0.490634	2.75166e-09
A2_Asthma	FADS2	Muscle_Skeletal	1.4303e-05	0.00634386	4.33916	1.49401e-16	1.16438e-13	8.25698	2.04506	-7.66472	0.0408486	1.79223e-14	0.595913	9.55912e-12
A2_Asthma	TMEM258	Brain_Putamen_basal_ganglia	1.43735e-05	0.00599481	4.33808	5.51223e-13	2.78884e-10	7.21203	2.36228	-6.85448	0.0181631	7.15719e-12	0.480367	2.69849e-09
A2_Asthma	TMEM258	Whole_Blood	1.44986e-05	0.00551154	4.33617	6.20264e-13	4.07617e-10	7.19595	2.36803	-6.83375	0.0178829	8.2725e-12	0.486155	3.02774e-09
A2_Asthma	TMEM258	Brain_Hypothalamus	1.57076e-05	0.00837664	4.31852	6.62332e-13	4.73928e-10	7.18699	2.3477	-6.83383	0.0188898	8.26747e-12	0.524456	4.18334e-09
A2_Asthma	CCHCR1	Uterus	1.60481e-05	0.00637407	4.31379	3.20617e-05	0.00310956	4.15831	3.07911	-1.42809	0.00207622	0.153267	0.214422	0.520008
A2_Asthma	FBXL20	Artery_Tibial	1.64127e-05	0.00696917	4.30882	6.65987e-14	4.75463e-11	7.49441	2.04759	-7.28976	0.0406003	3.10514e-13	0.601473	1.31813e-10
A2_Asthma	FBXL20	Cells_Cultured_fibroblasts	1.64127e-05	0.00631624	4.30882	6.65987e-14	4.01901e-11	7.49441	1.95265	-7.28976	0.0508609	3.10514e-13	0.603524	1.4156e-10
A2_Asthma	FADS2	Skin_Sun_Exposed_Lower_leg	1.67002e-05	0.00616906	4.30498	1.49401e-16	1.21849e-13	8.25698	2.01119	-7.6499	0.0443049	2.01141e-14	0.622735	1.22166e-11
A2_Asthma	CCHCR1	Colon_Sigmoid	1.75562e-05	0.00750904	4.2939	3.20617e-05	0.00372343	4.15831	4.08107	-1.29194	4.48294e-05	0.196379	0.0173325	0.5755
A2_Asthma	TMEM258	Skin_Sun_Exposed_Lower_leg	1.82992e-05	0.00622605	4.28469	1.05892e-12	6.09627e-10	7.12262	2.33355	-6.76922	0.0196191	1.29475e-11	0.498211	4.55274e-09
A2_Asthma	TMEM258	Lung	2.0354e-05	0.00704541	4.26097	3.25787e-11	1.45984e-08	6.63442	2.49408	-6.16182	0.0126286	7.19135e-10	0.414104	1.99904e-07
A2_Asthma	TMEM258	Skin_Not_Sun_Exposed_Suprapubic	2.18298e-05	0.00744927	4.2453	1.6261e-12	8.47739e-10	7.06329	2.30887	-6.71542	0.0209509	1.87519e-11	0.508316	5.96494e-09
A2_Asthma	TMEM258	Brain_Amygdala	2.19852e-05	0.00762815	4.24371	1.93859e-12	1.15055e-09	7.03883	2.31948	-6.68298	0.020369	2.34135e-11	0.505591	9.75442e-09
A2_Asthma	FADS2	Artery_Tibial	2.3035e-05	0.00897398	4.23324	1.49401e-16	1.35287e-13	8.25698	1.94196	-7.59275	0.0521415	3.1319e-14	0.639204	1.66186e-11
A2_Asthma	AAGAB	smultixcan	2.49112e-05	0.00366398	3.67011	8.05561e-25	6.65683e-22	8.81755	0.399867	-8.69628	0.115529	4.72734e-28	0.640394	3.68159e-25
A2_Asthma	FADS2	Cells_EBV-transformed_lymphocytes	2.58641e-05	0.00993432	4.20712	1.49401e-16	1.75073e-13	8.25698	1.95201	-7.51055	0.0509367	5.88788e-14	0.613361	3.07259e-11
A2_Asthma	SIX5	smultixcan	2.68693e-05	0.00385795	1.06758	8.32548e-14	2.68744e-11	1.10322	0.695537	-1.40385	0.0211546	7.40272e-11	0.377465	1.18694e-08
A2_Asthma	FBXL20	Breast_Mammary_Tissue	3.11752e-05	0.00971468	4.16471	2.56546e-13	1.51807e-10	7.31544	1.936	-7.14986	0.0528683	8.68635e-13	0.63267	4.05106e-10
A2_Asthma	FBXL20	Kidney_Cortex	3.11752e-05	0.0094805	4.16471	2.56546e-13	1.9241e-10	7.31544	1.936	-7.14986	0.0528683	8.68635e-13	0.675811	3.99833e-10
A2_Asthma	FBXL20	Liver	3.11752e-05	0.0095222	4.16471	2.56546e-13	1.87228e-10	7.31544	1.59287	-7.14986	0.11119	8.68635e-13	0.721324	4.07616e-10
A2_Asthma	FBXL20	Pancreas	3.11752e-05	0.00984445	4.16471	2.56546e-13	1.63716e-10	7.31544	1.93828	-7.14986	0.0525893	8.68635e-13	0.621371	4.45232e-10
A2_Asthma	FBXL20	Prostate	3.11752e-05	0.00996344	4.16471	2.56546e-13	1.79133e-10	7.31544	1.75731	-7.14986	0.0788648	8.68635e-13	0.703167	4.44307e-10
A2_Asthma	FBXL20	Skin_Sun_Exposed_Lower_leg	3.11752e-05	0.00959678	4.16471	2.56546e-13	1.79344e-10	7.31544	1.84683	-7.14986	0.0647716	8.68635e-13	0.669442	3.51718e-10
A2_ILD	IFNAR2	Brain_Amygdala	2.26065e-12	2.43744e-08	-7.01738	2.38148e-40	1.77159e-36	-13.2979	-13.256	0.827689	4.16652e-40	0.407847	4.55817e-36	0.980025
A2_ILD	IFNAR2	Prostate	2.26065e-12	2.77043e-08	-7.01738	2.38148e-40	2.07761e-36	-13.2979	-13.256	0.873298	4.16652e-40	0.3825	5.16898e-36	0.973369
A2_ILD	IFNAR2	Vagina	2.26065e-12	2.44105e-08	-7.01738	2.38148e-40	1.77206e-36	-13.2979	-13.256	0.81961	4.16652e-40	0.412439	4.57108e-36	0.982138
A2_ILD	IFNAR2	Cells_EBV-transformed_lymphocytes	2.26065e-12	2.35379e-08	-7.01738	2.38148e-40	1.73967e-36	-13.2979	-13.256	0.765385	4.16652e-40	0.444043	4.39734e-36	0.976261
A2_ILD	IFNAR2	Cells_Cultured_fibroblasts	3.34387e-12	4.10427e-08	-6.96246	2.3219e-38	1.09176e-34	-12.9509	-12.8937	1.01127	4.88185e-38	0.311885	3.02968e-34	0.978547
A2_ILD	IFNAR2	Small_Intestine_Terminal_Ileum	4.14302e-12	4.90243e-08	-6.93222	2.38148e-40	2.01045e-36	-13.2979	-12.6721	0.981435	8.43795e-37	0.326378	1.01272e-32	0.969521
A2_ILD	IFNAR2	Muscle_Skeletal	6.33325e-12	7.4099e-08	6.87194	9.38447e-41	8.34373e-37	13.3673	12.4306	-1.04182	1.78386e-35	0.297493	2.10977e-31	0.979055
A2_ILD	IFNAR2	Ovary	2.15479e-11	2.50171e-07	6.69513	2.38148e-40	1.96306e-36	13.2979	11.9986	-1.07583	3.61502e-33	0.282002	4.2527e-29	0.95185
A2_ILD	IFNAR2	Minor_Salivary_Gland	2.23009e-11	2.60029e-07	-6.69011	3.66162e-37	3.01571e-33	-12.7375	-12.6964	0.822329	6.18973e-37	0.41089	7.32246e-33	0.986573
A2_ILD	IFNAR2	Esophagus_Mucosa	2.54985e-10	1.61597e-06	-6.32394	8.00599e-25	7.67214e-21	-10.2877	-10.1462	1.76873	3.44549e-24	0.0769398	4.42057e-20	0.922433
A2_ILD	IFNAR2	Brain_Hypothalamus	5.4635e-10	6.324e-06	-6.20518	2.38148e-40	1.94924e-36	-13.2979	-12.531	0.245604	5.04923e-36	0.805989	5.92224e-32	0.996657
A2_ILD	IFNAR2	smultixcan	7.54647e-10	5.4717e-06	-1.4405	1.81924e-42	1.89565e-38	-2.50446	-1.97326	0.583703	3.23392e-39	0.499253	1.41258e-35	0.95685
A2_ILD	IFNAR2	Spleen	4.88828e-09	5.885e-05	-5.85093	1.25959e-18	1.10743e-14	-8.80927	-8.62799	1.85896	6.24398e-18	0.0630323	7.61578e-14	0.865042
A2_ILD	IFNAR2	Skin_Sun_Exposed_Lower_leg	4.34643e-08	0.000577337	-5.47616	1.01461e-23	5.14456e-20	-10.0402	-9.98933	0.485884	1.69726e-23	0.62705	1.1409e-19	0.980775
A2_IPF	ATP11A	Small_Intestine_Terminal_Ileum	3.35885e-28	3.98158e-24	-11.0116	1.37188e-28	5.80169e-25	-11.092	-8.90501	6.8171	5.33803e-19	9.28935e-12	3.20335e-15	2.86089e-08
A2_IPF	TOLLIP	smultixcan	6.15713e-28	3.35009e-24	1.94553	2.993e-06	0.00105754	1.23468	0.813409	-2.21987	0.268241	2.67752e-46	0.76648	2.93683e-42
A2_IPF	ATP11A	Esophagus_Mucosa	1.6383e-27	2.07998e-23	-10.868	5.22301e-28	5.01095e-24	-10.9718	-8.84271	6.68226	9.34233e-19	2.35285e-11	3.9954e-15	1.02647e-07
A2_IPF	ATP11A	Colon_Transverse	6.55791e-24	8.2105e-20	-10.0832	1.08578e-26	1.00445e-22	-10.694	-8.50247	5.91689	1.85594e-17	3.28086e-09	1.17342e-13	5.31335e-06
A2_IPF	ATP11A	Nerve_Tibial	4.90564e-22	6.63292e-18	-9.65021	2.50443e-22	2.58182e-18	-9.71891	-7.80774	5.95323	5.8224e-15	2.62899e-09	3.96622e-11	5.74265e-06
A2_IPF	ATP11A	Esophagus_Muscularis	8.34488e-22	1.0603e-17	-9.59558	3.4387e-22	1.64318e-18	-9.68657	-7.80814	5.88421	5.80393e-15	3.99971e-09	3.71945e-11	8.7427e-06
A2_IPF	FYCO1	smultixcan	1.26331e-17	4.58246e-14	1.47019	2.98065e-08	1.55344e-05	0.587195	2.28127	-0.0861894	3.16507e-39	0.42735	1.41258e-35	0.860387
A2_IPF	ATP11A	smultixcan	3.32605e-17	1.03412e-13	-2.13898	7.73081e-23	2.68607e-19	-1.55355	-1.66374	1.5218	2.71458e-09	1.45311e-08	1.37875e-06	8.38867e-06
A2_IPF	IFNAR2	Brain_Amygdala	5.72029e-17	6.18478e-13	-8.37085	1.05648e-29	7.87502e-26	-11.319	-13.256	-0.20699	4.16652e-40	0.836018	4.55817e-36	0.985658
A2_IPF	IFNAR2	Prostate	5.72029e-17	7.01593e-13	-8.37085	1.05648e-29	9.22838e-26	-11.319	-13.256	-0.127315	4.16652e-40	0.898691	5.16898e-36	0.988003
A2_IPF	IFNAR2	Cells_EBV-transformed_lymphocytes	5.72029e-17	5.96969e-13	-8.37085	1.05648e-29	7.73345e-26	-11.319	-13.256	-0.629428	4.16652e-40	0.529069	4.39734e-36	0.939432
A2_IPF	IFNAR2	Vagina	5.72029e-17	6.19851e-13	-8.37085	1.05648e-29	7.88242e-26	-11.319	-13.256	-0.112279	4.16652e-40	0.910603	4.57108e-36	0.990382
A2_IPF	IFNAR2	Cells_Cultured_fibroblasts	1.32554e-16	1.63016e-12	-8.27126	1.33399e-28	6.53936e-25	-11.0945	-12.8937	-0.0906836	4.88185e-38	0.927744	3.02968e-34	0.994678
A2_IPF	IFNAR2	Minor_Salivary_Gland	1.33662e-16	1.56278e-12	-8.27026	4.40766e-28	3.63985e-24	-10.9871	-12.6964	0.0187993	6.18973e-37	0.985001	7.32246e-33	0.998021
A2_IPF	IFNAR2	Small_Intestine_Terminal_Ileum	2.77256e-16	1.64329e-12	-8.18283	1.05648e-29	8.93573e-26	-11.319	-12.6721	-0.395687	8.43795e-37	0.692336	1.01272e-32	0.972749
A2_IPF	IFNAR2	Muscle_Skeletal	5.75204e-16	6.73679e-12	8.09446	5.40764e-30	4.81226e-26	11.3776	12.4306	0.311763	1.78386e-35	0.755221	2.10977e-31	0.972955
A2_IPF	IFNAR2	Ovary	4.0332e-15	4.69707e-11	7.85389	1.05648e-29	8.73923e-26	11.319	11.9986	0.253759	3.61502e-33	0.799682	4.2527e-29	0.986312
A2_IPF	IFNAR2	smultixcan	1.52448e-14	3.68654e-11	-1.34927	3.91587e-30	8.16341e-26	-2.1644	-1.97326	0.219502	3.23392e-39	0.811228	1.41258e-35	0.969212
A2_IPF	IFNAR2	Brain_Hypothalamus	3.80816e-14	4.42052e-10	-7.56738	1.05648e-29	8.67267e-26	-11.319	-12.531	-0.989228	5.04923e-36	0.322552	5.92224e-32	0.87994
A2_IPF	IFNAR2	Esophagus_Mucosa	1.21788e-11	7.7311e-08	-6.77807	5.81484e-19	2.78938e-15	-8.89552	-10.1462	0.228861	3.44549e-24	0.818977	4.42057e-20	0.987332
A2_IPF	IFNAR2	Skin_Sun_Exposed_Lower_leg	8.82035e-10	2.93674e-06	-6.12941	4.42769e-17	2.25037e-13	-8.40098	-9.98933	-0.665326	1.69726e-23	0.505842	1.1409e-19	0.936081
A2_IPF	IFNAR2	Spleen	8.83334e-10	5.33181e-06	-6.12918	1.14844e-14	1.01235e-10	-7.72164	-8.62799	0.293283	6.24398e-18	0.769306	7.61578e-14	0.985831
A2_IPF	CD151	Heart_Left_Ventricle	9.45536e-10	1.07867e-05	6.11834	1.4918e-06	0.00148474	4.81233	2.01751	-6.24195	0.0436418	4.32146e-10	0.603248	9.34266e-07
A2_IPF	FUT2	Cells_Cultured_fibroblasts	1.79161e-09	5.96371e-06	6.01566	2.39435e-12	7.51665e-09	7.00935	6.85832	-2.11502	6.9674e-12	0.0344286	1.44132e-08	0.62604
A2_IPF	FUT2	Vagina	1.79161e-09	6.47129e-06	6.01566	2.39435e-12	5.95474e-09	7.00935	6.85832	-2.11502	6.9674e-12	0.0344286	1.52879e-08	0.623385
A2_IPF	FUT2	Minor_Salivary_Gland	1.79161e-09	6.98249e-06	6.01566	2.39435e-12	9.33379e-09	7.00935	6.85832	-2.16699	6.9674e-12	0.0302355	2.06061e-08	0.616905
A2_IPF	CD151	Artery_Tibial	5.52e-09	3.50078e-05	5.83069	4.19724e-06	0.0036703	4.60137	1.98467	-5.88051	0.0471815	4.09007e-09	0.623585	1.78368e-05
A2_IPF	TYK2	smultixcan	6.54342e-09	7.12055e-06	2.30459	7.76751e-17	1.79921e-13	1.11878	2.48062	-0.69371	1.5895e-11	0.373901	1.33518e-08	0.83529
A2_IPF	CD151	Cells_Cultured_fibroblasts	7.30581e-09	1.28353e-05	5.78374	4.93085e-06	0.00331705	4.56771	1.97397	-5.82903	0.0483852	5.57517e-09	0.598719	1.40951e-05
A2_IPF	FUT2	Brain_Anterior_cingulate_cortex_BA24	9.77622e-09	3.9222e-05	-5.73457	1.73522e-11	1.40171e-07	-6.72673	-6.46112	2.13569	1.03932e-10	0.032705	3.0161e-07	0.630589
A2_IPF	FUT2	Spleen	9.77622e-09	2.95046e-05	5.73457	1.73522e-11	5.09867e-08	6.72673	6.46112	-2.13569	1.03932e-10	0.032705	1.81094e-07	0.59564
A2_IPF	FUT2	Liver	9.77622e-09	2.10208e-05	5.73457	1.73522e-11	6.61728e-08	6.72673	6.46112	-2.13569	1.03932e-10	0.032705	2.26176e-07	0.631881
A2_IPF	CD151	Brain_Hypothalamus	1.30799e-08	2.16901e-05	5.68502	2.75693e-06	0.00251463	4.68814	2.24357	-5.5008	0.02486	3.78079e-08	0.553145	5.6863e-05
A2_IPF	CD151	Brain_Caudate_basal_ganglia	1.48519e-08	5.9784e-05	5.66327	5.29131e-06	0.00417244	4.55289	2.0157	-5.71784	0.0438312	1.07885e-08	0.616116	1.50021e-05
A2_IPF	FUT2	Lung	3.04246e-08	7.36706e-05	5.53898	1.73522e-11	8.5026e-08	6.72673	6.47398	-1.79311	9.54545e-11	0.0729551	2.51675e-07	0.688597
A2_IPF	CD151	Skin_Not_Sun_Exposed_Suprapubic	3.17793e-08	8.43543e-05	5.53134	9.62635e-06	0.00892443	4.4254	1.45554	-6.17901	0.145521	6.45044e-10	0.748888	1.23858e-06
A2_IPF	FUT2	Brain_Caudate_basal_ganglia	6.13999e-08	0.000148293	-5.41468	6.06787e-11	2.63164e-07	-6.54206	-6.67139	1.64107	2.53394e-11	0.100783	1.03055e-07	0.767238
A2_IPF	FUT2	Brain_Hippocampus	7.24513e-08	0.000166174	-5.38498	7.47002e-11	3.07354e-07	-6.5109	-6.67103	1.434	2.54007e-11	0.151573	5.88839e-08	0.795489
A2_IPF	TYK2	Pituitary	7.67113e-08	0.000159956	5.3747	2.81091e-11	1.28135e-07	6.65615	6.95129	-1.19788	3.61957e-12	0.230963	1.52673e-08	0.850605
A2_IPF	FUT2	Brain_Hypothalamus	7.76944e-08	0.000100002	-5.3724	7.47002e-11	1.53303e-07	-6.5109	-6.6745	1.41418	2.48083e-11	0.157308	5.81953e-08	0.788309
A2_IPF	CD151	Vagina	1.29869e-07	0.000201037	5.27903	1.53244e-05	0.00816682	4.32397	2.07021	-5.1282	0.0384331	2.92529e-07	0.602313	0.00032968
A2_IPF	FUT2	Brain_Frontal_Cortex_BA9	1.49423e-07	0.000298722	-5.25327	6.06787e-11	1.30611e-07	-6.54206	-6.47811	1.43214	9.28761e-11	0.152104	1.66764e-07	0.806891
A2_IPF	OAS1	Pancreas	1.5977e-07	0.000374885	-5.24093	7.67924e-10	1.65699e-06	-6.15142	-6.25759	1.45535	3.9098e-10	0.145571	4.6335e-07	0.788512
A2_IPF	OAS1	smultixcan	1.99508e-07	0.000131579	-1.42048	1.14801e-08	6.83788e-06	-4.55869	-2.42253	-0.273349	3.16852e-09	0.0894828	1.57274e-06	0.613313
A2_IPF	FUT2	Brain_Nucleus_accumbens_basal_ganglia	2.40783e-07	0.000410501	-5.16473	6.31248e-11	1.36429e-07	-6.53614	-6.93067	0.737942	4.18847e-12	0.46055	9.24833e-09	0.925919
A2_IPF	THBS3	Adrenal_Gland	3.26355e-07	0.000517355	-5.10755	2.90411e-14	2.41302e-10	-7.60252	-9.27628	2.02276	1.75501e-20	0.0430976	2.05512e-16	0.631467
A2_IPF	THBS3	Esophagus_Mucosa	3.26355e-07	0.000690567	-5.10755	2.90411e-14	9.28733e-11	-7.60252	-9.27628	2.13185	1.75501e-20	0.0330195	1.12584e-16	0.611595
A2_IPF	THBS3	Stomach	3.26355e-07	0.000717413	-5.10755	2.90411e-14	2.5498e-10	-7.60252	-9.27628	2.18861	1.75501e-20	0.0286254	2.1348e-16	0.599736
A2_IPF	OAS3	Cells_EBV-transformed_lymphocytes	4.14732e-07	0.000618306	5.06207	5.3481e-09	1.30494e-05	5.83596	5.75508	-1.66833	8.65994e-09	0.0952493	1.30567e-05	0.722054
A2_IPF	OAS3	Uterus	4.14732e-07	0.000576996	5.06207	5.3481e-09	1.02978e-05	5.83596	5.75508	-1.66833	8.65994e-09	0.0952493	1.08317e-05	0.740504
A2_IPF	OAS3	Vagina	4.14732e-07	0.000499337	5.06207	5.3481e-09	7.98043e-06	5.83596	5.75508	-1.66833	8.65994e-09	0.0952493	1.1876e-05	0.735022
A2_IPF	CD151	smultixcan	4.21911e-07	0.000241644	4.72639	2.26194e-05	0.00628729	3.83107	1.78955	-4.75451	0.141892	2.35934e-07	0.664985	9.41032e-05
A2_IPF	IFNAR2	Brain_Frontal_Cortex_BA9	4.23169e-07	0.00056399	-5.05823	2.52973e-11	7.26033e-08	-6.67163	-7.78948	-0.279241	6.72855e-15	0.78006	4.08187e-11	0.98004
A2_IPF	OAS3	Cells_Cultured_fibroblasts	4.38812e-07	0.000624914	5.0513	9.8655e-09	1.54855e-05	5.73303	5.55576	-1.83746	2.76405e-08	0.0661421	3.43073e-05	0.698475
A2_IPF	OAS3	Prostate	4.53789e-07	0.000695716	-5.04489	5.3481e-09	7.78594e-06	-5.83596	-5.36344	2.00691	8.165e-08	0.0447593	7.23535e-05	0.626027
A2_IPF	THBS3	smultixcan	8.14001e-07	0.000421808	-1.64693	1.12729e-15	1.95838e-12	-2.5324	-3.10265	2.89392	1.56464e-25	0.00342917	3.79686e-22	0.192393
A2_IPF	OAS3	smultixcan	1.48729e-06	0.000701043	1.45502	2.88079e-08	1.53989e-05	1.36871	1.17039	-0.926713	5.81292e-08	0.153459	2.15176e-05	0.699099
A2_IPF	FUT2	Pituitary	1.80391e-06	0.0020517	4.77424	6.48376e-10	1.18846e-06	6.1782	6.6508	-0.621557	2.91508e-11	0.534233	7.37747e-08	0.948837
A2_IPF	FUT2	smultixcan	2.09478e-06	0.000893939	0.638098	2.95498e-10	2.80012e-07	0.104424	0.56901	-0.198107	1.69789e-09	0.202379	9.27048e-07	0.737105
A2_IPF	OAS3	Spleen	2.18223e-06	0.00219532	4.73577	1.32488e-07	0.000129765	5.27537	5.003	-1.91256	5.64442e-07	0.0558043	0.000430281	0.648084
A2_IPF	CD151	Colon_Sigmoid	3.68661e-06	0.00506703	4.62831	4.28198e-06	0.00553538	4.5972	1.97229	-4.34499	0.0485761	1.39281e-05	0.605937	0.0077543
A2_IPF	FYCO1	Cells_Cultured_fibroblasts	4.90728e-06	0.00502914	-4.56871	6.70742e-10	1.26341e-06	-6.17284	-7.14968	-0.863911	8.69788e-13	0.387637	2.69895e-09	0.911293
A2_IPF	OAS3	Whole_Blood	1.02137e-05	0.0093447	4.4126	1.0062e-06	0.00164775	4.89042	4.61003	-1.82964	4.02616e-06	0.0673036	0.00247945	0.655337
A2_IPF	TOMM7	smultixcan	1.50464e-05	0.00474595	3.27654	9.4013e-07	0.000376902	3.60356	3.41301	-1.31953	8.72229e-06	0.149798	0.00194383	0.695329
A2_COPD	DPP9	Skin_Sun_Exposed_Lower_leg	3.69199e-49	4.80032e-45	-14.7377	1.30808e-19	1.28597e-15	-9.0597	-15.8153	-0.318226	2.43915e-56	0.750314	3.2792e-52	0.948155
A2_COPD	DPP9	Cells_Cultured_fibroblasts	3.56239e-48	4.26418e-44	-14.5838	1.30808e-19	1.18734e-15	-9.0597	-15.7214	0.677	1.07849e-55	0.498406	1.33862e-51	0.868733
A2_COPD	DPP9	smultixcan	5.482e-48	5.93536e-44	-3.53614	3.13445e-16	3.24431e-12	-3.18931	-3.76588	-0.0173258	5.13715e-56	0.618951	5.60977e-52	0.861441
A2_COPD	IFNAR2	smultixcan	3.63619e-36	2.6246e-32	-2.59491	9.83121e-14	5.0879e-10	-1.32602	-1.97326	0.281498	3.23392e-39	0.617722	1.41258e-35	0.860786
A2_COPD	IFNAR2	Muscle_Skeletal	7.97816e-36	9.07834e-32	12.4947	3.20841e-14	2.76148e-10	7.58962	12.4306	-0.78581	1.78386e-35	0.431979	2.10977e-31	0.854199
A2_COPD	IFNAR2	Brain_Amygdala	1.72962e-35	1.80797e-31	-12.433	4.03441e-14	1.44492e-10	-7.55988	-13.256	1.0321	4.16652e-40	0.302023	4.55817e-36	0.790937
A2_COPD	IFNAR2	Brain_Frontal_Cortex_BA9	1.72962e-35	2.01328e-31	-12.433	4.03441e-14	3.35017e-10	-7.55988	-7.78948	0.794433	6.72855e-15	0.426944	4.08187e-11	0.863568
A2_COPD	IFNAR2	Cells_EBV-transformed_lymphocytes	1.72962e-35	1.74692e-31	-12.433	4.03441e-14	2.84022e-10	-7.55988	-13.256	0.794433	4.16652e-40	0.426944	4.39734e-36	0.85355
A2_COPD	IFNAR2	Ovary	1.72962e-35	1.94583e-31	12.433	4.03441e-14	3.20574e-10	7.55988	11.9986	-0.794433	3.61502e-33	0.426944	4.2527e-29	0.859314
A2_COPD	IFNAR2	Prostate	1.72962e-35	2.05963e-31	-12.433	4.03441e-14	1.69949e-10	-7.55988	-13.256	1.12224	4.16652e-40	0.261759	5.16898e-36	0.767457
A2_COPD	IFNAR2	Vagina	1.72962e-35	1.80936e-31	-12.433	4.03441e-14	2.8963e-10	-7.55988	-13.256	1.05588	4.16652e-40	0.291021	4.57108e-36	0.785176
A2_COPD	IFNAR2	Brain_Hypothalamus	1.72962e-35	1.94548e-31	-12.433	4.03441e-14	3.18395e-10	-7.55988	-12.531	0.794433	5.04923e-36	0.426944	5.92224e-32	0.865074
A2_COPD	IFNAR2	Small_Intestine_Terminal_Ileum	1.72962e-35	1.98319e-31	-12.433	4.03441e-14	3.27755e-10	-7.55988	-12.6721	0.794433	8.43795e-37	0.426944	1.01272e-32	0.857937
A2_COPD	IFNAR2	Cells_Cultured_fibroblasts	1.62787e-33	9.74282e-30	-12.0644	2.79838e-13	1.27004e-09	-7.30376	-12.8937	1.00369	4.88185e-38	0.315529	3.02968e-34	0.797525
A2_COPD	IFNAR2	Minor_Salivary_Gland	1.17276e-32	1.33002e-28	-11.9008	5.79863e-13	4.61861e-09	-7.20514	-12.6964	1.00231	6.18973e-37	0.316193	7.32246e-33	0.799662
A2_COPD	IL10RB	smultixcan	1.03071e-31	3.71982e-28	5.21151	2.16717e-13	8.97252e-10	3.17697	5.48267	-0.445857	2.6564e-36	0.379907	9.66929e-33	0.736062
A2_COPD	IL10RB	Adipose_Subcutaneous	2.15807e-28	2.69867e-24	11.0514	1.79631e-16	1.68565e-12	8.23495	11.4395	-1.24331	2.65269e-30	0.213754	3.43471e-26	0.723972
A2_COPD	IL10RB	Muscle_Skeletal	6.71176e-28	3.81866e-24	10.9491	4.56713e-11	1.64323e-07	6.5844	11.7057	-0.650554	1.19125e-31	0.515334	7.04445e-28	0.885078
A2_COPD	IL10RB	Brain_Cerebellar_Hemisphere	3.65282e-25	4.15289e-21	10.363	4.65598e-10	1.91477e-06	6.23028	11.1026	-0.585384	1.21907e-28	0.55829	1.44606e-24	0.901154
A2_COPD	IL10RB	Brain_Cortex	2.23631e-23	2.64891e-19	9.96195	2.12117e-09	1.81615e-05	5.98825	10.6746	-0.56026	1.33839e-26	0.575302	1.65184e-22	0.912021
A2_COPD	THBS3	smultixcan	4.73444e-23	1.13911e-19	-3.69818	2.11365e-10	2.91698e-07	-3.37416	-3.10265	1.46414	1.56464e-25	0.140505	3.79686e-22	0.526933
A2_COPD	IL10RB	Brain_Hypothalamus	1.90589e-22	1.07187e-18	9.74669	1.34875e-09	3.54812e-06	6.06148	10.5275	-0.344378	6.45326e-26	0.730562	3.78451e-22	0.948393
A2_COPD	IL10RB	Brain_Putamen_basal_ganglia	9.19719e-22	1.04121e-17	9.58554	5.76526e-09	4.70042e-05	5.82343	10.2136	-0.649057	1.72405e-24	0.516301	2.03524e-20	0.894303
A2_COPD	THBS3	Adrenal_Gland	4.85996e-21	5.45919e-17	-9.41217	8.02368e-12	6.43098e-08	-6.83812	-9.27628	2.08953	1.75501e-20	0.0366598	2.05512e-16	0.441714
A2_COPD	THBS3	Esophagus_Mucosa	4.85996e-21	6.01857e-17	-9.41217	8.02368e-12	7.454e-08	-6.83812	-9.27628	2.04803	1.75501e-20	0.0405574	1.12584e-16	0.447357
A2_COPD	THBS3	Stomach	4.85996e-21	5.68081e-17	-9.41217	8.02368e-12	6.79124e-08	-6.83812	-9.27628	1.93784	1.75501e-20	0.0526422	2.1348e-16	0.478006
A2_COPD	IL10RB	Esophagus_Muscularis	1.86591e-20	2.30626e-16	9.26975	4.39248e-12	4.04679e-08	6.92394	9.90837	-0.395578	3.82848e-23	0.692416	4.90696e-19	0.943589
A2_COPD	MTX1	Heart_Atrial_Appendage	1.97872e-20	1.16428e-16	-9.26348	1.50567e-11	6.5459e-08	-6.74735	-9.11179	2.37343	8.10369e-20	0.0176236	4.95378e-16	0.325262
A2_COPD	MTX1	Adipose_Subcutaneous	1.97872e-20	1.23719e-16	-9.26348	1.50567e-11	7.06461e-08	-6.74735	-9.11179	2.35663	8.10369e-20	0.0184414	3.49755e-16	0.335348
A2_COPD	MTX1	Colon_Transverse	1.97872e-20	1.20346e-16	-9.26348	1.50567e-11	6.71529e-08	-6.74735	-9.11179	2.47746	8.10369e-20	0.0132322	1.02471e-15	0.287063
A2_COPD	MTX1	Esophagus_Gastroesophageal_Junction	1.97872e-20	2.36041e-16	-9.26348	1.50567e-11	1.31957e-07	-6.74735	-9.11179	2.47746	8.10369e-20	0.0132322	1.00372e-15	0.283328
A2_COPD	MTX1	Brain_Nucleus_accumbens_basal_ganglia	1.97872e-20	2.28957e-16	-9.26348	1.50567e-11	1.25181e-07	-6.74735	-9.11179	2.47746	8.10369e-20	0.0132322	9.79087e-16	0.29203
A2_COPD	IFNAR2	Skin_Sun_Exposed_Lower_leg	5.9717e-20	3.8822e-16	-9.14484	1.74321e-07	0.000321291	-5.22482	-9.98933	0.422044	1.69726e-23	0.672993	1.1409e-19	0.927577
A2_COPD	IFNAR2	Esophagus_Mucosa	7.98721e-20	4.94568e-16	-9.11336	5.85362e-07	0.000543801	-4.99599	-10.1462	-0.0745827	3.44549e-24	0.940547	4.42057e-20	0.990788
A2_COPD	MTX1	smultixcan	1.55436e-19	3.05983e-16	-8.07954	1.50567e-11	3.89611e-08	-6.74735	-7.63769	1.55779	3.96145e-18	0.0341089	6.17987e-15	0.299999
A2_COPD	IFNAR2	Spleen	1.06367e-16	1.24301e-12	-8.29745	1.57315e-07	0.000266774	-5.24379	-8.62799	0.874131	6.24398e-18	0.382047	7.61578e-14	0.833256
A2_COPD	IL10RB	Artery_Aorta	1.5793e-16	1.91443e-12	8.25035	1.01853e-07	0.000306578	5.32339	8.38886	-1.53175	4.9088e-17	0.125584	6.18656e-13	0.626123
A2_COPD	IL10RB	Skin_Sun_Exposed_Lower_leg	2.07102e-15	8.97579e-12	7.93702	3.63912e-06	0.00275202	4.631	8.78417	0.281948	1.57522e-18	0.777983	7.05908e-15	0.954136
A2_COPD	IL10RB	Heart_Atrial_Appendage	1.07833e-14	4.22994e-11	7.72966	6.87012e-07	0.000995596	4.965	7.76356	-1.25074	8.25793e-15	0.211031	3.36538e-11	0.718129
A2_COPD	IL10RB	Cells_Cultured_fibroblasts	3.70765e-13	1.47935e-09	-7.26583	6.96026e-07	0.00105297	4.96247	-8.1047	-0.315064	5.28742e-16	0.752713	2.18758e-12	0.949358
A2_COPD	IL10RB	Breast_Mammary_Tissue	1.2536e-12	5.32183e-09	7.09933	7.95977e-07	0.00236803	4.93635	7.07859	-1.53027	1.45633e-12	0.12595	6.17143e-09	0.635275
A2_COPD	FUT2	Brain_Nucleus_accumbens_basal_ganglia	7.38983e-12	1.71015e-08	-6.84991	1.78119e-06	0.00296177	-4.77679	-6.93067	1.37429	4.18847e-12	0.169351	9.24833e-09	0.690837
A2_COPD	IL10RB	Artery_Coronary	5.113e-11	1.95572e-07	6.56761	3.01882e-06	0.00382032	4.66954	6.45738	-1.61936	1.0653e-10	0.105371	2.54672e-07	0.610596
A2_COPD	FUT2	Brain_Hypothalamus	1.18505e-10	3.33237e-07	-6.44124	1.54419e-05	0.00937441	-4.32229	-6.6745	1.05345	2.48083e-11	0.292136	5.81953e-08	0.791834
A2_COPD	GSDMA	Small_Intestine_Terminal_Ileum	3.65349e-10	5.23637e-07	6.26816	2.15837e-08	4.38366e-05	5.5988	4.71842	-4.67073	2.37682e-06	3.00125e-06	0.00158481	0.00255749
A2_COPD	PSMD3	smultixcan	9.56761e-10	7.96835e-07	0.364065	7.78638e-13	2.68643e-09	-1.4367	0.0266055	-1.3471	4.57441e-06	7.18351e-07	0.00113528	0.00034848
A2_COPD	FUT2	smultixcan	3.40671e-09	2.45896e-06	0.391109	7.49304e-06	0.00282024	-0.381815	0.56901	0.242919	1.69789e-09	0.054091	9.27048e-07	0.367738
A2_COPD	GSDMA	Thyroid	5.59746e-09	1.22118e-05	5.82836	2.57127e-10	2.56818e-06	6.32264	4.52943	-4.89849	5.91443e-06	9.65783e-07	0.00348437	0.00151683
A2_COPD	PSMD3	Heart_Left_Ventricle	6.63945e-09	1.47104e-05	-5.7998	1.06982e-12	8.58424e-09	-7.12121	-3.60789	6.0536	0.000308696	1.41641e-09	0.0806155	5.41728e-06
A2_COPD	GSDMB	smultixcan	8.14738e-09	5.18893e-06	0.607571	3.71709e-12	1.09925e-08	0.638288	0.372215	0.763584	0.00173251	1.03557e-10	0.11501	2.51184e-07
A2_COPD	SACM1L	Liver	1.94768e-08	2.90677e-05	5.61659	1.06099e-06	0.00155902	4.87998	4.90262	-2.72732	9.45647e-07	0.00638516	0.000685972	0.203065
A2_COPD	DPP9	Heart_Left_Ventricle	5.23014e-08	9.65658e-05	-5.4433	2.25208e-05	0.00821394	-4.23831	-5.15008	1.86899	2.6037e-07	0.0616249	0.000230547	0.491122
A2_COPD	GSDMA	Artery_Tibial	7.19595e-08	0.000127163	5.38621	1.04766e-10	4.87265e-07	6.45991	4.43904	-5.59292	9.03615e-06	2.23282e-08	0.00709124	9.50511e-05
A2_COPD	SACM1L	smultixcan	8.55776e-08	4.02847e-05	1.65221	4.1648e-06	0.0017595	1.76771	1.14298	-1.63945	3.97673e-06	0.00217761	0.00101358	0.0798945
A2_COPD	MED24	smultixcan	1.30754e-07	5.55167e-05	-0.257032	1.83955e-09	1.90402e-06	-0.811146	1.96321	-0.0736697	8.49268e-05	3.66193e-06	0.0125324	0.00113276
A2_COPD	PSMD3	Brain_Hippocampus	1.56364e-07	0.000193057	5.2449	4.17926e-07	0.00165812	5.06061	4.19255	-3.40251	2.75834e-05	0.000667704	0.0127888	0.0709017
A2_COPD	MED24	Artery_Tibial	1.58288e-07	0.000244754	5.24265	3.19907e-08	9.91926e-05	5.53018	3.8589	-4.16267	0.000113898	3.1455e-05	0.0383867	0.0143043
A2_COPD	GSDMB	Lung	1.62554e-07	0.000343964	-5.23774	4.70623e-10	2.22746e-06	-6.2286	-3.34092	5.12727	0.00083501	2.93975e-07	0.141127	0.000623656
A2_COPD	MED24	Esophagus_Gastroesophageal_Junction	1.66645e-07	0.000391726	5.23315	2.00483e-07	0.000292839	5.19889	4.09869	-3.62373	4.15494e-05	0.000290386	0.0159965	0.0408157
A2_COPD	INTS12	Adipose_Visceral_Omentum	1.71754e-07	0.000301428	-5.22757	3.75277e-06	0.00563604	-4.62462	-4.44383	2.72957	8.83716e-06	0.00634161	0.00537215	0.209636
A2_COPD	INTS12	Artery_Coronary	1.71754e-07	0.000394175	-5.22757	3.75277e-06	0.00382032	-4.62462	-4.44383	2.72957	8.83716e-06	0.00634161	0.00660191	0.221566
A2_COPD	INTS12	Colon_Transverse	1.71754e-07	0.000261151	-5.22757	3.75277e-06	0.00304316	-4.62462	-4.44383	2.72957	8.83716e-06	0.00634161	0.00465608	0.201971
A2_COPD	INTS12	Nerve_Tibial	1.71754e-07	0.000205839	-5.22757	3.75277e-06	0.00467173	-4.62462	-4.44383	2.72957	8.83716e-06	0.00634161	0.00388379	0.19964
A2_COPD	INTS12	Pancreas	1.71754e-07	0.00016298	-5.22757	3.75277e-06	0.0040138	-4.62462	-4.44383	2.72957	8.83716e-06	0.00634161	0.00374033	0.206094
A2_COPD	INTS12	Skin_Not_Sun_Exposed_Suprapubic	1.71754e-07	0.000272659	-5.22757	3.75277e-06	0.00506946	-4.62462	-4.44383	2.72957	8.83716e-06	0.00634161	0.00554511	0.202731
A2_COPD	INTS12	Whole_Blood	1.71754e-07	0.000204005	-5.22757	3.75277e-06	0.00371243	-4.62462	-4.44383	2.72957	8.83716e-06	0.00634161	0.00425913	0.21136
A2_COPD	INTS12	Heart_Left_Ventricle	1.71754e-07	0.00020277	-5.22757	3.75277e-06	0.00250935	-4.62462	-4.44383	2.72957	8.83716e-06	0.00634161	0.00484403	0.209694
A2_COPD	INTS12	Prostate	1.71754e-07	0.000227249	-5.22757	3.75277e-06	0.00395214	-4.62462	-4.44383	2.72957	8.83716e-06	0.00634161	0.00406051	0.218993
A2_COPD	MED24	Brain_Frontal_Cortex_BA9	1.80266e-07	0.000209829	-5.21862	2.02564e-07	0.000336418	-5.19697	-4.0389	3.65633	5.37021e-05	0.000255855	0.0210183	0.0434829
A2_COPD	INTS12	Stomach	1.8372e-07	0.000195227	-5.2151	3.88089e-06	0.00430573	-4.61766	-4.4288	2.73145	9.47576e-06	0.0063056	0.004269	0.19674
A2_COPD	GSDMA	Colon_Sigmoid	1.97029e-07	0.00023671	5.20212	1.53063e-08	4.44649e-05	5.65809	4.64152	-4.39564	3.45864e-06	1.10448e-05	0.00229627	0.00598434
A2_COPD	GSDMA	Esophagus_Gastroesophageal_Junction	1.97029e-07	0.000391726	5.20212	1.53063e-08	3.35362e-05	5.65809	4.6075	-4.39564	4.07546e-06	1.10448e-05	0.00315491	0.00593968
A2_COPD	GSDMA	Colon_Transverse	1.97029e-07	0.000266295	5.20212	1.53063e-08	3.41331e-05	5.65809	4.69364	-4.39564	2.68381e-06	1.10448e-05	0.00161604	0.00515913
A2_COPD	GSDMA	Artery_Aorta	2.28481e-07	0.000343388	5.17453	2.15837e-08	0.000101247	5.5988	3.27502	-4.32586	0.00105654	1.51935e-05	0.147912	0.00829299
A2_COPD	GSDMA	Ovary	2.28481e-07	0.000257041	5.17453	2.15837e-08	5.71681e-05	5.5988	3.67169	-4.32586	0.000240955	1.51935e-05	0.0670532	0.00846927
A2_COPD	GSDMA	Skin_Sun_Exposed_Lower_leg	2.28771e-07	0.000228806	5.1743	2.16188e-08	5.31337e-05	5.59852	3.67154	-4.32563	0.000241096	1.52099e-05	0.0570417	0.00637819
A2_COPD	INTS12	Esophagus_Muscularis	2.39301e-07	0.000391293	-5.16589	3.7581e-06	0.00377666	-4.62433	-4.34287	2.79091	1.40635e-05	0.00525599	0.00693764	0.1835
A2_COPD	INTS12	Brain_Cortex	2.39554e-07	0.000283752	-5.16569	3.08667e-06	0.00528562	-4.66497	-4.30621	2.86115	1.66076e-05	0.0042211	0.00759153	0.173446
A2_COPD	INTS12	Esophagus_Gastroesophageal_Junction	2.53843e-07	0.000432585	-5.15484	3.83298e-06	0.00335923	-4.62024	-4.3284	2.79493	1.50195e-05	0.00519107	0.00775132	0.1836
A2_COPD	PSMD3	Nerve_Tibial	3.31268e-07	0.000335931	5.10473	1.7315e-09	8.622e-06	6.02118	3.79096	-4.22244	0.000150068	2.41668e-05	0.0406118	0.010617
A2_COPD	IL10RB	Artery_Tibial	7.45392e-07	0.000922049	4.94915	7.07015e-06	0.00928585	4.49157	5.06624	-0.858863	4.05761e-07	0.390416	0.000472416	0.830638
A2_COPD	PSMD3	Esophagus_Mucosa	1.1993e-06	0.00106087	-4.85575	4.17926e-07	0.000526125	-5.06061	-3.94966	2.93617	7.82615e-05	0.00332289	0.0358605	0.150508
A2_COPD	PGAP3	Esophagus_Mucosa	2.00765e-06	0.00165751	-4.75265	1.26096e-07	0.000234287	-5.28443	-3.71171	4.15213	0.000205867	3.29392e-05	0.0606209	0.0143673
A2_COPD	GSDMA	Muscle_Skeletal	2.66172e-06	0.00302877	4.69533	1.23062e-07	0.000151313	5.28889	3.05504	-4.69606	0.00225028	2.65224e-06	0.248729	0.00182942
A2_COPD	INTS12	smultixcan	5.88783e-06	0.00153896	-2.31581	4.18149e-05	0.00920863	-2.22408	-1.99991	1.67726	0.000170172	0.0149803	0.0219914	0.210363
A2_COPD	PGAP3	Heart_Atrial_Appendage	6.15284e-06	0.00329121	-4.52107	3.63168e-09	9.99952e-06	-5.90015	-2.51792	5.35696	0.0118049	8.46355e-08	0.416326	0.000257842
A2_COPD	PGAP3	Pancreas	6.15284e-06	0.00350312	-4.52107	3.63168e-09	3.01611e-05	-5.90015	-2.57028	5.35696	0.0101616	8.46355e-08	0.376328	0.000499222
A2_COPD	PSMD3	Heart_Atrial_Appendage	7.65267e-06	0.0039155	4.47468	1.65438e-07	0.000287697	5.23449	3.90204	-2.02652	9.53851e-05	0.0427115	0.0277662	0.424839
A2_COPD	PSMD3	Muscle_Skeletal	8.27619e-06	0.00672677	-4.45791	1.23062e-07	0.000151313	-5.28889	-2.78375	4.50358	0.00537344	6.68191e-06	0.353319	0.00356146
A2_COPD	PGAP3	Thyroid	1.08626e-05	0.00646322	-4.39925	9.45752e-09	4.72308e-05	-5.74018	-2.64421	5.26052	0.00818815	1.43651e-07	0.343788	0.000511984
A2_COPD	ERBB2	Adipose_Visceral_Omentum	1.10288e-05	0.00615861	-4.39595	5.03772e-09	3.38324e-05	-5.84592	-2.44462	5.39438	0.0145006	6.87607e-08	0.468645	0.000175024
A2_COPD	ERBB2	Artery_Coronary	1.10288e-05	0.00973508	-4.39595	5.03772e-09	1.36757e-05	-5.84592	-2.16537	5.39438	0.0303597	6.87607e-08	0.546131	0.000273072
A2_COPD	ERBB2	Brain_Anterior_cingulate_cortex_BA24	1.10288e-05	0.00616035	-4.39595	5.03772e-09	1.9569e-05	-5.84592	-2.37539	5.39438	0.0175305	6.87607e-08	0.546542	0.000198082
A2_COPD	ERBB2	Brain_Cerebellum	1.10288e-05	0.00713137	4.39595	5.03772e-09	1.4297e-05	5.84592	2.42228	-5.39438	0.0154236	6.87607e-08	0.450592	0.000276991
A2_COPD	ERBB2	Brain_Spinal_cord_cervical_c-1	1.10288e-05	0.00975317	-4.39595	5.03772e-09	3.66998e-05	-5.84592	-2.38973	5.39438	0.0168609	6.87607e-08	0.514258	0.000760356
A2_COPD	ERBB2	Cells_Cultured_fibroblasts	1.10288e-05	0.0077656	4.39595	5.03772e-09	1.14318e-05	5.84592	2.48089	-5.39438	0.0131053	6.87607e-08	0.429191	0.000261436
A2_COPD	ERBB2	Liver	1.10288e-05	0.00640102	-4.39595	5.03772e-09	9.25302e-06	-5.84592	-2.36239	5.39438	0.0181578	6.87607e-08	0.493477	0.000186548
A2_COPD	ERBB2	Skin_Not_Sun_Exposed_Suprapubic	1.10288e-05	0.00880485	-4.39595	5.03772e-09	1.58789e-05	-5.84592	-2.40155	5.39438	0.0163256	6.87607e-08	0.484482	0.000300416
A2_COPD	ERBB2	Stomach	1.10288e-05	0.00470575	-4.39595	5.03772e-09	1.06598e-05	-5.84592	-2.45629	5.39438	0.0140379	6.87607e-08	0.45101	0.000138713
A2_COPD	ERBB2	Testis	1.10288e-05	0.00658113	4.39595	5.03772e-09	2.7914e-05	5.84592	2.42597	-5.39438	0.0152674	6.87607e-08	0.46843	0.000353843
A2_COPD	ERBB2	Vagina	1.10288e-05	0.0064096	-4.39595	5.03772e-09	1.80829e-05	-5.84592	-2.28481	5.39438	0.0223241	6.87607e-08	0.519566	0.000461201
A2_COPD	ERBB2	Whole_Blood	1.10288e-05	0.00561421	-4.39595	5.03772e-09	1.32895e-05	-5.84592	-2.47444	5.39438	0.0133444	6.87607e-08	0.446928	0.000189487
A2_COPD	ERBB2	Adipose_Subcutaneous	1.10288e-05	0.00725872	-4.39595	5.03772e-09	6.75342e-06	-5.84592	-2.43619	5.39438	0.014843	6.87607e-08	0.449453	0.000147962
A2_COPD	TMEM116	Esophagus_Muscularis	1.47075e-05	0.00757438	4.33302	1.01379e-05	0.00718467	4.41421	3.40509	-3.10715	0.000661412	0.00188903	0.116128	0.104948
A2_COPD	ERBB2	Heart_Atrial_Appendage	1.55932e-05	0.00655361	-4.32014	4.60012e-09	9.99952e-06	-5.86103	-2.29316	5.46601	0.0218388	4.60272e-08	0.488119	0.000257842
A2_COPD	GSDMA	smultixcan	1.95714e-05	0.00407499	3.52838	2.13527e-09	2.10487e-06	4.56223	3.17744	-3.39468	0.000518862	1.15478e-05	0.0524627	0.00254634
A2_COPD	TMEM116	Heart_Atrial_Appendage	2.08433e-05	0.00791237	4.25566	5.01627e-06	0.00404169	4.56411	2.84696	-3.44635	0.00441392	0.00056821	0.286567	0.0607386
A2_Pneumonia.meta	LZTFL1	smultixcan	4.14539e-62	9.01166e-58	-3.43252	9.13872e-11	1.58976e-07	-2.69988	-3.5073	-0.43738	1.99721e-63	0.194832	4.36191e-59	0.877512
A2_Pneumonia.meta	DPP9	Skin_Sun_Exposed_Lower_leg	2.90743e-55	3.80496e-51	-15.6585	3.20002e-31	3.23138e-27	-11.6216	-15.8153	-0.609891	2.43915e-56	0.541934	3.2792e-52	0.981795
A2_Pneumonia.meta	DPP9	Cells_Cultured_fibroblasts	1.01195e-54	1.2276e-50	-15.579	3.20002e-31	2.99842e-27	-11.6216	-15.7214	-0.351936	1.07849e-55	0.724886	1.33862e-51	0.981178
A2_Pneumonia.meta	DPP9	smultixcan	1.79579e-54	1.95194e-50	-3.76824	9.07097e-27	1.89356e-22	-4.47655	-3.76588	0.0103303	5.13715e-56	0.947846	5.60977e-52	0.995649
A2_Pneumonia.meta	IFNAR2	Brain_Amygdala	1.61924e-39	1.70101e-35	-13.1538	4.36833e-23	3.22514e-19	-9.89518	-13.256	-0.15942	4.16652e-40	0.873338	4.55817e-36	0.99769
A2_Pneumonia.meta	IFNAR2	Cells_EBV-transformed_lymphocytes	1.61924e-39	1.64823e-35	-13.1538	4.36833e-23	3.15656e-19	-9.89518	-13.256	-0.15942	4.16652e-40	0.873338	4.39734e-36	0.994434
A2_Pneumonia.meta	IFNAR2	Prostate	1.61924e-39	1.93775e-35	-13.1538	4.36833e-23	3.77075e-19	-9.89518	-13.256	-0.15942	4.16652e-40	0.873338	5.16898e-36	0.991368
A2_Pneumonia.meta	IFNAR2	Vagina	1.61924e-39	1.70409e-35	-13.1538	4.36833e-23	3.22165e-19	-9.89518	-13.256	-0.15942	4.16652e-40	0.873338	4.57108e-36	0.99626
A2_Pneumonia.meta	IFNAR2	smultixcan	1.28076e-38	6.96062e-35	-1.97196	4.86468e-23	5.0775e-19	-1.93944	-1.97326	0.0921946	3.23392e-39	0.163491	1.41258e-35	0.858427
A2_Pneumonia.meta	IFNAR2	Cells_Cultured_fibroblasts	1.08394e-37	6.57461e-34	-12.8321	8.24016e-23	3.86051e-19	-9.83148	-12.8937	0.160987	4.88185e-38	0.872103	3.02968e-34	0.991412
A2_Pneumonia.meta	IFNAR2	Minor_Salivary_Gland	1.87006e-36	2.12458e-32	-12.6096	1.74e-21	1.42019e-17	-9.51951	-12.6964	-0.0536703	6.18973e-37	0.957198	7.32246e-33	0.997633
A2_Pneumonia.meta	IFNAR2	Small_Intestine_Terminal_Ileum	2.53649e-36	2.93777e-32	-12.5855	4.36833e-23	3.65804e-19	-9.89518	-12.6721	-0.0583358	8.43795e-37	0.953481	1.01272e-32	0.997854
A2_Pneumonia.meta	IL10RB	smultixcan	6.66334e-36	2.89709e-32	5.47527	1.67243e-21	1.16373e-17	3.9695	5.48267	-0.227689	2.6564e-36	0.919364	9.66929e-33	0.994857
A2_Pneumonia.meta	IFNAR2	Brain_Hypothalamus	2.21698e-35	2.50896e-31	-12.4132	4.36833e-23	3.55189e-19	-9.89518	-12.531	-0.330694	5.04923e-36	0.740875	5.92224e-32	0.987572
A2_Pneumonia.meta	IFNAR2	Muscle_Skeletal	4.94776e-35	5.68993e-31	12.3487	2.7598e-23	2.44132e-19	9.94102	12.4306	0.030148	1.78386e-35	0.975949	2.10977e-31	0.999061
A2_Pneumonia.meta	IL10RB	Muscle_Skeletal	2.68626e-31	1.5446e-27	11.6366	1.1942e-18	5.28196e-15	8.81525	11.7057	-0.0541517	1.19125e-31	0.956814	7.04445e-28	0.999061
A2_Pneumonia.meta	IL10RB	Adipose_Subcutaneous	5.94223e-30	7.48899e-26	11.3694	6.75292e-19	6.50711e-15	8.87889	11.4395	-0.0509372	2.65269e-30	0.959376	3.43471e-26	0.997706
A2_Pneumonia.meta	IL10RB	Brain_Cerebellar_Hemisphere	2.1197e-28	2.43109e-24	11.053	2.80455e-17	2.37293e-13	8.45443	11.1026	-0.179143	1.21907e-28	0.857826	1.44606e-24	0.994165
A2_Pneumonia.meta	IL10RB	Brain_Cortex	2.22476e-26	2.65681e-22	10.6273	4.27001e-16	3.75889e-12	8.13065	10.6746	-0.174699	1.33839e-26	0.861316	1.65184e-22	0.996845
A2_Pneumonia.meta	IL10RB	Brain_Hypothalamus	1.2145e-25	6.87224e-22	10.4678	1.83168e-16	7.44671e-13	8.23262	10.5275	-0.0462188	6.45326e-26	0.963136	3.78451e-22	0.998181
A2_Pneumonia.meta	THBS3	smultixcan	1.21944e-24	2.94549e-21	-3.12046	1.61242e-12	5.60988e-09	-2.5493	-3.10265	2.44986	1.56464e-25	0.0133096	3.79686e-22	0.632695
A2_Pneumonia.meta	IL10RB	Brain_Putamen_basal_ganglia	2.6968e-24	3.07921e-20	10.1701	7.55408e-15	6.33107e-11	7.77484	10.2136	-0.187264	1.72405e-24	0.851454	2.03524e-20	0.995092
A2_Pneumonia.meta	IFNAR2	Esophagus_Mucosa	1.35801e-23	1.69385e-19	-10.0114	3.77039e-13	3.58904e-09	-7.26356	-10.1462	-0.602862	3.44549e-24	0.546601	4.42057e-20	0.98254
A2_Pneumonia.meta	IFNAR2	Skin_Sun_Exposed_Lower_leg	2.24678e-23	1.47018e-19	-9.96149	1.09989e-14	5.55333e-11	-7.72714	-9.98933	-0.109824	1.69726e-23	0.912549	1.1409e-19	0.997939
A2_Pneumonia.meta	IL10RB	Esophagus_Muscularis	5.16832e-23	6.44335e-19	9.87834	5.53828e-19	5.24697e-15	8.90093	9.90837	-0.286483	3.82848e-23	0.774508	4.90696e-19	0.997957
A2_Pneumonia.meta	THBS3	Adrenal_Gland	2.28229e-20	2.5799e-16	-9.24824	1.30274e-12	1.07385e-08	-7.09402	-9.27628	2.13365	1.75501e-20	0.0328717	2.05512e-16	0.834243
A2_Pneumonia.meta	THBS3	Esophagus_Mucosa	2.28229e-20	1.42335e-16	-9.24824	1.30274e-12	6.2004e-09	-7.09402	-9.27628	2.18936	1.75501e-20	0.0285708	1.12584e-16	0.732249
A2_Pneumonia.meta	THBS3	Stomach	2.28229e-20	2.681e-16	-9.24824	1.30274e-12	1.13234e-08	-7.09402	-9.27628	2.18425	1.75501e-20	0.0289439	2.1348e-16	0.811507
A2_Pneumonia.meta	MTX1	Colon_Transverse	1.04488e-19	6.41295e-16	-9.08418	3.26516e-12	1.49707e-08	-6.96581	-9.11179	0.30597	8.10369e-20	0.759627	1.02471e-15	0.986756
A2_Pneumonia.meta	MTX1	Adipose_Subcutaneous	1.04488e-19	6.58431e-16	-9.08418	3.26516e-12	1.57315e-08	-6.96581	-9.11179	1.77362	8.10369e-20	0.0761259	3.49755e-16	0.848415
A2_Pneumonia.meta	MTX1	Esophagus_Gastroesophageal_Junction	1.04488e-19	1.24999e-15	-9.08418	3.26516e-12	2.93472e-08	-6.96581	-9.11179	0.30597	8.10369e-20	0.759627	1.00372e-15	0.998241
A2_Pneumonia.meta	MTX1	Brain_Nucleus_accumbens_basal_ganglia	1.04488e-19	1.21676e-15	-9.08418	3.26516e-12	1.39732e-08	-6.96581	-9.11179	0.30597	8.10369e-20	0.759627	9.79087e-16	0.987419
A2_Pneumonia.meta	MTX1	Heart_Atrial_Appendage	1.04488e-19	6.20711e-16	-9.08418	3.26516e-12	1.45675e-08	-6.96581	-9.11179	1.73178	8.10369e-20	0.0833132	4.95378e-16	0.834366
A2_Pneumonia.meta	IL10RB	Skin_Sun_Exposed_Lower_leg	1.05762e-18	4.61369e-15	8.82885	4.51128e-13	1.5185e-09	7.23926	8.78417	-0.82354	1.57522e-18	0.410201	7.05908e-15	0.961389
A2_Pneumonia.meta	MTX1	smultixcan	4.5393e-18	7.59076e-15	-7.63563	1.93301e-11	3.66833e-08	-6.60653	-7.63769	2.2601	3.96145e-18	0.0361492	6.17987e-15	0.739975
A2_Pneumonia.meta	IFNAR2	Spleen	1.98245e-17	2.34166e-13	-8.49482	1.10509e-09	4.83532e-06	-6.09344	-8.62799	-0.647015	6.24398e-18	0.517622	7.61578e-14	0.99165
A2_Pneumonia.meta	IL10RB	Artery_Aorta	3.77386e-17	4.63166e-13	8.41972	9.97741e-13	9.30194e-09	7.13082	8.38886	-0.796376	4.9088e-17	0.425813	6.18656e-13	0.969188
A2_Pneumonia.meta	LZTFL1	Brain_Putamen_basal_ganglia	6.46101e-16	2.45906e-12	-8.0803	2.93161e-08	8.18994e-05	-5.54547	-8.24486	-0.995997	1.65355e-16	0.319252	9.7601e-13	0.94366
A2_Pneumonia.meta	LZTFL1	Spleen	6.75949e-16	3.99215e-12	-8.07479	3.62186e-08	0.00010565	-5.50836	-8.24765	-1.05594	1.61543e-16	0.290998	9.8517e-13	0.941853
A2_Pneumonia.meta	IL10RB	Cells_Cultured_fibroblasts	6.82307e-16	2.75902e-12	-8.07364	1.7193e-06	0.00268498	4.7839	-8.1047	0.142593	5.28742e-16	0.886612	2.18758e-12	0.992765
A2_Pneumonia.meta	LZTFL1	Prostate	9.97845e-16	3.98041e-12	-8.02712	4.84117e-08	8.35779e-05	-5.45705	-8.20371	-1.0839	2.33083e-16	0.27841	9.63875e-13	0.949155
A2_Pneumonia.meta	LZTFL1	Pancreas	1.01186e-15	1.16414e-11	-8.02541	4.68865e-08	8.04667e-05	-5.46273	-8.20023	-1.07121	2.39924e-16	0.284073	2.84334e-12	0.933242
A2_Pneumonia.meta	LZTFL1	Brain_Substantia_nigra	1.04282e-15	5.34707e-12	-8.02171	4.96568e-08	0.000179037	-5.45254	-8.19839	-1.08468	2.43634e-16	0.278063	8.68798e-13	0.939728
A2_Pneumonia.meta	LZTFL1	Artery_Tibial	1.14419e-15	7.13176e-12	-8.01031	5.30454e-08	0.000126739	-5.44079	-8.18774	-1.09041	2.66168e-16	0.275532	1.70441e-12	0.925168
A2_Pneumonia.meta	LZTFL1	Vagina	1.25174e-15	6.58663e-12	-7.99926	5.17706e-08	0.000127269	-5.44512	-8.17346	-1.06737	2.99676e-16	0.285804	1.64387e-12	0.942861
A2_Pneumonia.meta	LZTFL1	Brain_Caudate_basal_ganglia	1.28938e-15	1.51618e-11	-7.99561	2.28416e-08	4.89781e-05	-5.58897	-8.1328	-0.800731	4.19476e-16	0.423287	5.11802e-12	0.966856
A2_Pneumonia.meta	LZTFL1	Colon_Sigmoid	1.29858e-15	7.86291e-12	-7.99473	5.98556e-08	0.000107261	-5.41923	-8.17459	-1.10825	2.9688e-16	0.267754	3.71248e-12	0.943799
A2_Pneumonia.meta	LZTFL1	Ovary	1.3243e-15	7.52135e-12	-7.99231	6.05349e-08	9.90109e-05	-5.41721	-8.17221	-1.1086	3.02785e-16	0.267601	1.78098e-12	0.936562
A2_Pneumonia.meta	LZTFL1	Brain_Nucleus_accumbens_basal_ganglia	1.379e-15	5.35282e-12	-7.98732	6.28398e-08	0.000134461	-5.41053	-8.16794	-1.11392	3.1369e-16	0.265312	1.26333e-12	0.941206
A2_Pneumonia.meta	LZTFL1	Adipose_Subcutaneous	1.379e-15	4.34489e-12	-7.98732	6.28398e-08	0.000121105	-5.41053	-8.16794	0.0522844	3.1369e-16	0.958302	9.73074e-13	0.997609
A2_Pneumonia.meta	LZTFL1	Skin_Sun_Exposed_Lower_leg	1.42378e-15	4.65826e-12	-7.98338	2.84204e-08	4.09984e-05	-5.5509	-8.12782	-0.853213	4.37083e-16	0.393541	1.46904e-12	0.958254
A2_Pneumonia.meta	LZTFL1	Small_Intestine_Terminal_Ileum	1.49316e-15	4.32344e-12	-7.97751	6.69502e-08	0.000107621	-5.39917	-8.1591	-1.12112	3.37541e-16	0.262237	1.35039e-12	0.927559
A2_Pneumonia.meta	LZTFL1	Artery_Coronary	1.71281e-15	9.88462e-12	-7.96055	7.49526e-08	0.000314089	-5.37888	-8.14397	-1.13477	3.8252e-16	0.256473	2.28613e-12	0.938631
A2_Pneumonia.meta	IFNAR2	Brain_Frontal_Cortex_BA9	1.74821e-15	2.04803e-11	-7.95802	2.87427e-12	2.45376e-08	-6.98374	-7.78948	1.80074	6.72855e-15	0.0717446	4.08187e-11	0.796511
A2_Pneumonia.meta	LZTFL1	Artery_Aorta	1.91509e-15	1.17519e-11	-7.94672	8.28087e-08	0.000386013	-5.3609	-8.13201	-1.1485	4.22233e-16	0.250761	2.6607e-12	0.924102
A2_Pneumonia.meta	LZTFL1	Adrenal_Gland	2.23144e-15	1.26121e-11	-7.92775	9.14254e-08	0.000188405	-5.34299	-8.11389	-1.15506	4.90256e-16	0.248067	2.87045e-12	0.957158
A2_Pneumonia.meta	LZTFL1	Brain_Cerebellum	2.88607e-15	1.69571e-11	-7.89574	3.29419e-08	0.000144219	-5.52504	-8.02974	-0.78005	9.76814e-16	0.435362	5.92145e-12	0.955073
A2_Pneumonia.meta	LZTFL1	Minor_Salivary_Gland	3.75943e-15	2.13554e-11	-7.8627	1.38729e-07	0.000188717	-5.26692	-8.05544	-1.20418	7.91964e-16	0.228518	4.68447e-12	0.941047
A2_Pneumonia.meta	LZTFL1	Kidney_Cortex	6.56522e-15	1.94921e-11	-7.79258	1.87088e-07	0.000193293	-5.21173	-7.98568	-1.20841	1.39752e-15	0.22689	4.33325e-12	0.933276
A2_Pneumonia.meta	LZTFL1	Brain_Frontal_Cortex_BA9	1.25905e-14	7.37486e-11	-7.70991	6.11709e-08	8.7036e-05	-5.41534	-7.83563	-0.7247	4.66507e-15	0.468636	4.08187e-11	0.969527
A2_Pneumonia.meta	TNFAIP8L1	Pancreas	2.359e-14	1.35701e-10	7.62937	7.55908e-11	6.48644e-07	6.50912	7.52157	-1.28734	5.41226e-14	0.197977	3.20704e-10	0.904862
A2_Pneumonia.meta	CCHCR1	Kidney_Cortex	1.12887e-13	2.5137e-10	7.42487	7.45801e-08	9.24644e-05	5.37977	7.51881	0.316262	5.52751e-14	0.751804	1.02834e-10	0.984911
A2_Pneumonia.meta	CCHCR1	Adrenal_Gland	1.24814e-13	4.70301e-10	7.41157	4.54849e-08	0.000124977	5.46811	7.48444	0.151428	7.18543e-14	0.879638	2.80471e-10	0.996538
A2_Pneumonia.meta	TNFAIP8L1	smultixcan	2.42603e-13	2.63697e-10	-0.98417	2.10514e-10	2.92965e-07	-0.901762	-0.926986	0.472001	4.92645e-13	0.410341	4.67798e-10	0.939983
A2_Pneumonia.meta	LZTFL1	Brain_Hippocampus	5.41015e-13	3.01914e-09	-7.21458	3.14644e-06	0.00284864	-4.66102	-7.43476	-1.4173	1.04755e-13	0.156396	4.04737e-10	0.868419
A2_Pneumonia.meta	FYCO1	Cells_Cultured_fibroblasts	1.06953e-12	2.5949e-09	-7.12125	4.96299e-08	9.30063e-05	-5.45263	-7.14968	-0.281078	8.69788e-13	0.77865	2.69895e-09	0.984293
A2_Pneumonia.meta	FUT2	Cells_Cultured_fibroblasts	1.33257e-12	2.69423e-09	7.09089	4.42849e-11	1.38317e-07	6.58898	6.85832	-2.20588	6.9674e-12	0.0273922	1.44132e-08	0.773051
A2_Pneumonia.meta	FUT2	Minor_Salivary_Gland	1.33257e-12	5.04644e-09	7.09089	4.42849e-11	1.80727e-07	6.58898	6.85832	-2.00612	6.9674e-12	0.0448429	2.06061e-08	0.775015
A2_Pneumonia.meta	FUT2	Vagina	1.33257e-12	3.87014e-09	7.09089	4.42849e-11	1.63301e-07	6.58898	6.85832	-2.20588	6.9674e-12	0.0273922	1.52879e-08	0.759013
A2_Pneumonia.meta	FUT2	Brain_Nucleus_accumbens_basal_ganglia	1.38354e-12	2.68521e-09	-7.08569	1.72186e-10	4.91247e-07	-6.3843	-6.93067	1.66545	4.18847e-12	0.0958228	9.24833e-09	0.864018
A2_Pneumonia.meta	IL10RB	Breast_Mammary_Tissue	2.07663e-12	8.53495e-09	7.02924	1.34553e-07	0.000411509	5.27253	7.07859	0.0175216	1.45633e-12	0.986021	6.17143e-09	0.999215
A2_Pneumonia.meta	CCHCR1	smultixcan	4.1248e-12	3.89865e-09	3.51267	6.42742e-06	0.00285473	3.12269	3.53541	-0.0671813	2.29172e-12	0.679053	2.08547e-09	0.982567
A2_Pneumonia.meta	FUT2	Brain_Hypothalamus	6.0965e-12	2.2998e-08	-6.87738	3.1265e-10	6.35539e-07	-6.29237	-6.6745	1.97015	2.48083e-11	0.0488213	5.81953e-08	0.788765
A2_Pneumonia.meta	FUT2	Brain_Hippocampus	6.24435e-12	2.32311e-08	-6.87396	3.1265e-10	8.49157e-07	-6.29237	-6.67103	1.97015	2.54007e-11	0.0488213	5.88839e-08	0.792592
A2_Pneumonia.meta	FUT2	Brain_Caudate_basal_ganglia	6.4054e-12	2.51071e-08	-6.87033	3.58307e-10	1.5366e-06	-6.27119	-6.67139	1.58597	2.53394e-11	0.112746	1.03055e-07	0.867077
A2_Pneumonia.meta	FUT2	Pituitary	7.51578e-12	3.06519e-08	6.84749	2.57397e-09	5.80495e-06	5.95669	6.6508	-1.90661	2.91508e-11	0.0565714	7.37747e-08	0.755639
A2_Pneumonia.meta	PLEKHM1	Muscle_Skeletal	9.51927e-12	2.18943e-08	-6.81359	2.83628e-09	6.27244e-06	-5.9408	-6.68098	1.3983	2.37355e-11	0.162022	5.61441e-08	0.89838
A2_Pneumonia.meta	ARHGAP27	Kidney_Cortex	1.06622e-11	1.5828e-08	-6.79727	2.07724e-09	3.2192e-06	-5.99165	-6.65866	1.44613	2.76331e-11	0.148141	3.21304e-08	0.903945
A2_Pneumonia.meta	ARHGAP27	Brain_Frontal_Cortex_BA9	1.06622e-11	3.12268e-08	-6.79727	2.07724e-09	3.54667e-06	-5.99165	-6.65866	1.44613	2.76331e-11	0.148141	6.70545e-08	0.878994
A2_Pneumonia.meta	ARHGAP27	Minor_Salivary_Gland	1.06622e-11	2.42266e-08	6.79727	2.07724e-09	3.39088e-06	5.99165	6.65866	-1.44613	2.76331e-11	0.148141	6.53799e-08	0.904584
A2_Pneumonia.meta	ARHGAP27	Ovary	1.06622e-11	3.02779e-08	-6.79727	2.07724e-09	4.24691e-06	-5.99165	-6.65866	1.44613	2.76331e-11	0.148141	8.12689e-08	0.909009
A2_Pneumonia.meta	ARHGAP27	Prostate	1.06622e-11	2.12657e-08	6.79727	2.07724e-09	4.48268e-06	5.99165	6.65866	-1.44613	2.76331e-11	0.148141	6.85632e-08	0.90645
A2_Pneumonia.meta	FUT2	Brain_Anterior_cingulate_cortex_BA24	1.28232e-11	7.16113e-08	-6.77062	5.71424e-12	4.57025e-08	-6.8866	-6.46112	3.02817	1.03932e-10	0.00246041	3.0161e-07	0.444886
A2_Pneumonia.meta	FUT2	Spleen	1.28232e-11	3.7867e-08	6.77062	5.71424e-12	5.00053e-08	6.8866	6.46112	-3.02817	1.03932e-10	0.00246041	1.81094e-07	0.450891
A2_Pneumonia.meta	MAMSTR	Adrenal_Gland	1.28232e-11	2.89907e-08	-6.77062	5.71424e-12	2.35512e-08	-6.8866	-6.46112	3.02817	1.03932e-10	0.00246041	1.35227e-07	0.463469
A2_Pneumonia.meta	FUT2	Liver	1.28232e-11	3.36161e-08	6.77062	5.71424e-12	2.15798e-08	6.8866	6.46112	-3.02817	1.03932e-10	0.00246041	2.26176e-07	0.478229
A2_Pneumonia.meta	ARHGAP27	Skin_Sun_Exposed_Lower_leg	1.32159e-11	2.88261e-08	-6.76625	4.22726e-09	8.53738e-06	-5.87505	-6.64697	1.28775	2.99184e-11	0.197831	6.70372e-08	0.900437
A2_Pneumonia.meta	ARHGAP27	Brain_Spinal_cord_cervical_c-1	1.37697e-11	3.68168e-08	-6.76031	3.22605e-09	2.42212e-05	-5.91966	-6.62086	1.44613	3.57124e-11	0.148141	7.92958e-08	0.889349
A2_Pneumonia.meta	ARHGAP27	Brain_Substantia_nigra	1.37697e-11	4.70695e-08	-6.76031	3.22605e-09	2.3263e-05	-5.91966	-6.62086	1.44613	3.57124e-11	0.148141	9.55128e-08	0.903975
A2_Pneumonia.meta	ARHGAP27	Lung	1.37697e-11	4.40631e-08	-6.76031	3.22605e-09	6.27531e-06	-5.91966	-6.62086	1.44613	3.57124e-11	0.148141	1.17699e-07	0.874474
A2_Pneumonia.meta	ARHGAP27	Pancreas	1.37697e-11	2.64034e-08	-6.76031	3.22605e-09	6.92068e-06	-5.91966	-6.62086	1.44613	3.57124e-11	0.148141	6.04611e-08	0.89405
A2_Pneumonia.meta	ARHGAP27	Skin_Not_Sun_Exposed_Suprapubic	1.37697e-11	5.88471e-08	-6.76031	3.22605e-09	6.26499e-06	-5.91966	-5.49081	1.44613	4.00103e-08	0.148141	6.59019e-05	0.855758
A2_Pneumonia.meta	ARHGAP27	Cells_EBV-transformed_lymphocytes	1.37697e-11	4.67206e-08	6.76031	3.22605e-09	7.77048e-06	5.91966	6.62086	-1.44613	3.57124e-11	0.148141	9.42272e-08	0.890314
A2_Pneumonia.meta	RASIP1	Minor_Salivary_Gland	1.47157e-11	2.78642e-08	-6.75068	1.92107e-10	5.2266e-07	-6.36752	-6.50206	2.31818	7.92273e-11	0.0204394	1.33894e-07	0.729245
A2_Pneumonia.meta	RASIP1	Ovary	1.47157e-11	3.34312e-08	-6.75068	1.92107e-10	5.23685e-07	-6.36752	-6.50206	2.31818	7.92273e-11	0.0204394	1.55338e-07	0.78911
A2_Pneumonia.meta	FUT2	Lung	1.9681e-11	5.03835e-08	6.70837	5.71424e-12	2.77883e-08	6.8866	6.47398	-2.37608	9.54545e-11	0.0174977	2.51675e-07	0.745432
A2_Pneumonia.meta	MAMSTR	Brain_Hypothalamus	2.12715e-11	6.01825e-08	-6.69702	2.34292e-10	6.35009e-07	-6.33699	-6.44489	2.34333	1.15687e-10	0.0191122	1.93842e-07	0.739501
A2_Pneumonia.meta	FYCO1	Nerve_Tibial	2.29445e-11	7.63766e-08	-6.68594	1.79957e-07	0.000307846	-5.21893	-6.6944	-0.15653	2.16555e-11	0.875615	7.37585e-08	0.994296
A2_Pneumonia.meta	FUT2	Brain_Frontal_Cortex_BA9	2.35821e-11	5.52527e-08	-6.68193	3.58307e-10	7.64718e-07	-6.27119	-6.47811	1.97156	9.28761e-11	0.0486601	1.66764e-07	0.767771
A2_Pneumonia.meta	IL10RB	Adrenal_Gland	3.0635e-11	5.77164e-08	6.64349	3.85438e-07	0.000473113	5.07601	6.66723	-0.17957	2.60676e-11	0.85749	4.36073e-08	0.996538
A2_Pneumonia.meta	RASIP1	Colon_Sigmoid	3.53489e-11	7.13458e-08	-6.62237	1.82645e-10	5.455e-07	-6.37527	-6.35528	2.47761	2.08044e-10	0.0132265	3.30585e-07	0.757136
A2_Pneumonia.meta	RASIP1	Esophagus_Mucosa	3.71167e-11	1.15739e-07	-6.61515	2.92356e-10	6.95733e-07	-6.30278	-6.36369	2.36043	1.96963e-10	0.0182536	4.56132e-07	0.729697
A2_Pneumonia.meta	FYCO1	Spleen	4.56123e-11	1.07754e-07	6.5846	6.04604e-06	0.00587876	4.52477	6.71643	0.696589	1.86234e-11	0.48606	4.54635e-08	0.986834
A2_Pneumonia.meta	TCF19	smultixcan	4.64457e-11	3.8834e-08	4.09388	4.9804e-06	0.00226013	3.46042	4.01116	-0.89267	1.77751e-11	0.296659	1.43781e-08	0.913229
A2_Pneumonia.meta	PLEKHM1	smultixcan	7.79466e-11	5.64827e-08	-3.08696	2.15024e-08	1.60308e-05	-2.56156	-2.03773	0.394785	8.50292e-11	0.364284	5.80325e-08	0.930471
A2_Pneumonia.meta	MAMSTR	Brain_Hippocampus	9.7913e-11	1.82134e-07	-6.47014	8.08652e-10	1.64722e-06	-6.14322	-6.23337	2.24114	4.56502e-10	0.025017	7.55902e-07	0.78451
A2_Pneumonia.meta	RASIP1	Skin_Not_Sun_Exposed_Suprapubic	1.00914e-10	2.58763e-07	-6.46558	2.2471e-09	5.45483e-06	-5.97886	-6.25694	1.99354	3.92593e-10	0.046202	1.03464e-06	0.751728
A2_Pneumonia.meta	MAMSTR	Brain_Anterior_cingulate_cortex_BA24	1.50095e-10	3.35282e-07	-6.40528	3.34135e-10	6.68103e-07	-6.28205	-6.11868	2.61194	9.43548e-10	0.009003	1.56467e-06	0.725969
A2_Pneumonia.meta	RASIP1	Skin_Sun_Exposed_Lower_leg	1.7995e-10	2.94375e-07	-6.37754	5.70127e-09	9.59524e-06	-5.82529	-6.18493	1.84735	6.21301e-10	0.064697	9.34127e-07	0.806017
A2_Pneumonia.meta	IL10RB	Artery_Coronary	1.84639e-10	5.05125e-07	6.3736	4.62181e-06	0.00774707	4.58126	6.45738	0.307233	1.0653e-10	0.758666	2.54672e-07	0.98099
A2_Pneumonia.meta	MAMSTR	Brain_Cerebellum	1.98768e-10	5.83932e-07	6.36229	1.58887e-10	1.39121e-06	6.39659	6.04358	-2.85075	1.50735e-09	0.00436168	3.04585e-06	0.518655
A2_Pneumonia.meta	FBRSL1	smultixcan	2.1441e-10	1.45658e-07	0.319032	1.10786e-05	0.00471969	-0.113359	0.308065	-0.0191824	5.6686e-11	0.0246279	4.26904e-08	0.69353
A2_Pneumonia.meta	DPP9	Esophagus_Muscularis	2.84186e-10	5.9049e-07	-6.30717	1.2457e-06	0.00236035	-4.84823	-6.33253	0.102091	2.41181e-10	0.918684	6.18242e-07	0.997957
A2_Pneumonia.meta	DPP9	Nerve_Tibial	3.6865e-10	4.90858e-07	-6.26675	1.42266e-06	0.00182528	-4.8218	-6.29087	0.111111	3.1569e-10	0.911528	4.98897e-07	0.994296
A2_Pneumonia.meta	DPP9	Heart_Atrial_Appendage	3.6865e-10	5.47492e-07	-6.26675	1.42266e-06	0.00211574	-4.8218	-6.29087	0.111111	3.1569e-10	0.911528	4.82454e-07	0.995757
A2_Pneumonia.meta	ARHGAP27	Artery_Aorta	3.75326e-10	1.15159e-06	-6.26396	1.30922e-07	0.00040686	-5.27755	-6.18204	0.967309	6.32778e-10	0.33339	1.59498e-06	0.944501
A2_Pneumonia.meta	FUT2	smultixcan	4.41308e-10	2.82164e-07	0.610963	6.00963e-10	6.9695e-07	0.181715	0.56901	-0.361582	1.69789e-09	0.0240996	9.27048e-07	0.69058
A2_Pneumonia.meta	DPP9	Spleen	4.86106e-10	7.17735e-07	-6.22353	1.75405e-06	0.00237328	-4.77987	-6.24739	0.111111	4.17357e-10	0.911528	6.36313e-07	0.998619
A2_Pneumonia.meta	DPP9	Brain_Cerebellum	4.86106e-10	9.52038e-07	-6.22353	1.75405e-06	0.00383961	-4.77987	-6.24739	0.111111	4.17357e-10	0.911528	1.01201e-06	0.992415
A2_Pneumonia.meta	DPP9	Colon_Transverse	4.86106e-10	6.62994e-07	-6.22353	1.75405e-06	0.00299025	-4.77987	-6.24739	0.111111	4.17357e-10	0.911528	6.59685e-07	0.995652
A2_Pneumonia.meta	DPP9	Artery_Aorta	4.86106e-10	1.1932e-06	-6.22353	1.75405e-06	0.00252841	-4.77987	-6.24739	0.111111	4.17357e-10	0.911528	1.59498e-06	0.997633
A2_Pneumonia.meta	IZUMO1	Brain_Caudate_basal_ganglia	4.92839e-10	1.15906e-06	-6.22137	1.97318e-09	5.64131e-06	-6	-5.96929	2.32836	2.38284e-09	0.0198931	4.84551e-06	0.726006
A2_Pneumonia.meta	DPP9	Pancreas	5.91455e-10	6.80469e-07	-6.19269	1.75405e-06	0.00215021	-4.77987	-6.2168	0.106998	5.07408e-10	0.91479	5.46663e-07	0.996259
A2_Pneumonia.meta	ARHGAP27	Brain_Cortex	8.04098e-10	1.60042e-06	-6.14412	1.05026e-07	0.000231136	-5.31781	-6.03864	1.15364	1.55422e-09	0.248648	3.19703e-06	0.953704
A2_Pneumonia.meta	TCF19	Pituitary	8.69418e-10	1.06373e-06	6.13171	5.29628e-07	0.000955555	5.01526	6.05101	-0.975325	1.43943e-09	0.329399	1.82145e-06	0.946598
A2_Pneumonia.meta	ARHGAP27	smultixcan	9.7981e-10	5.91669e-07	-0.232663	4.20591e-08	2.92661e-05	-0.419987	-0.170377	0.117803	2.42978e-09	0.481286	1.26348e-06	0.95434
A2_Pneumonia.meta	ARHGAP27	Esophagus_Gastroesophageal_Junction	1.09093e-09	2.17514e-06	6.0955	1.50937e-07	0.000678309	5.25141	5.99577	-1.10645	2.02526e-09	0.26853	6.27121e-06	0.933841
A2_Pneumonia.meta	TCF19	Brain_Putamen_basal_ganglia	1.42366e-09	2.26706e-06	6.05278	3.37484e-07	0.000707112	5.10121	5.96618	-1.01658	2.42875e-09	0.309355	3.22959e-06	0.941037
A2_Pneumonia.meta	RASIP1	smultixcan	1.47798e-09	8.23842e-07	-4.93287	1.6397e-09	1.62994e-06	-4.26853	-4.78932	1.16491	1.11057e-08	0.0257464	4.75585e-06	0.69693
A2_Pneumonia.meta	TCF19	Uterus	1.88658e-09	3.38924e-06	6.00728	4.10329e-07	0.00078065	5.0641	5.92031	-1.02	3.21336e-09	0.307728	6.0288e-06	0.955282
A2_Pneumonia.meta	MAMSTR	smultixcan	2.10398e-09	1.11557e-06	-1.92105	1.45881e-09	1.59945e-06	-0.803851	-1.834	0.822449	6.35799e-09	0.0424177	2.83385e-06	0.765092
A2_Pneumonia.meta	ARHGAP27	Adipose_Visceral_Omentum	2.39858e-09	5.94175e-06	5.96822	2.83517e-07	0.0026299	5.13409	5.87211	-1.07135	4.30274e-09	0.284012	1.09857e-05	0.926768
A2_Pneumonia.meta	DPP9	Whole_Blood	2.55289e-09	3.05269e-06	-5.95803	2.78334e-06	0.00341792	-4.68619	-5.96229	0.240012	2.48721e-09	0.810321	3.44634e-06	0.989813
A2_Pneumonia.meta	ARHGAP27	Adipose_Subcutaneous	2.85108e-09	4.49153e-06	5.93995	3.22779e-07	0.000444329	5.10964	5.84433	-1.06607	5.08619e-09	0.286393	8.05567e-06	0.934545
A2_Pneumonia.meta	DPP9	Liver	3.22246e-09	3.75452e-06	-5.91984	2.78334e-06	0.00350377	-4.68619	-5.92435	0.260106	3.13528e-09	0.794782	3.85983e-06	0.994724
A2_Pneumonia.meta	TCF19	Brain_Frontal_Cortex_BA9	3.23828e-09	4.21516e-06	5.91904	7.02029e-07	0.000856175	4.9608	5.84048	-0.946278	5.2052e-09	0.344007	7.01719e-06	0.952722
A2_Pneumonia.meta	ARHGAP27	Adrenal_Gland	4.46294e-09	5.0449e-06	5.86605	4.59166e-07	0.000473113	5.04263	5.77231	-1.04743	7.81911e-09	0.294901	9.15618e-06	0.957158
A2_Pneumonia.meta	IZUMO1	Ovary	5.3391e-09	6.73854e-06	-5.83624	1.58375e-07	0.000215865	-5.24255	-5.68335	1.51417	1.3208e-08	0.129983	1.55379e-05	0.890666
A2_Pneumonia.meta	TCF19	Brain_Spinal_cord_cervical_c-1	5.45882e-09	8.34029e-06	5.83255	8.89958e-07	0.0033409	4.91453	5.74998	-0.97	8.92555e-09	0.332046	1.23864e-05	0.949938
A2_Pneumonia.meta	TCF19	Brain_Hippocampus	5.45882e-09	8.7037e-06	5.83255	8.89958e-07	0.00145028	4.91453	5.74998	-0.97	8.92555e-09	0.332046	1.2932e-05	0.955907
A2_Pneumonia.meta	TCF19	Brain_Substantia_nigra	5.45882e-09	1.3995e-05	5.83255	8.89958e-07	0.00213916	4.91453	5.74998	-0.97	8.92555e-09	0.332046	1.90971e-05	0.956557
A2_Pneumonia.meta	TCF19	Esophagus_Gastroesophageal_Junction	5.45882e-09	9.32912e-06	5.83255	8.89958e-07	0.00159979	4.91453	5.74998	-0.97	8.92555e-09	0.332046	2.14492e-05	0.955072
A2_Pneumonia.meta	TCF19	Brain_Nucleus_accumbens_basal_ganglia	5.45882e-09	6.35679e-06	5.83255	8.89958e-07	0.00152343	4.91453	5.74998	-0.97	8.92555e-09	0.332046	9.8035e-06	0.953283
A2_Pneumonia.meta	IZUMO1	Esophagus_Gastroesophageal_Junction	7.49979e-09	1.1215e-05	-5.77933	2.46267e-07	0.000737817	-5.16052	-5.63457	1.44665	1.75495e-08	0.147994	3.10525e-05	0.892203
A2_Pneumonia.meta	TNFAIP8L1	Skin_Sun_Exposed_Lower_leg	7.53545e-09	8.21803e-06	-5.77853	2.05162e-07	0.000188339	-5.1946	-5.63541	1.45193	1.74643e-08	0.14652	1.95658e-05	0.872603
A2_Pneumonia.meta	MTX1	Ovary	7.80489e-09	8.86557e-06	-5.77262	1.50835e-06	0.00154191	-4.81013	-5.70953	2.0804	1.1329e-08	0.0374886	1.48082e-05	0.793782
A2_Pneumonia.meta	TCF19	Brain_Cerebellum	7.85619e-09	1.15398e-05	5.77152	1.05668e-06	0.00308411	4.88078	5.68584	-0.990884	1.30169e-08	0.321742	1.97271e-05	0.925562
A2_Pneumonia.meta	TCF19	Brain_Amygdala	1.02472e-08	1.79412e-05	5.72659	1.45673e-06	0.00331069	4.81708	5.65784	-0.868536	1.53286e-08	0.385101	2.39564e-05	0.964509
A2_Pneumonia.meta	ARHGAP27	Artery_Coronary	1.57901e-08	2.27811e-05	-5.65275	1.54273e-06	0.00430987	-4.80562	-5.56695	0.971236	2.5924e-08	0.331431	3.87337e-05	0.950032
A2_Pneumonia.meta	TCF19	Brain_Anterior_cingulate_cortex_BA24	1.96787e-08	2.14693e-05	5.6148	2.32355e-06	0.00232297	4.72303	5.54741	-0.851546	2.89936e-08	0.394466	3.05961e-05	0.980033
A2_Pneumonia.meta	TCF19	Brain_Hypothalamus	2.1267e-08	3.11095e-05	5.60137	2.40738e-06	0.0024468	4.71582	5.53325	-0.856434	3.14347e-08	0.391757	4.09663e-05	0.975738
A2_Pneumonia.meta	TCF19	Esophagus_Muscularis	2.3345e-08	3.2338e-05	5.58519	3.3268e-06	0.00525301	4.64954	5.52859	-0.764835	3.22821e-08	0.44437	3.76145e-05	0.982987
A2_Pneumonia.meta	TCF19	Brain_Caudate_basal_ganglia	3.02384e-08	4.70172e-05	5.54005	2.17074e-06	0.00310307	4.73684	5.45707	-0.97	4.84046e-08	0.332046	7.04889e-05	0.948213
A2_Pneumonia.meta	TCF19	Brain_Cerebellar_Hemisphere	3.02384e-08	4.95434e-05	5.54005	2.17074e-06	0.00367333	4.73684	5.45707	-0.97	4.84046e-08	0.332046	8.2025e-05	0.974248
A2_Pneumonia.meta	TCF19	Breast_Mammary_Tissue	3.02384e-08	3.38945e-05	5.54005	2.17074e-06	0.00284522	4.73684	5.45707	-0.97	4.84046e-08	0.332046	4.39548e-05	0.952141
A2_Pneumonia.meta	TCF19	Heart_Atrial_Appendage	3.02384e-08	2.99385e-05	5.54005	2.17074e-06	0.00231286	4.73684	5.45707	-0.97	4.84046e-08	0.332046	4.55226e-05	0.940547
A2_Pneumonia.meta	TCF19	Pancreas	3.02384e-08	2.48495e-05	5.54005	2.17074e-06	0.00232839	4.73684	5.45707	-0.97	4.84046e-08	0.332046	4.09745e-05	0.944594
A2_Pneumonia.meta	TCF19	Small_Intestine_Terminal_Ileum	3.02384e-08	2.9767e-05	5.54005	2.17074e-06	0.00152816	4.73684	5.45707	-0.97	4.84046e-08	0.332046	4.46886e-05	0.94457
A2_Pneumonia.meta	IL10RB	Nerve_Tibial	3.11606e-08	3.04221e-05	5.53479	8.69696e-06	0.00892656	4.44727	5.50709	-0.496658	3.64808e-08	0.61943	3.31343e-05	0.988654
A2_Pneumonia.meta	RASIP1	Brain_Frontal_Cortex_BA9	3.34114e-08	3.26179e-05	-5.52255	1.89841e-06	0.00202584	-4.76395	-5.41422	1.13433	6.15578e-08	0.256657	6.22401e-05	0.928068
A2_Pneumonia.meta	RASIP1	Brain_Hypothalamus	3.34114e-08	4.2013e-05	-5.52255	1.89841e-06	0.00220514	-4.76395	-5.41422	1.13433	6.15578e-08	0.256657	7.22012e-05	0.946563
A2_Pneumonia.meta	RASIP1	Muscle_Skeletal	3.34114e-08	4.26924e-05	-5.52255	1.89841e-06	0.00209917	-4.76395	-5.41422	1.13433	6.15578e-08	0.256657	8.08938e-05	0.928674
A2_Pneumonia.meta	RASIP1	Prostate	3.34114e-08	3.63486e-05	-5.52255	1.89841e-06	0.00163871	-4.76395	-5.41422	1.13433	6.15578e-08	0.256657	6.09743e-05	0.946275
A2_Pneumonia.meta	RASIP1	Small_Intestine_Terminal_Ileum	3.34114e-08	2.9767e-05	-5.52255	1.89841e-06	0.00152816	-4.76395	-5.41422	1.13433	6.15578e-08	0.256657	5.27726e-05	0.927559
A2_Pneumonia.meta	RASIP1	Thyroid	3.34114e-08	4.01028e-05	-5.52255	1.89841e-06	0.00487274	-4.76395	-5.41422	1.13433	6.15578e-08	0.256657	7.5828e-05	0.918004
A2_Pneumonia.meta	TCF19	Adrenal_Gland	3.43401e-08	3.02823e-05	5.51773	5.23211e-06	0.00308059	4.55526	5.47001	-0.691074	4.50011e-08	0.489519	4.05356e-05	0.97933
A2_Pneumonia.meta	RASIP1	Brain_Anterior_cingulate_cortex_BA24	3.48257e-08	3.2414e-05	-5.51526	1.89841e-06	0.00216907	-4.76395	-5.40907	1.1194	6.33544e-08	0.262968	6.12848e-05	0.938113
A2_Pneumonia.meta	RASIP1	Brain_Nucleus_accumbens_basal_ganglia	3.48257e-08	2.89675e-05	-5.51526	1.89841e-06	0.00270808	-4.76395	-5.40907	1.1194	6.33544e-08	0.262968	5.88806e-05	0.939617
A2_Pneumonia.meta	RASIP1	Vagina	3.48257e-08	3.66505e-05	-5.51526	1.89841e-06	0.00233346	-4.76395	-5.40907	1.1194	6.33544e-08	0.262968	6.95061e-05	0.937294
A2_Pneumonia.meta	RASIP1	Whole_Blood	3.48257e-08	3.12328e-05	-5.51526	1.89841e-06	0.00308416	-4.76395	-5.40907	1.1194	6.33544e-08	0.262968	5.85236e-05	0.895911
A2_Pneumonia.meta	RASIP1	Adrenal_Gland	3.48257e-08	3.02823e-05	-5.51526	1.89841e-06	0.00156486	-4.76395	-5.40907	1.1194	6.33544e-08	0.262968	5.29914e-05	0.957158
A2_Pneumonia.meta	RASIP1	Lung	3.48257e-08	6.36812e-05	-5.51526	1.89841e-06	0.00230799	-4.76395	-5.40907	1.1194	6.33544e-08	0.262968	9.28001e-05	0.918531
A2_Pneumonia.meta	RASIP1	Pituitary	3.48257e-08	3.27763e-05	-5.51526	1.89841e-06	0.00285426	-4.76395	-5.40907	1.1194	6.33544e-08	0.262968	5.01054e-05	0.921995
A2_Pneumonia.meta	RASIP1	Spleen	3.48257e-08	4.08343e-05	-5.51526	1.89841e-06	0.00237328	-4.76395	-5.40907	1.1194	6.33544e-08	0.262968	5.9441e-05	0.941853
A2_Pneumonia.meta	RASIP1	Uterus	3.48257e-08	3.75386e-05	-5.51526	1.89841e-06	0.00221909	-4.76395	-5.40907	1.1194	6.33544e-08	0.262968	7.1318e-05	0.935341
A2_Pneumonia.meta	RASIP1	Adipose_Visceral_Omentum	3.48257e-08	4.79279e-05	-5.51526	1.89841e-06	0.00880483	-4.76395	-5.40907	1.1194	6.33544e-08	0.262968	7.35256e-05	0.926768
A2_Pneumonia.meta	RASIP1	Brain_Cortex	3.48257e-08	4.54869e-05	-5.51526	1.89841e-06	0.00185686	-4.76395	-5.40907	1.1194	6.33544e-08	0.262968	7.8192e-05	0.954027
A2_Pneumonia.meta	RASIP1	Cells_EBV-transformed_lymphocytes	3.48257e-08	3.58706e-05	-5.51526	1.89841e-06	0.00228632	-4.76395	-5.40907	1.1194	6.33544e-08	0.262968	6.68642e-05	0.916061
A2_Pneumonia.meta	TCF19	Brain_Cortex	3.80899e-08	4.54869e-05	5.49949	3.27249e-06	0.00259635	4.65293	5.41739	-0.947985	6.04754e-08	0.343137	7.8192e-05	0.97021
A2_Pneumonia.meta	ARHGAP27	Stomach	3.83471e-08	2.8154e-05	5.4983	2.6646e-06	0.00579017	4.69511	5.41677	-0.93264	6.06841e-08	0.351006	4.34212e-05	0.949007
A2_Pneumonia.meta	IZUMO1	smultixcan	5.2696e-08	2.1214e-05	-1.73763	2.81372e-07	0.000175995	-0.601998	-1.77007	-0.113168	1.55429e-07	0.260987	5.47511e-05	0.895566
A2_Pneumonia.meta	IL10RB	Pancreas	6.42883e-08	4.62273e-05	5.40644	8.79191e-06	0.00754434	4.44493	5.32782	-0.994082	9.94009e-08	0.320183	7.3625e-05	0.942611
A2_Pneumonia.meta	ARHGAP27	Esophagus_Muscularis	6.59952e-08	7.34067e-05	5.40175	2.07724e-09	4.91994e-06	5.99165	5.24978	-1.53698	1.52281e-07	0.124297	0.000139414	0.880086
A2_Pneumonia.meta	ARHGAP27	Pituitary	7.22138e-08	5.19727e-05	-5.38557	4.41177e-06	0.00568551	-4.59098	-5.30731	0.901192	1.11255e-07	0.367486	8.28128e-05	0.95737
A2_Pneumonia.meta	IZUMO1	Brain_Cortex	7.53999e-08	6.92635e-05	-5.3778	3.53926e-06	0.00259635	-4.63675	-5.27885	1.0597	1.29994e-07	0.28928	0.000123415	0.958309
A2_Pneumonia.meta	IZUMO1	Brain_Frontal_Cortex_BA9	7.53999e-08	6.30936e-05	-5.3778	3.53926e-06	0.00302147	-4.63675	-5.27885	1.0597	1.29994e-07	0.28928	0.000112659	0.93519
A2_Pneumonia.meta	CCHCR1	Esophagus_Gastroesophageal_Junction	9.4935e-08	0.000103246	5.33616	1.94182e-06	0.00290885	4.75939	5.72423	-0.416634	1.03904e-08	0.676946	2.14492e-05	0.997387
A2_Pneumonia.meta	FUT2	Artery_Aorta	1.09309e-07	0.000121959	5.31053	1.89841e-06	0.00252841	4.76395	5.16678	-1.39706	2.3816e-07	0.162396	0.000272867	0.892738
A2_Pneumonia.meta	FUT2	Heart_Atrial_Appendage	1.09309e-07	8.1169e-05	-5.31053	1.89841e-06	0.00231286	-4.76395	-5.16678	1.39706	2.3816e-07	0.162396	0.000181984	0.881924
A2_Pneumonia.meta	MAMSTR	Brain_Caudate_basal_ganglia	1.54721e-07	0.000178645	-5.24685	1.58887e-10	1.36277e-06	-6.39659	-4.98253	2.39136	6.2759e-07	0.0167859	0.000638103	0.722037
A2_Pneumonia.meta	TCF19	Spleen	1.70183e-07	0.000154631	5.22927	8.97208e-06	0.00765354	4.44057	5.14619	-0.946468	2.65826e-07	0.34391	0.000231591	0.961454
A2_Pneumonia.meta	RASIP1	Testis	2.79897e-07	0.000201499	-5.1365	1.89841e-06	0.00310878	-4.76395	-4.95099	2.03032	7.3836e-07	0.0423239	0.000546773	0.802414
A2_Pneumonia.meta	ARHGAP27	Colon_Sigmoid	3.48633e-07	0.000324765	5.09506	3.22605e-09	7.22635e-06	5.91966	4.94158	-1.53939	7.74913e-07	0.123709	0.000745406	0.881668
A2_Pneumonia.meta	PSMD3	smultixcan	5.55616e-07	0.000167758	0.000419722	1.0479e-06	0.000575657	-0.572072	0.0266055	0.989291	4.57441e-06	0.118827	0.00113528	0.835396
A2_Pneumonia.meta	IL10RB	Artery_Tibial	6.92696e-07	0.000719595	4.9634	7.2103e-07	0.000984412	4.95561	5.06624	0.623684	4.05761e-07	0.532835	0.000472416	0.978209
A2_Pneumonia.meta	TCF19	Testis	7.48598e-07	0.000492057	4.94831	4.10329e-07	0.000832528	5.0641	4.8616	-1.00614	1.16442e-06	0.314346	0.000787301	0.945193
A2_Pneumonia.meta	MED24	Adrenal_Gland	3.9839e-06	0.00173208	4.61222	1.60832e-05	0.00779846	4.3133	4.45021	-1.51471	8.57867e-06	0.129847	0.00313926	0.897994
A2_Pneumonia.meta	TCF19	Muscle_Skeletal	8.93227e-06	0.00856009	4.44153	2.17074e-06	0.0021336	4.73684	4.32593	-1.27336	1.5189e-05	0.20289	0.0112275	0.912695
A2_Pneumonia.b.meta	DPP9	Skin_Sun_Exposed_Lower_leg	2.44538e-55	3.20027e-51	-15.6695	1.59345e-31	1.60875e-27	-11.681	-15.8153	-0.612319	2.43915e-56	0.540327	3.2792e-52	0.969041
A2_Pneumonia.b.meta	DPP9	Cells_Cultured_fibroblasts	6.94938e-55	8.42959e-51	-15.603	1.59345e-31	1.4929e-27	-11.681	-15.7214	-0.027903	1.07849e-55	0.97774	1.33862e-51	0.997275
A2_Pneumonia.b.meta	DPP9	smultixcan	1.19082e-54	1.2943e-50	-3.76063	8.81907e-28	1.84072e-23	-4.57748	-3.76588	-0.0228331	5.13715e-56	0.553067	5.60977e-52	0.956009
A2_Pneumonia.b.meta	IFNAR2	Brain_Amygdala	3.30122e-39	3.46694e-35	-13.0998	9.07212e-22	6.69704e-18	-9.58696	-13.256	-0.504762	4.16652e-40	0.613726	4.55817e-36	0.97579
A2_Pneumonia.b.meta	IFNAR2	Cells_EBV-transformed_lymphocytes	3.30122e-39	3.36064e-35	-13.0998	9.07212e-22	6.55551e-18	-9.58696	-13.256	-0.504762	4.16652e-40	0.613726	4.39734e-36	0.981142
A2_Pneumonia.b.meta	IFNAR2	Prostate	3.30122e-39	3.95024e-35	-13.0998	9.07212e-22	7.83105e-18	-9.58696	-13.256	-0.504762	4.16652e-40	0.613726	5.16898e-36	0.976197
A2_Pneumonia.b.meta	IFNAR2	Vagina	3.30122e-39	3.47354e-35	-13.0998	9.07212e-22	6.68978e-18	-9.58696	-13.256	-0.504762	4.16652e-40	0.613726	4.57108e-36	0.976353
A2_Pneumonia.b.meta	IFNAR2	smultixcan	1.71072e-38	9.29691e-35	-1.91454	3.39064e-22	3.53847e-18	-1.60255	-1.97326	-0.373618	3.23392e-39	0.358808	1.41258e-35	0.926642
A2_Pneumonia.b.meta	IFNAR2	Cells_Cultured_fibroblasts	2.50602e-37	1.5199e-33	-12.767	3.08886e-21	1.44698e-17	-9.45968	-12.8937	-0.286834	4.88185e-38	0.774239	3.02968e-34	0.992961
A2_Pneumonia.b.meta	IFNAR2	Small_Intestine_Terminal_Ileum	4.25709e-36	4.93056e-32	-12.5446	9.07212e-22	7.5979e-18	-9.58696	-12.6721	-0.288974	8.43795e-37	0.772601	1.01272e-32	0.991136
A2_Pneumonia.b.meta	IFNAR2	Minor_Salivary_Gland	5.74175e-36	6.52148e-32	-12.5208	1.57163e-19	1.2826e-15	-9.03966	-12.6964	-0.665792	6.18973e-37	0.505544	7.32246e-33	0.980125
A2_Pneumonia.b.meta	IL10RB	smultixcan	1.16437e-35	5.06221e-32	5.39369	1.48835e-20	1.0355e-16	3.62896	5.48267	0.40076	2.6564e-36	0.923936	9.66929e-33	0.994674
A2_Pneumonia.b.meta	IFNAR2	Brain_Hypothalamus	5.39153e-35	6.09997e-31	-12.3418	9.07212e-22	7.37563e-18	-9.58696	-12.531	-0.847534	5.04923e-36	0.396698	5.92224e-32	0.967396
A2_Pneumonia.b.meta	IFNAR2	Muscle_Skeletal	7.66476e-35	8.81141e-31	12.3135	5.64242e-22	4.98959e-18	9.63585	12.4306	0.211281	1.78386e-35	0.832668	2.10977e-31	0.997461
A2_Pneumonia.b.meta	IFNAR2	Ovary	1.32564e-32	1.50579e-28	11.8905	9.07212e-22	7.42099e-18	9.58696	11.9986	0.160031	3.61502e-33	0.872857	4.2527e-29	0.999445
A2_Pneumonia.b.meta	IL10RB	Muscle_Skeletal	8.53909e-31	4.90827e-27	11.5375	1.08756e-16	4.80866e-13	8.29481	11.7057	0.641793	1.19125e-31	0.521008	7.04445e-28	0.973427
A2_Pneumonia.b.meta	IL10RB	Adipose_Subcutaneous	1.5002e-29	1.89011e-25	11.2882	2.77699e-18	2.6748e-14	8.7202	11.4395	0.629885	2.65269e-30	0.52877	3.43471e-26	0.966185
A2_Pneumonia.b.meta	IL10RB	Brain_Cerebellar_Hemisphere	8.38644e-28	9.61589e-24	10.9289	6.48057e-15	5.48386e-11	7.79422	11.1026	0.72025	1.21907e-28	0.471371	1.44606e-24	0.980589
A2_Pneumonia.b.meta	IL10RB	Brain_Cortex	7.86292e-26	9.38911e-22	10.5089	6.36226e-14	5.60069e-10	7.5004	10.6746	0.683192	1.33839e-26	0.494485	1.65184e-22	0.974817
A2_Pneumonia.b.meta	IL10RB	Brain_Hypothalamus	3.60765e-25	2.04085e-21	10.3642	3.42182e-14	1.39097e-10	7.58127	10.5275	0.667684	6.45326e-26	0.504335	3.78451e-22	0.974403
A2_Pneumonia.b.meta	THBS3	smultixcan	4.15737e-24	1.00414e-20	-3.0775	1.92501e-10	2.51118e-07	-2.32603	-3.10265	1.51109	1.56464e-25	0.126589	3.79686e-22	0.860853
A2_Pneumonia.b.meta	IL10RB	Brain_Putamen_basal_ganglia	9.17899e-24	1.04833e-19	10.0501	8.19139e-13	6.86848e-09	7.15791	10.2136	0.683853	1.72405e-24	0.494068	2.03524e-20	0.968319
A2_Pneumonia.b.meta	IFNAR2	Esophagus_Mucosa	2.14992e-23	2.68139e-19	-9.96587	2.36862e-12	1.12711e-08	-7.01086	-10.1462	-0.890604	3.44549e-24	0.373142	4.42057e-20	0.963161
A2_Pneumonia.b.meta	IFNAR2	Skin_Sun_Exposed_Lower_leg	6.36937e-23	4.1678e-19	-9.85737	8.71516e-13	4.39941e-09	-7.14941	-9.98933	-0.647741	1.69726e-23	0.517152	1.1409e-19	0.967098
A2_Pneumonia.b.meta	IL10RB	Esophagus_Muscularis	1.35161e-22	1.68505e-18	9.78152	2.67159e-17	2.5308e-13	8.4601	9.90837	0.499538	3.82848e-23	0.6174	4.90696e-19	0.97095
A2_Pneumonia.b.meta	THBS3	Esophagus_Mucosa	8.56746e-20	5.34267e-16	-9.10575	1.97032e-10	6.25052e-07	-6.36364	-9.27628	1.03524	1.75501e-20	0.300557	1.12584e-16	0.94156
A2_Pneumonia.b.meta	THBS3	Adrenal_Gland	8.56746e-20	9.68552e-16	-9.10575	1.97032e-10	8.12068e-07	-6.36364	-9.27628	0.973147	1.75501e-20	0.33048	2.05512e-16	0.951475
A2_Pneumonia.b.meta	THBS3	Stomach	8.56746e-20	1.00633e-15	-9.10575	1.97032e-10	8.56696e-07	-6.36364	-9.27628	1.07307	1.75501e-20	0.283238	2.1348e-16	0.94134
A2_Pneumonia.b.meta	MTX1	Adipose_Subcutaneous	3.8844e-19	2.44698e-15	-8.94021	4.64657e-10	1.49186e-06	-6.2306	-9.11179	0.562074	8.10369e-20	0.574066	3.49755e-16	0.972775
A2_Pneumonia.b.meta	MTX1	Colon_Transverse	3.8844e-19	2.38386e-15	-8.94021	4.64657e-10	2.45354e-06	-6.2306	-9.11179	-0.708995	8.10369e-20	0.478328	1.02471e-15	0.959363
A2_Pneumonia.b.meta	MTX1	Esophagus_Gastroesophageal_Junction	3.8844e-19	4.64652e-15	-8.94021	4.64657e-10	4.17587e-06	-6.2306	-9.11179	-0.708995	8.10369e-20	0.478328	1.00372e-15	0.96889
A2_Pneumonia.b.meta	MTX1	Heart_Atrial_Appendage	3.8844e-19	2.30695e-15	-8.94021	4.64657e-10	2.38717e-06	-6.2306	-9.11179	0.520639	8.10369e-20	0.602619	4.95378e-16	0.978427
A2_Pneumonia.b.meta	MTX1	Brain_Nucleus_accumbens_basal_ganglia	3.8844e-19	4.52378e-15	-8.94021	4.64657e-10	1.32598e-06	-6.2306	-9.11179	-0.708995	8.10369e-20	0.478328	9.79087e-16	0.972515
A2_Pneumonia.b.meta	IL10RB	Skin_Sun_Exposed_Lower_leg	2.19756e-18	9.5865e-15	8.74666	2.32707e-12	5.87352e-09	7.01333	8.78417	-0.110342	1.57522e-18	0.912138	7.05908e-15	0.995751
A2_Pneumonia.b.meta	MTX1	smultixcan	1.54053e-17	2.392e-14	-7.52953	1.42458e-09	1.56494e-06	-5.98721	-7.63769	1.32412	3.96145e-18	0.134488	6.17987e-15	0.862694
A2_Pneumonia.b.meta	IFNAR2	Spleen	2.86251e-17	3.38263e-13	-8.45204	4.69188e-09	1.36925e-05	-5.85775	-8.62799	-0.919124	6.24398e-18	0.35803	7.61578e-14	0.965985
A2_Pneumonia.b.meta	IL10RB	Artery_Aorta	1.76877e-16	2.17045e-12	8.2368	6.957e-11	6.48393e-07	6.52158	8.38886	0.712336	4.9088e-17	0.476257	6.18656e-13	0.987025
A2_Pneumonia.b.meta	IL10RB	Cells_Cultured_fibroblasts	1.15373e-15	4.66491e-12	-8.00929	3.84631e-06	0.00514801	4.61952	-8.1047	-0.326489	5.28742e-16	0.744054	2.18758e-12	0.992522
A2_Pneumonia.b.meta	IFNAR2	Brain_Frontal_Cortex_BA9	4.19594e-15	4.91596e-11	-7.84893	1.8121e-10	5.15725e-07	-6.37647	-7.78948	0.922661	6.72855e-15	0.356184	4.08187e-11	0.950906
A2_Pneumonia.b.meta	IL10RB	Heart_Atrial_Appendage	1.29483e-14	5.12666e-11	7.70633	9.52126e-06	0.00653378	4.42777	7.76356	0.118491	8.25793e-15	0.905678	3.36538e-11	0.998277
A2_Pneumonia.b.meta	TNFAIP8L1	Pancreas	1.92804e-14	1.10882e-10	7.65534	3.35932e-11	1.44115e-07	6.62989	7.52157	-1.51155	5.41226e-14	0.130648	3.20704e-10	0.889179
A2_Pneumonia.b.meta	CCHCR1	Kidney_Cortex	1.53772e-13	3.42259e-10	7.38385	2.14754e-07	0.000237725	5.18609	7.51881	0.571062	5.52751e-14	0.567957	1.02834e-10	0.968209
A2_Pneumonia.b.meta	CCHCR1	Adrenal_Gland	1.67161e-13	6.29918e-10	7.37274	1.27733e-07	0.00021058	5.28207	7.48444	0.394091	7.18543e-14	0.693514	2.80471e-10	0.980374
A2_Pneumonia.b.meta	TNFAIP8L1	smultixcan	2.09728e-13	2.27953e-10	-0.967727	9.95615e-11	1.48748e-07	-0.815263	-0.926986	0.329965	4.92645e-13	0.572014	4.67798e-10	0.957499
A2_Pneumonia.b.meta	FUT2	Brain_Nucleus_accumbens_basal_ganglia	3.59888e-13	6.98543e-10	-7.26985	1.55959e-13	1.33517e-09	-7.38197	-6.93067	3.18912	4.18847e-12	0.00142707	9.24833e-09	0.673068
A2_Pneumonia.b.meta	FUT2	Cells_Cultured_fibroblasts	4.02292e-13	9.22768e-10	7.25479	1.35284e-13	4.22491e-10	7.40088	6.85832	-3.44554	6.9674e-12	0.00056991	1.44132e-08	0.494825
A2_Pneumonia.b.meta	FUT2	Minor_Salivary_Gland	4.02292e-13	1.52308e-09	7.25479	1.35284e-13	5.52025e-10	7.40088	6.85832	-2.90734	6.9674e-12	0.00364515	2.06061e-08	0.664894
A2_Pneumonia.b.meta	FUT2	Vagina	4.02292e-13	1.41097e-09	7.25479	1.35284e-13	4.98791e-10	7.40088	6.85832	-3.44554	6.9674e-12	0.00056991	1.52879e-08	0.517336
A2_Pneumonia.b.meta	FYCO1	Cells_Cultured_fibroblasts	4.56439e-13	9.22768e-10	-7.23768	1.28015e-09	2.99842e-06	-6.06987	-7.14968	1.24003	8.69788e-13	0.214963	2.69895e-09	0.904426
A2_Pneumonia.b.meta	IL10RB	Breast_Mammary_Tissue	1.59729e-12	6.56435e-09	7.06577	4.63821e-08	0.000212755	5.46465	7.07859	-0.328079	1.45633e-12	0.742852	6.17143e-09	0.992377
A2_Pneumonia.b.meta	FUT2	Brain_Caudate_basal_ganglia	2.73142e-12	1.07035e-08	-6.99089	6.31985e-12	2.71027e-08	-6.87225	-6.67139	1.95844	2.53394e-11	0.0501788	1.03055e-07	0.842343
A2_Pneumonia.b.meta	FUT2	Brain_Hypothalamus	2.7393e-12	1.03308e-08	-6.99049	7.37364e-12	1.49869e-08	-6.85022	-6.6745	2.83168	2.48083e-11	0.00463037	5.81953e-08	0.6765
A2_Pneumonia.b.meta	FUT2	Pituitary	2.76938e-12	1.12954e-08	6.98896	1.77744e-11	8.01802e-08	6.72323	6.6508	-2.99745	2.91508e-11	0.0027225	7.37747e-08	0.612138
A2_Pneumonia.b.meta	FUT2	Brain_Hippocampus	2.80641e-12	7.83059e-09	-6.98709	7.37364e-12	3.00402e-08	-6.85022	-6.67103	2.83168	2.54007e-11	0.00463037	5.88839e-08	0.660614
A2_Pneumonia.b.meta	RASIP1	Ovary	5.41623e-12	1.53807e-08	-6.89422	1.29031e-12	3.51823e-09	-7.09534	-6.50206	3.4	7.92273e-11	0.000673858	1.55338e-07	0.683318
A2_Pneumonia.b.meta	RASIP1	Minor_Salivary_Gland	5.41623e-12	1.23035e-08	-6.89422	1.29031e-12	3.51006e-09	-7.09534	-6.50206	3.4	7.92273e-11	0.000673858	1.33894e-07	0.487027
A2_Pneumonia.b.meta	CCHCR1	smultixcan	6.40256e-12	6.05125e-09	3.49723	2.3377e-05	0.00995766	2.95578	3.53541	0.0150429	2.29172e-12	0.24828	2.08547e-09	0.892696
A2_Pneumonia.b.meta	FUT2	Lung	7.14798e-12	2.28628e-08	6.85467	2.83675e-13	2.75817e-09	7.30193	6.47398	-3.52416	9.54545e-11	0.000424829	2.51675e-07	0.369194
A2_Pneumonia.b.meta	FUT2	Brain_Anterior_cingulate_cortex_BA24	7.39478e-12	4.12925e-08	-6.84981	2.83675e-13	1.13427e-09	-7.30193	-6.46112	3.66038	1.03932e-10	0.000251844	3.0161e-07	0.363002
A2_Pneumonia.b.meta	FUT2	Liver	7.39478e-12	1.93854e-08	6.84981	2.83675e-13	2.14345e-09	7.30193	6.46112	-3.66038	1.03932e-10	0.000251844	2.26176e-07	0.545847
A2_Pneumonia.b.meta	FUT2	Spleen	7.39478e-12	2.1846e-08	6.84981	2.83675e-13	2.48357e-09	7.30193	6.46112	-3.66038	1.03932e-10	0.000251844	1.81094e-07	0.384472
A2_Pneumonia.b.meta	MAMSTR	Adrenal_Gland	7.39478e-12	1.67196e-08	-6.84981	2.83675e-13	2.33833e-09	-7.30193	-6.46112	3.66038	1.03932e-10	0.000251844	1.35227e-07	0.365724
A2_Pneumonia.b.meta	MAMSTR	Brain_Hypothalamus	8.01007e-12	2.26565e-08	-6.83837	1.73163e-12	4.69273e-09	-7.05455	-6.44489	3.4068	1.15687e-10	0.000657303	1.93842e-07	0.594797
A2_Pneumonia.b.meta	FUT2	Brain_Frontal_Cortex_BA9	1.10738e-11	3.24353e-08	-6.79181	6.31985e-12	2.69794e-08	-6.87225	-6.47811	2.80004	9.28761e-11	0.00510969	1.66764e-07	0.711226
A2_Pneumonia.b.meta	FYCO1	Nerve_Tibial	1.11408e-11	3.70767e-08	-6.79094	9.18462e-09	2.35585e-05	-5.74514	-6.6944	1.22798	2.16555e-11	0.219453	7.37585e-08	0.91155
A2_Pneumonia.b.meta	RASIP1	Colon_Sigmoid	1.12399e-11	2.2684e-08	-6.78966	4.67202e-13	4.18519e-09	-7.23451	-6.35528	3.75248	2.08044e-10	0.000175097	3.30585e-07	0.333108
A2_Pneumonia.b.meta	RASIP1	Esophagus_Mucosa	1.1659e-11	3.63526e-08	-6.78438	7.26275e-13	6.91196e-09	-7.1744	-6.36369	3.65416	1.96963e-10	0.000258023	4.56132e-07	0.367539
A2_Pneumonia.b.meta	PLEKHM1	Muscle_Skeletal	2.95769e-11	6.80032e-08	-6.64866	3.62395e-07	0.000514568	-5.08772	-6.68098	0.160297	2.37355e-11	0.872647	5.61441e-08	0.997461
A2_Pneumonia.b.meta	ARHGAP27	Kidney_Cortex	3.17022e-11	4.70408e-08	-6.63844	2.30168e-07	0.000237725	-5.17316	-6.65866	0.247603	2.76331e-11	0.804441	3.21304e-08	0.991653
A2_Pneumonia.b.meta	ARHGAP27	Minor_Salivary_Gland	3.17022e-11	5.14391e-08	6.63844	2.30168e-07	0.000268343	5.17316	6.65866	-0.247603	2.76331e-11	0.804441	6.53799e-08	0.995824
A2_Pneumonia.b.meta	ARHGAP27	Brain_Frontal_Cortex_BA9	3.17022e-11	7.42846e-08	-6.63844	2.30168e-07	0.000245646	-5.17316	-6.65866	0.247603	2.76331e-11	0.804441	6.70545e-08	0.993187
A2_Pneumonia.b.meta	ARHGAP27	Ovary	3.17022e-11	7.20211e-08	-6.63844	2.30168e-07	0.000313795	-5.17316	-6.65866	0.247603	2.76331e-11	0.804441	8.12689e-08	0.998443
A2_Pneumonia.b.meta	ARHGAP27	Prostate	3.17022e-11	6.32248e-08	6.63844	2.30168e-07	0.000331135	5.17316	6.65866	-0.247603	2.76331e-11	0.804441	6.85632e-08	0.991965
A2_Pneumonia.b.meta	TCF19	smultixcan	3.31642e-11	2.88369e-08	4.10606	1.86407e-06	0.001179	3.50933	4.01116	-0.99203	1.77751e-11	0.544766	1.43781e-08	0.954413
A2_Pneumonia.b.meta	RASIP1	Skin_Not_Sun_Exposed_Suprapubic	3.56915e-11	1.0518e-07	-6.62094	1.47065e-11	4.75999e-08	-6.75077	-6.25694	3.16872	3.92593e-10	0.00153114	1.03464e-06	0.515578
A2_Pneumonia.b.meta	ARHGAP27	Brain_Spinal_cord_cervical_c-1	4.10092e-11	1.09618e-07	-6.60038	3.62395e-07	0.00272195	-5.08772	-6.62086	0.247603	3.57124e-11	0.804441	7.92958e-08	0.994843
A2_Pneumonia.b.meta	ARHGAP27	Brain_Substantia_nigra	4.10092e-11	1.40087e-07	-6.60038	3.62395e-07	0.00130661	-5.08772	-6.62086	0.247603	3.57124e-11	0.804441	9.55128e-08	0.993332
A2_Pneumonia.b.meta	ARHGAP27	Cells_EBV-transformed_lymphocytes	4.10092e-11	1.39158e-07	6.60038	3.62395e-07	0.000588666	5.08772	6.62086	-0.247603	3.57124e-11	0.804441	9.42272e-08	0.998386
A2_Pneumonia.b.meta	ARHGAP27	Lung	4.10092e-11	1.04934e-07	-6.60038	3.62395e-07	0.000503367	-5.08772	-6.62086	0.247603	3.57124e-11	0.804441	1.17699e-07	0.994046
A2_Pneumonia.b.meta	ARHGAP27	Pancreas	4.10092e-11	7.86147e-08	-6.60038	3.62395e-07	0.000582475	-5.08772	-6.62086	0.247603	3.57124e-11	0.804441	6.04611e-08	0.996735
A2_Pneumonia.b.meta	ARHGAP27	Skin_Not_Sun_Exposed_Suprapubic	4.10092e-11	1.0518e-07	-6.60038	3.62395e-07	0.000586476	-5.08772	-5.49081	0.247603	4.00103e-08	0.804441	6.59019e-05	0.988882
A2_Pneumonia.b.meta	IL10RB	Adrenal_Gland	4.11509e-11	7.75351e-08	6.59987	1.24126e-06	0.00102317	4.84893	6.66723	0.11431	2.60676e-11	0.908992	4.36073e-08	0.995864
A2_Pneumonia.b.meta	ARHGAP27	Skin_Sun_Exposed_Lower_leg	4.14238e-11	9.03522e-08	-6.59889	5.35061e-07	0.000491089	-5.01329	-6.64697	0.026731	2.99184e-11	0.978674	6.70372e-08	0.99948
A2_Pneumonia.b.meta	MAMSTR	Brain_Anterior_cingulate_cortex_BA24	5.56067e-11	1.30393e-07	-6.55509	2.0828e-12	5.55206e-09	-7.02882	-6.11868	3.74	9.43548e-10	0.00018402	1.56467e-06	0.351493
A2_Pneumonia.b.meta	MAMSTR	Brain_Hippocampus	5.70874e-11	1.08592e-07	-6.55117	5.85749e-11	1.5909e-07	-6.54733	-6.23337	2.85533	4.56502e-10	0.00429919	7.55902e-07	0.65909
A2_Pneumonia.b.meta	IFNAR2	Esophagus_Muscularis	7.01873e-11	1.9747e-07	6.52026	2.55527e-06	0.00302576	4.70367	6.50667	-0.48427	7.68324e-11	0.628194	2.4619e-07	0.973565
A2_Pneumonia.b.meta	MAMSTR	Brain_Cerebellum	7.50672e-11	2.2051e-07	6.51017	1.0492e-12	9.18679e-09	7.12389	6.04358	-3.95	1.50735e-09	7.81512e-05	3.04585e-06	0.219981
A2_Pneumonia.b.meta	RASIP1	Skin_Sun_Exposed_Lower_leg	8.31671e-11	1.55487e-07	-6.49476	1.46579e-10	2.95971e-07	-6.40889	-6.18493	2.72143	6.21301e-10	0.00650004	9.34127e-07	0.583582
A2_Pneumonia.b.meta	FBRSL1	smultixcan	1.43656e-10	1.04093e-07	0.346495	3.39369e-06	0.00186403	0.181046	0.308065	-0.149303	5.6686e-11	0.0809943	4.26904e-08	0.839687
A2_Pneumonia.b.meta	FUT2	smultixcan	1.50436e-10	1.05489e-07	0.630016	6.50013e-12	1.71973e-08	0.134141	0.56901	-0.652697	1.69789e-09	0.00114021	9.27048e-07	0.39596
A2_Pneumonia.b.meta	IZUMO1	Brain_Caudate_basal_ganglia	1.90337e-10	5.59402e-07	-6.36894	1.66323e-11	4.75519e-08	-6.73289	-5.96929	3.44554	2.38284e-09	0.00056991	4.84551e-06	0.628363
A2_Pneumonia.b.meta	PLEKHM1	smultixcan	2.19295e-10	1.40207e-07	-3.14455	1.3683e-06	0.000916194	-2.88581	-2.03773	0.909068	8.50292e-11	0.508666	5.80325e-08	0.949563
A2_Pneumonia.b.meta	DPP9	Esophagus_Muscularis	2.79027e-10	5.79771e-07	-6.31	1.19782e-06	0.00226939	-4.856	-6.33253	0.161948	2.41181e-10	0.871347	6.18242e-07	0.994055
A2_Pneumonia.b.meta	DPP9	Heart_Atrial_Appendage	3.63435e-10	5.90513e-07	-6.26897	1.39242e-06	0.00155272	-4.82609	-6.29087	0.165138	3.1569e-10	0.868836	4.82454e-07	0.998277
A2_Pneumonia.b.meta	DPP9	Nerve_Tibial	3.63435e-10	6.72404e-07	-6.26897	1.39242e-06	0.00204089	-4.82609	-6.29087	0.165138	3.1569e-10	0.868836	4.98897e-07	0.999064
A2_Pneumonia.b.meta	DPP9	Brain_Cerebellum	4.82597e-10	1.07209e-06	-6.22466	1.73035e-06	0.00378773	-4.78261	-6.24739	0.155963	4.17357e-10	0.876062	1.01201e-06	0.995203
A2_Pneumonia.b.meta	DPP9	Colon_Transverse	4.82597e-10	7.40425e-07	-6.22466	1.73035e-06	0.00264426	-4.78261	-6.24739	0.155963	4.17357e-10	0.876062	6.59685e-07	0.997486
A2_Pneumonia.b.meta	DPP9	Spleen	4.82597e-10	8.08653e-07	-6.22466	1.73035e-06	0.00189365	-4.78261	-6.24739	0.155963	4.17357e-10	0.876062	6.36313e-07	0.99712
A2_Pneumonia.b.meta	DPP9	Artery_Aorta	4.82597e-10	1.67266e-06	-6.22466	1.73035e-06	0.00230384	-4.78261	-6.24739	0.155963	4.17357e-10	0.876062	1.59498e-06	0.995743
A2_Pneumonia.b.meta	OAS1	Pancreas	5.63632e-10	6.16365e-07	-6.20028	5.48168e-06	0.00427571	-4.54545	-6.25759	-0.0833333	3.9098e-10	0.933586	4.6335e-07	0.99844
A2_Pneumonia.b.meta	DPP9	Pancreas	5.89464e-10	6.16365e-07	-6.19322	1.73035e-06	0.0018558	-4.78261	-6.2168	0.144392	5.07408e-10	0.885191	5.46663e-07	0.99844
A2_Pneumonia.b.meta	RASIP1	smultixcan	6.106e-10	3.68701e-07	-5.04896	1.77027e-11	4.10546e-08	-4.8481	-4.78932	2.05879	1.11057e-08	0.00156395	4.75585e-06	0.438669
A2_Pneumonia.b.meta	MAMSTR	smultixcan	6.56378e-10	3.85631e-07	-1.95375	1.2567e-12	4.37163e-09	-0.874459	-1.834	1.05992	6.35799e-09	0.000228064	2.83385e-06	0.251629
A2_Pneumonia.b.meta	ARHGAP27	Artery_Aorta	6.81549e-10	1.67266e-06	-6.17031	1.64701e-06	0.00230384	-4.79252	-6.18204	0.295852	6.32778e-10	0.767343	1.59498e-06	0.991759
A2_Pneumonia.b.meta	TCF19	Pituitary	7.73565e-10	9.46534e-07	6.15026	3.23771e-07	0.000486844	5.10906	6.05101	-1.13201	1.43943e-09	0.257632	1.82145e-06	0.93626
A2_Pneumonia.b.meta	TCF19	Brain_Putamen_basal_ganglia	1.32007e-09	2.15378e-06	6.06494	2.52678e-07	0.000529675	5.15571	5.96618	-1.12254	2.42875e-09	0.261635	3.22959e-06	0.938822
A2_Pneumonia.b.meta	FBRSL1	Liver	1.62528e-09	2.35206e-06	6.03142	1.00737e-05	0.00845746	-4.41558	5.90403	-1.33153	3.54731e-09	0.183014	3.85983e-06	0.912085
A2_Pneumonia.b.meta	TCF19	Uterus	1.69855e-09	3.05088e-06	6.02429	2.68772e-07	0.000409125	5.14412	5.92031	-1.16456	3.21336e-09	0.244198	6.0288e-06	0.93763
A2_Pneumonia.b.meta	IZUMO1	Ovary	2.0685e-09	2.61068e-06	-5.99233	1.7598e-09	3.5988e-06	-6.01856	-5.68335	2.69531	1.3208e-08	0.00703226	1.55379e-05	0.757567
A2_Pneumonia.b.meta	ARHGAP27	Brain_Cortex	2.23717e-09	3.81629e-06	-5.97958	7.82316e-06	0.00573894	-4.46997	-6.03864	-0.0859772	1.55422e-09	0.931485	3.19703e-06	0.997667
A2_Pneumonia.b.meta	ARHGAP27	smultixcan	2.39362e-09	1.26908e-06	-0.246862	2.85897e-06	0.00161277	-0.437969	-0.170377	0.237928	2.42978e-09	0.795931	1.26348e-06	0.98376
A2_Pneumonia.b.meta	TCF19	Brain_Frontal_Cortex_BA9	2.80937e-09	3.31255e-06	5.94237	3.90854e-07	0.00037079	5.07336	5.84048	-1.13825	5.2052e-09	0.255014	7.01719e-06	0.922964
A2_Pneumonia.b.meta	DPP9	Whole_Blood	2.93689e-09	3.51088e-06	-5.93509	5.79805e-06	0.0067274	-4.53362	-5.96229	0.175335	2.48721e-09	0.860816	3.44634e-06	0.999071
A2_Pneumonia.b.meta	IZUMO1	Esophagus_Gastroesophageal_Junction	2.96085e-09	5.26995e-06	-5.93375	3.03216e-09	1.3625e-05	-5.92985	-5.63457	2.61569	1.75495e-08	0.00890469	3.10525e-05	0.733223
A2_Pneumonia.b.meta	DPP9	Liver	3.7165e-09	4.33013e-06	-5.89634	5.79805e-06	0.00598454	-4.53362	-5.92435	0.0950912	3.13528e-09	0.924242	3.85983e-06	0.997685
A2_Pneumonia.b.meta	TCF19	Brain_Hippocampus	5.2209e-09	8.32435e-06	5.83997	7.6313e-07	0.00103633	4.94457	5.74998	-1.03797	8.92555e-09	0.299282	1.2932e-05	0.941435
A2_Pneumonia.b.meta	TCF19	Brain_Nucleus_accumbens_basal_ganglia	5.2209e-09	5.52751e-06	5.83997	7.6313e-07	0.00108886	4.94457	5.74998	-1.03797	8.92555e-09	0.299282	9.8035e-06	0.962938
A2_Pneumonia.b.meta	TCF19	Brain_Spinal_cord_cervical_c-1	5.2209e-09	7.97455e-06	5.83997	7.6313e-07	0.00286594	4.94457	5.74998	-1.03797	8.92555e-09	0.299282	1.23864e-05	0.935423
A2_Pneumonia.b.meta	TCF19	Brain_Substantia_nigra	5.2209e-09	1.33759e-05	5.83997	7.6313e-07	0.00172575	4.94457	5.74998	-1.03797	8.92555e-09	0.299282	1.90971e-05	0.961691
A2_Pneumonia.b.meta	TCF19	Esophagus_Gastroesophageal_Junction	5.2209e-09	7.80655e-06	5.83997	7.6313e-07	0.00171456	4.94457	5.74998	-1.03797	8.92555e-09	0.299282	2.14492e-05	0.951085
A2_Pneumonia.b.meta	TCF19	Brain_Cerebellum	7.6947e-09	1.13016e-05	5.77501	1.00636e-06	0.00293722	4.89039	5.68584	-1.02789	1.30169e-08	0.304003	1.97271e-05	0.954535
A2_Pneumonia.b.meta	TNFAIP8L1	Skin_Sun_Exposed_Lower_leg	7.9385e-09	8.6576e-06	-5.76976	2.89488e-07	0.000292267	-5.13017	-5.63541	1.38709	1.74643e-08	0.165414	1.95658e-05	0.916853
A2_Pneumonia.b.meta	MTX1	Ovary	8.00165e-09	8.26279e-06	-5.76842	1.84006e-06	0.00167241	-4.77024	-5.70953	1.47266	1.1329e-08	0.140843	1.48082e-05	0.894708
A2_Pneumonia.b.meta	TCF19	Brain_Amygdala	9.13728e-09	1.59933e-05	5.74601	9.3478e-07	0.00230018	4.90489	5.65784	-1.02943	1.53286e-08	0.303279	2.39564e-05	0.963054
A2_Pneumonia.b.meta	RASIP1	Brain_Frontal_Cortex_BA9	1.60181e-08	1.5639e-05	-5.65029	6.23153e-08	8.68869e-05	-5.41203	-5.41422	2.09	6.15578e-08	0.0366178	6.22401e-05	0.85349
A2_Pneumonia.b.meta	RASIP1	Brain_Hypothalamus	1.60181e-08	2.48332e-05	-5.65029	6.23153e-08	0.000101325	-5.41203	-5.41422	2.09	6.15578e-08	0.0366178	7.22012e-05	0.855608
A2_Pneumonia.b.meta	RASIP1	Small_Intestine_Terminal_Ileum	1.60181e-08	1.68656e-05	-5.65029	6.23153e-08	8.69818e-05	-5.41203	-5.41422	2.09	6.15578e-08	0.0366178	5.27726e-05	0.808599
A2_Pneumonia.b.meta	RASIP1	Muscle_Skeletal	1.60181e-08	2.30181e-05	-5.65029	6.23153e-08	0.000137764	-5.41203	-5.41422	2.09	6.15578e-08	0.0366178	8.08938e-05	0.792615
A2_Pneumonia.b.meta	RASIP1	Prostate	1.60181e-08	1.91673e-05	-5.65029	6.23153e-08	0.000107581	-5.41203	-5.41422	2.09	6.15578e-08	0.0366178	6.09743e-05	0.844791
A2_Pneumonia.b.meta	RASIP1	Thyroid	1.60181e-08	2.11738e-05	-5.65029	6.23153e-08	0.000639854	-5.41203	-5.41422	2.09	6.15578e-08	0.0366178	7.5828e-05	0.836476
A2_Pneumonia.b.meta	RASIP1	Brain_Anterior_cingulate_cortex_BA24	1.69591e-08	1.78917e-05	-5.64047	7.9843e-08	0.000107056	-5.36748	-5.40907	2.06	6.33544e-08	0.0393985	6.12848e-05	0.851414
A2_Pneumonia.b.meta	RASIP1	Pituitary	1.69591e-08	1.72927e-05	-5.64047	7.9843e-08	0.000144069	-5.36748	-5.40907	2.06	6.33544e-08	0.0393985	5.01054e-05	0.83695
A2_Pneumonia.b.meta	RASIP1	Whole_Blood	1.69591e-08	1.65876e-05	-5.64047	7.9843e-08	0.000216162	-5.36748	-5.40907	2.06	6.33544e-08	0.0393985	5.85236e-05	0.760165
A2_Pneumonia.b.meta	RASIP1	Adipose_Visceral_Omentum	1.69591e-08	2.62549e-05	-5.64047	7.9843e-08	0.000740783	-5.36748	-5.40907	2.06	6.33544e-08	0.0393985	7.35256e-05	0.831704
A2_Pneumonia.b.meta	RASIP1	Adrenal_Gland	1.69591e-08	1.59769e-05	-5.64047	7.9843e-08	0.000164536	-5.36748	-5.40907	2.06	6.33544e-08	0.0393985	5.29914e-05	0.856883
A2_Pneumonia.b.meta	RASIP1	Brain_Cortex	1.69591e-08	2.2501e-05	-5.64047	7.9843e-08	0.000140572	-5.36748	-5.40907	2.06	6.33544e-08	0.0393985	7.8192e-05	0.855198
A2_Pneumonia.b.meta	RASIP1	Brain_Nucleus_accumbens_basal_ganglia	1.69591e-08	1.51928e-05	-5.64047	7.9843e-08	0.000136707	-5.36748	-5.40907	2.06	6.33544e-08	0.0393985	5.88806e-05	0.865106
A2_Pneumonia.b.meta	RASIP1	Cells_EBV-transformed_lymphocytes	1.69591e-08	1.91827e-05	-5.64047	7.9843e-08	0.000192315	-5.36748	-5.40907	2.06	6.33544e-08	0.0393985	6.68642e-05	0.83657
A2_Pneumonia.b.meta	RASIP1	Lung	1.69591e-08	2.71219e-05	-5.64047	7.9843e-08	0.000155263	-5.36748	-5.40907	2.06	6.33544e-08	0.0393985	9.28001e-05	0.837844
A2_Pneumonia.b.meta	RASIP1	Spleen	1.69591e-08	2.22673e-05	-5.64047	7.9843e-08	0.000174756	-5.36748	-5.40907	2.06	6.33544e-08	0.0393985	5.9441e-05	0.824871
A2_Pneumonia.b.meta	RASIP1	Uterus	1.69591e-08	1.82769e-05	-5.64047	7.9843e-08	0.000151921	-5.36748	-5.40907	2.06	6.33544e-08	0.0393985	7.1318e-05	0.852007
A2_Pneumonia.b.meta	RASIP1	Vagina	1.69591e-08	1.98271e-05	-5.64047	7.9843e-08	0.000117752	-5.36748	-5.40907	2.06	6.33544e-08	0.0393985	6.95061e-05	0.851816
A2_Pneumonia.b.meta	TCF19	Brain_Anterior_cingulate_cortex_BA24	1.76226e-08	1.78917e-05	5.63385	1.51572e-06	0.0017316	4.80915	5.54741	-1.00933	2.89936e-08	0.312815	3.05961e-05	0.945223
A2_Pneumonia.b.meta	TCF19	Brain_Hypothalamus	1.91491e-08	2.48332e-05	5.61952	1.60849e-06	0.00163463	4.79726	5.53325	-1.00714	3.14347e-08	0.31387	4.09663e-05	0.94841
A2_Pneumonia.b.meta	TCF19	Esophagus_Muscularis	1.97396e-08	2.73437e-05	5.61427	1.68196e-06	0.00265553	4.78831	5.52859	-1.00141	3.22821e-08	0.31663	3.76145e-05	0.959864
A2_Pneumonia.b.meta	IZUMO1	smultixcan	2.20145e-08	9.76637e-06	-1.82606	3.81107e-09	3.61567e-06	-0.97852	-1.77007	0.600794	1.55429e-07	0.019442	5.47511e-05	0.739493
A2_Pneumonia.b.meta	TCF19	Adrenal_Gland	2.78545e-08	2.42227e-05	5.55441	2.20113e-06	0.00164944	4.73402	5.47001	-0.987272	4.50011e-08	0.323509	4.05356e-05	0.951475
A2_Pneumonia.b.meta	TCF19	Heart_Atrial_Appendage	2.97576e-08	2.71893e-05	5.54286	2.15847e-06	0.00213952	4.73799	5.45707	-1	4.84046e-08	0.317311	4.55226e-05	0.950843
A2_Pneumonia.b.meta	TCF19	Small_Intestine_Terminal_Ileum	2.97576e-08	2.65117e-05	5.54286	2.15847e-06	0.00164338	4.73799	5.45707	-1	4.84046e-08	0.317311	4.46886e-05	0.952701
A2_Pneumonia.b.meta	TCF19	Brain_Caudate_basal_ganglia	2.97576e-08	4.37287e-05	5.54286	2.15847e-06	0.00308553	4.73799	5.45707	-1	4.84046e-08	0.317311	7.04889e-05	0.942161
A2_Pneumonia.b.meta	TCF19	Brain_Cerebellar_Hemisphere	2.97576e-08	5.68667e-05	5.54286	2.15847e-06	0.00304416	4.73799	5.45707	-1	4.84046e-08	0.317311	8.2025e-05	0.975479
A2_Pneumonia.b.meta	TCF19	Breast_Mammary_Tissue	2.97576e-08	3.66881e-05	5.54286	2.15847e-06	0.00199097	4.73799	5.45707	-1	4.84046e-08	0.317311	4.39548e-05	0.956368
A2_Pneumonia.b.meta	TCF19	Pancreas	2.97576e-08	2.4448e-05	5.54286	2.15847e-06	0.00194255	4.73799	5.45707	-1	4.84046e-08	0.317311	4.09745e-05	0.94977
A2_Pneumonia.b.meta	IZUMO1	Brain_Cortex	3.2311e-08	3.83817e-05	-5.52843	7.12355e-08	0.000140572	-5.38803	-5.27885	2.2	1.29994e-07	0.0278069	0.000123415	0.83635
A2_Pneumonia.b.meta	IZUMO1	Brain_Frontal_Cortex_BA9	3.2311e-08	2.91197e-05	-5.52843	7.12355e-08	8.68869e-05	-5.38803	-5.27885	2.2	1.29994e-07	0.0278069	0.000112659	0.85349
A2_Pneumonia.b.meta	TCF19	Brain_Cortex	3.53571e-08	3.83817e-05	5.5126	2.44907e-06	0.00228276	4.71232	5.41739	-1.05717	6.04754e-08	0.290435	7.8192e-05	0.94419
A2_Pneumonia.b.meta	FUT2	Artery_Aorta	5.66503e-08	6.95156e-05	5.42906	9.03115e-08	0.000280568	5.34521	5.16678	-2.28155	2.3816e-07	0.0225157	0.000272867	0.818239
A2_Pneumonia.b.meta	FUT2	Heart_Atrial_Appendage	5.66503e-08	4.80637e-05	-5.42906	9.03115e-08	0.000201417	-5.34521	-5.16678	2.28155	2.3816e-07	0.0225157	0.000181984	0.782178
A2_Pneumonia.b.meta	IFNAR2	Heart_Atrial_Appendage	6.5236e-08	5.16583e-05	5.40382	1.38414e-05	0.00823196	4.34636	5.37901	-0.498659	7.4897e-08	0.618019	6.54065e-05	0.978639
A2_Pneumonia.b.meta	MAMSTR	Brain_Caudate_basal_ganglia	1.00343e-07	0.000117964	-5.3261	1.0492e-12	8.99898e-09	-7.12389	-4.98253	2.81685	6.2759e-07	0.00484974	0.000638103	0.661079
A2_Pneumonia.b.meta	CCHCR1	Esophagus_Gastroesophageal_Junction	1.005e-07	0.000109289	5.32582	6.19021e-06	0.00794735	4.51979	5.72423	-0.382883	1.03904e-08	0.701806	2.14492e-05	0.98311
A2_Pneumonia.b.meta	DPP9	Heart_Left_Ventricle	1.06573e-07	0.000119074	-5.31514	1.06848e-06	0.00229312	-4.87859	-5.15008	1.57246	2.6037e-07	0.115843	0.000230547	0.896677
A2_Pneumonia.b.meta	RASIP1	Testis	1.43427e-07	0.000135485	-5.2608	7.9843e-08	0.000182968	-5.36748	-4.95099	3.08858	7.3836e-07	0.00201114	0.000546773	0.559025
A2_Pneumonia.b.meta	TCF19	Spleen	1.47693e-07	0.000134253	5.25541	4.92206e-06	0.00478807	4.56808	5.14619	-1.15664	2.65826e-07	0.247421	0.000231591	0.944166
A2_Pneumonia.b.meta	ARHGAP27	Esophagus_Muscularis	1.64094e-07	0.00017048	5.236	2.30168e-07	0.000726793	5.17316	5.24978	-0.204991	1.52281e-07	0.837579	0.000139414	0.992974
A2_Pneumonia.b.meta	IZUMO1	Adrenal_Gland	1.90859e-07	0.000126921	-5.20803	4.55309e-07	0.000536159	-5.04425	-4.9785	2.02941	6.40774e-07	0.0424164	0.000357308	0.856883
A2_Pneumonia.b.meta	OAS1	Skin_Sun_Exposed_Lower_leg	3.06611e-07	0.000236037	-5.11934	4.61658e-06	0.00358531	-4.5815	-5.20738	-0.426715	1.9153e-07	0.669587	0.000160933	0.982655
A2_Pneumonia.b.meta	TCF19	Testis	6.596e-07	0.000453145	4.9729	2.68772e-07	0.000513265	5.14412	4.8616	-1.22932	1.16442e-06	0.218952	0.000787301	0.918155
A2_Pneumonia.b.meta	TCF19	Prostate	6.60647e-07	0.000465017	4.97259	1.5846e-05	0.00977019	4.31659	4.8812	-1.00715	1.0544e-06	0.313862	0.000769463	0.96143
A2_Pneumonia.b.meta	IL10RB	Artery_Tibial	7.67571e-07	0.000797315	4.94344	5.95461e-07	0.00102302	4.99268	5.06624	0.798783	4.05761e-07	0.424416	0.000472416	0.959489
A2_Pneumonia.b.meta	ARHGAP27	Colon_Sigmoid	8.27095e-07	0.000715378	4.92886	3.62395e-07	0.000649267	5.08772	4.94158	-0.195985	7.74913e-07	0.844622	0.000745406	0.994389
A2_Pneumonia.b.meta	CCDC18	Pituitary	2.33963e-06	0.00130126	-4.72163	3.21913e-06	0.0029043	-4.65632	-4.49892	1.96178	6.83e-06	0.0497886	0.00308667	0.855886
A2_Pneumonia.b.meta	CCDC18	Prostate	2.33963e-06	0.00133314	-4.72163	3.21913e-06	0.00252614	-4.65632	-4.49892	1.96178	6.83e-06	0.0497886	0.00338932	0.86649
A2_Pneumonia.b.meta	CCDC18	Brain_Amygdala	2.33963e-06	0.00223371	-4.72163	3.21913e-06	0.00475272	-4.65632	-4.49892	1.96178	6.83e-06	0.0497886	0.00533716	0.873998
A2_Pneumonia.b.meta	CCDC18	Brain_Anterior_cingulate_cortex_BA24	2.33963e-06	0.00186636	-4.72163	3.21913e-06	0.00286037	-4.65632	-4.49892	1.96178	6.83e-06	0.0497886	0.00440459	0.851414
A2_Pneumonia.b.meta	CCDC18	Brain_Nucleus_accumbens_basal_ganglia	2.33963e-06	0.00151374	-4.72163	3.21913e-06	0.00344487	-4.65632	-4.49892	1.96178	6.83e-06	0.0497886	0.00392953	0.865106
A2_Pneumonia.b.meta	CCDC18	Uterus	2.33963e-06	0.00180101	-4.72163	3.21913e-06	0.0030626	-4.65632	-4.49892	1.96178	6.83e-06	0.0497886	0.0040466	0.852007
A2_Pneumonia.b.meta	CCDC18	Vagina	2.33963e-06	0.0017584	-4.72163	3.21913e-06	0.00263754	-4.65632	-4.49892	1.96178	6.83e-06	0.0497886	0.00394379	0.856101
A2_Pneumonia.b.meta	CCDC18	Adipose_Visceral_Omentum	2.33963e-06	0.00181102	-4.72163	3.21913e-06	0.00995569	-4.65632	-4.49892	1.96178	6.83e-06	0.0497886	0.00435959	0.846371
A2_Pneumonia.b.meta	CCDC18	Heart_Atrial_Appendage	2.33963e-06	0.00146264	-4.72163	3.21913e-06	0.00261071	-4.65632	-4.49892	1.96178	6.83e-06	0.0497886	0.00324764	0.844176
A2_Pneumonia.b.meta	CCDC18	Brain_Cerebellum	2.59057e-06	0.00152196	-4.70087	3.58414e-06	0.00627654	-4.63415	-4.47867	1.95684	7.51097e-06	0.0503666	0.00350242	0.844647
A2_Pneumonia.b.meta	FBRSL1	Whole_Blood	3.91204e-06	0.00221524	-4.616	1.00737e-05	0.00840354	-4.41558	-4.44612	1.63551	8.74366e-06	0.101941	0.00425913	0.832113
A2_Pneumonia.b.meta	DPP9	Stomach	7.18102e-06	0.00337393	-4.48825	1.06848e-06	0.00232288	-4.87859	-4.48779	0.107221	7.19644e-06	0.914614	0.00336683	0.998369
A2_Pneumonia.b.meta	TCF19	Muscle_Skeletal	9.111e-06	0.00748143	4.43726	2.15847e-06	0.00238592	4.73799	4.32593	-1.21925	1.5189e-05	0.222749	0.0112275	0.905202
A2_Flu.meta	THBS3	smultixcan	3.62565e-26	9.85316e-23	-3.12821	1.18106e-15	5.67369e-12	-2.37713	-3.10265	-2.46953	1.56464e-25	0.012516	3.79686e-22	0.886768
A2_Flu.meta	THBS3	Adrenal_Gland	1.16528e-20	1.31793e-16	-9.31983	8.68548e-12	7.16378e-08	-6.82676	-9.27628	-1.71306	1.75501e-20	0.0867008	2.05512e-16	0.937239
A2_Flu.meta	THBS3	Esophagus_Mucosa	1.16528e-20	7.26901e-17	-9.31983	8.68548e-12	4.95829e-08	-6.82676	-9.27628	-1.80724	1.75501e-20	0.0707248	1.12584e-16	0.955636
A2_Flu.meta	THBS3	Stomach	1.16528e-20	1.36909e-16	-9.31983	8.68548e-12	3.77775e-08	-6.82676	-9.27628	-1.85728	1.75501e-20	0.0632719	2.1348e-16	0.890357
A2_Flu.meta	MTX1	Adipose_Subcutaneous	5.39042e-20	3.39731e-16	-9.1559	1.76994e-11	8.52935e-08	-6.72384	-9.11179	-1.11313	8.10369e-20	0.265653	3.49755e-16	0.985185
A2_Flu.meta	MTX1	Brain_Nucleus_accumbens_basal_ganglia	5.39042e-20	6.28038e-16	-9.1559	1.76994e-11	1.51613e-07	-6.72384	-9.11179	0.861925	8.10369e-20	0.388729	9.79087e-16	0.992942
A2_Flu.meta	MTX1	Colon_Transverse	5.39042e-20	3.30918e-16	-9.1559	1.76994e-11	6.84543e-08	-6.72384	-9.11179	0.861925	8.10369e-20	0.388729	1.02471e-15	0.977602
A2_Flu.meta	MTX1	Esophagus_Gastroesophageal_Junction	5.39042e-20	6.45017e-16	-9.1559	1.76994e-11	1.59135e-07	-6.72384	-9.11179	0.861925	8.10369e-20	0.388729	1.00372e-15	0.991388
A2_Flu.meta	MTX1	Heart_Atrial_Appendage	5.39042e-20	3.20406e-16	-9.1559	1.76994e-11	7.90279e-08	-6.72384	-9.11179	-1.05002	8.10369e-20	0.293708	4.95378e-16	0.977484
A2_Flu.meta	MTX1	smultixcan	2.69071e-18	4.49991e-15	-7.6745	1.19675e-10	2.77579e-07	-6.35306	-7.63769	-2.14569	3.96145e-18	0.00754466	6.17987e-15	0.874884
A2_Flu.meta	THBS3	Testis	1.68703e-14	1.2759e-10	7.67248	6.35403e-11	3.64404e-07	6.53516	7.44828	-2.67308	9.45623e-14	0.00751591	7.35269e-10	0.828204
A2_Flu.meta	CCHCR1	Kidney_Cortex	4.60576e-14	1.02616e-10	7.54263	3.87798e-08	8.01837e-05	5.49632	7.51881	-0.604841	5.52751e-14	0.545285	1.02834e-10	0.996807
A2_Flu.meta	CCHCR1	Adrenal_Gland	6.23205e-14	2.34948e-10	7.50311	5.1298e-08	0.000207495	5.44675	7.48444	-0.563512	7.18543e-14	0.573087	2.80471e-10	0.991571
A2_Flu.meta	ABO	Spleen	7.56034e-14	2.97953e-10	7.47775	1.18786e-09	5.20284e-06	6.08187	7.14668	-1.91498	8.89006e-13	0.055495	3.6144e-09	0.909045
A2_Flu.meta	ABO	Brain_Spinal_cord_cervical_c-1	1.68507e-13	9.01344e-10	7.37167	3.85237e-09	2.89428e-05	5.89041	7.24154	-1.38931	4.43632e-13	0.164738	1.64174e-09	0.947809
A2_Flu.meta	ABO	smultixcan	3.38634e-13	3.50583e-10	2.66641	1.04564e-08	1.36424e-05	2.80743	2.50226	-1.43792	2.71553e-13	0.306623	2.69578e-10	0.993595
A2_Flu.meta	CCHCR1	smultixcan	1.40568e-12	1.32874e-09	3.63612	4.30484e-06	0.00230419	3.64937	3.53541	-1.01724	2.29172e-12	0.329683	2.08547e-09	0.993595
A2_Flu.meta	ICAM3	smultixcan	2.18428e-09	1.13068e-06	-0.666901	1.59534e-06	0.00100917	0.0127106	-0.760326	-0.760775	5.63494e-09	0.279653	2.61845e-06	0.993595
A2_Flu.meta	MTX1	Ovary	7.2694e-09	9.17964e-06	-5.78458	6.82253e-06	0.00507596	-4.49915	-5.70953	-1.10871	1.1329e-08	0.267554	1.48082e-05	0.974644
A2_Flu.meta	ABO	Colon_Transverse	4.38982e-08	4.89984e-05	5.47441	9.60904e-07	0.0012592	4.89948	5.26454	-1.86117	1.40544e-07	0.06272	0.000148099	0.900464
A2_Flu.meta	CCHCR1	Esophagus_Gastroesophageal_Junction	4.87668e-08	6.05348e-05	5.45575	5.02408e-08	0.000225858	5.45046	5.72423	-1.28023	1.03904e-08	0.200464	2.14492e-05	0.978541
A2_Flu.meta	ABO	Testis	5.09653e-08	5.50644e-05	5.44791	7.3586e-07	0.00105504	4.95165	5.2265	-1.96613	1.72748e-07	0.0492835	0.000158024	0.921658
A2_Flu.meta	CCHCR1	Spleen	6.56952e-07	0.000485446	4.97368	4.6551e-06	0.00453096	4.57976	4.76345	-1.86441	1.90314e-06	0.0622646	0.00136545	0.909776
A2_Flu.meta	ABO	Pancreas	1.29573e-06	0.000745629	4.84041	1.22944e-05	0.0070365	4.3723	4.64897	-1.69349	3.33596e-06	0.090363	0.00171889	0.937831
A2_Flu.meta	CCHCR1	Pituitary	3.32188e-06	0.0016943	4.64984	4.25972e-06	0.00384482	4.59829	4.51056	-1.27065	6.46569e-06	0.203854	0.00303025	0.964517
A2_Flu.meta	HCN3	Adipose_Visceral_Omentum	4.22154e-06	0.00290606	-4.60017	5.01523e-07	0.0021182	-5.02573	-4.23331	2.9625	2.30279e-05	0.00305152	0.0113067	0.826688
A2_Flu.meta	HCN3	Adrenal_Gland	4.22154e-06	0.00167054	-4.60017	5.01523e-07	0.000806847	-5.02573	-4.23331	2.9625	2.30279e-05	0.00305152	0.00713612	0.849239
A2_Flu.meta	HCN3	Brain_Spinal_cord_cervical_c-1	4.22154e-06	0.00352494	4.60017	5.01523e-07	0.00122316	5.02573	4.23331	-2.9625	2.30279e-05	0.00305152	0.0109731	0.878576
A2_Flu.meta	HCN3	Nerve_Tibial	4.22154e-06	0.00203708	-4.60017	5.01523e-07	0.00073552	-5.02573	-4.23331	2.9625	2.30279e-05	0.00305152	0.00871478	0.881038
A2_Flu.meta	HCN3	Thyroid	4.22154e-06	0.00265494	-4.60017	5.01523e-07	0.00175916	-5.02573	-4.23331	2.9625	2.30279e-05	0.00305152	0.0120011	0.890159
A2_Flu.meta	HCN3	Adipose_Subcutaneous	4.22154e-06	0.00295625	-4.60017	5.01523e-07	0.000805613	-5.02573	-4.23331	2.9625	2.30279e-05	0.00305152	0.0122858	0.909381
A2_Flu.meta	HCN3	Artery_Coronary	4.22154e-06	0.00329682	-4.60017	5.01523e-07	0.000957071	-5.02573	-4.23331	2.9625	2.30279e-05	0.00305152	0.0141771	0.859627
A2_Flu.meta	HCN3	Artery_Tibial	4.22154e-06	0.00333867	-4.60017	5.01523e-07	0.00159835	-5.02573	-4.23331	2.9625	2.30279e-05	0.00305152	0.0132087	0.81573
A2_Flu.meta	HCN3	Brain_Caudate_basal_ganglia	4.22154e-06	0.00296389	-4.60017	5.01523e-07	0.000979326	-5.02573	-4.23331	2.9625	2.30279e-05	0.00305152	0.0125778	0.801906
A2_Flu.meta	HCN3	Brain_Cerebellar_Hemisphere	4.22154e-06	0.00272998	-4.60017	5.01523e-07	0.0010616	-5.02573	-4.23331	2.9625	2.30279e-05	0.00305152	0.0113815	0.796477
A2_Flu.meta	HCN3	Brain_Cortex	4.22154e-06	0.00221826	-4.60017	5.01523e-07	0.000883283	-5.02573	-4.23331	2.9625	2.30279e-05	0.00305152	0.00944416	0.813265
A2_Flu.meta	HCN3	Brain_Hippocampus	4.22154e-06	0.00318916	-4.60017	5.01523e-07	0.0010221	-5.02573	-4.23331	2.9625	2.30279e-05	0.00305152	0.0121326	0.713532
A2_Flu.meta	HCN3	Brain_Hypothalamus	4.22154e-06	0.0038643	-4.60017	5.01523e-07	0.000928425	-5.02573	-4.23331	2.9625	2.30279e-05	0.00305152	0.0154571	0.885204
A2_Flu.meta	HCN3	Brain_Putamen_basal_ganglia	4.22154e-06	0.00326255	-4.60017	5.01523e-07	0.000841355	-5.02573	-4.23331	2.9625	2.30279e-05	0.00305152	0.0140015	0.835241
A2_Flu.meta	HCN3	Cells_Cultured_fibroblasts	4.22154e-06	0.00284555	-4.60017	5.01523e-07	0.000940155	-5.02573	-4.23331	2.9625	2.30279e-05	0.00305152	0.0133832	0.781036
A2_Flu.meta	HCN3	Cells_EBV-transformed_lymphocytes	4.22154e-06	0.0022966	4.60017	5.01523e-07	0.00123805	5.02573	4.23331	-2.9625	2.30279e-05	0.00305152	0.0100142	0.82539
A2_Flu.meta	HCN3	Colon_Sigmoid	4.22154e-06	0.00255741	-4.60017	5.01523e-07	0.000955246	-5.02573	-4.23331	2.9625	2.30279e-05	0.00305152	0.0110755	0.756059
A2_Flu.meta	HCN3	Colon_Transverse	4.22154e-06	0.00225357	-4.60017	5.01523e-07	0.000920095	-5.02573	-4.23331	2.9625	2.30279e-05	0.00305152	0.0107127	0.723906
A2_Flu.meta	HCN3	Esophagus_Gastroesophageal_Junction	4.22154e-06	0.00269766	-4.60017	5.01523e-07	0.00146379	-5.02573	-4.23331	2.9625	2.30279e-05	0.00305152	0.0104933	0.725451
A2_Flu.meta	HCN3	Esophagus_Muscularis	4.22154e-06	0.00309637	-4.60017	5.01523e-07	0.00108124	-5.02573	-4.23331	2.9625	2.30279e-05	0.00305152	0.0101775	0.831195
A2_Flu.meta	HCN3	Heart_Left_Ventricle	4.22154e-06	0.002359	-4.60017	5.01523e-07	0.00188584	-5.02573	-4.23331	2.9625	2.30279e-05	0.00305152	0.0109223	0.667704
A2_Flu.meta	HCN3	Lung	4.22154e-06	0.00257373	-4.60017	5.01523e-07	0.000697117	-5.02573	-4.23331	2.9625	2.30279e-05	0.00305152	0.0112436	0.855098
A2_Flu.meta	HCN3	Minor_Salivary_Gland	4.22154e-06	0.00270452	-4.60017	5.01523e-07	0.000798826	-5.02573	-4.23331	2.9625	2.30279e-05	0.00305152	0.0112249	0.7602
A2_Flu.meta	HCN3	Muscle_Skeletal	4.22154e-06	0.00404599	-4.60017	5.01523e-07	0.00110937	-5.02573	-4.23331	2.9625	2.30279e-05	0.00305152	0.0139167	0.756601
A2_Flu.meta	HCN3	Ovary	4.22154e-06	0.00202839	-4.60017	5.01523e-07	0.00102612	-5.02573	-4.23331	2.9625	2.30279e-05	0.00305152	0.00996636	0.797889
A2_Flu.meta	HCN3	Pancreas	4.22154e-06	0.00194343	-4.60017	5.01523e-07	0.00107639	-5.02573	-4.23331	2.9625	2.30279e-05	0.00305152	0.00826829	0.765885
A2_Flu.meta	HCN3	Pituitary	4.22154e-06	0.00198753	-4.60017	5.01523e-07	0.000754458	-5.02573	-4.23331	2.9625	2.30279e-05	0.00305152	0.00882853	0.748632
A2_Flu.meta	HCN3	Prostate	4.22154e-06	0.00222981	-4.60017	5.01523e-07	0.000721776	-5.02573	-4.23331	2.9625	2.30279e-05	0.00305152	0.0081624	0.799616
A2_Flu.meta	HCN3	Skin_Not_Sun_Exposed_Suprapubic	4.22154e-06	0.00323173	-4.60017	5.01523e-07	0.00095055	-5.02573	-4.23331	2.9625	2.30279e-05	0.00305152	0.0121375	0.79351
A2_Flu.meta	HCN3	Skin_Sun_Exposed_Lower_leg	4.22154e-06	0.00240279	-4.60017	5.01523e-07	0.000562876	-5.02573	-4.23331	2.9625	2.30279e-05	0.00305152	0.0103196	0.811153
A2_Flu.meta	HCN3	Small_Intestine_Terminal_Ileum	4.22154e-06	0.00257469	4.60017	5.01523e-07	0.000600467	5.02573	4.23331	-2.9625	2.30279e-05	0.00305152	0.0109501	0.717909
A2_Flu.meta	HCN3	Spleen	4.22154e-06	0.00241158	-4.60017	5.01523e-07	0.00106606	-5.02573	-4.23331	2.9625	2.30279e-05	0.00305152	0.0112348	0.823059
A2_Flu.meta	HCN3	Testis	4.22154e-06	0.00215971	-4.60017	5.01523e-07	0.00105504	-5.02573	-4.23331	2.9625	2.30279e-05	0.00305152	0.00994741	0.828204
A2_Flu.meta	HCN3	Uterus	4.22154e-06	0.00271696	-4.60017	5.01523e-07	0.000868851	-5.02573	-4.23331	2.9625	2.30279e-05	0.00305152	0.0116101	0.849304
A2_Flu.meta	HCN3	Vagina	4.22154e-06	0.0030064	-4.60017	5.01523e-07	0.000925185	-5.02573	-4.23331	2.9625	2.30279e-05	0.00305152	0.0113151	0.633802
A2_Flu.meta	HCN3	Whole_Blood	4.22154e-06	0.00267323	-4.60017	5.01523e-07	0.00101897	-5.02573	-4.23331	2.9625	2.30279e-05	0.00305152	0.0102106	0.809024
A2_Flu.meta	HCN3	Brain_Cerebellum	4.22154e-06	0.00225545	-4.60017	5.01523e-07	0.00144162	-5.02573	-4.23331	2.9625	2.30279e-05	0.00305152	0.00900614	0.750115
A2_Flu.meta	HCN3	Brain_Frontal_Cortex_BA9	4.22154e-06	0.00274916	-4.60017	5.01523e-07	0.00107113	-5.02573	-4.23331	2.9625	2.30279e-05	0.00305152	0.0133046	0.7597
A2_Flu.meta	HCN3	Brain_Nucleus_accumbens_basal_ganglia	4.22154e-06	0.00245926	-4.60017	5.01523e-07	0.00107401	-5.02573	-4.23331	2.9625	2.30279e-05	0.00305152	0.00988281	0.680306
A2_Flu.meta	HCN3	Kidney_Cortex	4.22154e-06	0.00221308	-4.60017	5.01523e-07	0.000518491	-5.02573	-4.23331	2.9625	2.30279e-05	0.00305152	0.00892523	0.805109
A2_Flu.meta	HCN3	Stomach	4.22154e-06	0.00225449	-4.60017	5.01523e-07	0.000850966	-5.02573	-4.23331	2.9625	2.30279e-05	0.00305152	0.00965901	0.852415
A2_Flu.meta	HCN3	smultixcan	4.22154e-06	0.00110579	-3.92697	5.01523e-07	0.00036101	-4.29026	-3.6138	2.52896	2.30279e-05	0.00305152	0.00457208	0.863976
A2_Flu.meta	CCHCR1	Breast_Mammary_Tissue	4.72441e-06	0.00257646	4.57667	4.25972e-06	0.00651808	4.59829	4.3688	-1.86487	1.24933e-05	0.0621991	0.00610876	0.93767
A2_Flu.meta	CCHCR1	Colon_Transverse	5.93208e-06	0.00303475	4.5288	4.6551e-06	0.00474458	4.57976	4.38783	-1.27048	1.14485e-05	0.203913	0.00579065	0.953926
A2_Flu.meta	SCAMP3	Artery_Tibial	7.19175e-06	0.00455066	4.48793	9.627e-06	0.00920438	4.42539	4.22663	-2.15984	2.37214e-05	0.0307854	0.0132087	0.858062
A2_Flu.meta	SCAMP3	Cells_Cultured_fibroblasts	7.19175e-06	0.00436287	-4.48793	9.627e-06	0.00902339	-4.42539	-4.22663	2.15984	2.37214e-05	0.0307854	0.0133832	0.862479
A2_Flu.meta	SCAMP3	Adipose_Subcutaneous	7.19175e-06	0.0045326	4.48793	9.627e-06	0.00773209	4.42539	4.22663	-2.15984	2.37214e-05	0.0307854	0.0122858	0.918751
A2_Flu.meta	SCAMP3	Artery_Coronary	7.19175e-06	0.00488404	4.48793	9.627e-06	0.00897023	4.42539	4.22663	-2.15984	2.37214e-05	0.0307854	0.0141771	0.899971
A2_Flu.meta	SCAMP3	Brain_Anterior_cingulate_cortex_BA24	7.19175e-06	0.00472752	4.48793	9.627e-06	0.00855947	4.42539	4.22663	-2.15984	2.37214e-05	0.0307854	0.0125162	0.923713
A2_Flu.meta	SCAMP3	Brain_Cortex	7.19175e-06	0.00319132	4.48793	9.627e-06	0.00941949	4.42539	4.22663	-2.15984	2.37214e-05	0.0307854	0.00944416	0.827127
A2_Flu.meta	SCAMP3	Brain_Hypothalamus	7.19175e-06	0.00581504	4.48793	9.627e-06	0.00783157	4.42539	4.22663	-2.15984	2.37214e-05	0.0307854	0.0154571	0.885204
A2_Flu.meta	SCAMP3	Brain_Nucleus_accumbens_basal_ganglia	7.19175e-06	0.00350157	4.48793	9.627e-06	0.00916277	4.42539	4.22663	-2.15984	2.37214e-05	0.0307854	0.00988281	0.887484
A2_Flu.meta	SCAMP3	Brain_Putamen_basal_ganglia	7.19175e-06	0.00490467	4.48793	9.627e-06	0.00672927	4.42539	4.22663	-2.15984	2.37214e-05	0.0307854	0.0140015	0.894302
A2_Flu.meta	SCAMP3	Brain_Substantia_nigra	7.19175e-06	0.00670532	4.48793	9.627e-06	0.00991994	4.42539	4.22663	-2.15984	2.37214e-05	0.0307854	0.0169181	0.886025
A2_Flu.meta	SCAMP3	Cells_EBV-transformed_lymphocytes	7.19175e-06	0.00366312	4.48793	9.627e-06	0.00870281	4.42539	4.22663	-2.15984	2.37214e-05	0.0307854	0.0100142	0.862657
A2_Flu.meta	SCAMP3	Colon_Transverse	7.19175e-06	0.00353201	4.48793	9.627e-06	0.00802804	4.42539	4.22663	-2.15984	2.37214e-05	0.0307854	0.0107127	0.860276
A2_Flu.meta	SCAMP3	Esophagus_Gastroesophageal_Junction	7.19175e-06	0.00415846	4.48793	9.627e-06	0.00961737	4.42539	4.22663	-2.15984	2.37214e-05	0.0307854	0.0104933	0.857044
A2_Flu.meta	SCAMP3	Esophagus_Mucosa	7.19175e-06	0.00472233	-4.48793	9.627e-06	0.00833348	-4.42539	-4.22663	2.15984	2.37214e-05	0.0307854	0.0144926	0.907925
A2_Flu.meta	SCAMP3	Heart_Atrial_Appendage	7.19175e-06	0.00329797	4.48793	9.627e-06	0.00955212	4.42539	4.22663	-2.15984	2.37214e-05	0.0307854	0.00966724	0.884241
A2_Flu.meta	SCAMP3	Heart_Left_Ventricle	7.19175e-06	0.00382738	4.48793	9.627e-06	0.00994229	4.42539	4.22663	-2.15984	2.37214e-05	0.0307854	0.0109223	0.857313
A2_Flu.meta	SCAMP3	Minor_Salivary_Gland	7.19175e-06	0.00408671	-4.48793	9.627e-06	0.00655117	-4.42539	-4.22663	2.15984	2.37214e-05	0.0307854	0.0112249	0.876329
A2_Flu.meta	SCAMP3	Nerve_Tibial	7.19175e-06	0.00290198	4.48793	9.627e-06	0.00898462	4.42539	4.22663	-2.15984	2.37214e-05	0.0307854	0.00873459	0.962103
A2_Flu.meta	SCAMP3	Ovary	7.19175e-06	0.00314362	4.48793	9.627e-06	0.00656561	4.42539	4.22663	-2.15984	2.37214e-05	0.0307854	0.00996636	0.886166
A2_Flu.meta	SCAMP3	Pancreas	7.19175e-06	0.00306555	4.48793	9.627e-06	0.00590341	4.42539	4.22663	-2.15984	2.37214e-05	0.0307854	0.00826829	0.898591
A2_Flu.meta	SCAMP3	Pituitary	7.19175e-06	0.00314408	4.48793	9.627e-06	0.00724111	4.42539	4.22663	-2.15984	2.37214e-05	0.0307854	0.00882853	0.888761
A2_Flu.meta	SCAMP3	Small_Intestine_Terminal_Ileum	7.19175e-06	0.0041669	4.48793	9.627e-06	0.0073349	4.42539	4.22663	-2.15984	2.37214e-05	0.0307854	0.0109501	0.880054
A2_Flu.meta	SCAMP3	Testis	7.19175e-06	0.00329644	4.48793	9.627e-06	0.00736145	4.42539	4.22663	-2.15984	2.37214e-05	0.0307854	0.00997002	0.911655
A2_Flu.meta	SCAMP3	Vagina	7.19175e-06	0.00445381	4.48793	9.627e-06	0.00710376	4.42539	4.22663	-2.15984	2.37214e-05	0.0307854	0.0113151	0.933516
A2_Flu.meta	SCAMP3	Brain_Caudate_basal_ganglia	7.19175e-06	0.00445245	4.48793	9.627e-06	0.00917881	4.42539	4.22663	-2.15984	2.37214e-05	0.0307854	0.0125778	0.868934
A2_Flu.meta	SCAMP3	Uterus	7.19175e-06	0.00387743	4.48793	9.627e-06	0.00814337	4.42539	4.22663	-2.15984	2.37214e-05	0.0307854	0.0116101	0.883134
A2_Flu.meta	SCAMP3	smultixcan	7.19175e-06	0.00166336	3.59035	9.627e-06	0.00446586	3.54031	3.38131	-1.72787	2.37214e-05	0.0307854	0.00466734	0.907013
A2_Flu.meta	CCHCR1	Prostate	7.23713e-06	0.00320927	4.48659	4.6551e-06	0.00309206	4.57976	4.36199	-1.13869	1.28885e-05	0.254832	0.00563822	0.987472
A2_Flu.meta	SYT11	smultixcan	8.77112e-06	0.00200729	-3.20469	6.84764e-07	0.000476481	-3.58629	-2.93771	2.16621	4.61274e-05	0.00259875	0.00800381	0.863976
A2_Flu.meta	SYT11	Brain_Caudate_basal_ganglia	8.84044e-06	0.00472682	4.44375	6.84764e-07	0.000979326	4.96564	4.07143	-3.0251	4.67247e-05	0.00248547	0.0167673	0.801906
A2_Flu.meta	SYT11	Brain_Substantia_nigra	8.84044e-06	0.00755563	-4.44375	6.84764e-07	0.00159891	-4.96564	-4.07143	3.0251	4.67247e-05	0.00248547	0.0275419	0.726336
A2_Flu.meta	SYT11	Pituitary	8.84044e-06	0.00373158	4.44375	6.84764e-07	0.000882954	4.96564	4.07143	-3.0251	4.67247e-05	0.00248547	0.0151604	0.748632
A2_Flu.meta	SYT11	Spleen	8.84044e-06	0.00454437	-4.44375	6.84764e-07	0.00106606	-4.96564	-4.07143	3.0251	4.67247e-05	0.00248547	0.0163603	0.823059
A2_Flu.meta	SYT11	Adipose_Subcutaneous	8.84044e-06	0.005031	-4.44375	6.84764e-07	0.000942822	-4.96564	-4.07143	3.0251	4.67247e-05	0.00248547	0.018906	0.909381
A2_Flu.meta	SYT11	Adipose_Visceral_Omentum	8.84044e-06	0.00497917	-4.44375	6.84764e-07	0.0021182	-4.96564	-4.07143	3.0251	4.67247e-05	0.00248547	0.0192415	0.826688
A2_Flu.meta	SYT11	Adrenal_Gland	8.84044e-06	0.00294075	-4.44375	6.84764e-07	0.000806847	-4.96564	-4.07143	3.0251	4.67247e-05	0.00248547	0.0118793	0.849239
A2_Flu.meta	SYT11	Artery_Aorta	8.84044e-06	0.00493296	-4.44375	6.84764e-07	0.00106412	-4.96564	-4.07143	3.0251	4.67247e-05	0.00248547	0.0173197	0.728771
A2_Flu.meta	SYT11	Artery_Coronary	8.84044e-06	0.00537173	-4.44375	6.84764e-07	0.000957071	-4.96564	-4.07143	3.0251	4.67247e-05	0.00248547	0.02234	0.859627
A2_Flu.meta	SYT11	Artery_Tibial	8.84044e-06	0.00501132	-4.44375	6.84764e-07	0.00163676	-4.96564	-4.07143	3.0251	4.67247e-05	0.00248547	0.0199468	0.81573
A2_Flu.meta	SYT11	Brain_Anterior_cingulate_cortex_BA24	8.84044e-06	0.00493959	4.44375	6.84764e-07	0.00136987	4.96564	4.07143	-3.0251	4.67247e-05	0.00248547	0.0187028	0.754602
A2_Flu.meta	SYT11	Brain_Cerebellum	8.84044e-06	0.0043296	4.44375	6.84764e-07	0.00144162	4.96564	4.07143	-3.0251	4.67247e-05	0.00248547	0.0157358	0.750115
A2_Flu.meta	SYT11	Breast_Mammary_Tissue	8.84044e-06	0.00419479	-4.44375	6.84764e-07	0.00125736	-4.96564	-4.07143	3.0251	4.67247e-05	0.00248547	0.0174709	0.809505
A2_Flu.meta	SYT11	Colon_Transverse	8.84044e-06	0.00402011	-4.44375	6.84764e-07	0.00104689	-4.96564	-4.07143	3.0251	4.67247e-05	0.00248547	0.0184636	0.723906
A2_Flu.meta	SYT11	Esophagus_Gastroesophageal_Junction	8.84044e-06	0.00440769	-4.44375	6.84764e-07	0.00146379	-4.96564	-4.07143	3.0251	4.67247e-05	0.00248547	0.0170215	0.725451
A2_Flu.meta	SYT11	Esophagus_Muscularis	8.84044e-06	0.00487214	-4.44375	6.84764e-07	0.00108124	-4.96564	-4.07143	3.0251	4.67247e-05	0.00248547	0.0181476	0.831195
A2_Flu.meta	SYT11	Heart_Atrial_Appendage	8.84044e-06	0.0037534	-4.44375	6.84764e-07	0.00122299	-4.96564	-4.07143	3.0251	4.67247e-05	0.00248547	0.0158682	0.766343
A2_Flu.meta	SYT11	Heart_Left_Ventricle	8.84044e-06	0.00449094	-4.44375	6.84764e-07	0.00188584	-4.96564	-4.07143	3.0251	4.67247e-05	0.00248547	0.0192089	0.667704
A2_Flu.meta	SYT11	Liver	8.84044e-06	0.00421649	-4.44375	6.84764e-07	0.00129455	-4.96564	-4.07143	3.0251	4.67247e-05	0.00248547	0.0181575	0.802795
A2_Flu.meta	SYT11	Lung	8.84044e-06	0.00452736	-4.44375	6.84764e-07	0.000832844	-4.96564	-4.07143	3.0251	4.67247e-05	0.00248547	0.0190545	0.855098
A2_Flu.meta	SYT11	Minor_Salivary_Gland	8.84044e-06	0.00436833	-4.44375	6.84764e-07	0.000798826	-4.96564	-4.07143	3.0251	4.67247e-05	0.00248547	0.0173557	0.7602
A2_Flu.meta	SYT11	Ovary	8.84044e-06	0.00346454	-4.44375	6.84764e-07	0.00111034	-4.96564	-4.07143	3.0251	4.67247e-05	0.00248547	0.0161667	0.797889
A2_Flu.meta	SYT11	Pancreas	8.84044e-06	0.00346606	-4.44375	6.84764e-07	0.00117574	-4.96564	-4.07143	3.0251	4.67247e-05	0.00248547	0.0135057	0.765885
A2_Flu.meta	SYT11	Skin_Not_Sun_Exposed_Suprapubic	8.84044e-06	0.0053994	-4.44375	6.84764e-07	0.00095055	-4.96564	-4.07143	3.0251	4.67247e-05	0.00248547	0.0192404	0.79351
A2_Flu.meta	SYT11	Skin_Sun_Exposed_Lower_leg	8.84044e-06	0.0042863	-4.44375	6.84764e-07	0.00069168	-4.96564	-4.07143	3.0251	4.67247e-05	0.00248547	0.0169775	0.811153
A2_Flu.meta	SYT11	Small_Intestine_Terminal_Ileum	8.84044e-06	0.0046565	-4.44375	6.84764e-07	0.000717376	-4.96564	-4.07143	3.0251	4.67247e-05	0.00248547	0.0193376	0.717909
A2_Flu.meta	SYT11	Testis	8.84044e-06	0.00382058	-4.44375	6.84764e-07	0.00105504	-4.96564	-4.07143	3.0251	4.67247e-05	0.00248547	0.0177223	0.828204
A2_Flu.meta	SYT11	Thyroid	8.84044e-06	0.00467023	-4.44375	6.84764e-07	0.00175916	-4.96564	-4.07143	3.0251	4.67247e-05	0.00248547	0.0218317	0.890159
A2_Flu.meta	SYT11	Uterus	8.84044e-06	0.00433302	-4.44375	6.84764e-07	0.000868851	-4.96564	-4.07143	3.0251	4.67247e-05	0.00248547	0.0194807	0.849304
A2_Flu.meta	SYT11	Whole_Blood	8.84044e-06	0.00432579	-4.44375	6.84764e-07	0.00111301	-4.96564	-4.07143	3.0251	4.67247e-05	0.00248547	0.0172648	0.809024
A2_Flu.meta	SYT11	Brain_Hypothalamus	8.84044e-06	0.00625461	4.44375	6.84764e-07	0.000928425	4.96564	4.07143	-3.0251	4.67247e-05	0.00248547	0.0210782	0.885204
A2_Flu.meta	SYT11	Cells_EBV-transformed_lymphocytes	8.84044e-06	0.00409352	-4.44375	6.84764e-07	0.00123805	-4.96564	-4.07143	3.0251	4.67247e-05	0.00248547	0.0170046	0.82539
A2_Flu.meta	SYT11	Colon_Sigmoid	8.84044e-06	0.00428443	-4.44375	6.84764e-07	0.000955246	-4.96564	-4.07143	3.0251	4.67247e-05	0.00248547	0.0173325	0.756059
A2_Flu.meta	SYT11	Esophagus_Mucosa	8.84044e-06	0.00525206	-4.44375	6.84764e-07	0.00108672	-4.96564	-4.07143	3.0251	4.67247e-05	0.00248547	0.0230568	0.838847
A2_Flu.meta	SYT11	Stomach	8.84044e-06	0.00399486	-4.44375	6.84764e-07	0.000850966	-4.96564	-4.07143	3.0251	4.67247e-05	0.00248547	0.0153611	0.852415
A2_Flu.meta	CCHCR1	Small_Intestine_Terminal_Ileum	9.88449e-06	0.00498006	4.41969	1.15999e-05	0.00810156	4.38498	4.28812	-1.22185	1.8019e-05	0.221766	0.00939056	0.967492
A2_Flu.meta	ABO	Lung	1.53501e-05	0.00727881	4.3236	4.19566e-09	2.91827e-05	5.87629	4.09495	-1.84499	4.22266e-05	0.0650388	0.0187284	0.913649
A2_Flu.meta	CCHCR1	Stomach	1.75694e-05	0.00645071	4.29373	4.25972e-06	0.00370553	4.59829	4.16284	-1.2205	3.14316e-05	0.222277	0.0119479	0.978382
A2_Flu.meta	YY1AP1	Adrenal_Gland	2.35053e-05	0.00681653	-4.22869	1.10835e-06	0.00101575	-4.87136	-3.84359	3.10081	0.000121248	0.00192994	0.0278396	0.849239
A2_Flu.meta	YY1AP1	Brain_Cortex	2.35053e-05	0.00850891	-4.22869	1.10835e-06	0.00139431	-4.87136	-2.01605	3.10081	0.0437946	0.00192994	0.630703	0.813265
A2_Flu.meta	YY1AP1	Cells_EBV-transformed_lymphocytes	2.35053e-05	0.00920955	-4.22869	1.10835e-06	0.00160312	-4.87136	-3.84359	3.10081	0.000121248	0.00192994	0.0379806	0.82539
A2_Flu.meta	YY1AP1	Kidney_Cortex	2.35053e-05	0.00872829	-4.22869	1.10835e-06	0.00098216	-4.87136	-3.84359	3.10081	0.000121248	0.00192994	0.0352454	0.788416
A2_Flu.meta	YY1AP1	Ovary	2.35053e-05	0.00834805	-4.22869	1.10835e-06	0.00113385	-4.87136	-1.0525	3.10081	0.292568	0.00192994	0.858611	0.797889
B2_Asthma	CCHCR1	Kidney_Cortex	7.97029e-27	7.05211e-23	10.7226	4.35353e-24	6.08884e-21	10.1233	5.93862	-8.17124	2.87428e-09	3.05238e-16	3.35213e-06	2.16155e-13
B2_Asthma	GSDMA	Small_Intestine_Terminal_Ileum	3.14001e-26	3.59312e-22	10.5951	3.33721e-48	1.55931e-44	14.5882	4.57578	-14.2499	4.74458e-06	4.48807e-46	0.00407763	2.66973e-42
B2_Asthma	PGAP3	smultixcan	2.05321e-25	8.88136e-22	-8.55819	2.82114e-64	1.97884e-60	-13.641	-2.77874	13.2323	0.00445322	1.61313e-61	0.167922	5.86265e-58
B2_Asthma	PGAP3	Esophagus_Mucosa	1.02558e-24	1.26475e-20	-10.2638	1.03811e-59	1.0815e-55	-16.2969	-3.41338	16.0491	0.000641612	5.79762e-58	0.128483	7.39835e-54
B2_Asthma	GSDMA	Thyroid	1.45071e-24	1.8894e-20	10.2303	2.85027e-47	7.94228e-44	14.4412	4.34736	-13.8064	1.37789e-05	2.33082e-43	0.00793912	7.83739e-40
B2_Asthma	PGAP3	Lung	2.85588e-24	3.60326e-20	-10.1645	5.62795e-58	3.00054e-54	-16.051	-3.27369	15.8214	0.00106152	2.215e-56	0.135647	1.44695e-52
B2_Asthma	PGAP3	Brain_Caudate_basal_ganglia	3.02285e-24	3.52011e-20	-10.159	1.86821e-57	1.78527e-53	-15.9763	-3.31006	15.7423	0.000932772	7.76188e-56	0.130309	9.37635e-52
B2_Asthma	PGAP3	Brain_Putamen_basal_ganglia	3.02285e-24	3.39739e-20	-10.159	1.86821e-57	1.73352e-53	-15.9763	-3.31006	15.7423	0.000932772	7.76188e-56	0.129304	9.07209e-52
B2_Asthma	PGAP3	Whole_Blood	3.02285e-24	3.21299e-20	-10.159	1.86821e-57	1.67037e-53	-15.9763	-3.31006	15.7423	0.000932772	7.76188e-56	0.10688	8.52255e-52
B2_Asthma	PGAP3	Adrenal_Gland	3.02285e-24	3.3856e-20	-10.159	1.86821e-57	8.60686e-54	-15.9763	-3.31006	15.7423	0.000932772	7.76188e-56	0.120112	4.51431e-52
B2_Asthma	PGAP3	Brain_Amygdala	3.02285e-24	3.13833e-20	-10.159	1.86821e-57	1.55267e-53	-15.9763	-3.31006	15.7423	0.000932772	7.76188e-56	0.158979	8.40767e-52
B2_Asthma	PGAP3	Brain_Spinal_cord_cervical_c-1	3.02285e-24	3.19727e-20	-10.159	1.86821e-57	1.58537e-53	-15.9763	-3.31006	15.7423	0.000932772	7.76188e-56	0.1556	8.53497e-52
B2_Asthma	PGAP3	Cells_Cultured_fibroblasts	3.02285e-24	3.60868e-20	-10.159	1.86821e-57	9.54377e-54	-15.9763	-3.31006	15.7423	0.000932772	7.76188e-56	0.134699	4.77705e-52
B2_Asthma	PGAP3	Esophagus_Gastroesophageal_Junction	3.02285e-24	3.5975e-20	-10.159	1.86821e-57	1.84729e-53	-15.9763	-3.31006	15.7423	0.000932772	7.76188e-56	0.123415	9.55721e-52
B2_Asthma	PGAP3	Ovary	3.02285e-24	3.39104e-20	-10.159	1.86821e-57	1.70717e-53	-15.9763	-3.31006	15.7423	0.000932772	7.76188e-56	0.130832	9.06045e-52
B2_Asthma	PGAP3	Prostate	3.02285e-24	3.57876e-20	-10.159	1.86821e-57	1.81646e-53	-15.9763	-3.31006	15.7423	0.000932772	7.76188e-56	0.106414	6.12005e-52
B2_Asthma	PGAP3	Stomach	3.02285e-24	3.5183e-20	-10.159	1.86821e-57	1.79012e-53	-15.9763	-3.31006	15.7423	0.000932772	7.76188e-56	0.114106	9.36083e-52
B2_Asthma	PGAP3	Brain_Hippocampus	3.02285e-24	3.33209e-20	-10.159	1.86821e-57	1.68924e-53	-15.9763	-2.73116	15.7423	0.00631115	7.76188e-56	0.298007	8.88813e-52
B2_Asthma	PGAP3	Breast_Mammary_Tissue	3.02285e-24	3.67579e-20	-10.159	1.86821e-57	9.46064e-54	-15.9763	-3.31006	15.7423	0.000932772	7.76188e-56	0.13179	4.88688e-52
B2_Asthma	PGAP3	Heart_Atrial_Appendage	7.16012e-24	8.39381e-20	-10.0745	8.08962e-56	7.92783e-52	-15.7396	-3.37485	15.398	0.000738552	1.68858e-53	0.117622	2.0469e-49
B2_Asthma	PGAP3	Heart_Left_Ventricle	7.3501e-24	8.13803e-20	-10.072	5.25581e-58	4.85584e-54	-16.0552	-3.13343	15.8676	0.00172773	1.06203e-56	0.166136	1.21517e-52
B2_Asthma	PGAP3	Thyroid	1.67866e-23	1.09314e-19	-9.99042	4.44663e-56	4.95621e-52	-15.7775	-3.17569	15.5553	0.0014948	1.46557e-54	0.155628	9.85594e-51
B2_Asthma	PGAP3	Muscle_Skeletal	1.88716e-23	2.14419e-19	-9.97881	3.05734e-56	2.96317e-52	-15.8011	-3.17997	15.5636	0.0014729	1.28704e-54	0.182664	1.51021e-50
B2_Asthma	PGAP3	Brain_Anterior_cingulate_cortex_BA24	3.35118e-23	3.71143e-19	-9.92167	8.08962e-56	7.27581e-52	-15.7396	-3.15372	15.5206	0.00161205	2.51551e-54	0.201271	2.89862e-50
B2_Asthma	PGAP3	Cells_EBV-transformed_lymphocytes	3.35118e-23	3.36525e-19	-9.92167	8.08962e-56	6.59951e-52	-15.7396	-3.15372	15.5206	0.00161205	2.51551e-54	0.147674	2.62543e-50
B2_Asthma	PGAP3	Pituitary	3.35118e-23	4.05426e-19	-9.92167	8.08962e-56	8.12036e-52	-15.7396	-3.15372	15.5206	0.00161205	2.51551e-54	0.169097	3.15872e-50
B2_Asthma	PGAP3	Brain_Substantia_nigra	3.35118e-23	3.41284e-19	-9.92167	8.08962e-56	6.57686e-52	-15.7396	-3.15372	15.5206	0.00161205	2.51551e-54	0.195703	2.66216e-50
B2_Asthma	GSDMA	Ovary	1.30867e-22	7.34031e-19	9.78479	3.33721e-48	1.01651e-44	14.5882	3.77167	-14.1649	0.000162161	1.50998e-45	0.0406507	5.87534e-42
B2_Asthma	GSDMA	Skin_Sun_Exposed_Lower_leg	1.31201e-22	1.70167e-18	9.78453	3.35725e-48	1.23245e-44	14.5878	3.77159	-14.1645	0.000162212	1.51874e-45	0.048208	6.76445e-42
B2_Asthma	PGAP3	Spleen	2.31568e-22	2.69684e-18	-9.72689	8.08962e-56	7.79192e-52	-15.7396	-2.8649	15.6068	0.00417144	6.54269e-55	0.258854	7.90227e-51
B2_Asthma	PGAP3	Brain_Cortex	2.31568e-22	2.73736e-18	-9.72689	8.08962e-56	7.88253e-52	-15.7396	-2.8649	15.6068	0.00417144	6.54269e-55	0.296623	8.04097e-51
B2_Asthma	PGAP3	Brain_Frontal_Cortex_BA9	2.31568e-22	2.67484e-18	-9.72689	8.08962e-56	3.8272e-52	-15.7396	-2.8649	15.6068	0.00417144	6.54269e-55	0.271016	3.93052e-51
B2_Asthma	PGAP3	Testis	2.31568e-22	3.4573e-18	-9.72689	8.08962e-56	1.01492e-51	-15.7396	-2.8649	15.6068	0.00417144	6.54269e-55	0.267477	1.00986e-50
B2_Asthma	GSDMA	Stomach	2.34583e-22	1.36516e-18	9.72557	3.17103e-42	6.07696e-39	13.6171	3.9024	-13.1294	9.52419e-05	2.2334e-39	0.0263539	3.36684e-36
B2_Asthma	ERBB2	Skin_Not_Sun_Exposed_Suprapubic	5.27516e-22	3.33628e-18	-9.64276	3.72783e-52	1.99271e-48	-15.1965	-3.15618	14.9262	0.0015985	2.22739e-50	0.167373	9.6832e-47
B2_Asthma	ERBB2	Brain_Anterior_cingulate_cortex_BA24	5.47948e-22	3.03426e-18	-9.63886	1.4506e-52	6.52335e-49	-15.2583	-3.11187	15.0055	0.00185904	6.75628e-51	0.22444	3.89263e-47
B2_Asthma	CCHCR1	Adrenal_Gland	5.74889e-22	3.21938e-18	9.63393	8.65454e-20	7.24936e-17	9.10465	6.26169	-7.35291	3.80834e-10	1.93932e-13	6.37516e-07	9.39924e-11
B2_Asthma	STARD3	Stomach	6.15254e-22	2.38698e-18	-9.62696	1.02658e-51	4.91835e-48	-15.13	-2.91191	15.3483	0.00359222	3.63337e-53	0.219775	2.19092e-49
B2_Asthma	ERBB2	Testis	6.23497e-22	4.6544e-18	9.62559	1.82311e-51	1.14364e-47	15.0922	3.19957	-14.8023	0.00137631	1.41537e-49	0.163582	1.09231e-45
B2_Asthma	ERBB2	Brain_Spinal_cord_cervical_c-1	6.48245e-22	3.42824e-18	-9.62158	4.73738e-52	2.01007e-48	-15.1808	-3.13806	14.9156	0.00170072	2.60922e-50	0.188018	1.43455e-46
B2_Asthma	GSDMA	Adipose_Subcutaneous	7.40998e-22	5.70988e-18	9.60782	2.95863e-41	1.04134e-37	13.4529	3.85283	-12.9467	0.000116758	2.45327e-38	0.0360088	8.90688e-35
B2_Asthma	PGAP3	Small_Intestine_Terminal_Ileum	8.19898e-22	4.69105e-18	-9.5974	5.26128e-49	4.91666e-45	-14.7137	-3.3716	14.3838	0.000747336	6.53672e-47	0.114186	7.77673e-43
B2_Asthma	ERBB2	Adipose_Subcutaneous	9.15779e-22	5.70988e-18	-9.58599	1.05861e-50	1.11779e-46	-14.9757	-3.2209	14.673	0.00127788	9.60627e-49	0.126536	1.2369e-44
B2_Asthma	PNMT	Heart_Left_Ventricle	1.42541e-21	6.4359e-18	-9.54021	1.02658e-51	3.16153e-48	-15.13	-2.95629	14.9255	0.00311366	2.24976e-50	0.220421	8.58057e-47
B2_Asthma	GSDMA	Esophagus_Muscularis	1.48409e-21	1.18487e-17	9.53603	4.53456e-41	1.18159e-37	13.4213	3.74876	-12.9751	0.000177708	1.69464e-38	0.0496307	5.40802e-35
B2_Asthma	GSDMA	Heart_Left_Ventricle	1.74383e-21	6.4359e-18	9.51928	9.92132e-41	2.29158e-37	13.3632	3.78068	-12.9019	0.0001564	4.39146e-38	0.0429691	8.37451e-35
B2_Asthma	GSDMA	Esophagus_Gastroesophageal_Junction	1.74847e-21	1.04043e-17	9.519	7.85798e-37	2.58999e-33	12.6777	4.27835	-11.8935	1.88281e-05	1.27913e-32	0.0129903	2.62498e-29
B2_Asthma	PGAP3	Esophagus_Muscularis	1.91509e-21	1.18487e-17	-9.50954	7.11045e-48	3.70561e-44	-14.5365	-3.36813	14.1975	0.000756791	9.50006e-46	0.104088	6.06341e-42
B2_Asthma	PGAP3	Brain_Hypothalamus	1.94341e-21	2.17604e-17	-9.50801	4.69935e-51	4.26607e-47	-15.0296	-3.03715	14.7879	0.00238829	1.75359e-49	0.207152	2.04083e-45
B2_Asthma	CCHCR1	smultixcan	1.97947e-21	4.75687e-18	2.91052	2.33732e-25	1.75658e-22	0.0903978	2.53562	-2.23675	1.88454e-12	1.08178e-18	2.05726e-09	4.28897e-16
B2_Asthma	GSDMA	Adipose_Visceral_Omentum	1.99256e-21	2.1006e-17	9.50541	7.85798e-37	2.69764e-33	12.6777	4.43871	-11.9127	9.05008e-06	1.01664e-32	0.00502319	1.84404e-29
B2_Asthma	GSDMA	Artery_Tibial	1.99256e-21	1.2318e-17	9.50541	7.85798e-37	2.75763e-33	12.6777	4.70822	-11.9127	2.49886e-06	1.01664e-32	0.00246945	3.23672e-29
B2_Asthma	GSDMA	Minor_Salivary_Gland	1.99256e-21	2.24262e-17	9.50541	7.85798e-37	3.57931e-33	12.6777	4.51683	-11.9127	6.27718e-06	1.01664e-32	0.0033717	5.95954e-29
B2_Asthma	GSDMA	Prostate	1.99256e-21	1.17949e-17	9.50541	7.85798e-37	1.91008e-33	12.6777	4.51683	-11.9127	6.27718e-06	1.01664e-32	0.00324635	2.49605e-29
B2_Asthma	GSDMA	Adrenal_Gland	1.99256e-21	7.43888e-18	9.50541	7.85798e-37	1.44807e-33	12.6777	4.51683	-11.9127	6.27718e-06	1.01664e-32	0.00387137	2.36511e-29
B2_Asthma	GSDMA	Colon_Sigmoid	1.99256e-21	1.63227e-17	9.50541	7.85798e-37	2.59994e-33	12.6777	4.32571	-11.9127	1.52039e-05	1.01664e-32	0.00908832	2.10631e-29
B2_Asthma	GSDMA	Colon_Transverse	1.99256e-21	2.41976e-17	9.50541	7.85798e-37	2.64945e-33	12.6777	4.39241	-11.9127	1.121e-05	1.01664e-32	0.00591281	3.19936e-29
B2_Asthma	GSDMA	Heart_Atrial_Appendage	1.99256e-21	1.16794e-17	9.50541	7.85798e-37	1.54016e-33	12.6777	4.51683	-11.9127	6.27718e-06	1.01664e-32	0.00452807	2.05395e-29
B2_Asthma	GSDMA	Lung	1.99256e-21	1.257e-17	9.50541	7.85798e-37	1.39649e-33	12.6777	4.51683	-11.9127	6.27718e-06	1.01664e-32	0.00575858	2.21373e-29
B2_Asthma	GSDMA	Uterus	1.99256e-21	2.13841e-17	9.50541	7.85798e-37	3.38443e-33	12.6777	4.51683	-11.9127	6.27718e-06	1.01664e-32	0.00371775	2.26893e-29
B2_Asthma	GSDMA	Brain_Substantia_nigra	2.42177e-21	1.23316e-17	9.48509	5.98376e-38	1.6216e-34	12.878	4.3893	-12.1617	1.13714e-05	4.97236e-34	0.00938927	7.51749e-31
B2_Asthma	PGAP3	Skin_Not_Sun_Exposed_Suprapubic	2.49245e-21	1.0509e-17	-9.48209	6.14378e-51	2.18944e-47	-15.0118	-2.88825	14.8182	0.00387395	1.11694e-49	0.243868	3.64179e-46
B2_Asthma	PNMT	Artery_Coronary	2.49245e-21	2.84363e-17	9.48209	6.14378e-51	5.70511e-47	15.0118	2.88825	1.31256	0.00387395	0.189331	0.250846	0.577779
B2_Asthma	PGAP3	Colon_Sigmoid	2.71638e-21	1.63227e-17	-9.47311	1.02658e-51	1.01898e-47	-15.13	-3.0048	14.8899	0.00265757	3.83434e-50	0.17745	4.76647e-46
B2_Asthma	ERBB2	Adipose_Visceral_Omentum	3.42928e-21	2.1006e-17	-9.44874	1.45827e-48	1.4839e-44	-14.6446	-3.24876	14.3161	0.0011591	1.73648e-46	0.130947	1.1024e-42
B2_Asthma	ERBB2	Heart_Atrial_Appendage	3.77469e-21	1.47502e-17	-9.43869	1.5752e-50	7.7185e-47	-14.9492	-3.07312	14.6779	0.00211831	8.92865e-49	0.182936	5.41166e-45
B2_Asthma	ERBB2	Stomach	8.64542e-21	2.5156e-17	-9.35145	5.59791e-47	1.78797e-43	-14.3946	-3.27824	14.0438	0.00104456	8.41178e-45	0.117755	2.53615e-41
B2_Asthma	PSMD3	smultixcan	9.97973e-21	2.15842e-17	1.77643	3.55207e-38	4.39684e-35	2.91379	0.571374	-2.85207	1.45319e-05	6.22917e-34	0.00344864	6.17424e-31
B2_Asthma	PGAP3	Skin_Sun_Exposed_Lower_leg	1.00654e-20	6.52743e-17	-9.33535	1.97512e-45	5.43801e-42	-14.1461	-3.38648	13.7776	0.000707964	3.47691e-43	0.105959	1.16146e-39
B2_Asthma	GSDMA	Muscle_Skeletal	1.03764e-20	5.89485e-17	9.33213	2.12524e-43	5.14945e-40	13.8131	3.29694	-13.503	0.000977448	1.50225e-41	0.139198	4.40684e-38
B2_Asthma	ERBB2	Whole_Blood	1.10955e-20	3.93112e-17	-9.32503	2.66397e-46	1.19093e-42	-14.2863	-3.31183	13.919	0.000926865	4.85395e-44	0.10688	1.33241e-40
B2_Asthma	GSDMA	smultixcan	2.44821e-20	4.81362e-17	7.80481	3.06855e-45	4.96703e-42	11.0756	3.14815	-10.6895	0.000509375	2.20493e-42	0.0497574	2.82827e-39
B2_Asthma	PGAP3	Pancreas	2.89671e-20	3.2982e-16	-9.22271	2.05019e-44	6.46015e-41	-13.9805	-3.3639	13.55	0.000768494	7.92127e-42	0.112437	4.66919e-38
B2_Asthma	GSDMA	Artery_Aorta	4.79435e-20	5.81506e-16	9.16855	5.08157e-42	2.60253e-38	13.5826	3.65898	-13.1244	0.00025322	2.38548e-39	0.0561481	1.49486e-35
B2_Asthma	ERBB2	Cells_Cultured_fibroblasts	1.16506e-19	6.95424e-16	9.07232	9.99514e-43	2.55301e-39	13.7011	3.34763	-13.2927	0.000815052	2.55283e-40	0.127336	7.85568e-37
B2_Asthma	TCF19	Pituitary	1.27314e-19	7.70123e-16	9.06265	2.70225e-15	2.71252e-12	7.90394	6.71328	-6.36716	1.90295e-11	1.92556e-10	6.57791e-08	6.53493e-08
B2_Asthma	PSMD3	Muscle_Skeletal	1.36068e-19	5.15336e-16	-9.0554	7.05851e-40	1.36822e-36	-13.2164	-3.7152	12.6828	0.000203043	7.36142e-37	0.0585359	1.72758e-33
B2_Asthma	ERBB2	smultixcan	1.51932e-19	2.45821e-16	-3.50939	3.24019e-52	9.74047e-49	-6.15913	-0.897815	6.21198	0.00664191	7.06309e-52	0.201687	1.71131e-48
B2_Asthma	TCF19	smultixcan	1.59122e-19	2.45821e-16	7.13542	2.83386e-17	1.02815e-14	5.59553	4.65962	-4.94971	2.05103e-11	5.54862e-11	2.03546e-08	9.06388e-09
B2_Asthma	PGAP3	Nerve_Tibial	1.63176e-19	2.15165e-15	-9.03555	3.6516e-43	1.02254e-39	-13.774	-3.21258	13.4078	0.00131547	5.44074e-41	0.124842	1.84958e-37
B2_Asthma	CCHCR1	Brain_Amygdala	1.71584e-19	8.9069e-16	9.03006	3.38593e-07	6.5443e-05	5.10059	4.76431	-6.81942	1.89504e-06	9.14107e-12	0.00206711	4.30505e-09
B2_Asthma	STARD3	Cells_Cultured_fibroblasts	3.71662e-19	1.47897e-15	-8.94509	5.33312e-48	1.81628e-44	-14.5562	-2.46347	15.0818	0.01376	2.13281e-51	0.384815	8.75093e-48
B2_Asthma	TCF19	Brain_Putamen_basal_ganglia	4.04854e-19	2.27507e-15	8.93563	3.39609e-16	2.10082e-13	8.15836	6.51863	-6.46962	7.09516e-11	9.82487e-11	1.67204e-07	3.02192e-08
B2_Asthma	GSDMA	Nerve_Tibial	5.02897e-19	3.3156e-15	8.91163	1.64129e-40	3.67683e-37	13.3257	3.21376	-13.0783	0.00131008	4.38316e-39	0.124842	8.51461e-36
B2_Asthma	TCF19	Uterus	1.62879e-18	8.74007e-15	8.78041	1.65897e-15	1.02074e-12	7.9645	6.45026	-6.2861	1.11658e-10	3.25549e-10	3.14121e-07	1.13525e-07
B2_Asthma	MED24	Cells_Cultured_fibroblasts	3.05161e-18	9.10752e-15	8.70952	2.37901e-28	3.47233e-25	11.0427	4.58085	-10.1206	4.63081e-06	4.47703e-24	0.00466409	5.51078e-21
B2_Asthma	MED24	Ovary	3.05161e-18	8.55823e-15	8.70952	2.37901e-28	4.34787e-25	11.0427	4.58085	-10.1206	4.63081e-06	4.47703e-24	0.00248001	4.35503e-21
B2_Asthma	MED24	Colon_Sigmoid	3.05161e-18	1.22247e-14	8.70952	2.37901e-28	3.93567e-25	11.0427	4.58085	-10.418	4.63081e-06	2.05239e-25	0.00415218	2.31939e-22
B2_Asthma	MED24	Pancreas	3.05161e-18	1.73728e-14	8.70952	2.37901e-28	3.74812e-25	11.0427	4.58085	-10.1206	4.63081e-06	4.47703e-24	0.00252312	5.61997e-21
B2_Asthma	PGAP3	Artery_Coronary	3.08084e-18	1.75747e-14	-8.70844	4.41263e-39	1.36586e-35	-13.0778	-3.23531	12.7001	0.00121512	5.90475e-37	0.136536	2.33592e-33
B2_Asthma	TCF19	Brain_Hippocampus	3.72835e-18	1.36992e-14	8.68679	1.50747e-15	1.70382e-12	7.97633	6.29823	-6.35108	3.01071e-10	2.13803e-10	1.16354e-06	8.44225e-08
B2_Asthma	TCF19	Brain_Nucleus_accumbens_basal_ganglia	3.72835e-18	2.14716e-14	8.68679	1.50747e-15	9.51716e-13	7.97633	6.29823	-6.35108	3.01071e-10	2.13803e-10	6.06306e-07	8.25002e-08
B2_Asthma	TCF19	Brain_Spinal_cord_cervical_c-1	3.72835e-18	9.8587e-15	8.68679	1.50747e-15	9.8403e-13	7.97633	6.29823	-6.35108	3.01071e-10	2.13803e-10	6.70665e-07	7.83658e-08
B2_Asthma	TCF19	Brain_Substantia_nigra	3.72835e-18	9.49239e-15	8.68679	1.50747e-15	8.17049e-13	7.97633	6.29823	-6.35108	3.01071e-10	2.13803e-10	6.46338e-07	5.9544e-08
B2_Asthma	TCF19	Esophagus_Gastroesophageal_Junction	3.72835e-18	1.47904e-14	8.68679	1.50747e-15	9.31617e-13	7.97633	6.29823	-6.35108	3.01071e-10	2.13803e-10	1.24633e-06	7.7428e-08
B2_Asthma	TCF19	Vagina	3.72835e-18	1.94415e-14	8.68679	1.50747e-15	9.66173e-13	7.97633	5.43444	-6.35108	5.49684e-08	2.13803e-10	6.70186e-05	7.25726e-08
B2_Asthma	ERBB2	Heart_Left_Ventricle	3.75504e-18	8.31517e-15	-8.68598	4.25867e-53	1.96729e-49	-15.338	-2.16365	15.4846	0.0304916	4.41031e-54	0.498481	2.52314e-50
B2_Asthma	MED24	smultixcan	4.86702e-18	6.192e-15	3.91689	8.80822e-33	9.75534e-30	5.59978	2.07625	-4.2819	2.5544e-05	1.55463e-26	0.00569083	9.97068e-24
B2_Asthma	TCAP	smultixcan	5.23864e-18	6.29451e-15	-2.01986	7.79612e-50	1.82282e-46	-1.05085	-1.9553	0.639125	0.00732445	1.4437e-50	0.212958	2.86193e-47
B2_Asthma	PNMT	Muscle_Skeletal	5.61688e-18	1.59547e-14	-8.64009	1.23577e-44	3.99237e-41	-14.0165	-2.71936	13.9384	0.0065409	3.70193e-44	0.32787	1.44795e-40
B2_Asthma	MED24	Adipose_Visceral_Omentum	5.65418e-18	1.73173e-14	8.63933	8.83439e-28	1.13732e-24	10.9242	4.55767	-9.99907	5.17237e-06	1.53838e-23	0.00330153	1.2208e-20
B2_Asthma	MED24	Spleen	5.65418e-18	2.40248e-14	8.63933	8.83439e-28	2.12732e-24	10.9242	4.55767	-9.99907	5.17237e-06	1.53838e-23	0.00284709	1.68914e-20
B2_Asthma	PPP1R1B	smultixcan	6.03757e-18	6.87266e-15	0.307327	2.6776e-48	5.63447e-45	2.59409	-0.0911078	-0.717988	0.061534	5.63091e-49	0.482569	9.4452e-46
B2_Asthma	TCF19	Brain_Amygdala	6.66965e-18	2.30814e-14	8.62044	2.30775e-14	1.74361e-11	7.6322	6.42755	-5.93649	1.29674e-10	2.91195e-09	3.53621e-07	9.85695e-07
B2_Asthma	TCF19	Brain_Cerebellum	6.74992e-18	3.91833e-14	8.61907	1.27412e-15	1.11567e-12	7.99707	6.19647	-6.40586	5.77427e-10	1.49529e-10	1.40084e-06	5.00754e-08
B2_Asthma	ERBB2	Nerve_Tibial	1.27663e-17	4.20839e-14	-8.54579	3.0807e-51	1.72535e-47	-15.0575	-2.32334	15.1294	0.0201611	1.03601e-51	0.43873	7.04384e-48
B2_Asthma	TCF19	Brain_Frontal_Cortex_BA9	1.35218e-17	7.80953e-14	8.53915	3.3598e-14	2.11936e-11	7.58364	6.36349	-5.91619	1.97218e-10	3.2949e-09	8.2424e-07	8.79737e-07
B2_Asthma	MED24	Adrenal_Gland	1.36945e-17	3.06757e-14	8.53768	1.07554e-28	1.65167e-25	11.1137	4.30529	-10.2873	1.6677e-05	8.03585e-25	0.00781685	1.05685e-21
B2_Asthma	MED24	Esophagus_Muscularis	1.42558e-17	4.41004e-14	8.53303	2.41191e-28	3.59133e-25	11.0414	4.32927	-10.2148	1.49606e-05	1.70175e-24	0.00915233	2.41365e-21
B2_Asthma	ERBB2	Brain_Cerebellum	1.52186e-17	5.88959e-14	8.52547	1.43641e-36	4.61184e-33	12.6303	3.30114	-12.1832	0.000962926	3.81794e-34	0.114513	1.15073e-30
B2_Asthma	IL18R1	smultixcan	2.1815e-17	2.35907e-14	0.478534	1.39086e-65	1.46339e-61	1.15253	-0.179082	-1.45369	0.88983	2.06549e-84	0.978595	2.252e-80
B2_Asthma	ERBB2	Lung	2.31891e-17	7.31443e-14	-8.47659	1.64913e-49	5.86157e-46	-14.792	-2.37352	14.8934	0.0176195	3.63647e-50	0.433396	1.58368e-46
B2_Asthma	MED24	Adipose_Subcutaneous	2.70385e-17	1.1239e-13	8.4587	2.75129e-28	4.84181e-25	11.0296	4.23676	-10.2234	2.26769e-05	1.55823e-24	0.0108325	2.22931e-21
B2_Asthma	MED24	Esophagus_Mucosa	2.70385e-17	1.11146e-13	8.4587	2.75129e-28	4.09471e-25	11.0296	4.23676	-10.2234	2.26769e-05	1.55823e-24	0.0138394	2.2094e-21
B2_Asthma	TCF19	Brain_Anterior_cingulate_cortex_BA24	2.8601e-17	1.05585e-13	8.45214	7.25895e-14	4.66336e-11	7.4831	6.30213	-5.82047	2.9359e-10	5.86841e-09	1.70135e-06	1.61004e-06
B2_Asthma	TCF19	Minor_Salivary_Gland	2.97888e-17	1.11758e-13	8.44739	5.07419e-15	3.55584e-12	7.82506	4.64274	-6.25196	3.43812e-06	4.05328e-10	0.00215865	1.32002e-07
B2_Asthma	CCHCR1	Brain_Putamen_basal_ganglia	2.97888e-17	6.69593e-14	8.44739	5.07419e-15	2.76961e-12	7.82506	3.05961	-3.20609	0.00221629	0.0013455	0.197837	0.0333158
B2_Asthma	TCF19	Brain_Caudate_basal_ganglia	2.97888e-17	1.73445e-13	8.44739	5.07419e-15	4.04075e-12	7.82506	6.07861	-6.25196	1.2123e-09	4.05328e-10	2.95875e-06	1.28851e-07
B2_Asthma	TCF19	Brain_Cerebellar_Hemisphere	2.97888e-17	1.6932e-13	8.44739	5.07419e-15	4.79917e-12	7.82506	6.07861	-6.25196	1.2123e-09	4.05328e-10	2.88067e-06	1.54103e-07
B2_Asthma	TCF19	Breast_Mammary_Tissue	2.97888e-17	1.20744e-13	8.44739	5.07419e-15	3.02302e-12	7.82506	6.07861	-6.25196	1.2123e-09	4.05328e-10	2.4204e-06	1.15997e-07
B2_Asthma	TCF19	Heart_Atrial_Appendage	2.97888e-17	5.82024e-14	8.44739	5.07419e-15	2.61721e-12	7.82506	6.07861	-6.25196	1.2123e-09	4.05328e-10	2.47775e-06	1.14265e-07
B2_Asthma	TCF19	Muscle_Skeletal	2.97888e-17	6.76921e-14	8.44739	5.07419e-15	2.45895e-12	7.82506	4.3057	-6.25196	1.66462e-05	4.05328e-10	0.011574	1.28544e-07
B2_Asthma	TCF19	Pancreas	2.97888e-17	1.13059e-13	8.44739	5.07419e-15	3.19776e-12	7.82506	6.07861	-6.25196	1.2123e-09	4.05328e-10	1.30609e-06	1.36526e-07
B2_Asthma	TCF19	Small_Intestine_Terminal_Ileum	2.97888e-17	1.13625e-13	8.44739	5.07419e-15	4.31076e-12	7.82506	6.07861	-6.25196	1.2123e-09	4.05328e-10	2.43107e-06	1.37777e-07
B2_Asthma	TCF19	Brain_Hypothalamus	3.23741e-17	1.81246e-13	8.43766	6.95284e-14	4.85522e-11	7.48876	6.27959	-5.8337	3.3946e-10	5.42119e-09	1.32729e-06	1.85564e-06
B2_Asthma	TCF19	Esophagus_Muscularis	7.47406e-17	1.84968e-13	8.33929	7.84147e-13	3.14353e-10	7.1639	6.35733	-5.46733	2.05294e-10	4.56853e-08	6.59352e-07	7.98867e-06
B2_Asthma	ERBB2	Skin_Sun_Exposed_Lower_leg	7.72095e-17	2.50352e-13	-8.33544	1.26711e-48	6.97736e-45	-14.6542	-2.2721	14.7815	0.0230803	1.92925e-49	0.485244	1.28893e-45
B2_Asthma	ERBB2	Cells_EBV-transformed_lymphocytes	7.72095e-17	2.58446e-13	-8.33544	1.26711e-48	5.16855e-45	-14.6542	-2.2721	14.7815	0.0230803	1.92925e-49	0.462439	1.00678e-45
B2_Asthma	GSDMA	Liver	1.24821e-16	3.24878e-13	8.27842	1.23146e-34	5.22632e-31	12.2752	3.05244	-11.9599	0.00226993	5.76097e-33	0.194604	2.07261e-29
B2_Asthma	PPP1R1B	Skin_Not_Sun_Exposed_Suprapubic	1.55009e-16	3.26785e-13	8.25258	2.51048e-39	4.47327e-36	13.1206	2.04966	-14.4314	0.040398	3.28123e-47	0.548533	8.55877e-44
B2_Asthma	STARD3	smultixcan	1.6047e-16	1.4461e-13	-0.383215	2.41786e-51	6.35988e-48	-2.35434	-0.202134	0.427101	0.0745096	5.37614e-49	0.518382	9.4452e-46
B2_Asthma	MED24	Kidney_Cortex	2.23663e-16	3.29829e-13	8.20866	6.88778e-28	1.20416e-24	10.9467	3.94775	-10.2296	7.88876e-05	1.46047e-24	0.0283085	2.24085e-21
B2_Asthma	TCF19	Adrenal_Gland	2.72323e-16	5.08335e-13	8.18499	6.99042e-12	2.68374e-09	6.85785	6.34996	-5.14827	2.15375e-10	2.62902e-07	4.20626e-07	4.13253e-05
B2_Asthma	TCAP	Muscle_Skeletal	6.35951e-16	1.20428e-12	-8.08223	5.06126e-36	8.17562e-33	-12.5309	-2.91375	12.2928	0.00357115	9.90361e-35	0.259622	1.93682e-31
B2_Asthma	TCAP	Nerve_Tibial	7.55536e-16	1.5152e-12	-8.06119	7.07566e-37	9.90681e-34	-12.6859	-3.28564	12.2706	0.00101752	1.3029e-34	0.111243	2.21461e-31
B2_Asthma	PSMD3	Nerve_Tibial	8.0437e-16	1.5152e-12	8.05353	2.1182e-27	2.37259e-24	10.8445	3.94465	-10.1338	7.99156e-05	3.91193e-24	0.0210024	5.31944e-21
B2_Asthma	ERBB2	Adrenal_Gland	9.13404e-16	1.46145e-12	-8.03797	1.88852e-46	5.80027e-43	-14.3102	-2.08882	14.4786	0.0367238	1.65527e-47	0.533313	6.41805e-44
B2_Asthma	ERBB2	Brain_Cortex	9.27845e-16	5.48403e-12	-8.03605	1.59606e-46	7.77602e-43	-14.3219	-2.07969	14.4941	0.0375538	1.32092e-47	0.582554	8.11704e-44
B2_Asthma	TCAP	Brain_Spinal_cord_cervical_c-1	9.95288e-16	1.75453e-12	-8.02744	2.64743e-36	5.61652e-33	-12.5821	-3.3037	12.1549	0.000954166	5.40278e-34	0.1556	9.90149e-31
B2_Asthma	GSDMA	Brain_Hippocampus	1.14846e-15	3.16486e-12	8.00985	6.63214e-31	2.99839e-27	11.5592	2.99791	-11.3515	0.0027184	7.2942e-30	0.209001	2.7842e-26
B2_Asthma	ERBB2	Muscle_Skeletal	1.28607e-15	2.08747e-12	-7.99592	3.97699e-46	1.92725e-42	-14.2584	-2.06479	14.4316	0.0389433	3.27208e-47	0.54027	1.91973e-43
B2_Asthma	ERBB2	Liver	1.34602e-15	2.80268e-12	-7.99031	4.6723e-31	1.32195e-27	-11.5892	-3.25133	11.1061	0.00114867	1.17198e-28	0.147539	3.16229e-25
B2_Asthma	PGAP3	Brain_Cerebellum	1.80623e-15	5.24259e-12	-7.95397	8.27633e-41	3.98588e-37	-13.3767	-2.01536	13.4105	0.0438673	5.24695e-41	0.591233	6.32573e-37
B2_Asthma	SMAD3	Thyroid	2.21268e-15	9.60598e-12	7.9288	9.64705e-56	5.3763e-52	15.7285	0.545161	-16.3864	0.585643	2.39003e-60	0.945734	3.21459e-56
B2_Asthma	TCF19	Brain_Cortex	2.55388e-15	1.00631e-11	7.91097	5.84036e-13	3.34756e-10	7.20416	5.77172	-5.71026	7.84679e-09	1.12807e-08	3.22686e-05	2.66614e-06
B2_Asthma	SMAD3	smultixcan	3.26259e-15	2.52012e-12	-0.0293101	6.96074e-62	2.9295e-58	0.460743	0.000325087	-0.360748	0.416796	1.21071e-60	0.830516	3.77153e-57
B2_Asthma	PPP1R1B	Brain_Amygdala	3.35527e-15	6.96689e-12	-7.87693	3.56483e-10	1.23447e-07	-6.27198	-2.51862	12.9578	0.0117814	2.12118e-38	0.410581	7.49296e-35
B2_Asthma	GSDMA	Cells_Cultured_fibroblasts	3.6215e-15	7.20559e-12	-7.86738	6.63214e-31	1.12934e-27	-11.5592	-2.88782	11.2444	0.00387927	2.46633e-29	0.26617	5.05967e-26
B2_Asthma	PPP1R1B	Heart_Atrial_Appendage	6.74962e-15	1.13037e-11	-7.78908	2.26804e-35	3.70446e-32	-12.4113	-2.38282	12.252	0.0171805	1.6384e-34	0.417378	3.97214e-31
B2_Asthma	PPP1R1B	Artery_Tibial	7.39157e-15	2.93719e-11	7.7776	2.51048e-39	1.32152e-35	13.1206	1.8432	-13.1778	0.0652994	1.17847e-39	0.633236	1.50078e-35
B2_Asthma	PPP1R1B	Stomach	7.39157e-15	1.22901e-11	7.7776	2.51048e-39	4.00924e-36	13.1206	1.8432	-13.1778	0.0652994	1.17847e-39	0.62566	2.03033e-36
B2_Asthma	PPP1R1B	Artery_Aorta	7.39157e-15	2.24131e-11	7.7776	2.51048e-39	8.57163e-36	13.1206	1.8432	-13.1778	0.0652994	1.17847e-39	0.620362	1.47697e-35
B2_Asthma	PPP1R1B	Brain_Cerebellar_Hemisphere	7.39157e-15	2.80091e-11	-7.7776	2.51048e-39	1.18721e-35	-13.1206	-1.8432	13.1778	0.0652994	1.17847e-39	0.649223	1.33964e-35
B2_Asthma	PPP1R1B	Lung	7.39157e-15	1.82189e-11	7.7776	2.51048e-39	5.35386e-36	13.1206	1.8432	-13.1778	0.0652994	1.17847e-39	0.614105	3.07933e-36
B2_Asthma	PPP1R1B	Nerve_Tibial	7.39157e-15	1.21832e-11	7.7776	2.51048e-39	4.68666e-36	13.1206	1.8432	-13.1778	0.0652994	1.17847e-39	0.616937	3.20496e-36
B2_Asthma	PPP1R1B	Skin_Sun_Exposed_Lower_leg	7.39157e-15	1.59781e-11	7.7776	2.51048e-39	3.94971e-36	13.1206	1.8432	-13.1778	0.0652994	1.17847e-39	0.640345	3.14933e-36
B2_Asthma	PPP1R1B	Whole_Blood	7.39157e-15	1.5713e-11	-7.7776	2.51048e-39	5.61156e-36	-13.1206	-1.8432	13.1778	0.0652994	1.17847e-39	0.621551	2.58791e-36
B2_Asthma	PPP1R1B	Esophagus_Mucosa	7.43349e-15	2.22739e-11	7.77688	6.49759e-41	2.2564e-37	13.3947	1.90584	-13.4947	0.0566703	1.68089e-41	0.59476	6.8629e-38
B2_Asthma	GSDMA	Spleen	8.08149e-15	2.35293e-11	7.7663	7.13294e-30	2.29015e-26	11.3534	3.09517	-10.9373	0.00196698	7.64597e-28	0.19063	1.53913e-24
B2_Asthma	GSDMA	Artery_Coronary	9.03095e-15	3.43447e-11	7.75221	1.84408e-31	3.42483e-28	11.6686	2.20354	-11.6522	0.0275569	2.23503e-31	0.502385	5.30508e-28
B2_Asthma	GSDMA	Breast_Mammary_Tissue	9.03095e-15	2.74541e-11	7.75221	1.84408e-31	3.11281e-28	11.6686	2.20354	-11.6522	0.0275569	2.23503e-31	0.497387	4.02051e-28
B2_Asthma	GSDMA	Cells_EBV-transformed_lymphocytes	9.03095e-15	2.26722e-11	-7.75221	1.84408e-31	3.76101e-28	-11.6686	-2.20354	11.6522	0.0275569	2.23503e-31	0.482413	3.33244e-28
B2_Asthma	GSDMA	Esophagus_Mucosa	9.03095e-15	2.22739e-11	7.75221	1.84408e-31	3.20194e-28	11.6686	2.20354	-11.6522	0.0275569	2.23503e-31	0.483132	4.07447e-28
B2_Asthma	GSDMA	Kidney_Cortex	9.03095e-15	1.14151e-11	7.75221	1.84408e-31	4.29856e-28	11.6686	2.20354	-11.6522	0.0275569	2.23503e-31	0.532391	6.85857e-28
B2_Asthma	GSDMA	Vagina	9.03095e-15	1.88368e-11	7.75221	1.84408e-31	7.68245e-28	11.6686	2.20354	-11.6522	0.0275569	2.23503e-31	0.522103	6.06924e-28
B2_Asthma	PGAP3	Artery_Tibial	9.5024e-15	2.93719e-11	-7.74574	1.12534e-29	1.9746e-26	-11.3135	-3.08293	10.8863	0.00204974	1.34035e-27	0.180363	3.41386e-24
B2_Asthma	MED24	Brain_Frontal_Cortex_BA9	1.21632e-14	4.68322e-11	-7.71432	2.19494e-27	4.15371e-24	-10.8412	-3.3102	10.3123	0.000932292	6.20224e-25	0.129972	8.27999e-22
B2_Asthma	ERBB2	Minor_Salivary_Gland	1.50252e-14	3.38218e-11	-7.68732	3.98334e-33	9.07205e-30	-11.9905	-2.96535	11.7201	0.00302334	1.0051e-31	0.204246	2.94595e-28
B2_Asthma	MED24	Artery_Tibial	1.65806e-14	3.41672e-11	7.6747	2.28428e-25	3.00612e-22	10.4078	3.59955	-9.79183	0.000318763	1.22068e-22	0.0734416	1.55454e-19
B2_Asthma	PNMT	smultixcan	1.99774e-14	1.35022e-11	-2.53896	3.48109e-48	6.65933e-45	-4.9954	-0.537693	4.98994	0.0400893	1.77797e-51	0.423926	3.87705e-48
B2_Asthma	ERBB2	Colon_Transverse	2.03505e-14	8.23788e-11	-7.64839	1.79403e-43	9.07329e-40	-13.8253	-1.86852	14.0385	0.0616898	9.05832e-45	0.617991	1.14026e-40
B2_Asthma	MED24	Whole_Blood	3.54571e-14	6.28123e-11	7.57666	7.80609e-24	1.16324e-20	10.066	3.77707	-9.36362	0.000158681	7.70497e-21	0.035132	7.69096e-18
B2_Asthma	ERBB2	Vagina	4.22869e-14	7.35017e-11	-7.55376	2.84848e-27	7.91118e-24	-10.8174	-3.16164	10.3248	0.00156885	5.44526e-25	0.173889	1.18293e-21
B2_Asthma	TCAP	Adipose_Visceral_Omentum	4.95548e-14	1.21419e-10	-7.53309	5.0104e-31	7.37173e-28	-11.5833	-3.24094	11.122	0.00119137	9.80031e-29	0.131113	1.38261e-25
B2_Asthma	MED24	Breast_Mammary_Tissue	4.97873e-14	1.00902e-10	7.53248	3.18069e-21	2.92854e-18	9.45662	4.03201	-8.63235	5.53019e-05	6.01046e-18	0.0216616	5.04558e-15
B2_Asthma	PNMT	Brain_Putamen_basal_ganglia	7.68145e-14	1.43886e-10	7.47566	5.82725e-49	2.70355e-45	14.7068	1.45711	-15.1973	0.145086	3.68238e-52	0.763535	2.15198e-48
B2_Asthma	MED24	Esophagus_Gastroesophageal_Junction	7.98804e-14	2.37664e-10	7.47052	2.5732e-21	2.54438e-18	9.47876	3.94465	-8.69403	7.99162e-05	3.49815e-18	0.032211	3.07662e-15
B2_Asthma	PNMT	Ovary	9.60191e-14	1.79524e-10	-7.44627	6.69878e-49	3.06067e-45	-14.6974	-1.39492	14.9387	0.16304	1.84403e-50	0.759654	1.07627e-46
B2_Asthma	GSDMA	Skin_Not_Sun_Exposed_Suprapubic	1.0015e-13	1.76419e-10	7.4407	7.18066e-29	8.52982e-26	11.1498	2.65349	-10.8856	0.00796645	1.35037e-27	0.318835	1.60105e-24
B2_Asthma	PNMT	Skin_Not_Sun_Exposed_Suprapubic	1.11578e-13	1.76419e-10	-7.42642	7.78568e-49	2.08092e-45	-14.6872	-1.35738	15.1912	0.174659	4.04562e-52	0.785799	2.63815e-48
B2_Asthma	ERBB2	Brain_Substantia_nigra	1.24124e-13	1.85852e-10	-7.4123	6.59176e-42	2.67955e-38	-13.5635	-1.71669	13.8121	0.0860366	2.15383e-43	0.696614	7.59801e-40
B2_Asthma	ERBB2	Thyroid	1.27166e-13	3.32752e-10	-7.40909	1.37213e-41	3.05875e-38	-13.5096	-1.74333	13.7459	0.0812753	5.38703e-43	0.640264	1.44911e-39
B2_Asthma	PNMT	Adipose_Visceral_Omentum	1.87224e-13	3.27668e-10	-7.35762	2.88163e-48	1.4839e-44	-14.5982	-1.28986	15.1077	0.197101	1.44021e-51	0.803012	1.82863e-47
B2_Asthma	PNMT	Thyroid	2.13429e-13	4.63283e-10	-7.3401	3.05861e-48	1.13638e-44	-14.5942	-1.25099	15.1091	0.210937	1.41098e-51	0.796877	6.3259e-48
B2_Asthma	PNMT	Uterus	2.51201e-13	6.73971e-10	-7.31826	2.14111e-47	1.84435e-43	-14.4609	-1.35214	14.9548	0.17633	1.44911e-50	0.786526	1.61706e-46
B2_Asthma	MED24	Cells_EBV-transformed_lymphocytes	2.55176e-13	4.2708e-10	7.31616	1.14199e-22	1.55273e-19	9.79856	3.61165	-9.13735	0.000304255	6.40012e-20	0.0728214	4.77129e-17
B2_Asthma	PNMT	Breast_Mammary_Tissue	2.5613e-13	4.44935e-10	-7.31565	1.31487e-47	4.43899e-44	-14.4944	-1.30654	14.9965	0.191368	7.73917e-51	0.787651	3.24839e-47
B2_Asthma	PNMT	Brain_Frontal_Cortex_BA9	2.76292e-13	5.31908e-10	7.30547	2.22176e-46	7.00744e-43	14.2989	1.50918	-14.7625	0.131252	2.55635e-49	0.755	1.02382e-45
B2_Asthma	TCAP	Testis	4.07558e-13	1.01414e-09	-7.25303	1.06222e-26	2.66532e-23	-10.696	-2.95986	10.3348	0.00307775	4.90185e-25	0.236062	1.08086e-21
B2_Asthma	ERBB2	Brain_Hypothalamus	4.99938e-13	1.39588e-09	-7.22532	5.06638e-43	1.53309e-39	-13.7504	-1.72832	14.1117	0.0839304	3.21921e-45	0.679941	1.87326e-41
B2_Asthma	TCAP	Skin_Sun_Exposed_Lower_leg	5.30445e-13	9.82839e-10	-7.21726	1.22037e-26	1.22181e-23	-10.6832	-2.92124	10.3334	0.00348637	4.97671e-25	0.226077	6.64988e-22
B2_Asthma	PNMT	Brain_Hypothalamus	6.23329e-13	1.39588e-09	7.19528	9.23881e-45	4.1935e-41	14.0371	1.54024	-12.8939	0.123503	4.86889e-38	0.745406	1.4166e-34
B2_Asthma	PNMT	Minor_Salivary_Gland	6.23329e-13	1.16926e-09	-7.19528	9.23881e-45	8.41655e-41	-14.0371	-1.54024	11.792	0.123503	4.29015e-32	0.731026	1.67659e-28
B2_Asthma	PNMT	Pancreas	6.23329e-13	1.18287e-09	7.19528	9.23881e-45	4.36672e-41	14.0371	1.54024	-5.7708	0.123503	7.88958e-09	0.718976	1.98325e-06
B2_Asthma	PNMT	Brain_Amygdala	6.23329e-13	9.24486e-10	7.19528	9.23881e-45	3.83919e-41	14.0371	1.54024	-14.4837	0.123503	1.53546e-47	0.737079	8.31607e-44
B2_Asthma	PNMT	Colon_Transverse	6.23329e-13	1.26162e-09	-7.19528	9.23881e-45	9.34505e-41	-14.0371	-1.54024	13.1962	0.123503	9.22175e-40	0.728459	3.86945e-36
B2_Asthma	PNMT	Nerve_Tibial	6.23329e-13	7.47201e-10	-7.19528	9.23881e-45	3.44946e-41	-14.0371	-1.54024	13.1141	0.123503	2.73233e-39	0.705554	6.19237e-36
B2_Asthma	PNMT	Prostate	6.23329e-13	1.2392e-09	-7.19528	9.23881e-45	2.9943e-41	-14.0371	-1.54024	12.8336	0.123503	1.0632e-37	0.749574	3.26296e-34
B2_Asthma	PNMT	Skin_Sun_Exposed_Lower_leg	6.23329e-13	1.01057e-09	-7.19528	9.23881e-45	2.03494e-41	-14.0371	-1.54024	12.7222	0.123503	4.45065e-37	0.740171	7.43371e-34
B2_Asthma	PNMT	Stomach	6.23329e-13	9.06866e-10	-7.19528	9.23881e-45	2.21316e-41	-14.0371	-1.54024	14.4837	0.123503	1.53546e-47	0.71962	6.17256e-44
B2_Asthma	PNMT	Whole_Blood	6.23329e-13	9.46481e-10	-7.19528	9.23881e-45	2.75347e-41	-14.0371	-1.54024	14.4837	0.123503	1.53546e-47	0.72439	5.61979e-44
B2_Asthma	PSMD3	Testis	6.27586e-13	1.33855e-09	7.19435	1.38536e-25	2.89678e-22	10.4553	2.92846	-10.0464	0.00340641	9.52803e-24	0.244414	1.47065e-20
B2_Asthma	TCF19	Prostate	6.28027e-13	1.2392e-09	7.19425	4.59317e-11	1.59498e-08	6.58356	5.22451	-5.2249	1.74614e-07	1.74246e-07	0.000144487	2.51653e-05
B2_Asthma	MED24	Brain_Nucleus_accumbens_basal_ganglia	6.52575e-13	1.25273e-09	-7.18902	1.17219e-25	2.77517e-22	-10.4711	-3.05102	8.15076	0.00228063	3.61652e-16	0.213619	3.32775e-13
B2_Asthma	TCAP	Breast_Mammary_Tissue	8.26256e-13	1.25591e-09	-7.15673	8.12191e-26	1.17512e-22	-10.5058	-2.95205	10.1352	0.00315674	3.8551e-24	0.224269	4.41304e-21
B2_Asthma	TCF19	Spleen	8.47341e-13	1.64469e-09	7.15327	1.87358e-10	5.8214e-08	6.37136	5.3297	-4.97474	9.83731e-08	6.53349e-07	0.000120212	8.48511e-05
B2_Asthma	MED24	Vagina	8.68919e-13	1.29456e-09	7.14982	4.31262e-26	8.98319e-23	10.5654	2.9537	-10.1527	0.00313992	3.22332e-24	0.222773	5.00167e-21
B2_Asthma	TCF19	Lung	1.14195e-12	2.05828e-09	7.11222	3.38593e-07	5.94094e-05	-5.10059	5.33708	-4.8845	9.44545e-08	1.03692e-06	0.000177601	0.000120958
B2_Asthma	TCAP	Brain_Substantia_nigra	1.35947e-12	1.53831e-09	-7.08812	7.39289e-25	8.58631e-22	-10.2954	-2.9929	9.89863	0.00276336	4.22029e-23	0.219718	3.72195e-20
B2_Asthma	ERBB2	Artery_Coronary	1.49507e-12	3.41146e-09	-7.07495	8.02663e-24	1.06479e-20	-10.0633	-3.00459	9.58425	0.00265941	9.3129e-22	0.210199	7.89468e-19
B2_Asthma	FCER1G	Prostate	1.54144e-12	2.60701e-09	-7.07071	3.17306e-22	4.40738e-19	-9.69478	-3.17755	9.16171	0.00148526	5.10819e-20	0.131679	5.70074e-17
B2_Asthma	MUC1	smultixcan	1.60635e-12	9.14269e-10	-2.16514	7.03065e-09	9.42331e-07	-3.39562	4.03093	2.42857	3.97692e-17	1.04113e-05	7.87331e-14	0.000419646
B2_Asthma	FCER1G	Thyroid	2.04611e-12	3.33107e-09	-7.0313	6.99386e-22	7.08668e-19	-9.61377	-3.17541	9.07741	0.00149627	1.11186e-19	0.155628	7.47724e-17
B2_Asthma	PNMT	Heart_Atrial_Appendage	2.65412e-12	3.88928e-09	-6.99492	9.23881e-45	3.01801e-41	-14.0371	-1.38033	14.3124	0.167486	1.82988e-46	0.77681	7.39394e-43
B2_Asthma	TCF19	Testis	4.40786e-12	8.22617e-09	6.92345	3.99981e-09	1.35626e-06	5.8842	5.34715	-4.43426	8.93516e-08	9.23875e-06	9.93717e-05	0.000925975
B2_Asthma	FCER1G	Brain_Putamen_basal_ganglia	4.56316e-12	6.41067e-09	-6.91854	6.41403e-20	4.57814e-17	-9.13712	-3.31051	8.53462	0.000931265	1.40621e-17	0.129304	9.131e-15
B2_Asthma	FCER1G	Uterus	4.56316e-12	8.16197e-09	-6.91854	6.41403e-20	5.52504e-17	-9.13712	-3.31051	8.53462	0.000931265	1.40621e-17	0.129487	1.30766e-14
B2_Asthma	FCER1G	Brain_Hypothalamus	4.56316e-12	7.2991e-09	-6.91854	6.41403e-20	5.29332e-17	-9.13712	-3.31051	8.53462	0.000931265	1.40621e-17	0.141867	1.48777e-14
B2_Asthma	FCER1G	Colon_Sigmoid	4.56316e-12	9.14001e-09	-6.91854	6.41403e-20	5.78778e-17	-9.13712	-3.31051	8.53462	0.000931265	1.40621e-17	0.107015	1.24862e-14
B2_Asthma	FCER1G	Heart_Atrial_Appendage	4.56316e-12	5.94377e-09	-6.91854	6.41403e-20	4.83519e-17	-9.13712	-3.31051	8.53462	0.000931265	1.40621e-17	0.135303	1.13641e-14
B2_Asthma	FCER1G	Minor_Salivary_Gland	4.56316e-12	7.33691e-09	-6.91854	6.41403e-20	6.49242e-17	-9.13712	-3.31051	8.53462	0.000931265	1.40621e-17	0.116484	1.64864e-14
B2_Asthma	FCER1G	Ovary	4.56316e-12	6.39869e-09	-6.91854	6.41403e-20	5.32831e-17	-9.13712	-3.31051	8.53462	0.000931265	1.40621e-17	0.130832	1.02592e-14
B2_Asthma	FCER1G	Vagina	4.56316e-12	5.94865e-09	-6.91854	6.41403e-20	4.85833e-17	-9.13712	-3.31051	8.53462	0.000931265	1.40621e-17	0.138275	1.09102e-14
B2_Asthma	FCER1G	Adrenal_Gland	4.56316e-12	4.64612e-09	-6.91854	6.41403e-20	5.90988e-17	-9.13712	-3.31051	8.53462	0.000931265	1.40621e-17	0.120112	1.25823e-14
B2_Asthma	FCER1G	Cells_EBV-transformed_lymphocytes	5.45516e-12	7.82582e-09	-6.8932	7.44963e-20	5.85729e-17	-9.12091	-3.28669	8.52585	0.00101371	1.51693e-17	0.130611	1.05548e-14
B2_Asthma	FCER1G	Lung	6.06347e-12	9.56285e-09	-6.87815	4.2174e-21	3.74751e-18	-9.42706	-3.09315	8.90764	0.00198045	5.21281e-19	0.18792	3.78363e-16
B2_Asthma	PNMT	Colon_Sigmoid	7.16862e-12	1.23075e-08	-6.85425	3.91803e-43	1.94452e-39	-13.769	-1.00396	14.2802	0.3154	2.90798e-46	0.860822	1.80745e-42
B2_Asthma	PNMT	Lung	7.16862e-12	1.00496e-08	-6.85425	3.91803e-43	1.04445e-39	-13.769	-1.00396	13.7482	0.3154	5.22341e-43	0.860908	1.7061e-39
B2_Asthma	PNMT	Esophagus_Gastroesophageal_Junction	7.16862e-12	1.4219e-08	-6.85425	3.91803e-43	1.93707e-39	-13.769	-1.00396	13.5498	0.3154	7.94368e-42	0.8806	3.26035e-38
B2_Asthma	PNMT	Esophagus_Muscularis	7.16862e-12	9.85606e-09	-6.85425	3.91803e-43	1.36125e-39	-13.769	-1.00396	13.2842	0.3154	2.85893e-40	0.858529	1.21648e-36
B2_Asthma	PNMT	Spleen	7.16862e-12	1.19265e-08	-6.85425	3.91803e-43	1.88692e-39	-13.769	-1.00396	11.2756	0.3154	1.7328e-29	0.862256	4.18576e-26
B2_Asthma	PNMT	Adipose_Subcutaneous	7.54609e-12	1.88199e-08	-6.84691	3.91803e-43	2.06852e-39	-13.769	-1.01726	14.2383	0.309029	5.29989e-46	0.840053	3.41207e-42
B2_Asthma	MED24	Small_Intestine_Terminal_Ileum	7.86772e-12	1.62322e-08	6.84094	3.42953e-19	3.20489e-16	8.95396	3.41656	-8.31557	0.000634185	9.13104e-17	0.111191	7.75943e-14
B2_Asthma	FCER1G	Small_Intestine_Terminal_Ileum	8.51117e-12	1.62322e-08	-6.82967	1.34458e-19	1.57063e-16	-9.0567	-3.24296	8.47314	0.00118294	2.38867e-17	0.143769	2.36817e-14
B2_Asthma	RAD50	smultixcan	1.00125e-11	5.41373e-09	3.11326	2.48638e-63	1.30802e-59	6.51548	0.119172	-5.43673	0.274735	2.09308e-64	0.744206	9.12836e-61
B2_Asthma	TCF19	Ovary	1.29592e-11	1.45377e-08	6.76909	3.38593e-07	6.0668e-05	-5.10059	5.09804	-4.61319	3.43193e-07	3.96527e-06	0.000288822	0.000402492
B2_Asthma	IL18R1	Artery_Coronary	1.36242e-11	2.59063e-08	-6.76185	1.946e-49	9.03527e-46	-14.7809	-0.305575	15.5554	0.759928	1.46347e-54	0.970334	1.73685e-50
B2_Asthma	PSMD3	Brain_Hippocampus	1.39085e-11	2.55522e-08	6.75886	3.41727e-18	5.14982e-15	8.69668	3.41771	-8.02633	0.000631502	1.00431e-15	0.105645	1.27782e-12
B2_Asthma	ICAM3	smultixcan	1.46051e-11	7.70439e-09	0.174376	0.000146793	0.00422568	1.29959	-0.451603	-1.55281	4.07312e-11	0.0422032	3.86645e-08	0.186784
B2_Asthma	MED24	Nerve_Tibial	2.2761e-11	2.30867e-08	6.68712	2.75129e-28	3.42413e-25	11.0296	3.24439	-8.30627	0.00117704	9.87534e-17	0.12295	6.39451e-14
B2_Asthma	TCAP	Stomach	2.33925e-11	2.47514e-08	-6.68311	2.90969e-21	2.14467e-18	-9.46593	-2.97248	9.02803	0.00295404	1.74783e-19	0.202965	1.62144e-16
B2_Asthma	IL18R1	Kidney_Cortex	2.44216e-11	2.40091e-08	6.6768	3.48904e-47	2.43989e-43	14.4272	0.393853	-15.1501	0.69369	7.55991e-52	0.957212	6.95965e-48
B2_Asthma	INTS12	Adrenal_Gland	3.03779e-11	2.61717e-08	-6.64473	3.46248e-12	1.3871e-09	-6.95755	-4.17058	5.94004	3.03831e-05	2.84953e-09	0.0122769	7.05229e-07
B2_Asthma	INTS12	Cells_Cultured_fibroblasts	3.03779e-11	3.29683e-08	-6.64473	3.46248e-12	1.26343e-09	-6.95755	-4.17058	5.94004	3.03831e-05	2.84953e-09	0.0150931	7.15814e-07
B2_Asthma	INTS12	Heart_Atrial_Appendage	3.03779e-11	3.23746e-08	-6.64473	3.46248e-12	1.09459e-09	-6.95755	-4.17058	5.94004	3.03831e-05	2.84953e-09	0.0137996	6.9084e-07
B2_Asthma	FCER1G	smultixcan	3.12964e-11	1.57414e-08	-5.24112	4.72485e-20	2.20945e-17	-7.06684	-2.44371	6.6396	0.0117064	2.13556e-17	0.26187	7.51095e-15
B2_Asthma	FCER1G	Testis	3.77919e-11	5.41265e-08	-6.61249	6.39964e-18	5.35266e-15	-8.62517	-3.178	8.01585	0.00148296	1.09381e-15	0.172311	8.4415e-13
B2_Asthma	TCAP	Brain_Caudate_basal_ganglia	4.04478e-11	9.4203e-08	-6.60243	1.25724e-20	1.71631e-17	-9.31177	-2.96314	8.86689	0.00304518	7.52174e-19	0.229547	8.26024e-16
B2_Asthma	MED24	Artery_Aorta	4.13321e-11	8.35528e-08	6.59922	2.41191e-28	6.1763e-25	11.0414	3.23834	-8.1338	0.00120229	4.1604e-16	0.119652	3.47616e-13
B2_Asthma	GSDMA	Testis	4.36843e-11	5.43505e-08	6.59101	5.34796e-21	6.09959e-18	9.40211	2.91954	-8.936	0.00350543	4.0353e-19	0.245022	3.8928e-16
B2_Asthma	MED24	Uterus	4.46207e-11	5.32077e-08	6.58786	4.50286e-20	4.30973e-17	9.17531	3.05477	-8.65363	0.00225234	4.9887e-18	0.196477	5.06081e-15
B2_Asthma	FCER1G	Whole_Blood	5.41891e-11	6.39973e-08	-6.55895	1.1287e-18	8.40972e-16	-8.82157	-3.05114	8.28705	0.00227973	1.16096e-16	0.171326	7.96706e-14
B2_Asthma	PNMT	Vagina	5.4578e-11	5.69194e-08	-6.55788	9.23881e-45	7.69778e-41	-14.0371	-1.10228	13.7985	0.270341	2.60173e-43	0.842488	1.413e-39
B2_Asthma	ERBB2	Esophagus_Gastroesophageal_Junction	5.78108e-11	7.64452e-08	-6.54929	4.07914e-35	1.00836e-31	-12.3643	-1.29995	12.6806	0.193618	7.57276e-37	0.809293	2.33109e-33
B2_Asthma	MED24	Brain_Anterior_cingulate_cortex_BA24	1.06076e-10	1.67827e-07	-6.45803	1.52397e-23	1.95808e-20	-10	-2.36985	9.75709	0.0177954	1.72021e-22	0.494719	1.65183e-19
B2_Asthma	MED24	Brain_Substantia_nigra	1.06076e-10	9.8207e-08	-6.45803	1.52397e-23	1.54874e-20	-10	-2.36985	9.75709	0.0177954	1.72021e-22	0.472209	1.30036e-19
B2_Asthma	FCER1G	Pancreas	1.72565e-10	1.73537e-07	-6.38396	1.00169e-16	8.60818e-14	-8.30458	-3.15205	7.70932	0.00162128	1.26486e-14	0.162769	8.0579e-12
B2_Asthma	INTS12	Artery_Coronary	1.93773e-10	2.4564e-07	-6.3662	2.06897e-10	6.67268e-08	-6.35613	-4.06512	5.34238	4.80068e-05	9.17348e-08	0.0197573	1.70111e-05
B2_Asthma	INTS12	Brain_Cortex	1.93773e-10	3.81765e-07	-6.3662	2.06897e-10	7.46669e-08	-6.35613	-3.9695	5.34238	7.20249e-05	9.17348e-08	0.0324161	1.78956e-05
B2_Asthma	INTS12	Colon_Transverse	1.93773e-10	2.94147e-07	-6.3662	2.06897e-10	6.34171e-08	-6.35613	-4.06512	5.34238	4.80068e-05	9.17348e-08	0.0189912	1.69817e-05
B2_Asthma	INTS12	Esophagus_Muscularis	1.93773e-10	1.99812e-07	-6.3662	2.06897e-10	5.52946e-08	-6.35613	-3.99004	5.34238	6.6062e-05	9.17348e-08	0.0265218	1.40246e-05
B2_Asthma	INTS12	Nerve_Tibial	1.93773e-10	1.82506e-07	-6.3662	2.06897e-10	6.26339e-08	-6.35613	-4.06512	5.34238	4.80068e-05	9.17348e-08	0.0152572	1.68801e-05
B2_Asthma	INTS12	Prostate	1.93773e-10	1.91173e-07	-6.3662	2.06897e-10	6.28644e-08	-6.35613	-4.06512	5.34238	4.80068e-05	9.17348e-08	0.0163176	1.54265e-05
B2_Asthma	INTS12	Adipose_Visceral_Omentum	1.93773e-10	1.69565e-07	-6.3662	2.06897e-10	6.26716e-08	-6.35613	-4.06512	5.34238	4.80068e-05	9.17348e-08	0.0175101	1.51267e-05
B2_Asthma	INTS12	Esophagus_Gastroesophageal_Junction	1.93773e-10	2.30609e-07	-6.3662	2.06897e-10	7.05448e-08	-6.35613	-3.97862	5.34238	6.93178e-05	9.17348e-08	0.0318836	1.48622e-05
B2_Asthma	INTS12	Heart_Left_Ventricle	1.93773e-10	2.38384e-07	-6.3662	2.06897e-10	6.59146e-08	-6.35613	-4.06512	5.34238	4.80068e-05	9.17348e-08	0.0178694	1.59035e-05
B2_Asthma	INTS12	Pancreas	1.93773e-10	1.73537e-07	-6.3662	2.06897e-10	6.11187e-08	-6.35613	-4.06512	5.34238	4.80068e-05	9.17348e-08	0.0162551	1.56734e-05
B2_Asthma	INTS12	Skin_Not_Sun_Exposed_Suprapubic	1.93773e-10	2.45103e-07	-6.3662	2.06897e-10	5.82089e-08	-6.35613	-4.06512	5.34238	4.80068e-05	9.17348e-08	0.0204308	1.45903e-05
B2_Asthma	INTS12	Whole_Blood	1.93773e-10	2.05961e-07	-6.3662	2.06897e-10	5.96732e-08	-6.35613	-4.06512	5.34238	4.80068e-05	9.17348e-08	0.0146629	1.62459e-05
B2_Asthma	INTS12	Stomach	2.10146e-10	1.88145e-07	-6.35374	2.06897e-10	6.83617e-08	-6.35613	-4.05136	5.34231	5.0921e-05	9.17687e-08	0.0193738	1.62755e-05
B2_Asthma	TCAP	Brain_Nucleus_accumbens_basal_ganglia	2.30605e-10	2.95124e-07	-6.33944	9.21822e-19	7.93605e-16	-8.84421	-2.90603	8.39088	0.00366046	4.8252e-17	0.255661	4.80992e-14
B2_Asthma	FBRSL1	smultixcan	2.36523e-10	1.08841e-07	0.0643349	2.45631e-05	0.00102556	0.778544	-0.180113	-0.554201	1.93682e-10	0.0722004	1.40955e-07	0.257442
B2_Asthma	FCER1G	Skin_Not_Sun_Exposed_Suprapubic	2.53348e-10	2.91328e-07	-6.32493	2.51973e-17	1.7959e-14	-8.46692	-2.97355	7.93698	0.00294375	2.07166e-15	0.215776	1.2866e-12
B2_Asthma	TCF19	Stomach	2.77308e-10	2.30542e-07	6.31096	1.8306e-08	4.17639e-06	5.62729	4.71605	-4.3897	2.4047e-06	1.13507e-05	0.00172219	0.000912593
B2_Asthma	FCER1G	Adipose_Subcutaneous	2.81801e-10	3.90451e-07	-6.30847	2.50589e-18	2.40543e-15	-8.73183	-2.79679	8.27129	0.00516126	1.32522e-16	0.255875	1.00374e-13
B2_Asthma	FCER1G	Brain_Spinal_cord_cervical_c-1	3.01138e-10	2.65428e-07	-6.29819	2.8851e-16	2.22573e-13	-8.17803	-3.12122	7.58612	0.00180101	3.29633e-14	0.193296	1.90771e-11
B2_Asthma	FCER1G	Esophagus_Gastroesophageal_Junction	3.11776e-10	3.37313e-07	-6.29281	2.83208e-16	1.86691e-13	-8.18027	-3.11146	7.59173	0.00186166	3.15671e-14	0.168759	1.82316e-11
B2_Asthma	FCER1G	Artery_Tibial	3.24238e-10	4.00887e-07	-6.28672	3.12129e-16	2.34721e-13	-8.16855	-3.11138	7.57939	0.00186213	3.47195e-14	0.173127	1.76861e-11
B2_Asthma	PNMT	Artery_Aorta	4.18886e-10	5.08067e-07	-6.24682	3.91803e-43	4.01323e-39	-13.769	-2.16013	10.5506	0.0307629	5.04925e-26	0.492168	1.58206e-22
B2_Asthma	MED24	Thyroid	5.22074e-10	5.66624e-07	6.21232	7.23498e-14	3.84005e-11	7.48353	3.50428	-6.73927	0.000457848	1.59179e-11	0.0827607	5.22186e-09
B2_Asthma	MED24	Skin_Not_Sun_Exposed_Suprapubic	5.68929e-10	5.99699e-07	6.19881	1.23576e-14	6.95345e-12	7.71229	3.35066	-7.02222	0.000806185	2.18372e-12	0.121639	7.91114e-10
B2_Asthma	HLA-B	smultixcan	7.26159e-10	3.0933e-07	0.490604	1.258e-17	4.99474e-15	0.658337	0.580521	0.299779	0.00109984	8.60296e-10	0.0830137	1.14388e-07
B2_Asthma	INTS12	smultixcan	7.59923e-10	3.1607e-07	-4.64317	3.71139e-10	6.0076e-08	-4.66423	-1.95425	4.0299	0.00065516	1.3929e-07	0.059666	1.08866e-05
B2_Asthma	FCER1G	Muscle_Skeletal	8.59673e-10	9.76761e-07	-6.1335	7.37133e-19	5.10306e-16	-8.86914	-2.5524	8.51242	0.0106982	1.70336e-17	0.380426	1.33248e-14
B2_Asthma	ICAM3	Brain_Cortex	1.04875e-09	1.77104e-06	6.10181	4.68106e-05	0.00373871	4.07101	5.52765	-2.48812	3.24554e-08	0.0128422	9.11215e-05	0.150315
B2_Asthma	PSMD3	Esophagus_Mucosa	1.36019e-09	1.86377e-06	-6.06012	1.63213e-14	1.13357e-11	-7.67672	-3.1095	7.05369	0.00187405	1.74237e-12	0.182848	7.41144e-10
B2_Asthma	NDUFS2	Brain_Amygdala	1.82293e-09	1.72052e-06	-6.01285	2.856e-19	2.96703e-16	-8.97413	-2.28435	8.69919	0.0223508	3.34265e-18	0.502916	3.62076e-15
B2_Asthma	PPP1R1B	Esophagus_Muscularis	1.89893e-09	1.67838e-06	6.00622	7.10483e-19	6.17114e-16	8.87324	2.57298	-8.49916	0.0100827	1.90966e-17	0.367243	1.7412e-14
B2_Asthma	NDUFS2	Breast_Mammary_Tissue	1.96763e-09	1.84049e-06	-6.00046	4.42072e-17	3.19808e-14	-8.40116	-2.59182	7.99297	0.00954707	1.31721e-15	0.345792	8.72966e-13
B2_Asthma	FCER1G	Spleen	2.06819e-09	2.67623e-06	-5.99236	2.42146e-15	2.12032e-12	-7.9176	-2.85956	7.39682	0.00424223	1.39489e-13	0.258854	7.65794e-11
B2_Asthma	FEN1	Pituitary	2.33757e-09	3.535e-06	-5.97242	2.12044e-17	2.365e-14	-8.487	-2.68336	8.05582	0.00728862	7.89487e-16	0.298833	6.60906e-13
B2_Asthma	FEN1	Lung	2.33757e-09	2.26871e-06	-5.97242	2.12044e-17	1.33002e-14	-8.487	-2.68336	8.05582	0.00728862	7.89487e-16	0.314278	3.96717e-13
B2_Asthma	FEN1	Adipose_Subcutaneous	2.33757e-09	2.91496e-06	-5.97242	2.12044e-17	1.86581e-14	-8.487	-2.68336	8.05582	0.00728862	7.89487e-16	0.302594	5.23268e-13
B2_Asthma	FCER1G	Brain_Cortex	2.66763e-09	3.50378e-06	-5.95084	1.34697e-14	1.0096e-11	-7.70129	-2.96888	7.13403	0.00298892	9.74738e-13	0.265115	4.99147e-10
B2_Asthma	PNMT	Brain_Caudate_basal_ganglia	2.8115e-09	4.67712e-06	5.94224	1.5627e-48	7.46659e-45	14.6399	0.514707	-13.3525	0.606758	1.14608e-40	0.948324	4.61489e-37
B2_Asthma	FCER1G	Skin_Sun_Exposed_Lower_leg	3.16519e-09	3.42104e-06	-5.92279	1.99113e-15	1.37052e-12	-7.9419	-2.75417	7.46203	0.00588419	8.5201e-14	0.288897	4.55382e-11
B2_Asthma	GSTCD	Brain_Putamen_basal_ganglia	4.28266e-09	4.01106e-06	5.87289	9.7148e-13	3.46706e-10	7.13449	3.17942	-6.42731	0.00147572	1.29878e-10	0.166578	3.89234e-08
B2_Asthma	NDUFS2	Brain_Hippocampus	4.39966e-09	4.84974e-06	-5.86842	2.11333e-18	3.82174e-15	-8.75107	-2.23419	8.48076	0.0254703	2.23721e-17	0.508602	3.65976e-14
B2_Asthma	PNMT	Esophagus_Mucosa	4.51526e-09	5.56822e-06	-5.86412	3.91803e-43	2.0409e-39	-13.769	-0.35406	13.2165	0.723294	7.05034e-40	0.967915	1.79939e-36
B2_Asthma	SIX5	smultixcan	4.89907e-09	1.79588e-06	1.50004	2.98636e-13	7.48119e-11	1.6368	0.961018	-1.40385	0.00190047	7.40272e-11	0.112063	1.18694e-08
B2_Asthma	TMEM258	Esophagus_Mucosa	5.03968e-09	5.64994e-06	5.84586	1.26584e-16	1.01442e-13	8.27675	2.64816	-7.8495	0.00809322	4.17691e-15	0.320132	2.53817e-12
B2_Asthma	ZNF652	Heart_Left_Ventricle	5.07414e-09	4.32161e-06	5.84472	9.43599e-25	1.24542e-21	10.2719	1.05705	-10.4675	0.290491	1.21787e-25	0.850051	1.54832e-22
B2_Asthma	GSTCD	Adipose_Visceral_Omentum	5.86794e-09	4.79254e-06	5.82048	1.81715e-12	6.93142e-10	7.04784	3.16392	-6.34101	0.00155662	2.2827e-10	0.155249	6.58714e-08
B2_Asthma	GSTCD	Skin_Sun_Exposed_Lower_leg	5.86794e-09	5.5254e-06	5.82048	1.81715e-12	6.67076e-10	7.04784	3.16392	-6.34101	0.00155662	2.2827e-10	0.149969	6.7781e-08
B2_Asthma	GSTCD	Spleen	5.86794e-09	6.21255e-06	5.82048	1.81715e-12	7.60991e-10	7.04784	3.16392	-6.34101	0.00155662	2.2827e-10	0.170777	7.45147e-08
B2_Asthma	GSTCD	Adrenal_Gland	5.86794e-09	4.3814e-06	5.82048	1.81715e-12	7.96971e-10	7.04784	3.16392	-6.34101	0.00155662	2.2827e-10	0.156365	7.58639e-08
B2_Asthma	GSTCD	Brain_Anterior_cingulate_cortex_BA24	5.86794e-09	7.33927e-06	5.82048	1.81715e-12	8.55736e-10	7.04784	3.16392	-6.34101	0.00155662	2.2827e-10	0.201271	9.35067e-08
B2_Asthma	GSTCD	Brain_Caudate_basal_ganglia	5.86794e-09	8.54152e-06	5.82048	1.81715e-12	7.89304e-10	7.04784	3.16392	-6.34101	0.00155662	2.2827e-10	0.165178	7.45271e-08
B2_Asthma	GSTCD	Brain_Cerebellar_Hemisphere	5.86794e-09	8.47512e-06	5.82048	1.81715e-12	1.01098e-09	7.04784	3.16392	-6.34101	0.00155662	2.2827e-10	0.176135	9.60853e-08
B2_Asthma	GSTCD	Brain_Frontal_Cortex_BA9	5.86794e-09	6.88924e-06	5.82048	1.81715e-12	9.00264e-10	7.04784	3.16392	-6.34101	0.00155662	2.2827e-10	0.173437	8.06666e-08
B2_Asthma	GSTCD	Brain_Nucleus_accumbens_basal_ganglia	5.86794e-09	5.72463e-06	5.82048	1.81715e-12	8.19114e-10	7.04784	3.16392	-6.34101	0.00155662	2.2827e-10	0.186506	8.53302e-08
B2_Asthma	GSTCD	Breast_Mammary_Tissue	5.86794e-09	5.09673e-06	5.82048	1.81715e-12	6.81633e-10	7.04784	3.16392	-6.34101	0.00155662	2.2827e-10	0.154926	6.68459e-08
B2_Asthma	GSTCD	Cells_EBV-transformed_lymphocytes	5.86794e-09	5.89259e-06	5.82048	1.81715e-12	8.17047e-10	7.04784	3.16392	-6.34101	0.00155662	2.2827e-10	0.147674	6.43906e-08
B2_Asthma	GSTCD	Colon_Transverse	5.86794e-09	7.91781e-06	5.82048	1.81715e-12	7.06941e-10	7.04784	3.16392	-6.34101	0.00155662	2.2827e-10	0.158427	7.56174e-08
B2_Asthma	GSTCD	Esophagus_Mucosa	5.86794e-09	5.65773e-06	5.82048	1.81715e-12	7.01151e-10	7.04784	3.16392	-6.34101	0.00155662	2.2827e-10	0.172465	6.62035e-08
B2_Asthma	GSTCD	Heart_Atrial_Appendage	5.86794e-09	4.66122e-06	5.82048	1.81715e-12	6.36003e-10	7.04784	3.16392	-6.34101	0.00155662	2.2827e-10	0.160411	6.58831e-08
B2_Asthma	GSTCD	Liver	5.86794e-09	5.64484e-06	5.82048	1.81715e-12	7.69136e-10	7.04784	3.16392	-6.34101	0.00155662	2.2827e-10	0.164354	6.84366e-08
B2_Asthma	GSTCD	Nerve_Tibial	5.86794e-09	4.07235e-06	5.82048	1.81715e-12	6.56577e-10	7.04784	3.16392	-6.34101	0.00155662	2.2827e-10	0.142003	7.05458e-08
B2_Asthma	GSTCD	Pancreas	5.86794e-09	3.99461e-06	5.82048	1.81715e-12	6.87101e-10	7.04784	3.16392	-6.34101	0.00155662	2.2827e-10	0.162014	8.68089e-08
B2_Asthma	GSTCD	Skin_Not_Sun_Exposed_Suprapubic	5.86794e-09	4.43771e-06	5.82048	1.81715e-12	6.26682e-10	7.04784	3.16392	-6.34101	0.00155662	2.2827e-10	0.167373	5.83744e-08
B2_Asthma	GSTCD	Uterus	5.86794e-09	5.33398e-06	5.82048	1.81715e-12	7.45074e-10	7.04784	3.16392	-6.34101	0.00155662	2.2827e-10	0.168429	8.21698e-08
B2_Asthma	GSTCD	Adipose_Subcutaneous	5.86794e-09	5.62871e-06	5.82048	1.81715e-12	7.37973e-10	7.04784	3.16392	-6.34101	0.00155662	2.2827e-10	0.140999	7.16879e-08
B2_Asthma	GSTCD	Brain_Cortex	5.86794e-09	6.40934e-06	5.82048	1.81715e-12	8.82948e-10	7.04784	3.16392	-6.34101	0.00155662	2.2827e-10	0.190139	7.58226e-08
B2_Asthma	FEN1	Esophagus_Mucosa	5.9642e-09	5.65773e-06	-5.81776	3.81773e-16	2.84093e-13	-8.14421	-2.68878	7.6994	0.00717143	1.36702e-14	0.30842	7.26856e-12
B2_Asthma	FEN1	Heart_Atrial_Appendage	5.9642e-09	4.66122e-06	5.81776	3.81773e-16	2.20081e-13	8.14421	2.68878	-7.6994	0.00717143	1.36702e-14	0.307494	6.62841e-12
B2_Asthma	FEN1	Prostate	5.9642e-09	5.04358e-06	-5.81776	3.81773e-16	2.85537e-13	-8.14421	-2.68878	7.6994	0.00717143	1.36702e-14	0.291842	9.32308e-12
B2_Asthma	FEN1	Skin_Not_Sun_Exposed_Suprapubic	5.9642e-09	4.43771e-06	-5.81776	3.81773e-16	2.55096e-13	-8.14421	-2.68878	7.6994	0.00717143	1.36702e-14	0.298463	7.13147e-12
B2_Asthma	FEN1	Skin_Sun_Exposed_Lower_leg	5.9642e-09	5.5254e-06	-5.81776	3.81773e-16	3.00319e-13	-8.14421	-2.68878	7.6994	0.00717143	1.36702e-14	0.309318	9.13307e-12
B2_Asthma	FEN1	Thyroid	5.9642e-09	5.17851e-06	5.81776	3.81773e-16	2.50308e-13	8.14421	2.68878	-7.6994	0.00717143	1.36702e-14	0.299966	6.34015e-12
B2_Asthma	TMEM258	Brain_Frontal_Cortex_BA9	5.9642e-09	6.88924e-06	5.81776	3.81773e-16	2.77872e-13	8.14421	2.68878	-7.6994	0.00717143	1.36702e-14	0.33343	8.21238e-12
B2_Asthma	FADS2	Brain_Anterior_cingulate_cortex_BA24	5.9642e-09	7.33927e-06	5.81776	3.81773e-16	2.86139e-13	8.14421	2.68878	-7.6994	0.00717143	1.36702e-14	0.367774	9.26599e-12
B2_Asthma	FADS2	Brain_Nucleus_accumbens_basal_ganglia	5.9642e-09	5.72463e-06	5.81776	3.81773e-16	2.58242e-13	8.14421	2.68878	-7.6994	0.00717143	1.36702e-14	0.3094	9.619e-12
B2_Asthma	FADS2	Brain_Spinal_cord_cervical_c-1	5.9642e-09	4.85256e-06	-5.81776	3.81773e-16	2.69977e-13	-8.14421	-2.68878	7.6994	0.00717143	1.36702e-14	0.291466	1.00212e-11
B2_Asthma	FADS2	Liver	5.9642e-09	5.64484e-06	-5.81776	3.81773e-16	2.7004e-13	-8.14421	-2.68878	7.6994	0.00717143	1.36702e-14	0.327065	8.19681e-12
B2_Asthma	FEN1	Brain_Cerebellar_Hemisphere	5.9642e-09	8.47512e-06	-5.81776	3.81773e-16	4.51351e-13	-8.14421	-2.68878	7.6994	0.00717143	1.36702e-14	0.332868	1.00698e-11
B2_Asthma	FEN1	Kidney_Cortex	5.9642e-09	4.79738e-06	-5.81776	3.81773e-16	2.42703e-13	-8.14421	-2.68878	7.6994	0.00717143	1.36702e-14	0.334547	7.8655e-12
B2_Asthma	FEN1	Liver	5.9642e-09	5.64484e-06	-5.81776	3.81773e-16	2.7004e-13	-8.14421	-2.68878	7.6994	0.00717143	1.36702e-14	0.327065	8.19681e-12
B2_Asthma	FEN1	Ovary	5.9642e-09	5.14664e-06	-5.81776	3.81773e-16	2.68357e-13	-8.14421	-2.68878	7.6994	0.00717143	1.36702e-14	0.315275	7.97862e-12
B2_Asthma	FEN1	Stomach	5.9642e-09	4.08337e-06	-5.81776	3.81773e-16	2.61296e-13	-8.14421	-2.68878	7.6994	0.00717143	1.36702e-14	0.287211	8.24313e-12
B2_Asthma	FADS2	Brain_Hippocampus	5.9642e-09	5.97667e-06	-5.81776	3.81773e-16	4.93141e-13	-8.14421	-2.68878	7.6994	0.00717143	1.36702e-14	0.308501	1.30448e-11
B2_Asthma	FADS2	Uterus	5.9642e-09	5.33398e-06	5.81776	3.81773e-16	2.74049e-13	8.14421	2.68878	-7.6994	0.00717143	1.36702e-14	0.316471	8.97328e-12
B2_Asthma	FEN1	Artery_Tibial	5.9642e-09	5.67241e-06	-5.81776	3.81773e-16	2.67953e-13	-8.14421	-2.68878	7.6994	0.00717143	1.36702e-14	0.286122	7.56913e-12
B2_Asthma	FEN1	Brain_Amygdala	5.9642e-09	5.16002e-06	-5.81776	3.81773e-16	3.52546e-13	-8.14421	-2.68878	7.6994	0.00717143	1.36702e-14	0.335358	9.25473e-12
B2_Asthma	FEN1	Brain_Cortex	5.9642e-09	6.40934e-06	-5.81776	3.81773e-16	3.71999e-13	-8.14421	-2.68878	7.6994	0.00717143	1.36702e-14	0.348323	9.33371e-12
B2_Asthma	FEN1	Brain_Frontal_Cortex_BA9	5.9642e-09	6.88924e-06	-5.81776	3.81773e-16	2.77872e-13	-8.14421	-2.68878	7.6994	0.00717143	1.36702e-14	0.33343	8.21238e-12
B2_Asthma	FEN1	Pancreas	5.9642e-09	3.99461e-06	-5.81776	3.81773e-16	2.57778e-13	-8.14421	-2.68878	7.6994	0.00717143	1.36702e-14	0.301921	8.0579e-12
B2_Asthma	FEN1	Vagina	5.9642e-09	4.4799e-06	-5.81776	3.81773e-16	2.65077e-13	-8.14421	-2.68878	7.6994	0.00717143	1.36702e-14	0.309811	8.73446e-12
B2_Asthma	NDUFS2	Minor_Salivary_Gland	6.58708e-09	6.17813e-06	-5.80113	3.41901e-17	2.83156e-14	-8.43128	-2.30621	8.12504	0.0210989	4.47208e-16	0.44941	4.36922e-13
B2_Asthma	GSTCD	Brain_Cerebellum	7.72894e-09	1.12166e-05	5.77427	1.81715e-12	9.16439e-10	7.04784	3.17855	-6.21261	0.00148016	5.21121e-10	0.147166	1.53235e-07
B2_Asthma	PSMD3	Heart_Atrial_Appendage	7.89869e-09	5.78727e-06	5.77061	3.21908e-13	1.26188e-10	7.2849	2.90758	-6.72019	0.00364239	1.81482e-11	0.242731	5.94575e-09
B2_Asthma	INTS12	Artery_Aorta	8.39593e-09	7.27387e-06	-5.76031	3.85026e-09	1.40851e-06	-5.8905	-3.77402	4.9382	0.000160639	7.88465e-07	0.0409095	0.000116257
B2_Asthma	NDUFS2	Brain_Cerebellum	9.08817e-09	1.17237e-05	-5.74692	5.31273e-18	5.11723e-15	-8.64645	-2.13987	8.40187	0.0323656	4.39437e-17	0.549083	3.78418e-14
B2_Asthma	MED24	Stomach	9.12956e-09	5.90327e-06	5.74616	1.07554e-28	1.03058e-25	11.1137	2.75807	-7.22078	0.00581446	5.16919e-13	0.264059	2.49362e-10
B2_Asthma	NDUFS2	Cells_Cultured_fibroblasts	9.19461e-09	7.31768e-06	-5.74495	5.02972e-14	2.70467e-11	-7.53115	-2.79832	7.01386	0.00513698	2.31839e-12	0.28957	9.642e-10
B2_Asthma	FCER1G	Stomach	1.00884e-08	6.17995e-06	-5.72924	4.38951e-14	2.62877e-11	-7.5489	-2.74694	7.0446	0.00601548	1.85995e-12	0.267294	8.62732e-10
B2_Asthma	IL18R1	Heart_Left_Ventricle	1.05571e-08	7.79257e-06	-5.72153	4.66206e-37	8.61455e-34	-12.7186	0.512778	13.7001	0.608106	1.01316e-42	0.953004	2.31851e-39
B2_Asthma	TMEM258	Nerve_Tibial	1.10118e-08	7.26005e-06	5.71436	3.21178e-15	1.89343e-12	7.88239	2.67083	-7.4202	0.00756634	1.16943e-13	0.297987	4.96934e-11
B2_Asthma	RAD50	Brain_Hypothalamus	1.42038e-08	1.988e-05	5.67091	2.45093e-36	5.56238e-33	12.5882	-0.421832	-5.48886	0.673148	4.04539e-08	0.961991	1.02461e-05
B2_Asthma	RAD50	Brain_Spinal_cord_cervical_c-1	1.42038e-08	1.0731e-05	5.67091	2.45093e-36	5.61652e-33	12.5882	-0.421832	-13.4765	0.673148	2.15121e-41	0.965976	5.91367e-38
B2_Asthma	RAD50	Colon_Transverse	1.42038e-08	1.72491e-05	5.67091	2.45093e-36	6.19778e-33	12.5882	-0.421832	-13.4765	0.673148	2.15121e-41	0.95927	1.35397e-37
B2_Asthma	RAD50	Liver	1.42038e-08	1.2323e-05	5.67091	2.45093e-36	2.08035e-32	12.5882	-0.421832	-13.4765	0.673148	2.15121e-41	0.961101	1.1609e-37
B2_Asthma	RAD50	Pancreas	1.42038e-08	8.98469e-06	5.67091	2.45093e-36	5.79215e-33	12.5882	-0.421832	-13.4765	0.673148	2.15121e-41	0.967905	8.45354e-38
B2_Asthma	RAD50	Skin_Sun_Exposed_Lower_leg	1.42038e-08	1.09993e-05	5.67091	2.45093e-36	3.37401e-33	12.5882	-0.421832	-9.02553	0.673148	1.78822e-19	0.962056	1.83801e-16
B2_Asthma	RAD50	Stomach	1.42038e-08	7.99046e-06	5.67091	2.45093e-36	3.35497e-33	12.5882	-0.421832	-13.4765	0.673148	2.15121e-41	0.964866	5.18872e-38
B2_Asthma	RAD50	Testis	1.42038e-08	1.32539e-05	5.67091	2.45093e-36	1.02498e-32	12.5882	-0.421832	-13.4765	0.673148	2.15121e-41	0.963582	6.64078e-38
B2_Asthma	RAD50	Colon_Sigmoid	1.42038e-08	1.55183e-05	5.67091	2.45093e-36	6.08198e-33	12.5882	-0.421832	-13.4765	0.673148	2.15121e-41	0.964068	8.91389e-38
B2_Asthma	RAD50	Minor_Salivary_Gland	1.42038e-08	1.14188e-05	5.67091	2.45093e-36	7.44265e-33	12.5882	-0.421832	-13.4765	0.673148	2.15121e-41	0.964426	2.52208e-37
B2_Asthma	RAD50	Esophagus_Mucosa	1.42038e-08	1.25115e-05	5.67091	2.45093e-36	6.38344e-33	12.5882	-0.421832	-13.4765	0.673148	2.15121e-41	0.959629	6.8629e-38
B2_Asthma	PNMT	Brain_Substantia_nigra	1.46725e-08	1.06732e-05	5.66535	6.87192e-27	9.31145e-24	10.7363	1.58145	-7.30289	0.113775	2.81653e-13	0.740558	1.14643e-10
B2_Asthma	TMEM258	Brain_Spinal_cord_cervical_c-1	1.71519e-08	1.20944e-05	5.63852	7.59717e-14	4.29797e-11	7.47712	2.8584	-6.94188	0.00425784	3.86911e-12	0.256554	1.51945e-09
B2_Asthma	PNMT	Adrenal_Gland	1.79011e-08	1.2465e-05	-5.63115	9.23881e-45	2.12816e-41	-14.0371	-0.558675	11.5148	0.576384	1.1115e-30	0.944034	2.15483e-27
B2_Asthma	SIX5	Brain_Caudate_basal_ganglia	1.87849e-08	2.00295e-05	5.62284	1.72279e-14	1.26638e-11	7.66979	2.83991	-7.12431	0.00451268	1.04607e-12	0.264751	4.86018e-10
B2_Asthma	AGPAT1	Colon_Sigmoid	1.89201e-08	1.89485e-05	-5.6216	5.80353e-20	5.76059e-17	-9.14793	-1.66217	9.08545	0.096478	1.03271e-19	0.688968	9.87512e-17
B2_Asthma	AGPAT1	Brain_Cortex	1.89201e-08	1.86379e-05	-5.6216	5.80353e-20	7.0687e-17	-9.14793	-1.65244	9.08545	0.0984455	1.03271e-19	0.713585	1.2692e-16
B2_Asthma	AGPAT1	Brain_Frontal_Cortex_BA9	1.89201e-08	1.98678e-05	-5.6216	5.80353e-20	5.4913e-17	-9.14793	-1.65244	9.08545	0.0984455	1.03271e-19	0.713866	8.86289e-17
B2_Asthma	AGPAT1	Heart_Left_Ventricle	1.89201e-08	1.30927e-05	-5.6216	5.80353e-20	3.57459e-17	-9.14793	-1.65244	9.08545	0.0984455	1.03271e-19	0.692238	9.08947e-17
B2_Asthma	AGPAT1	Thyroid	1.89201e-08	1.4495e-05	-5.6216	5.80353e-20	4.97586e-17	-9.14793	-1.65244	9.08545	0.0984455	1.03271e-19	0.674735	7.31052e-17
B2_Asthma	AGPAT1	Whole_Blood	1.89201e-08	1.43644e-05	5.6216	5.80353e-20	5.76549e-17	9.14793	1.19431	-9.08545	0.232355	1.03271e-19	0.81372	8.09942e-17
B2_Asthma	AGPAT1	Brain_Amygdala	1.89201e-08	1.51099e-05	-5.6216	5.80353e-20	8.03886e-17	-9.14793	-1.65244	9.08545	0.0984455	1.03271e-19	0.705547	1.24293e-16
B2_Asthma	AGPAT1	Brain_Caudate_basal_ganglia	1.89201e-08	2.00295e-05	-5.6216	5.80353e-20	6.16206e-17	-9.14793	-1.4052	9.08545	0.159962	1.03271e-19	0.775436	1.5594e-16
B2_Asthma	AGPAT1	Brain_Cerebellum	1.89201e-08	2.19662e-05	-5.6216	5.80353e-20	6.98745e-17	-9.14793	-1.65244	9.08545	0.0984455	1.03271e-19	0.708246	1.13185e-16
B2_Asthma	AGPAT1	Brain_Hypothalamus	1.89201e-08	2.35387e-05	-5.6216	5.80353e-20	5.26845e-17	-9.14793	-1.65244	9.08545	0.0984455	1.03271e-19	0.705416	1.20187e-16
B2_Asthma	AGPAT1	Brain_Nucleus_accumbens_basal_ganglia	1.89201e-08	1.67632e-05	-5.6216	5.80353e-20	6.10661e-17	-9.14793	-1.65244	9.08545	0.0984455	1.03271e-19	0.700953	1.37259e-16
B2_Asthma	AGPAT1	Brain_Putamen_basal_ganglia	1.89201e-08	1.41762e-05	-5.6216	5.80353e-20	4.48758e-17	-9.14793	-1.65244	9.08545	0.0984455	1.03271e-19	0.707307	8.62168e-17
B2_Asthma	AGPAT1	Brain_Spinal_cord_cervical_c-1	1.89201e-08	1.25074e-05	-5.6216	5.80353e-20	4.92488e-17	-9.14793	-1.65244	9.08545	0.0984455	1.03271e-19	0.688633	9.4631e-17
B2_Asthma	AGPAT1	Brain_Substantia_nigra	1.89201e-08	1.28455e-05	-5.6216	5.80353e-20	3.62944e-17	-9.14793	-1.72647	9.08545	0.0842632	1.03271e-19	0.69235	7.28614e-17
B2_Asthma	AGPAT1	Colon_Transverse	1.89201e-08	2.08878e-05	-5.6216	5.80353e-20	7.33784e-17	-9.14793	-1.65244	9.08545	0.0984455	1.03271e-19	0.682832	1.08332e-16
B2_Asthma	AGPAT1	Esophagus_Gastroesophageal_Junction	1.89201e-08	1.73206e-05	-5.6216	5.80353e-20	4.78211e-17	-9.14793	-1.65244	9.08545	0.0984455	1.03271e-19	0.704259	9.78138e-17
B2_Asthma	AGPAT1	Heart_Atrial_Appendage	1.89201e-08	1.30471e-05	-5.6216	5.80353e-20	4.73955e-17	-9.14793	-1.73277	9.08545	0.0831372	1.03271e-19	0.645649	1.04321e-16
B2_Asthma	AGPAT1	Lung	1.89201e-08	1.59143e-05	-5.6216	5.80353e-20	3.86769e-17	-9.14793	-1.87047	9.08545	0.0614179	1.03271e-19	0.601475	8.43275e-17
B2_Asthma	AGPAT1	Prostate	1.89201e-08	1.31762e-05	-5.6216	5.80353e-20	5.64277e-17	-9.14793	-1.65244	9.08545	0.0984455	1.03271e-19	0.706303	9.75199e-17
B2_Asthma	AGPAT1	Testis	1.89201e-08	1.66163e-05	5.6216	5.80353e-20	6.06759e-17	9.14793	1.65244	-9.08545	0.0984455	1.03271e-19	0.699268	1.13857e-16
B2_Asthma	FEN1	smultixcan	2.06503e-08	6.87116e-06	-4.44587	2.18224e-16	7.28904e-14	-6.45675	-2.03402	5.91968	0.0323993	1.47912e-14	0.391381	4.03171e-12
B2_Asthma	NDUFS2	Prostate	2.2901e-08	1.50625e-05	-5.58852	2.48799e-16	2.01589e-13	-8.19586	-2.17744	7.91929	0.0294475	2.38876e-15	0.515976	1.83277e-12
B2_Asthma	FEN1	Testis	2.8118e-08	2.33223e-05	-5.55277	1.00698e-15	7.43153e-13	-8.026	-2.31948	7.6549	0.0203692	1.93465e-14	0.465159	1.24422e-11
B2_Asthma	PNMT	Brain_Anterior_cingulate_cortex_BA24	3.7827e-08	4.18934e-05	5.50071	9.23881e-45	2.76979e-41	14.0371	0.495543	-12.4248	0.620217	1.91706e-35	0.954877	4.41806e-32
B2_Asthma	FCER1G	Adipose_Visceral_Omentum	3.89441e-08	2.65058e-05	-5.49557	3.23196e-13	1.44721e-10	-7.28436	-2.6296	6.80925	0.00854853	9.81108e-12	0.313808	3.55918e-09
B2_Asthma	TMEM258	Cells_Cultured_fibroblasts	4.34877e-08	2.7324e-05	5.47607	7.51831e-14	3.74404e-11	7.47849	2.62816	-7.01196	0.00858479	2.34999e-12	0.338639	9.642e-10
B2_Asthma	GSTCD	smultixcan	4.38608e-08	1.35517e-05	5.08731	1.54594e-11	3.09821e-09	6.23851	2.51269	-5.58288	0.0123744	1.95307e-09	0.26856	2.40614e-07
B2_Asthma	FADS1	Muscle_Skeletal	4.39193e-08	3.32674e-05	-5.47432	1.90577e-16	1.15442e-13	-8.22787	-2.09998	7.96539	0.0357303	1.64704e-15	0.537408	1.01718e-12
B2_Asthma	FCER1G	Esophagus_Mucosa	4.90427e-08	3.77997e-05	-5.45475	2.66716e-14	1.6345e-11	-7.61353	-2.59195	7.17402	0.00954327	7.28254e-13	0.33602	3.44195e-10
B2_Asthma	PNMT	Brain_Nucleus_accumbens_basal_ganglia	4.96845e-08	4.08761e-05	5.45244	9.23881e-45	4.37458e-41	14.0371	0.425646	-12.4457	0.670366	1.47523e-35	0.962671	8.82334e-32
B2_Asthma	IL13	smultixcan	4.98339e-08	1.51804e-05	3.26107	5.04892e-58	1.77074e-54	8.33619	-0.582563	-9.03816	0.210617	4.31938e-70	0.70093	2.35471e-66
B2_Asthma	TMEM258	Brain_Hippocampus	5.54774e-08	5.09607e-05	5.4328	8.78677e-15	8.82777e-12	7.75569	2.40973	-7.38237	0.0159643	1.55493e-13	0.439509	1.04739e-10
B2_Asthma	AGPAT1	smultixcan	6.44961e-08	1.88503e-05	-4.27742	2.71163e-20	1.35859e-17	-7.54061	-1.04471	6.61671	0.0036717	2.2512e-27	0.153156	1.63632e-24
B2_Asthma	TMEM258	smultixcan	6.8453e-08	1.974e-05	4.79522	1.23005e-14	3.59498e-12	6.5232	2.30866	-6.10909	0.02763	3.90646e-13	0.367608	8.96676e-11
B2_Asthma	TMEM258	Brain_Nucleus_accumbens_basal_ganglia	7.01079e-08	5.38336e-05	5.39089	2.00507e-13	1.11694e-10	7.34846	2.5944	-6.88569	0.00947563	5.75083e-12	0.340048	2.75166e-09
B2_Asthma	NDUFS2	Esophagus_Muscularis	7.19332e-08	5.23589e-05	-5.38627	1.49158e-15	9.71672e-13	-7.97764	-2.05151	7.73071	0.0402174	1.06945e-14	0.5498	6.20521e-12
B2_Asthma	FCER1G	Colon_Transverse	7.3657e-08	5.96327e-05	-5.38201	5.77583e-14	3.43662e-11	-7.51307	-2.52229	7.08757	0.0116595	1.36488e-12	0.373664	5.5423e-10
B2_Asthma	TMEM258	Brain_Putamen_basal_ganglia	7.83502e-08	5.17987e-05	5.37089	2.54177e-13	1.07205e-10	7.31668	2.58711	-6.85448	0.00967847	7.15719e-12	0.34281	2.69849e-09
B2_Asthma	AGPAT1	Nerve_Tibial	8.23908e-08	4.52669e-05	-5.36181	1.61782e-22	1.5101e-19	-9.76331	-0.928937	9.95925	0.352922	2.29797e-23	0.860677	2.23199e-20
B2_Asthma	AGPAT1	Liver	8.23908e-08	6.12693e-05	-5.36181	1.61782e-22	3.433e-19	-9.76331	-0.928937	9.95925	0.352922	2.29797e-23	0.860589	2.06684e-20
B2_Asthma	FADS2	Muscle_Skeletal	8.25481e-08	5.86195e-05	5.36147	2.17136e-15	1.16915e-12	7.93114	2.11737	-7.66472	0.0342286	1.79223e-14	0.537294	9.55912e-12
B2_Asthma	TMEM258	Brain_Hypothalamus	8.35526e-08	9.35539e-05	5.35928	2.95957e-13	1.79113e-10	7.29622	2.58394	-6.83383	0.00976801	8.26747e-12	0.34408	4.18334e-09
B2_Asthma	TMEM258	Brain_Substantia_nigra	8.35686e-08	5.31914e-05	5.35925	2.0488e-14	1.04105e-11	7.64753	2.37924	-7.27838	0.0173486	3.37841e-13	0.469704	1.32421e-10
B2_Asthma	RAD50	Artery_Coronary	8.72274e-08	7.10841e-05	5.3515	6.03198e-32	1.40032e-28	11.7633	-0.530063	-12.5292	0.596068	5.17096e-36	0.950081	1.53422e-32
B2_Asthma	D2HGDH	smultixcan	8.92451e-08	2.46263e-05	-2.35142	9.06603e-28	7.94902e-25	-3.65397	-0.0053835	5.51074	0.983129	9.52996e-41	0.996368	1.09374e-37
B2_Asthma	DMPK	Small_Intestine_Terminal_Ileum	8.95085e-08	8.53538e-05	-5.34683	8.0916e-11	3.02464e-08	-6.49889	-3.01612	5.84291	0.00256034	5.12981e-09	0.219003	1.41929e-06
B2_Asthma	TMEM258	Whole_Blood	8.95579e-08	5.94944e-05	5.34673	3.05807e-13	1.36711e-10	7.29182	2.5713	-6.83375	0.0101318	8.2725e-12	0.330195	3.02774e-09
B2_Asthma	FADS1	Brain_Putamen_basal_ganglia	9.31607e-08	5.5107e-05	-5.33958	2.59959e-16	1.72297e-13	-8.19059	-2.09741	7.93207	0.0359572	2.15523e-15	0.546688	1.19954e-12
B2_Asthma	FADS2	Skin_Sun_Exposed_Lower_leg	9.42378e-08	5.82031e-05	5.3375	2.56917e-15	1.66437e-12	7.91023	2.09558	-7.6499	0.036119	2.01141e-14	0.546954	1.22166e-11
B2_Asthma	ZNF652	smultixcan	9.48087e-08	2.53151e-05	3.66121	9.56518e-24	6.70934e-21	6.8281	0.636119	-6.6692	0.433534	7.69814e-20	0.839804	3.16728e-17
B2_Asthma	TCF19	Nerve_Tibial	1.00862e-07	5.11526e-05	5.32516	8.22714e-05	0.00548525	3.93769	4.47945	-2.6579	7.48367e-06	0.00786297	0.00378785	0.105862
B2_Asthma	TMEM258	Minor_Salivary_Gland	1.06992e-07	7.52621e-05	5.31443	1.92034e-14	1.24959e-11	7.65585	2.31073	-7.31001	0.0208478	2.67119e-13	0.447924	1.36161e-10
B2_Asthma	NDUFS2	Nerve_Tibial	1.10904e-07	5.41624e-05	-5.30789	7.54078e-15	4.22321e-12	-7.77507	-2.05388	7.51438	0.0399875	5.71814e-14	0.551822	2.59184e-11
B2_Asthma	TMEM258	Skin_Sun_Exposed_Lower_leg	1.13492e-07	6.69086e-05	5.30368	4.99127e-13	2.19876e-10	7.22554	2.55452	-6.76922	0.0106334	1.29475e-11	0.38246	4.55274e-09
B2_Asthma	FCER1G	Breast_Mammary_Tissue	1.13577e-07	6.90546e-05	-5.30354	8.4461e-13	3.42168e-10	-7.15371	-2.4381	6.73666	0.0147648	1.62073e-11	0.420962	5.83091e-09
B2_Asthma	NDUFS2	smultixcan	1.16976e-07	3.04813e-05	-3.86392	1.18647e-15	3.78287e-13	-6.01801	-1.34923	5.89426	0.0634139	2.41808e-14	0.488385	6.35284e-12
B2_Asthma	FCER1G	Heart_Left_Ventricle	1.28294e-07	7.89153e-05	-5.28127	8.66584e-13	4.21388e-10	-7.15019	-2.40992	6.74291	0.015956	1.55241e-11	0.422443	5.65962e-09
B2_Asthma	FADS1	Artery_Tibial	1.29322e-07	9.40548e-05	-5.2798	6.55163e-17	5.30581e-14	-8.35485	-1.89164	8.17736	0.0585389	2.9014e-16	0.61731	2.63923e-13
B2_Asthma	TMEM258	Skin_Not_Sun_Exposed_Suprapubic	1.39967e-07	7.6976e-05	5.26529	7.53211e-13	2.87592e-10	7.16941	2.53802	-6.71542	0.0111482	1.87519e-11	0.368568	5.96494e-09
B2_Asthma	FADS2	Heart_Atrial_Appendage	1.42986e-07	8.38112e-05	5.26137	4.89731e-16	2.66631e-13	8.11402	1.87746	-7.92616	0.0604551	2.26031e-15	0.589697	1.36997e-12
B2_Asthma	FADS2	Artery_Aorta	1.46215e-07	9.85246e-05	5.25726	1.18961e-15	1.35391e-12	8.00552	1.86838	-7.81899	0.0617088	5.32482e-15	0.611104	3.51242e-12
B2_Asthma	FADS1	Kidney_Cortex	1.47073e-07	9.38852e-05	-5.25619	4.64117e-14	2.31826e-11	-7.54163	-2.37875	7.15882	0.0173716	8.13751e-13	0.470393	3.94284e-10
B2_Asthma	NDUFS2	Brain_Spinal_cord_cervical_c-1	1.48188e-07	8.70767e-05	-5.2548	5.06989e-15	3.07307e-12	-7.82517	-1.97602	7.59486	0.0481523	3.08131e-14	0.586143	1.88234e-11
B2_Asthma	TMEM258	Brain_Cortex	1.57936e-07	0.000116685	5.24306	1.10116e-12	5.96095e-10	7.11723	2.53868	-6.65957	0.0111272	2.74632e-11	0.41481	1.05476e-08
B2_Asthma	FADS2	Cells_EBV-transformed_lymphocytes	1.6949e-07	0.000121573	5.23002	8.3642e-15	5.68626e-12	7.76194	2.04408	-7.51055	0.0409456	5.88788e-14	0.541746	3.07259e-11
B2_Asthma	TMEM258	Brain_Amygdala	1.72744e-07	0.000105496	5.22651	1.00254e-12	5.95149e-10	7.13016	2.51228	-6.68298	0.0119953	2.34135e-11	0.413658	9.75442e-09
B2_Asthma	NDUFS2	Artery_Aorta	1.73083e-07	0.000110491	-5.22614	8.75117e-15	8.96382e-12	-7.7562	-1.98648	7.51411	0.0469804	5.72992e-14	0.562304	2.87253e-11
B2_Asthma	TMEM258	Spleen	1.7933e-07	0.00013053	5.21958	1.43774e-12	6.29469e-10	7.08037	2.5299	-6.62348	0.0114094	3.50844e-11	0.374421	1.24632e-08
B2_Asthma	TMEM258	Brain_Caudate_basal_ganglia	1.86384e-07	0.000144696	5.21243	1.48455e-12	7.0204e-10	7.07593	2.52371	-6.62101	0.0116125	3.56764e-11	0.390378	1.34678e-08
B2_Asthma	TMEM258	Vagina	1.89491e-07	0.000123513	5.20936	1.55097e-12	6.46134e-10	7.06985	2.52321	-6.61471	0.0116288	3.72269e-11	0.382691	1.39434e-08
B2_Asthma	TMEM258	Liver	2.19888e-07	0.000127181	5.18169	2.1274e-12	8.20791e-10	7.02587	2.51314	-6.57151	0.011966	4.98092e-11	0.39168	1.62906e-08
B2_Asthma	NDUFS2	Kidney_Cortex	2.28359e-07	0.000126282	-5.17463	6.94301e-12	2.55539e-09	-6.85882	-2.59697	6.36024	0.00940493	2.01445e-10	0.376601	6.62322e-08
B2_Asthma	MED24	Testis	2.28853e-07	0.000142366	5.17423	1.39339e-12	7.28394e-10	7.08471	2.47759	-6.64916	0.0132275	2.94773e-11	0.402332	1.13746e-08
B2_Asthma	FADS2	Artery_Tibial	2.29902e-07	0.000157917	5.17338	6.084e-15	4.00327e-12	7.80219	1.92718	-7.59275	0.0539578	3.1319e-14	0.600109	1.66186e-11
B2_Asthma	FADS2	Esophagus_Muscularis	2.39369e-07	0.000155892	5.16583	1.13296e-13	6.41924e-11	7.4244	2.14406	-7.12108	0.0320278	1.07085e-12	0.516253	4.14223e-10
B2_Asthma	SMAD3	Esophagus_Mucosa	2.45515e-07	0.000159352	-5.16109	1.60148e-21	1.66842e-18	-9.52813	-0.95976	9.73749	0.337176	2.08638e-22	0.868942	2.04802e-19
B2_Asthma	TMEM258	Adipose_Visceral_Omentum	2.6091e-07	0.000122939	5.1497	3.0514e-12	1.12237e-09	6.97534	2.50134	-6.52195	0.0123723	6.93978e-11	0.363092	2.25934e-08
B2_Asthma	NDUFS2	Esophagus_Gastroesophageal_Junction	2.6569e-07	0.000170677	-5.14629	3.17362e-14	1.84593e-11	-7.59103	-1.96019	7.35137	0.0499741	1.96182e-13	0.59765	1.00649e-10
B2_Asthma	DMPK	smultixcan	2.73391e-07	6.35796e-05	-2.48635	5.22627e-14	1.46635e-11	-1.97985	-1.55411	2.03578	0.0154309	5.93139e-12	0.294238	1.1446e-09
B2_Asthma	CCHCR1	Brain_Nucleus_accumbens_basal_ganglia	2.88564e-07	0.000195511	5.13077	3.38593e-07	6.8223e-05	5.10059	3.04245	-4.22669	0.0023466	2.37151e-05	0.216442	0.0018912
B2_Asthma	TCF19	Heart_Left_Ventricle	2.88564e-07	0.000145226	-5.13077	3.38593e-07	5.90238e-05	-5.10059	-3.48665	4.22669	0.000489113	2.37151e-05	0.0924479	0.0017174
B2_Asthma	FADS2	Colon_Transverse	2.89482e-07	0.000175773	5.13017	1.67303e-14	1.05767e-11	7.67355	1.95441	-7.44712	0.0506532	9.53996e-14	0.594557	4.80356e-11
B2_Asthma	FADS2	Breast_Mammary_Tissue	2.98542e-07	0.000172481	5.12436	3.36279e-15	2.20327e-12	7.87665	1.75728	-7.71934	0.0788703	1.16929e-14	0.661916	7.01129e-12
B2_Asthma	TMEM258	Adipose_Subcutaneous	3.04646e-07	0.000211052	5.12055	3.87834e-12	1.46255e-09	6.94155	2.48423	-6.49218	0.0129831	8.46032e-11	0.395207	2.94419e-08
B2_Asthma	FADS2	Whole_Blood	3.08543e-07	0.000192912	5.11815	4.70709e-15	3.00615e-12	7.8345	1.78422	-7.6686	0.0743886	1.73889e-14	0.632548	9.09192e-12
B2_Asthma	FADS1	Esophagus_Muscularis	3.17518e-07	0.000195272	-5.11274	2.58014e-16	1.92091e-13	-8.19149	-1.59823	8.08927	0.109992	6.0025e-16	0.718385	4.78887e-13
B2_Asthma	FCER1G	Nerve_Tibial	3.2607e-07	0.000134361	-5.10772	5.19412e-13	2.15479e-10	-7.22012	-2.15104	6.89044	0.0314727	5.56188e-12	0.518754	1.93924e-09
B2_Asthma	FCER1G	Esophagus_Muscularis	3.31398e-07	0.000195272	-5.10466	5.0814e-12	1.60495e-09	-6.90328	-2.33478	6.50721	0.0195552	7.65578e-11	0.443258	2.38356e-08
B2_Asthma	FADS1	Testis	3.32725e-07	0.000183985	-5.1039	6.12152e-15	4.2667e-12	-7.80142	-2.00452	7.5548	0.045014	4.19508e-14	0.576097	2.59005e-11
B2_Asthma	FADS1	Brain_Anterior_cingulate_cortex_BA24	3.39568e-07	0.000313393	-5.10005	1.00804e-14	6.97408e-12	-7.73824	-1.95518	7.50655	0.0505615	6.07056e-14	0.642861	3.68163e-11
B2_Asthma	PHF19	smultixcan	3.51979e-07	8.01327e-05	1.43068	5.89321e-07	4.84417e-05	4.25156	0.845763	-1.45829	0.012022	2.56652e-07	0.2655	1.79953e-05
B2_Asthma	TMEM258	Brain_Cerebellar_Hemisphere	4.04581e-07	0.000270545	5.06679	6.07295e-11	2.20915e-08	6.54193	2.65547	-6.01392	0.00791975	1.81094e-09	0.344669	5.9288e-07
B2_Asthma	TMEM258	Uterus	4.11211e-07	0.000259595	5.06369	7.28482e-12	2.72832e-09	6.85195	2.46315	-6.40438	0.0137723	1.5098e-10	0.399086	5.61593e-08
B2_Asthma	ICAM3	Stomach	4.19902e-07	0.000195489	5.05971	6.96344e-05	0.00441192	3.97753	4.21157	-2.8156	2.53607e-05	0.00486868	0.0114358	0.0830851
B2_Asthma	TMEM258	Breast_Mammary_Tissue	4.21442e-07	0.000222815	5.05901	7.55383e-12	2.63811e-09	6.84677	2.46027	-6.3999	0.0138832	1.55476e-10	0.405837	5.01989e-08
B2_Asthma	FADS2	Cells_Cultured_fibroblasts	4.4903e-07	0.000214421	5.0469	1.53434e-14	8.7091e-12	7.68463	1.81946	-7.50463	0.0688413	6.16045e-14	0.640886	3.03316e-11
B2_Asthma	GSTCD	Muscle_Skeletal	4.61855e-07	0.000291533	5.04152	1.81715e-12	6.77378e-10	7.04784	2.91847	-5.20398	0.00351754	1.95061e-07	0.259622	2.97253e-05
B2_Asthma	TMEM258	Small_Intestine_Terminal_Ileum	4.63441e-07	0.000378797	5.04086	9.36442e-12	4.19508e-09	6.81595	2.4547	-6.36909	0.0141004	1.90153e-10	0.420165	7.06955e-08
B2_Asthma	TMEM258	Artery_Tibial	4.66103e-07	0.00030331	5.03977	9.55439e-12	3.35295e-09	6.81306	2.45489	-6.36594	0.0140927	1.94096e-10	0.374843	6.02883e-08
B2_Asthma	FADS1	Brain_Caudate_basal_ganglia	4.7383e-07	0.000324574	-5.03662	7.52885e-16	6.54052e-13	-8.06162	-1.58088	7.95808	0.113906	1.74735e-15	0.726743	1.50771e-12
B2_Asthma	TMEM258	Artery_Coronary	4.7807e-07	0.000303017	5.03491	9.46167e-12	4.39305e-09	6.81446	2.44839	-6.36981	0.0143496	1.89266e-10	0.405834	6.6065e-08
B2_Asthma	AAGAB	Brain_Putamen_basal_ganglia	4.8185e-07	0.000242657	5.0334	8.15422e-24	1.51326e-20	10.0617	0.318033	-10.483	0.75046	1.03462e-25	0.963301	1.72752e-22
B2_Asthma	NDUFS2	Brain_Putamen_basal_ganglia	4.96583e-07	0.000242657	-5.02763	7.37659e-14	3.42237e-11	-7.48099	-2.1571	7.17291	0.0309978	7.34188e-13	0.533207	3.17822e-10
B2_Asthma	FADS1	Thyroid	4.97992e-07	0.000270244	-5.02708	1.29286e-16	9.00641e-14	-8.27423	-1.62027	8.17525	0.105175	2.95241e-16	0.686169	1.72652e-13
B2_Asthma	FADS1	Heart_Left_Ventricle	4.97992e-07	0.000239729	-5.02708	1.29286e-16	7.46548e-14	-8.27423	-1.62027	8.17525	0.105175	2.95241e-16	0.703085	1.87675e-13
B2_Asthma	FADS1	Pancreas	4.97992e-07	0.000257734	-5.02708	1.29286e-16	1.01845e-13	-8.27423	-1.62027	8.17525	0.105175	2.95241e-16	0.691692	2.48614e-13
B2_Asthma	TMEM258	Ovary	5.02198e-07	0.000281683	5.02547	9.71295e-12	3.41373e-09	6.81069	2.43906	-6.36916	0.0147253	1.90063e-10	0.409853	5.41124e-08
B2_Asthma	FADS1	Brain_Hypothalamus	5.05004e-07	0.000434964	-5.0244	3.96837e-14	3.00207e-11	-7.56203	-1.96839	7.31673	0.0490228	2.54089e-13	0.603116	1.64282e-10
B2_Asthma	PNMT	Brain_Cerebellar_Hemisphere	5.23399e-07	0.000313158	5.01753	9.23881e-45	8.73806e-41	14.0371	0.207605	-11.818	0.835538	3.14987e-32	0.984845	6.18739e-29
B2_Asthma	AAGAB	Esophagus_Muscularis	5.78504e-07	0.000325382	4.99826	2.06643e-21	1.95804e-18	9.50162	0.235643	-10.7433	0.81371	6.37576e-27	0.976148	1.16267e-23
B2_Asthma	FADS2	smultixcan	6.01305e-07	0.000131364	3.16619	2.54379e-15	7.87189e-13	4.59045	1.13288	-4.62414	0.0224499	5.76034e-14	0.345235	1.46058e-11
B2_Asthma	GSTCD	Heart_Left_Ventricle	6.37993e-07	0.000294327	4.97935	5.6123e-10	1.67265e-07	6.20095	2.59179	-5.63994	0.00954786	1.70109e-08	0.354253	3.81644e-06
B2_Asthma	FADS1	Liver	6.54512e-07	0.000340706	-4.9744	4.67331e-14	3.05131e-11	-7.54073	-1.91172	7.31285	0.0559118	2.61528e-13	0.593109	1.28303e-10
B2_Asthma	FADS1	Brain_Cerebellum	6.67644e-07	0.00043063	-4.97055	1.07128e-14	7.93736e-12	-7.7305	-1.76508	7.56184	0.0775497	3.97395e-14	0.678699	2.66166e-11
B2_Asthma	CALCOCO2	Artery_Tibial	6.90621e-07	0.000426942	-4.96398	5.44855e-05	0.00363695	-4.0355	-4.05157	2.92771	5.08759e-05	0.00341471	0.0270295	0.0651949
B2_Asthma	CALCOCO2	Brain_Hypothalamus	6.90621e-07	0.000545988	4.96398	5.44855e-05	0.00419169	4.0355	4.05157	-2.92771	5.08759e-05	0.00341471	0.023871	0.0655266
B2_Asthma	CALCOCO2	Whole_Blood	6.90621e-07	0.000386348	-4.96398	5.44855e-05	0.0034425	-4.0355	-4.05157	2.92771	5.08759e-05	0.00341471	0.014821	0.0583052
B2_Asthma	CALCOCO2	Brain_Hippocampus	6.90621e-07	0.000507515	4.96398	5.44855e-05	0.00410548	4.0355	4.05157	-2.92771	5.08759e-05	0.00341471	0.0239108	0.0673998
B2_Asthma	ZNF652	Thyroid	7.05432e-07	0.00034028	4.95986	3.98679e-18	2.96245e-15	8.67917	0.989983	-8.81967	0.322183	1.148e-18	0.859471	7.35264e-16
B2_Asthma	TMEM258	Prostate	7.06031e-07	0.000309581	4.9597	2.16054e-11	7.78036e-09	6.69474	2.42112	-6.25215	0.0154726	4.04838e-10	0.408609	1.21214e-07
B2_Asthma	TMEM258	Esophagus_Muscularis	7.22229e-07	0.000372369	4.95529	2.28435e-11	6.61383e-09	6.68659	2.42011	-6.24383	0.0155156	4.26988e-10	0.411194	1.13552e-07
B2_Asthma	FADS1	Vagina	7.2733e-07	0.000363242	-4.95392	8.3309e-14	4.95807e-11	-7.46499	-1.93457	7.22564	0.0530429	4.98762e-13	0.610889	2.70878e-10
B2_Asthma	D2HGDH	Brain_Hypothalamus	7.3143e-07	0.000545988	-4.95283	3.59684e-22	4.66459e-19	-9.68198	-0.379785	10.0401	0.704105	1.01532e-23	0.963503	1.47703e-20
B2_Asthma	D2HGDH	Brain_Putamen_basal_ganglia	7.3143e-07	0.000328822	-4.95283	3.59684e-22	4.17189e-19	-9.68198	-0.543126	10.2457	0.587043	1.23767e-24	0.929986	1.80824e-21
B2_Asthma	D2HGDH	Brain_Spinal_cord_cervical_c-1	7.3143e-07	0.000386817	-4.95283	3.59684e-22	4.33716e-19	-9.68198	-0.375255	10.0401	0.707471	1.01532e-23	0.969884	1.11644e-20
B2_Asthma	D2HGDH	Vagina	7.3143e-07	0.000363242	-4.95283	3.59684e-22	3.74611e-19	-9.68198	-0.355698	10.0401	0.722067	1.01532e-23	0.972738	1.10284e-20
B2_Asthma	TMEM258	Colon_Transverse	7.73667e-07	0.000427064	4.9419	2.49159e-11	8.4008e-09	6.67386	2.4108	-6.23366	0.0159177	4.55647e-10	0.407471	1.39895e-07
B2_Asthma	PHF19	Esophagus_Gastroesophageal_Junction	7.96803e-07	0.000474138	4.93615	1.14682e-07	2.36245e-05	5.30177	2.7885	-5.3727	0.0052952	7.7568e-08	0.26203	1.29067e-05
B2_Asthma	FADS1	Uterus	8.006e-07	0.000429602	-4.93522	1.34345e-15	8.90189e-13	-7.99054	-1.54681	7.90575	0.121908	2.66326e-15	0.738339	1.98129e-12
B2_Asthma	FADS1	Brain_Amygdala	8.006e-07	0.000437465	-4.93522	1.34345e-15	1.11654e-12	-7.99054	-1.54681	7.90575	0.121908	2.66326e-15	0.735496	2.21911e-12
B2_Asthma	FADS1	Brain_Frontal_Cortex_BA9	8.006e-07	0.000577983	-4.93522	1.34345e-15	9.07979e-13	-7.99054	-1.54681	7.90575	0.121908	2.66326e-15	0.74492	1.8823e-12
B2_Asthma	FADS1	Skin_Not_Sun_Exposed_Suprapubic	8.006e-07	0.000405071	-4.93522	1.34345e-15	7.97933e-13	-7.99054	-1.54681	7.90575	0.121908	2.66326e-15	0.72315	1.57883e-12
B2_Asthma	FADS1	Whole_Blood	8.006e-07	0.000425479	4.93522	1.34345e-15	9.23982e-13	7.99054	1.54681	-7.90575	0.121908	2.66326e-15	0.722708	1.55824e-12
B2_Asthma	CALCOCO2	Colon_Sigmoid	8.04244e-07	0.000690386	4.93433	6.11787e-05	0.00443255	4.00822	4.02893	-2.90653	5.60316e-05	0.00365465	0.0220522	0.0684202
B2_Asthma	IL13	Pituitary	8.16979e-07	0.000617738	4.93127	3.2849e-31	1.09913e-27	11.6194	-0.807852	-12.4886	0.419176	8.61081e-36	0.91036	2.70315e-32
B2_Asthma	IL13	Adipose_Subcutaneous	8.16979e-07	0.00048513	4.93127	3.2849e-31	6.93704e-28	11.6194	-0.807852	-12.4886	0.419176	8.61081e-36	0.88729	2.21746e-32
B2_Asthma	IL13	Brain_Cerebellum	8.16979e-07	0.000499217	4.93127	3.2849e-31	7.91003e-28	11.6194	-0.807852	-12.4886	0.419176	8.61081e-36	0.903874	3.4604e-32
B2_Asthma	IL13	Testis	8.16979e-07	0.000420603	4.93127	3.2849e-31	1.03031e-27	11.6194	-0.807852	-12.4886	0.419176	8.61081e-36	0.908976	2.21513e-32
B2_Asthma	RAD50	Heart_Atrial_Appendage	8.27141e-07	0.000461742	4.92885	2.01904e-21	1.79878e-18	9.50404	0.532761	-9.89306	0.594199	4.46188e-23	0.952929	6.00966e-20
B2_Asthma	AAGAB	Spleen	8.46728e-07	0.00049305	4.92428	4.59986e-22	7.38431e-19	9.65681	-0.162856	-11.445	0.870632	2.48974e-30	0.985914	7.51778e-27
B2_Asthma	PEF1	Skin_Sun_Exposed_Lower_leg	8.55957e-07	0.000462573	-4.92216	4.81489e-08	1.01974e-05	-5.45801	-3.0371	4.74465	0.00238867	2.08865e-06	0.192128	0.000232571
B2_Asthma	TMEM258	Thyroid	8.94307e-07	0.000415981	4.91357	3.33459e-11	1.16148e-08	6.63098	2.39939	-6.19213	0.0164226	5.93581e-10	0.418661	1.69865e-07
B2_Asthma	AAGAB	Uterus	9.4262e-07	0.000481723	4.90325	4.59986e-22	5.66046e-19	9.65681	-0.069478	-11.1523	0.944609	6.97679e-29	0.995289	1.1122e-25
B2_Asthma	PEF1	Brain_Cerebellum	9.46334e-07	0.000533629	-4.90248	1.28597e-07	3.2596e-05	-5.28083	-3.12657	4.53135	0.00176859	5.86073e-06	0.163764	0.000603906
B2_Asthma	FADS1	Brain_Cortex	9.50257e-07	0.00059121	-4.90167	3.20212e-16	3.46682e-13	-8.16546	-1.42284	8.1304	0.154784	4.27864e-16	0.778924	4.04496e-13
B2_Asthma	FCER1G	Brain_Frontal_Cortex_BA9	9.53304e-07	0.000647742	-4.90104	1.10994e-10	4.20092e-08	-6.45116	-2.35189	6.01777	0.0186782	1.76833e-09	0.465475	5.01369e-07
B2_Asthma	MTX1	smultixcan	9.57355e-07	0.000199093	-3.85719	1.56918e-06	0.000106175	-4.1444	-2.49206	4.32995	5.26208e-05	1.03255e-05	0.0103502	0.000416959
B2_Asthma	TMEM258	Colon_Sigmoid	9.83864e-07	0.00072105	4.89484	3.8387e-11	1.73195e-08	6.61017	2.38791	-6.17413	0.0169443	6.65278e-10	0.397692	2.17633e-07
B2_Asthma	AAGAB	Colon_Sigmoid	1.01996e-06	0.00072105	4.88775	4.59986e-22	5.70728e-19	9.65681	-0.0915539	-11.1757	0.927052	5.36187e-29	0.992505	9.52192e-26
B2_Asthma	TMEM258	Heart_Atrial_Appendage	1.05743e-06	0.000563468	4.88064	2.64384e-11	7.62047e-09	6.66516	2.3351	-6.24489	0.0195383	4.24099e-10	0.438893	1.16839e-07
B2_Asthma	AAGAB	Adipose_Subcutaneous	1.06327e-06	0.000602679	4.87955	4.59986e-22	6.07124e-19	9.65681	-2.0968	-11.0073	0.036011	3.52511e-28	0.54812	5.67367e-25
B2_Asthma	TMEM258	Heart_Left_Ventricle	1.20952e-06	0.000502526	4.85407	4.39779e-11	1.56274e-08	6.59002	2.29612	-6.17451	0.0216691	6.63679e-10	0.461329	1.80805e-07
B2_Asthma	TMEM258	Stomach	1.24102e-06	0.000555549	4.84897	6.8987e-11	2.54244e-08	6.52284	2.37872	-6.08441	0.0173727	1.16925e-09	0.426385	3.27933e-07
B2_Asthma	AAGAB	Cells_Cultured_fibroblasts	1.24339e-06	0.000570909	4.84859	4.59986e-22	5.22186e-19	9.65681	-2.05924	-11.0339	0.0394717	2.6233e-28	0.56195	4.61288e-25
B2_Asthma	AAGAB	Brain_Substantia_nigra	1.26373e-06	0.00064349	4.84538	4.59986e-22	3.73969e-19	9.65681	0.296689	-10.0594	0.766704	8.35441e-24	0.973027	8.0377e-21
B2_Asthma	AAGAB	Minor_Salivary_Gland	1.26373e-06	0.000646511	4.84538	4.59986e-22	5.98639e-19	9.65681	0.296689	-10.0594	0.766704	8.35441e-24	0.978734	1.63245e-20
B2_Asthma	AAGAB	Pituitary	1.26373e-06	0.000804662	4.84538	4.59986e-22	6.5962e-19	9.65681	0.296689	-10.0594	0.766704	8.35441e-24	0.97649	1.04906e-20
B2_Asthma	AAGAB	Adipose_Visceral_Omentum	1.26373e-06	0.000499417	4.84538	4.59986e-22	3.38385e-19	9.65681	-2.06102	-10.0594	0.0393015	8.35441e-24	0.541464	7.07173e-21
B2_Asthma	AAGAB	Artery_Aorta	1.26373e-06	0.000638656	4.84538	4.59986e-22	6.73091e-19	9.65681	-1.8663	-10.0594	0.0619989	8.35441e-24	0.611104	1.7451e-20
B2_Asthma	AAGAB	Brain_Caudate_basal_ganglia	1.26373e-06	0.000817561	4.84538	4.59986e-22	7.32604e-19	9.65681	0.296689	-10.0594	0.766704	8.35441e-24	0.975596	1.68202e-20
B2_Asthma	AAGAB	Brain_Cortex	1.26373e-06	0.000746926	4.84538	4.59986e-22	6.40301e-19	9.65681	0.296689	-10.0594	0.766704	8.35441e-24	0.976801	1.71126e-20
B2_Asthma	AAGAB	Brain_Frontal_Cortex_BA9	1.26373e-06	0.000810962	4.84538	4.59986e-22	4.83599e-19	9.65681	0.296689	-10.0594	0.766704	8.35441e-24	0.978763	8.36485e-21
B2_Asthma	AAGAB	Brain_Hypothalamus	1.26373e-06	0.000786109	4.84538	4.59986e-22	5.21969e-19	9.65681	0.296689	-10.0594	0.766704	8.35441e-24	0.969653	1.38898e-20
B2_Asthma	AAGAB	Brain_Spinal_cord_cervical_c-1	1.26373e-06	0.000636497	4.84538	4.59986e-22	4.33716e-19	9.65681	0.296689	-10.0594	0.766704	8.35441e-24	0.972335	1.02072e-20
B2_Asthma	AAGAB	Cells_EBV-transformed_lymphocytes	1.26373e-06	0.000793147	4.84538	4.59986e-22	4.69071e-19	9.65681	0.296689	-10.0594	0.766704	8.35441e-24	0.971156	7.92681e-21
B2_Asthma	AAGAB	Esophagus_Gastroesophageal_Junction	1.26373e-06	0.000616961	4.84538	4.59986e-22	5.05371e-19	9.65681	0.296689	-10.0594	0.766704	8.35441e-24	0.978475	1.14298e-20
B2_Asthma	AAGAB	Esophagus_Mucosa	1.26373e-06	0.000677578	4.84538	4.59986e-22	5.32459e-19	9.65681	0.296689	-10.0594	0.766704	8.35441e-24	0.972749	1.06611e-20
B2_Asthma	AAGAB	Liver	1.26373e-06	0.000572029	-4.84538	4.59986e-22	5.57766e-19	-9.65681	-0.296689	10.0594	0.766704	8.35441e-24	0.972593	8.19719e-21
B2_Asthma	AAGAB	Nerve_Tibial	1.26373e-06	0.000462875	4.84538	4.59986e-22	3.43487e-19	9.65681	-1.96504	-10.0594	0.0494095	8.35441e-24	0.581426	8.73871e-21
B2_Asthma	AAGAB	Skin_Sun_Exposed_Lower_leg	1.26373e-06	0.000607057	4.84538	4.59986e-22	3.89679e-19	9.65681	-2.27147	-10.0594	0.0231183	8.35441e-24	0.485244	9.30263e-21
B2_Asthma	AAGAB	Small_Intestine_Terminal_Ileum	1.26373e-06	0.000964055	4.84538	4.59986e-22	6.14081e-19	9.65681	0.296689	-10.0594	0.766704	8.35441e-24	0.978467	9.93924e-21
B2_Asthma	AAGAB	Vagina	1.26373e-06	0.000549142	4.84538	4.59986e-22	3.8326e-19	9.65681	0.296689	-10.0594	0.766704	8.35441e-24	0.974331	1.00828e-20
B2_Asthma	TMEM258	Muscle_Skeletal	1.26406e-06	0.000652831	4.84532	2.83059e-11	9.46002e-09	6.65513	2.29066	-6.25443	0.0219829	3.98958e-10	0.472725	1.28544e-07
B2_Asthma	TMEM258	Esophagus_Gastroesophageal_Junction	1.33704e-06	0.000616961	4.83417	7.27641e-11	2.76728e-08	6.51485	2.36527	-6.08079	0.0180169	1.19592e-09	0.440456	3.4245e-07
B2_Asthma	CDK12	Esophagus_Muscularis	1.35641e-06	0.000621638	4.83131	1.27944e-13	6.6678e-11	7.40828	1.57068	-7.28062	0.116258	3.32295e-13	0.724818	1.32555e-10
B2_Asthma	CDK12	Skin_Sun_Exposed_Lower_leg	1.35641e-06	0.000628309	4.83131	1.27944e-13	7.04523e-11	7.40828	1.57068	-7.28062	0.116258	3.32295e-13	0.731332	1.4323e-10
B2_Asthma	HLA-B	Testis	1.37467e-06	0.000662057	4.82864	1.8367e-09	6.58377e-07	6.01163	2.6242	-5.46162	0.00868535	4.71806e-08	0.340578	1.04033e-05
B2_Asthma	AAGAB	Ovary	1.41288e-06	0.000705236	4.82318	4.59986e-22	4.67039e-19	9.65681	-0.0945069	-11.039	0.924706	2.47695e-28	0.99426	3.61418e-25
B2_Asthma	TCF19	Thyroid	1.58906e-06	0.000675907	4.7997	2.60879e-05	0.0021539	4.20518	3.6258	-3.25086	0.00028807	0.00115056	0.0591722	0.03095
B2_Asthma	FBXL20	Colon_Transverse	1.59368e-06	0.000835424	4.79912	4.91369e-15	3.31346e-12	7.8291	1.29404	-7.83305	0.195651	4.76193e-15	0.788325	3.1549e-12
B2_Asthma	FADS1	Brain_Substantia_nigra	1.63812e-06	0.000758302	-4.7936	7.18645e-14	3.24588e-11	-7.48442	-1.67673	7.33022	0.0935954	2.29767e-13	0.710167	9.72649e-11
B2_Asthma	JAK2	Heart_Left_Ventricle	1.64179e-06	0.000626822	-4.79316	1.41133e-09	3.95131e-07	-6.05418	-2.6785	5.48423	0.00739519	4.15274e-08	0.315495	8.63921e-06
B2_Asthma	STAT5A	Adrenal_Gland	1.65104e-06	0.000770483	4.79203	1.35321e-12	6.23426e-10	7.08876	1.8588	-6.85167	0.0630551	7.29953e-12	0.636393	3.14475e-09
B2_Asthma	STAT5A	Brain_Cortex	1.65104e-06	0.000929375	-4.79203	1.35321e-12	6.93985e-10	-7.08876	-1.8588	6.85167	0.0630551	7.29953e-12	0.657574	3.20397e-09
B2_Asthma	STAT5A	Colon_Transverse	1.65104e-06	0.000835424	-4.79203	1.35321e-12	5.4751e-10	-7.08876	-1.8588	6.85167	0.0630551	7.29953e-12	0.623431	2.78444e-09
B2_Asthma	AAGAB	Artery_Tibial	1.81137e-06	0.00101799	4.77341	2.12649e-21	2.23877e-18	9.49864	-1.32486	-9.88574	0.185217	4.80028e-23	0.782465	6.7924e-20
B2_Asthma	SMAD3	Heart_Left_Ventricle	1.82456e-06	0.000673385	4.77194	2.40572e-20	1.70972e-17	9.2426	0.498575	-9.55322	0.618079	1.2573e-21	0.953587	1.19884e-18
B2_Asthma	AAGAB	Artery_Coronary	1.89514e-06	0.0010296	4.7643	1.41575e-21	1.31467e-18	9.54092	0.306601	-9.94133	0.759147	2.75129e-23	0.970334	2.72102e-20
B2_Asthma	AAGAB	Lung	1.95813e-06	0.00102941	4.7577	4.59986e-22	4.45894e-19	9.65681	-2.04258	-10.9372	0.0410941	7.65291e-28	0.553047	1.24982e-24
B2_Asthma	TMEM258	Brain_Cerebellum	2.14111e-06	0.000833581	4.73963	1.85392e-10	6.37748e-08	6.37298	2.32652	-5.94372	0.0199907	2.78627e-09	0.482082	7.46472e-07
B2_Asthma	TMEM258	Adrenal_Gland	2.17228e-06	0.00092183	4.7367	1.77954e-10	5.28924e-08	6.37925	2.31978	-5.95287	0.0203527	2.63486e-09	0.45749	6.86092e-07
B2_Asthma	AAGAB	Heart_Atrial_Appendage	2.1733e-06	0.00106156	4.7366	4.59986e-22	4.50786e-19	9.65681	-0.132864	-10.9463	0.894301	6.9241e-28	0.986478	1.19906e-24
B2_Asthma	UNC79	Brain_Anterior_cingulate_cortex_BA24	2.28751e-06	0.00168894	4.72621	6.08864e-08	1.50058e-05	5.41618	2.99324	-4.68341	0.0027603	2.82144e-06	0.263882	0.000315645
B2_Asthma	UNC79	Brain_Substantia_nigra	2.28751e-06	0.000970665	4.72621	6.08864e-08	1.4559e-05	5.41618	2.99324	-4.68341	0.0027603	2.82144e-06	0.219718	0.000324557
B2_Asthma	UNC79	Testis	2.28751e-06	0.00100448	4.72621	6.08864e-08	1.54897e-05	5.41618	2.99324	-4.68341	0.0027603	2.82144e-06	0.229333	0.000332434
B2_Asthma	FADS1	Brain_Cerebellar_Hemisphere	2.29055e-06	0.00104156	-4.72594	1.96404e-16	2.6537e-13	-8.22426	-1.29876	8.26211	0.194025	1.43121e-16	0.814037	1.40569e-13
B2_Asthma	MED24	Pituitary	2.3327e-06	0.001227	4.72223	1.18515e-10	4.7586e-08	6.44122	2.29072	-6.03114	0.0219798	1.62806e-09	0.465298	4.64626e-07
B2_Asthma	AAGAB	Breast_Mammary_Tissue	2.34236e-06	0.000982174	4.72139	4.59986e-22	4.65874e-19	9.65681	-2.23261	-10.904	0.0255744	1.10273e-27	0.487008	1.7357e-24
B2_Asthma	IL13	Skin_Not_Sun_Exposed_Suprapubic	2.36109e-06	0.000905014	4.71977	2.242e-25	2.39692e-22	10.4096	-0.479316	-11.1207	0.631714	9.94898e-29	0.956233	1.29755e-25
B2_Asthma	DHDDS	Nerve_Tibial	2.36171e-06	0.000798501	-4.71972	3.70222e-06	0.000464284	-4.62744	-3.29128	3.78205	0.00099733	0.00015554	0.110809	0.00780453
B2_Asthma	AAGAB	Brain_Nucleus_accumbens_basal_ganglia	2.38795e-06	0.0012502	4.71747	4.59986e-22	6.22295e-19	9.65681	-0.0769178	-10.7563	0.938689	5.53738e-27	0.993767	1.10397e-23
B2_Asthma	RAD50	Small_Intestine_Terminal_Ileum	2.40311e-06	0.00152771	4.71618	1.6833e-29	3.14608e-26	11.2781	-0.789897	-12.1134	0.429588	8.97282e-34	0.912009	2.13499e-30
B2_Asthma	ZNF652	Muscle_Skeletal	2.47114e-06	0.00116988	4.7105	1.7906e-16	1.15442e-13	8.23533	0.958692	-8.36369	0.337714	6.07849e-17	0.860891	4.45781e-14
B2_Asthma	TMEM258	Lung	2.5788e-06	0.00130147	4.7018	6.5605e-11	2.18608e-08	6.53038	2.174	-6.16182	0.0297054	7.19135e-10	0.502353	1.99904e-07
B2_Asthma	AAGAB	Thyroid	2.66972e-06	0.000965845	4.69472	4.59986e-22	5.127e-19	9.65681	-1.87589	-10.9574	0.0606708	6.12631e-28	0.609991	7.4908e-25
B2_Asthma	D2HGDH	Colon_Sigmoid	3.08256e-06	0.00161071	-4.66524	7.16337e-22	7.90041e-19	-9.61131	-0.216787	9.96989	0.828374	2.06456e-23	0.987541	2.13871e-20
B2_Asthma	AAGAB	Brain_Anterior_cingulate_cortex_BA24	3.36337e-06	0.00210721	4.64728	4.59986e-22	4.59679e-19	9.65681	-0.0805983	-10.6089	0.935761	2.70869e-26	0.99455	3.46803e-23
B2_Asthma	D2HGDH	Muscle_Skeletal	3.38351e-06	0.00153774	-4.64605	7.16337e-22	6.31158e-19	-9.61131	1.17463	10.1338	0.240145	3.91179e-24	0.81866	4.59009e-21
B2_Asthma	D2HGDH	Skin_Not_Sun_Exposed_Suprapubic	3.38351e-06	0.0012228	-4.64605	7.16337e-22	5.89105e-19	-9.61131	-0.00904102	10.1338	0.992786	3.91179e-24	0.998327	3.92443e-21
B2_Asthma	AAGAB	Prostate	3.5701e-06	0.00136343	4.63496	4.59986e-22	5.59056e-19	9.65681	-0.235484	-10.9889	0.813833	4.32224e-28	0.982665	7.57998e-25
B2_Asthma	UBAC2	Brain_Frontal_Cortex_BA9	3.58611e-06	0.00192411	-4.63403	1.43946e-22	1.94574e-19	-9.77515	-0.178212	10.2107	0.858557	1.77513e-24	0.991585	2.13281e-21
B2_Asthma	PEF1	Colon_Transverse	3.62361e-06	0.00146684	-4.63188	5.55967e-07	8.65232e-05	-5.00592	-2.95714	4.30402	0.00310504	1.67723e-05	0.214791	0.00137097
B2_Asthma	ARMC6	Esophagus_Gastroesophageal_Junction	3.77869e-06	0.00145065	4.6232	9.85313e-08	2.07293e-05	5.32941	2.77299	-4.67601	0.0055543	2.92505e-06	0.264287	0.000285843
B2_Asthma	ARMC6	Skin_Not_Sun_Exposed_Suprapubic	3.77869e-06	0.00132768	4.6232	9.85313e-08	2.19458e-05	5.32941	2.77299	-4.67601	0.0055543	2.92505e-06	0.27652	0.000315277
B2_Asthma	AAGAB	Brain_Hippocampus	3.86645e-06	0.00202952	4.61844	4.59986e-22	1.0398e-18	9.65681	-0.180518	-10.8073	0.856746	3.17907e-27	0.979949	9.10089e-24
B2_Asthma	MED1	smultixcan	4.00598e-06	0.000656374	-2.22787	3.76089e-17	1.34136e-14	-3.77566	-1.08273	2.87813	0.351586	7.93033e-18	0.792724	2.88215e-15
B2_Asthma	IL13	Stomach	4.02057e-06	0.00137633	4.61032	8.06722e-34	9.66252e-31	12.1221	-0.845197	-13.1919	0.398001	9.76476e-40	0.883236	1.96272e-36
B2_Asthma	PEF1	Whole_Blood	4.11352e-06	0.00156152	4.60556	2.79009e-07	4.89142e-05	5.1371	2.82728	-4.47955	0.00469458	7.48008e-06	0.248655	0.00065705
B2_Asthma	TMEM258	Artery_Aorta	4.12826e-06	0.00172661	4.60482	2.33356e-10	9.56107e-08	6.33761	2.16358	-5.96115	0.0304968	2.50466e-09	0.492083	6.82412e-07
B2_Asthma	PEF1	Esophagus_Muscularis	4.34511e-06	0.0017344	-4.59415	1.36178e-07	2.44721e-05	-5.27033	-2.72073	4.65345	0.00651379	3.26419e-06	0.313923	0.000310951
B2_Asthma	TCAP	Brain_Cerebellum	4.44107e-06	0.00156245	-4.5896	4.71416e-07	8.73207e-05	-5.0376	-2.8338	4.33233	0.00459974	1.47536e-05	0.254759	0.00124384
B2_Asthma	IL13	Breast_Mammary_Tissue	4.75462e-06	0.00180675	4.57533	1.69936e-33	4.30278e-30	12.0609	-0.849063	-13.1281	0.395846	2.27327e-39	0.892479	5.725e-36
B2_Asthma	IL13	Brain_Anterior_cingulate_cortex_BA24	4.75462e-06	0.00250749	4.57533	1.69936e-33	3.05681e-30	12.0609	-0.849063	-13.1281	0.395846	2.27327e-39	0.892191	6.54871e-36
B2_Asthma	IL13	Brain_Cerebellar_Hemisphere	4.75462e-06	0.00207887	4.57533	1.69936e-33	5.35752e-30	12.0609	-0.849063	-13.1281	0.395846	2.27327e-39	0.898956	1.33964e-35
B2_Asthma	IL13	Brain_Hypothalamus	4.75462e-06	0.00231467	4.57533	1.69936e-33	3.08536e-30	12.0609	-0.849063	-13.1281	0.395846	2.27327e-39	0.886414	8.81876e-36
B2_Asthma	IL13	Brain_Putamen_basal_ganglia	4.75462e-06	0.00166991	4.57533	1.69936e-33	5.25612e-30	12.0609	-0.849063	-13.1281	0.395846	2.27327e-39	0.885829	6.64249e-36
B2_Asthma	IL13	Colon_Sigmoid	4.75462e-06	0.00211633	4.57533	1.69936e-33	3.37357e-30	12.0609	-0.849063	-13.1281	0.395846	2.27327e-39	0.904015	7.06475e-36
B2_Asthma	IL13	Ovary	4.75462e-06	0.00198793	4.57533	1.69936e-33	3.88219e-30	12.0609	-0.849063	-13.1281	0.395846	2.27327e-39	0.877873	5.30717e-36
B2_Asthma	IL13	Small_Intestine_Terminal_Ileum	4.75462e-06	0.00259081	4.57533	1.69936e-33	5.29351e-30	12.0609	-0.849063	-13.1281	0.395846	2.27327e-39	0.898262	9.01502e-36
B2_Asthma	TDRD10	Vagina	4.78463e-06	0.00172065	-4.57402	3.50009e-06	0.0004629	-4.63905	-3.13733	3.85819	0.00170496	0.000114231	0.181636	0.00661763
B2_Asthma	SHE	Brain_Spinal_cord_cervical_c-1	4.78463e-06	0.00202428	4.57402	3.50009e-06	0.00043046	4.63905	3.13733	-3.85819	0.00170496	0.000114231	0.188018	0.00623496
B2_Asthma	TDRD10	Brain_Cerebellum	4.78463e-06	0.00163381	-4.57402	3.50009e-06	0.000503177	-4.63905	-3.13733	3.85819	0.00170496	0.000114231	0.161572	0.00614808
B2_Asthma	TDRD10	Brain_Substantia_nigra	4.78463e-06	0.00194907	-4.57402	3.50009e-06	0.000474262	-4.63905	-3.13733	3.85819	0.00170496	0.000114231	0.196785	0.00651698
B2_Asthma	TDRD10	Colon_Transverse	4.78463e-06	0.00187434	-4.57402	3.50009e-06	0.000410992	-4.63905	-3.13733	3.85819	0.00170496	0.000114231	0.164756	0.00639085
B2_Asthma	TDRD10	Esophagus_Muscularis	4.78463e-06	0.00185016	-4.57402	3.50009e-06	0.000384015	-4.63905	-3.13733	3.85819	0.00170496	0.000114231	0.167683	0.00558682
B2_Asthma	TDRD10	Heart_Atrial_Appendage	4.78463e-06	0.00215732	-4.57402	3.50009e-06	0.000408343	-4.63905	-3.13733	3.85819	0.00170496	0.000114231	0.164258	0.00604677
B2_Asthma	TDRD10	Muscle_Skeletal	4.78463e-06	0.00208969	-4.57402	3.50009e-06	0.000360738	-4.63905	-3.13733	3.85819	0.00170496	0.000114231	0.190119	0.0058789
B2_Asthma	TDRD10	Ovary	4.78463e-06	0.00198793	-4.57402	3.50009e-06	0.000420839	-4.63905	-3.13733	3.85819	0.00170496	0.000114231	0.182617	0.00676863
B2_Asthma	SHE	Artery_Tibial	4.78463e-06	0.00211276	4.57402	3.50009e-06	0.000418738	4.63905	3.13733	-3.85819	0.00170496	0.000114231	0.16346	0.00585798
B2_Asthma	TDRD10	Brain_Amygdala	4.78463e-06	0.00198696	-4.57402	3.50009e-06	0.000461734	-4.63905	-3.13733	3.85819	0.00170496	0.000114231	0.208473	0.00687418
B2_Asthma	D2HGDH	Pancreas	4.8354e-06	0.00166836	-4.57181	5.98207e-18	5.65485e-15	-8.63289	-0.0928324	10.3953	0.926037	2.60445e-25	0.996182	5.11732e-22
B2_Asthma	FBXL20	smultixcan	5.04239e-06	0.000807829	3.16902	1.14504e-16	4.01583e-14	4.83436	0.101985	-5.247	0.596302	1.39045e-16	0.904606	4.33144e-14
B2_Asthma	TMEM258	Pancreas	5.11906e-06	0.00171428	4.55985	9.83326e-10	2.73394e-07	6.11209	2.24822	-5.69423	0.0245623	1.23932e-08	0.474858	2.80968e-06
B2_Asthma	SHE	Adipose_Subcutaneous	5.1332e-06	0.0021337	4.55927	3.50009e-06	0.000415252	4.63905	3.11777	-3.86412	0.00182224	0.00011149	0.154271	0.00616113
B2_Asthma	SHE	Muscle_Skeletal	5.1332e-06	0.00208969	4.55927	3.50009e-06	0.000360738	4.63905	3.11777	-3.86412	0.00182224	0.00011149	0.195808	0.00578859
B2_Asthma	SHE	Nerve_Tibial	5.1332e-06	0.00165089	4.55927	3.50009e-06	0.000450626	4.63905	3.11777	-3.86412	0.00182224	0.00011149	0.15317	0.00599225
B2_Asthma	TDRD10	Adipose_Subcutaneous	5.1332e-06	0.0021337	-4.55927	3.50009e-06	0.000415252	-4.63905	-3.11777	3.86412	0.00182224	0.00011149	0.154271	0.00616113
B2_Asthma	TDRD10	Adrenal_Gland	5.1332e-06	0.00191639	-4.55927	3.50009e-06	0.000460711	-4.63905	-3.11777	3.86412	0.00182224	0.00011149	0.172202	0.00617548
B2_Asthma	TDRD10	Brain_Spinal_cord_cervical_c-1	5.1332e-06	0.00208823	-4.55927	3.50009e-06	0.00043046	-4.63905	-3.11777	3.86412	0.00182224	0.00011149	0.193296	0.00616051
B2_Asthma	FADS1	smultixcan	5.53419e-06	0.000867343	-4.01684	7.3947e-15	2.19164e-12	-5.94482	-1.6614	5.74672	0.165982	1.73902e-14	0.658886	4.68161e-12
B2_Asthma	IL13	Adipose_Visceral_Omentum	6.28289e-06	0.00202557	4.51664	6.03774e-33	1.24365e-29	11.956	-0.854824	-13.0184	0.392649	9.6154e-39	0.891899	4.06956e-35
B2_Asthma	DHDDS	smultixcan	6.30496e-06	0.00094697	-3.40953	3.95888e-06	0.000234007	-3.22808	-2.45609	2.61381	0.00447547	0.000157862	0.16839	0.00389185
B2_Asthma	D2HGDH	Kidney_Cortex	6.53205e-06	0.00240815	-4.50839	3.59684e-22	3.59325e-19	-9.68198	-0.499439	9.10551	0.61747	8.5859e-20	0.937357	7.90418e-17
B2_Asthma	PHF19	Esophagus_Mucosa	6.6135e-06	0.00291277	4.50576	2.89706e-07	4.57297e-05	5.13002	2.71159	-4.51585	0.00669613	6.30637e-06	0.302266	0.000583156
B2_Asthma	PHF19	Muscle_Skeletal	6.6135e-06	0.00250475	4.50576	2.89706e-07	4.74603e-05	5.13002	2.71159	-4.51585	0.00669613	6.30637e-06	0.328146	0.000538266
B2_Asthma	PHF19	Whole_Blood	6.6135e-06	0.00239061	4.50576	2.89706e-07	4.98127e-05	5.13002	2.71159	-4.51585	0.00669613	6.30637e-06	0.286201	0.000579842
B2_Asthma	PHF19	Nerve_Tibial	6.67182e-06	0.00204592	4.5039	1.14682e-07	2.4703e-05	5.30177	2.52407	-4.93821	0.0116006	7.88434e-07	0.368338	0.00010881
B2_Asthma	D2HGDH	Brain_Amygdala	6.8415e-06	0.00273186	-4.49856	7.16337e-22	1.1907e-18	-9.61131	-0.220365	9.53692	0.825587	1.47142e-21	0.981461	1.99231e-18
B2_Asthma	RAD50	Thyroid	6.91906e-06	0.00204804	4.49616	9.84832e-29	1.82949e-25	11.1216	-1.12999	-12.0876	0.25848	1.22846e-33	0.830802	2.36039e-30
B2_Asthma	D2HGDH	Brain_Anterior_cingulate_cortex_BA24	7.03438e-06	0.00299638	-4.49265	7.16337e-22	6.44274e-19	-9.61131	-0.223586	9.55463	0.82308	1.24023e-21	0.979367	1.09932e-18
B2_Asthma	SLC22A5	Cells_Cultured_fibroblasts	7.24081e-06	0.00270128	-4.48648	3.54302e-18	2.58565e-15	-8.69258	-0.440686	8.86039	0.659441	7.97346e-19	0.968922	7.54964e-16
B2_Asthma	SLC22A5	Colon_Transverse	7.24081e-06	0.00251236	-4.48648	3.54302e-18	3.25797e-15	-8.69258	-0.710805	9.03254	0.477205	1.67728e-19	0.915152	1.50811e-16
B2_Asthma	AAGAB	smultixcan	7.40548e-06	0.00107494	3.91039	3.15822e-22	2.01389e-19	8.57631	-0.530226	-8.69628	0.102725	4.72734e-28	0.571877	3.68159e-25
B2_Asthma	MED1	Nerve_Tibial	7.8189e-06	0.00229111	-4.47008	2.29791e-13	1.11908e-10	-7.33021	-1.44719	7.2736	0.147844	3.5003e-13	0.734136	1.35992e-10
B2_Asthma	MED1	Stomach	7.8189e-06	0.00245957	-4.47008	2.29791e-13	1.29521e-10	-7.33021	-1.44719	7.2736	0.147844	3.5003e-13	0.74125	1.7589e-10
B2_Asthma	PSMD3	Adrenal_Gland	8.21936e-06	0.00263019	-4.45939	6.01463e-08	1.35168e-05	-5.41837	-2.31945	4.94688	0.0203706	7.54115e-07	0.45749	0.000101373
B2_Asthma	MUC1	Ovary	8.41913e-06	0.0031616	-4.45424	1.48477e-07	3.15531e-05	-5.25444	-2.48833	4.71622	0.0128343	2.40267e-06	0.392276	0.000267109
B2_Asthma	MUC1	Spleen	8.41913e-06	0.00328223	-4.45424	1.48477e-07	2.80418e-05	-5.25444	4.41379	4.71622	1.01577e-05	2.40267e-06	0.00443311	0.00027697
B2_Asthma	MUC1	Testis	8.41913e-06	0.00322302	-4.45424	1.48477e-07	3.3869e-05	-5.25444	-2.48833	4.71622	0.0128343	2.40267e-06	0.400622	0.000303978
B2_Asthma	MUC1	Artery_Tibial	8.41913e-06	0.00306159	-4.45424	1.48477e-07	2.94937e-05	-5.25444	5.22954	3.88965	1.69929e-07	0.000100387	0.000363847	0.00541709
B2_Asthma	MUC1	Brain_Amygdala	8.41913e-06	0.00323731	-4.45424	1.48477e-07	3.33512e-05	-5.25444	-2.48833	4.71622	0.0128343	2.40267e-06	0.422951	0.000337997
B2_Asthma	MUC1	Cells_EBV-transformed_lymphocytes	8.41913e-06	0.00367587	-4.45424	1.48477e-07	3.10584e-05	-5.25444	3.47711	4.71622	0.000506843	2.40267e-06	0.0976922	0.0002533
B2_Asthma	MUC1	Kidney_Cortex	8.41913e-06	0.00267178	-4.45424	1.48477e-07	3.05383e-05	-5.25444	-2.48833	4.71622	0.0128343	2.40267e-06	0.429191	0.000330134
B2_Asthma	MUC1	Minor_Salivary_Gland	8.41913e-06	0.00296117	-4.45424	1.48477e-07	3.65575e-05	-5.25444	-2.48833	4.71622	0.0128343	2.40267e-06	0.372637	0.00029967
B2_Asthma	FBXL20	Brain_Spinal_cord_cervical_c-1	8.455e-06	0.00288479	-4.45333	8.08165e-13	3.42904e-10	-7.15976	-1.27364	7.14986	0.202791	8.68635e-13	0.794466	4.3416e-10
B2_Asthma	FBXL20	Uterus	8.455e-06	0.00324068	4.45333	8.08165e-13	3.66396e-10	7.15976	0.933832	-7.14986	0.35039	8.68635e-13	0.874707	4.61576e-10
B2_Asthma	FBXL20	Vagina	8.455e-06	0.00275554	4.45333	8.08165e-13	3.54401e-10	7.15976	0.983124	-7.14986	0.325546	8.68635e-13	0.866601	4.49291e-10
B2_Asthma	FBXL20	Brain_Hypothalamus	8.455e-06	0.00394461	4.45333	8.08165e-13	4.3156e-10	7.15976	-0.970443	-7.14986	0.331826	8.68635e-13	0.859028	5.05459e-10
B2_Asthma	FBXL20	Breast_Mammary_Tissue	8.455e-06	0.00277872	4.45333	8.08165e-13	3.41045e-10	7.15976	1.16123	-7.14986	0.24555	8.68635e-13	0.831722	4.05106e-10
B2_Asthma	FBXL20	Esophagus_Gastroesophageal_Junction	8.455e-06	0.00271954	4.45333	8.08165e-13	3.63233e-10	7.15976	1.16123	-7.14986	0.24555	8.68635e-13	0.846824	4.11365e-10
B2_Asthma	FBXL20	Esophagus_Mucosa	8.455e-06	0.00336345	4.45333	8.08165e-13	3.23825e-10	7.15976	1.16123	-7.14986	0.24555	8.68635e-13	0.819095	3.82229e-10
B2_Asthma	FBXL20	Kidney_Cortex	8.455e-06	0.00267178	4.45333	8.08165e-13	3.53218e-10	7.15976	1.16123	-7.14986	0.24555	8.68635e-13	0.823033	3.99833e-10
B2_Asthma	FBXL20	Liver	8.455e-06	0.00314375	4.45333	8.08165e-13	3.61037e-10	7.15976	0.835154	-7.14986	0.403631	8.68635e-13	0.881346	4.07616e-10
B2_Asthma	FBXL20	Ovary	8.455e-06	0.0031616	4.45333	8.08165e-13	4.10278e-10	7.15976	0.880342	-7.14986	0.378674	8.68635e-13	0.874776	3.89984e-10
B2_Asthma	FBXL20	Pancreas	8.455e-06	0.00256174	4.45333	8.08165e-13	3.32156e-10	7.15976	1.1639	-7.14986	0.244465	8.68635e-13	0.8254	4.45232e-10
B2_Asthma	FBXL20	Pituitary	8.455e-06	0.00352719	4.45333	8.08165e-13	4.77197e-10	7.15976	0.895846	-7.14986	0.370335	8.68635e-13	0.892141	5.19402e-10
B2_Asthma	FBXL20	Skin_Sun_Exposed_Lower_leg	8.455e-06	0.00304615	4.45333	8.08165e-13	3.29641e-10	7.15976	1.06703	-7.14986	0.285957	8.68635e-13	0.863353	3.51718e-10
B2_Asthma	FBXL20	Spleen	8.455e-06	0.00328223	4.45333	8.08165e-13	3.89212e-10	7.15976	0.975154	-7.14986	0.329484	8.68635e-13	0.866002	4.37141e-10
B2_Asthma	FBXL20	Brain_Frontal_Cortex_BA9	8.455e-06	0.00361717	-4.45333	8.08165e-13	4.24825e-10	-7.15976	-1.19645	7.14986	0.23152	8.68635e-13	0.829264	4.17466e-10
B2_Asthma	FBXL20	Prostate	8.455e-06	0.00270537	4.45333	8.08165e-13	4.36544e-10	7.15976	0.986967	-7.14986	0.323659	8.68635e-13	0.871233	4.44307e-10
B2_Asthma	MUC1	Thyroid	9.78725e-06	0.00277107	4.42182	2.89706e-07	5.76618e-05	5.13002	2.54772	-4.5639	0.010843	5.0213e-06	0.361867	0.000504004
B2_Asthma	TLR1	Brain_Nucleus_accumbens_basal_ganglia	1.02729e-05	0.00408013	4.41135	1.12069e-10	3.93071e-08	6.4497	1.52571	-6.28358	0.127082	3.30856e-10	0.739469	1.16403e-07
B2_Asthma	TLR1	Cells_EBV-transformed_lymphocytes	1.02729e-05	0.00429837	4.41135	1.12069e-10	3.51637e-08	6.4497	1.52571	-6.28358	0.127082	3.30856e-10	0.735262	8.85422e-08
B2_Asthma	TLR1	Colon_Transverse	1.02729e-05	0.00311886	-4.41135	1.12069e-10	3.54242e-08	-6.4497	-1.52571	6.28358	0.127082	3.30856e-10	0.731051	1.0412e-07
B2_Asthma	TLR1	Kidney_Cortex	1.02729e-05	0.00313431	-4.41135	1.12069e-10	3.13479e-08	-6.4497	-1.52571	6.28358	0.127082	3.30856e-10	0.74628	9.51832e-08
B2_Asthma	TLR1	Liver	1.02729e-05	0.00356505	-4.41135	1.12069e-10	3.28013e-08	-6.4497	-1.52571	6.28358	0.127082	3.30856e-10	0.722933	8.92732e-08
B2_Asthma	TCAP	Artery_Aorta	1.0392e-05	0.00360127	-4.40885	5.64534e-08	1.56284e-05	-5.42969	-2.46515	4.90326	0.0136957	9.42583e-07	0.359874	0.000132735
B2_Asthma	STAT5A	Heart_Atrial_Appendage	1.06468e-05	0.0039004	-4.4036	2.1985e-12	7.18178e-10	-7.02128	-1.32372	6.96101	0.185597	3.37852e-12	0.791826	1.24104e-09
B2_Asthma	STAT5A	Thyroid	1.06468e-05	0.00282989	-4.4036	2.1985e-12	8.44983e-10	-7.02128	-1.32372	6.96101	0.185597	3.37852e-12	0.773484	1.19582e-09
B2_Asthma	PEF1	Colon_Sigmoid	1.18942e-05	0.00461111	-4.37952	6.74826e-07	0.000115488	-4.96847	-2.64141	4.36479	0.0082563	1.27246e-05	0.303045	0.00113798
B2_Asthma	TMEM170A	Ovary	1.20033e-05	0.0042079	4.37753	2.1816e-06	0.000276882	4.73583	2.74685	-4.04937	0.00601712	5.13565e-05	0.311411	0.00363324
B2_Asthma	TLR1	smultixcan	1.20855e-05	0.00167555	-0.512801	1.26729e-09	1.878e-07	-0.182315	-0.54516	-0.31921	0.0229288	5.41781e-09	0.346437	6.08973e-07
B2_Asthma	ZNF652	Skin_Not_Sun_Exposed_Suprapubic	1.29724e-05	0.00400215	4.36057	1.17016e-13	5.95722e-11	7.42012	1.01744	-7.46444	0.308942	8.36559e-14	0.856908	3.6368e-11
B2_Asthma	ZNF652	Adipose_Subcutaneous	1.29724e-05	0.00394551	4.36057	1.17016e-13	7.26805e-11	7.42012	1.01744	-8.29248	0.308942	1.10908e-16	0.839993	8.9253e-14
B2_Asthma	ZNF652	Colon_Transverse	1.29724e-05	0.00366365	4.36057	1.17016e-13	6.57563e-11	7.42012	1.01744	-7.46444	0.308942	8.36559e-14	0.856166	4.38775e-11
B2_Asthma	ZNF652	Liver	1.29724e-05	0.00408275	4.36057	1.17016e-13	7.0945e-11	7.42012	1.01744	-7.46444	0.308942	8.36559e-14	0.843127	4.33693e-11
B2_Asthma	ZNF652	Small_Intestine_Terminal_Ileum	1.29724e-05	0.00512423	4.36057	1.17016e-13	7.8108e-11	7.42012	1.01744	-7.46444	0.308942	8.36559e-14	0.860839	4.73931e-11
B2_Asthma	TMEM170A	Esophagus_Gastroesophageal_Junction	1.31827e-05	0.00382651	4.35705	1.27628e-05	0.00119056	4.36413	3.00138	-3.61304	0.00268757	0.000302628	0.199522	0.0116446
B2_Asthma	TMEM170A	Liver	1.33333e-05	0.00408275	4.35456	0.000158844	0.00881389	3.77682	3.3993	-2.86623	0.00067559	0.00415389	0.124753	0.0748462
B2_Asthma	D2HGDH	Brain_Caudate_basal_ganglia	1.33421e-05	0.00554887	-4.35442	3.59684e-22	7.32604e-19	-9.68198	-0.482597	8.95112	0.629382	3.51892e-19	0.953662	4.72317e-16
B2_Asthma	PHF19	Skin_Not_Sun_Exposed_Suprapubic	1.34293e-05	0.00404445	4.35299	1.14682e-07	2.50218e-05	5.30177	2.43619	-4.77862	0.0148427	1.76506e-06	0.40001	0.000207387
B2_Asthma	UNC79	Adipose_Visceral_Omentum	1.37825e-05	0.00402022	-4.3473	9.67724e-07	0.000155728	-4.89809	-2.79381	4.20207	0.00520913	2.64486e-05	0.257751	0.00202287
B2_Asthma	TMEM170A	Colon_Sigmoid	1.42007e-05	0.00487613	4.34073	0.000187796	0.00974484	3.73489	3.40945	-2.81812	0.000650937	0.00483058	0.0939219	0.082712
B2_Asthma	TRAF1	Thyroid	1.46128e-05	0.00359519	4.33444	2.28889e-06	0.000300141	4.72609	2.77723	-4.05854	0.00548236	4.93801e-05	0.270568	0.00337138
B2_Asthma	SHE	Spleen	1.50102e-05	0.00499453	4.32854	9.7544e-06	0.000978692	4.42255	2.93874	-3.68991	0.00329551	0.000224334	0.230121	0.0099614
B2_Asthma	SHE	Heart_Atrial_Appendage	1.54091e-05	0.00501781	4.32276	3.50009e-06	0.000408343	4.63905	2.87907	-3.80606	0.00398854	0.0001412	0.24788	0.00684653
B2_Asthma	DHDDS	Colon_Sigmoid	1.54815e-05	0.00516823	-4.32172	5.87896e-06	0.000711641	-4.5307	-2.85439	3.84455	0.00431198	0.000120773	0.221923	0.0067324
B2_Asthma	PPP1R1B	Brain_Cerebellum	1.66806e-05	0.004611	-4.30524	3.56483e-10	1.18401e-07	-6.27198	-1.73952	6.03827	0.0819433	1.55772e-09	0.688155	4.36741e-07
B2_Asthma	PPP1R1B	Brain_Cortex	1.66806e-05	0.00579946	-4.30524	3.56483e-10	1.19778e-07	-6.27198	-1.73952	6.03827	0.0819433	1.55772e-09	0.69069	4.45218e-07
B2_Asthma	PPP1R1B	Brain_Frontal_Cortex_BA9	1.66806e-05	0.00664406	-4.30524	3.56483e-10	1.20466e-07	-6.27198	-1.73952	6.03827	0.0819433	1.55772e-09	0.68948	4.56488e-07
B2_Asthma	PPP1R1B	Brain_Hippocampus	1.66806e-05	0.00579933	-4.30524	3.56483e-10	1.28933e-07	-6.27198	-1.73952	6.03827	0.0819433	1.55772e-09	0.692054	4.95485e-07
B2_Asthma	DHDDS	Esophagus_Mucosa	1.72412e-05	0.00494461	-4.29792	1.64111e-06	0.000222041	-4.79324	-2.64556	4.17164	0.00815561	3.02415e-05	0.320621	0.00209945
B2_Asthma	ARMC6	Lung	1.8027e-05	0.00554747	4.28802	3.39864e-07	5.94094e-05	5.09988	2.43816	-4.55137	0.0147622	5.32968e-06	0.398156	0.000480445
B2_Asthma	ARMC6	Whole_Blood	1.8027e-05	0.00435474	4.28802	3.39864e-07	5.73345e-05	5.09988	2.43816	-4.55137	0.0147622	5.32968e-06	0.389559	0.000504482
B2_Asthma	PEF1	Minor_Salivary_Gland	1.80645e-05	0.00564766	-4.28756	4.81192e-07	0.000106918	-5.03366	-2.45315	4.48281	0.0141612	7.36649e-06	0.38773	0.000785134
B2_Asthma	STAT5A	smultixcan	1.898e-05	0.00244344	-1.80466	9.64295e-12	1.98938e-09	-2.98042	-0.513678	2.97212	0.155505	3.45984e-11	0.645667	6.03562e-09
B2_Asthma	FBXL20	Colon_Sigmoid	1.90735e-05	0.00619529	4.27547	1.16024e-10	4.79858e-08	6.44444	1.09553	-7.06736	0.273283	1.57914e-12	0.845296	8.1793e-10
B2_Asthma	TMEM170A	Cells_Cultured_fibroblasts	1.96589e-05	0.00572409	4.26873	1.40425e-05	0.00124759	4.3432	2.89371	-3.62705	0.00380725	0.000286681	0.26617	0.0105022
B2_Asthma	FCER1G	Brain_Nucleus_accumbens_basal_ganglia	1.99453e-05	0.00717906	-4.2655	4.55353e-10	1.48696e-07	-6.23377	-1.69466	6.00147	0.0901404	1.95537e-09	0.690507	5.84752e-07
B2_Asthma	FCER1G	Liver	1.99453e-05	0.00532572	-4.2655	4.55353e-10	1.07362e-07	-6.23377	-1.69466	6.00147	0.0901404	1.95537e-09	0.660687	4.30699e-07
B2_Asthma	NDUFS2	Esophagus_Mucosa	1.99453e-05	0.00546589	-4.2655	4.55353e-10	1.19139e-07	-6.23377	-1.69466	6.00147	0.0901404	1.95537e-09	0.671333	4.62082e-07
B2_Asthma	NDUFS2	Skin_Sun_Exposed_Lower_leg	1.99453e-05	0.00591664	-4.2655	4.55353e-10	1.31968e-07	-6.23377	-1.69466	6.00147	0.0901404	1.95537e-09	0.696593	4.83845e-07
B2_Asthma	NDUFS2	Thyroid	1.99453e-05	0.0046387	-4.2655	4.55353e-10	1.37172e-07	-6.23377	-1.69466	6.00147	0.0901404	1.95537e-09	0.653878	5.05763e-07
B2_Asthma	HBS1L	smultixcan	2.03574e-05	0.00254503	1.34181	2.83398e-12	6.27742e-10	2.4003	0.752219	-1.50617	0.343364	2.81345e-12	0.787962	5.78774e-10
B2_Asthma	IL13	Brain_Cortex	2.0899e-05	0.00673214	4.25506	2.77659e-30	6.76377e-27	11.4356	-0.862748	-12.467	0.388276	1.12976e-35	0.898185	3.4712e-32
B2_Asthma	SHE	smultixcan	2.09805e-05	0.00259294	3.0714	1.0311e-05	0.000501094	3.67149	2.02158	-2.72959	0.00549967	0.000569466	0.186451	0.0102881
B2_Asthma	PEF1	Brain_Cortex	2.16492e-05	0.00673214	-4.24717	5.56772e-07	9.68783e-05	-5.00564	-2.42054	4.46539	0.0154973	7.99245e-06	0.451987	0.000793139
B2_Asthma	D2HGDH	Thyroid	2.19075e-05	0.00483599	-4.24451	3.3658e-14	1.87576e-11	-7.58341	0.0177084	9.49444	0.985872	2.21396e-21	0.999023	1.86111e-18
B2_Asthma	SIX5	Adipose_Visceral_Omentum	2.32122e-05	0.00580353	4.23152	4.53318e-06	0.000562496	4.58531	2.68629	-3.9571	0.00722494	7.58666e-05	0.294114	0.00452243
B2_Asthma	SIX5	Uterus	2.32122e-05	0.00732687	4.23152	4.53318e-06	0.000470467	4.58531	2.68629	-3.9571	0.00722494	7.58666e-05	0.317587	0.0048102
B2_Asthma	PEF1	Thyroid	2.33476e-05	0.00498491	-4.23021	7.24927e-07	0.000121677	-4.95456	-2.42609	4.4078	0.0152625	1.04424e-05	0.409763	0.000900323
B2_Asthma	PEF1	Brain_Hypothalamus	2.35176e-05	0.00877755	-4.22858	6.56973e-07	0.000129652	-4.97367	-2.41487	4.43298	0.0157408	9.29401e-06	0.418891	0.00100152
B2_Asthma	AAGAB	Stomach	2.44317e-05	0.00568722	4.21999	4.59986e-22	3.67299e-19	9.65681	0.0865605	-9.1265	0.931021	7.07477e-20	0.996898	7.11015e-17
B2_Asthma	MED1	Artery_Tibial	2.53089e-05	0.00711179	-4.21203	2.29791e-13	1.09966e-10	-7.33021	-1.44191	6.69032	0.149328	2.22676e-11	0.751747	7.87717e-09
B2_Asthma	FADS1	Minor_Salivary_Gland	2.54457e-05	0.00734336	-4.21081	1.34345e-15	1.0199e-12	-7.99054	-1.45675	6.54681	0.145186	5.87797e-11	0.754925	2.29711e-08
B2_Asthma	MED1	Heart_Left_Ventricle	2.6261e-05	0.00660823	-4.20368	1.51589e-11	6.08928e-09	-6.74637	-1.44931	6.65569	0.147251	2.81977e-11	0.753495	9.48934e-09
B2_Asthma	UBAC2	Colon_Transverse	2.62818e-05	0.00651359	4.2035	1.23561e-20	2.08303e-17	9.31361	-0.330225	-9.89078	0.74123	4.56455e-23	0.971741	6.38429e-20
B2_Asthma	TMEM170A	Adrenal_Gland	2.66567e-05	0.00728184	-4.20029	4.65239e-06	0.000556716	-4.57988	-2.646	3.95463	0.00814489	7.66534e-05	0.312924	0.00474272
B2_Asthma	MAPRE1	Prostate	2.67107e-05	0.00684827	-4.19984	6.21988e-08	1.25991e-05	-5.41236	-2.17978	4.98664	0.0292736	6.14395e-07	0.515976	7.85657e-05
B2_Asthma	MED1	Heart_Atrial_Appendage	2.68579e-05	0.00668358	-4.19859	2.29791e-13	9.7911e-11	-7.33021	-1.44329	6.6565	0.148938	2.80419e-11	0.751712	8.94537e-09
B2_Asthma	PEF1	Nerve_Tibial	2.72154e-05	0.00629583	-4.1956	8.11191e-07	0.000127974	-4.93266	-2.39712	4.39556	0.0165243	1.10487e-05	0.41135	0.00105063
B2_Asthma	STAT5A	Brain_Cerebellum	2.78394e-05	0.0073458	4.19046	4.56542e-08	1.29336e-05	5.46746	2.11961	-5.06253	0.0340389	4.13723e-07	0.561371	6.53378e-05
B2_Asthma	RAD50	Pituitary	2.84906e-05	0.00840681	4.18521	6.11588e-26	1.53478e-22	10.5325	-1.07069	-11.4207	0.284308	3.29467e-30	0.859806	6.8952e-27
B2_Asthma	TDRD10	Nerve_Tibial	2.87197e-05	0.00652927	-4.18339	3.35107e-05	0.00278039	-4.1482	-2.95047	3.40695	0.00317289	0.000656929	0.199144	0.0215546
B2_Asthma	PEF1	Cells_Cultured_fibroblasts	2.90998e-05	0.00787642	-4.1804	9.08883e-07	0.000125487	-4.91041	-2.39059	4.37404	0.0168215	1.21971e-05	0.41865	0.000962396
B2_Asthma	PEF1	Brain_Spinal_cord_cervical_c-1	2.99746e-05	0.00720549	-4.17366	8.65362e-07	0.000128833	-4.92002	-2.37815	4.3894	0.0173995	1.13664e-05	0.401878	0.00103294
B2_Asthma	PEF1	Pituitary	2.99858e-05	0.00843646	-4.17357	8.97193e-07	0.000139762	-4.91294	-2.38152	4.38039	0.0172414	1.18467e-05	0.430831	0.0010476
B2_Asthma	PEF1	Brain_Nucleus_accumbens_basal_ganglia	3.0109e-05	0.00866988	-4.17264	6.0244e-07	0.000109714	-4.99043	-2.5454	4.38226	0.0109153	1.17456e-05	0.363047	0.00110631
B2_Asthma	FBXL20	Artery_Tibial	3.03498e-05	0.00798392	4.17083	6.2339e-13	2.62522e-10	7.19527	0.838008	-7.28976	0.402026	3.10514e-13	0.894498	1.31813e-10
B2_Asthma	FBXL20	Cells_Cultured_fibroblasts	3.03498e-05	0.00787642	4.17083	6.2339e-13	2.54767e-10	7.19527	0.735145	-7.28976	0.462251	3.10514e-13	0.923724	1.4156e-10
B2_Asthma	CFDP1	smultixcan	3.08841e-05	0.0036106	2.17839	1.94491e-07	1.85189e-05	1.15516	1.79328	-1.25349	0.0223875	2.23251e-05	0.345188	0.000800944
B2_Asthma	PEF1	smultixcan	3.18129e-05	0.00366784	-3.53818	1.38801e-06	9.736e-05	-4.08158	-2.07326	3.63503	0.0346759	3.71067e-05	0.397506	0.00119993
B2_Asthma	TDRD10	smultixcan	3.21377e-05	0.00367765	-2.12385	3.03608e-05	0.00122862	-1.9909	-1.54314	1.66205	0.00659659	0.000836759	0.201687	0.0136167
B2_Asthma	TMEM170A	Thyroid	3.32061e-05	0.00645486	4.15029	1.37633e-06	0.000196674	4.8284	2.39348	-4.30344	0.0166893	1.68165e-05	0.421334	0.00139618
B2_Asthma	CALCOCO2	Brain_Cerebellar_Hemisphere	3.36194e-05	0.00796221	4.14745	5.44855e-05	0.00440447	4.0355	3.22156	-2.73922	0.00127497	0.00615849	0.155147	0.0945104
B2_Asthma	MAPRE1	Esophagus_Gastroesophageal_Junction	3.41026e-05	0.00882293	-4.14418	1.91814e-07	3.5786e-05	-5.2071	-2.19957	4.76523	0.0278371	1.88638e-06	0.509607	0.000196839
B2_Asthma	MAPRE1	Artery_Tibial	3.41026e-05	0.00878425	-4.14418	1.91814e-07	3.48176e-05	-5.2071	-2.19957	4.76523	0.0278371	1.88638e-06	0.490693	0.000198538
B2_Asthma	MAPRE1	Heart_Left_Ventricle	3.41026e-05	0.00839075	-4.14418	1.91814e-07	3.69203e-05	-5.2071	-2.19957	4.76523	0.0278371	1.88638e-06	0.485505	0.00021584
B2_Asthma	PEF1	Spleen	3.43328e-05	0.00929861	-4.14264	1.15366e-06	0.000161044	-4.86344	-2.37028	4.33118	0.0177748	1.48313e-05	0.459765	0.00122693
B2_Asthma	PEF1	Stomach	3.7257e-05	0.00803026	-4.12386	1.14461e-06	0.000161289	-4.86499	-2.34798	4.34173	0.0188754	1.41367e-05	0.441938	0.00108236
B2_Asthma	DHDDS	Skin_Sun_Exposed_Lower_leg	3.77798e-05	0.00924535	-4.12065	9.36434e-05	0.00555873	-3.9065	-2.98982	3.14056	0.00279139	0.00168626	0.203807	0.039254
B2_Asthma	NDUFS2	Adipose_Subcutaneous	3.88703e-05	0.00936874	-4.11409	2.21086e-10	6.48459e-08	-6.34593	-1.42792	6.21032	0.153315	5.28764e-10	0.744902	1.48008e-07
B2_Asthma	TOMM40L	Esophagus_Mucosa	3.91351e-05	0.00928105	4.11253	2.19932e-11	6.73896e-09	6.69214	1.30707	-6.63666	0.19119	3.2087e-11	0.782403	1.02366e-08
B2_Asthma	PEF1	Breast_Mammary_Tissue	3.9279e-05	0.00918525	-4.11168	1.23981e-06	0.000190254	-4.84917	-2.34176	4.32704	0.0191932	1.51124e-05	0.452803	0.00124376
B2_Asthma	TMEM170A	Nerve_Tibial	3.99995e-05	0.00864645	4.10748	0.000176025	0.00930026	3.75115	2.78387	-3.64549	0.0053714	0.000266887	0.254208	0.0112682
B2_Asthma	IL13	Esophagus_Muscularis	4.31766e-05	0.00986383	4.08979	2.40387e-16	1.92091e-13	8.2	0.576413	-8.47161	0.564336	2.42032e-17	0.930746	2.05969e-14
B2_Asthma	MED1	Esophagus_Muscularis	4.38428e-05	0.00986383	-4.08624	2.29791e-13	1.04135e-10	-7.33021	-1.4294	6.42674	0.152889	1.3037e-10	0.759262	3.96231e-08
B2_Asthma	PRR14	Brain_Putamen_basal_ganglia	4.58194e-05	0.00944237	4.07599	7.27414e-05	0.00451972	3.96714	2.90984	-3.19481	0.00361619	0.00139924	0.24184	0.0342392
B2_Asthma	PRR14	Esophagus_Mucosa	4.58194e-05	0.00991534	4.07599	7.27414e-05	0.00470094	3.96714	2.90984	-3.19481	0.00361619	0.00139924	0.235109	0.0343379
B2_Asthma	PRR14	Skin_Sun_Exposed_Lower_leg	4.58194e-05	0.0099886	4.07599	7.27414e-05	0.0046848	3.96714	2.90984	-3.19481	0.00361619	0.00139924	0.227921	0.0343689
B2_Asthma	FADS1	Esophagus_Mucosa	4.58299e-05	0.00991534	-4.07593	3.73521e-14	2.16186e-11	-7.5699	-0.91951	7.7242	0.357829	1.12557e-14	0.876451	6.52883e-12
B2_Asthma	BAG6	smultixcan	5.95166e-05	0.00607181	1.04615	6.84104e-11	1.20971e-08	3.71029	-1.27356	-2.06002	0.0179401	4.04492e-27	0.312101	2.75636e-24
B2_Asthma	TOMM40L	smultixcan	6.11566e-05	0.00620984	-0.212061	1.88601e-10	3.17499e-08	-1.33146	0.510987	1.60811	0.115927	2.33974e-09	0.594565	2.80332e-07
B2_Asthma	CDK12	smultixcan	7.06885e-05	0.00688672	3.68672	2.78641e-15	8.49773e-13	5.57132	1.36243	-5.4251	0.159263	8.52073e-17	0.650228	2.85851e-14
B2_Asthma	IL6R	smultixcan	9.37812e-05	0.00850234	0.186815	7.0748e-11	1.24063e-08	0.398112	0.0192807	-0.572342	0.390447	1.78206e-10	0.81591	2.73659e-08
B2_IPF	TOLLIP	smultixcan	1.47042e-33	1.60011e-29	2.11357	3.84668e-26	2.72102e-22	1.81905	0.842995	-2.21987	0.0897395	2.67752e-46	0.54578	2.93683e-42
B2_IPF	ATP11A	smultixcan	1.20949e-15	5.26467e-12	-1.11888	1.43632e-07	0.000121921	-0.371656	-0.69509	1.5218	6.60447e-08	1.45311e-08	2.67029e-05	8.38867e-06
B2_IPF	TOLLIP	Brain_Caudate_basal_ganglia	5.78119e-12	3.49039e-08	6.88494	3.09593e-09	1.54116e-05	5.92643	1.17875	-7.38105	0.2385	1.5705e-13	0.823545	6.55162e-10
B2_IPF	TOLLIP	Muscle_Skeletal	1.10638e-11	6.4729e-08	6.79194	5.32337e-09	1.78031e-05	5.83673	1.12894	-7.30349	0.258922	2.80406e-13	0.827522	1.68889e-09
B2_IPF	TCF19	Pituitary	1.38466e-09	6.41157e-06	6.05725	8.26878e-12	7.81841e-08	6.83381	6.71328	-3.13805	1.90295e-11	0.00170076	6.57791e-08	0.20038
B2_IPF	IVD	Adrenal_Gland	1.56989e-09	1.81558e-05	-6.03702	5.32738e-07	0.00169783	-5.01413	-0.183684	6.99137	0.854261	2.72217e-12	0.988186	1.6333e-08
B2_IPF	ATP11A	Whole_Blood	1.86681e-09	1.02339e-05	-6.00899	3.37309e-10	1.04476e-06	-6.28058	-4.83688	4.00823	1.31894e-06	6.11743e-05	0.00112313	0.0314436
B2_IPF	TCF19	Brain_Frontal_Cortex_BA9	2.67948e-09	1.0709e-05	5.95012	1.65937e-11	1.6373e-07	6.73323	6.36349	-3.21068	1.97218e-10	0.00132422	8.2424e-07	0.175332
B2_IPF	IVD	smultixcan	2.94226e-09	4.72938e-06	-1.90902	2.78515e-05	0.00953287	-1.77591	-0.835558	1.63747	0.182126	6.17184e-16	0.675199	1.35392e-12
B2_IPF	TCF19	Brain_Putamen_basal_ganglia	3.43839e-09	1.33604e-05	5.90917	1.44622e-11	1.40009e-07	6.7532	6.51863	-3.08741	7.09516e-11	0.00201912	1.67204e-07	0.224233
B2_IPF	CD151	Heart_Left_Ventricle	3.94421e-09	2.25214e-05	5.88652	5.3625e-07	0.0012862	5.01287	0.840449	-6.24195	0.400657	4.32146e-10	0.901275	9.34266e-07
B2_IPF	TCF19	Brain_Amygdala	4.65627e-09	5.01155e-05	5.85901	2.67607e-11	2.31587e-07	6.66338	6.42755	-3.05752	1.29674e-10	0.00223178	3.53621e-07	0.264235
B2_IPF	TCF19	Uterus	4.90179e-09	2.7249e-05	5.85047	2.61679e-11	1.17284e-07	6.66667	6.45026	-3.04862	1.11658e-10	0.00229895	3.14121e-07	0.222155
B2_IPF	IVD	Heart_Atrial_Appendage	6.85264e-09	4.15373e-05	-5.7945	4.31339e-06	0.00399577	-4.59568	0.539021	6.92696	0.589872	4.29975e-12	0.952745	1.79214e-08
B2_IPF	TCF19	Esophagus_Muscularis	7.91052e-09	4.47048e-05	5.77035	5.16917e-11	2.79135e-07	6.56598	6.35733	-2.98974	2.05294e-10	0.00279216	6.59352e-07	0.245766
B2_IPF	IVD	Heart_Left_Ventricle	8.28009e-09	3.15195e-05	-5.76266	2.71199e-06	0.00260188	-4.69151	0.044458	6.74483	0.964539	1.53202e-11	0.996943	6.02085e-08
B2_IPF	TOLLIP	Nerve_Tibial	8.84774e-09	5.99346e-05	-5.75146	1.87586e-06	0.00362228	-4.76636	-0.327805	6.40407	0.743059	1.51288e-10	0.966912	4.46776e-07
B2_IPF	TCF19	Brain_Anterior_cingulate_cortex_BA24	9.21009e-09	0.000105354	5.74467	6.43203e-11	6.00945e-07	6.53334	6.30213	-2.99784	2.9359e-10	0.00271902	1.70135e-06	0.250339
B2_IPF	TCF19	Adrenal_Gland	9.2138e-09	5.32788e-05	5.7446	6.17894e-11	5.90769e-07	6.53934	6.34996	-2.95968	2.15375e-10	0.00307954	4.20626e-07	0.270184
B2_IPF	TCF19	Brain_Hypothalamus	1.02702e-08	3.97048e-05	5.7262	7.41331e-11	6.99816e-07	6.51205	6.27959	-2.99001	3.3946e-10	0.00278965	1.32729e-06	0.236497
B2_IPF	TCF19	Brain_Hippocampus	1.15305e-08	6.6041e-05	5.70653	6.21548e-11	2.93277e-07	6.53846	6.29823	-2.98856	3.01071e-10	0.00280293	1.16354e-06	0.275243
B2_IPF	TCF19	Brain_Nucleus_accumbens_basal_ganglia	1.15305e-08	4.91062e-05	5.70653	6.21548e-11	6.1266e-07	6.53846	6.29823	-2.98856	3.01071e-10	0.00280293	6.06306e-07	0.311899
B2_IPF	TCF19	Brain_Spinal_cord_cervical_c-1	1.15305e-08	6.34582e-05	5.70653	6.21548e-11	5.52308e-07	6.53846	6.29823	-2.98856	3.01071e-10	0.00280293	6.70665e-07	0.269065
B2_IPF	TCF19	Esophagus_Gastroesophageal_Junction	1.15305e-08	0.000141652	5.70653	6.21548e-11	6.38951e-07	6.53846	6.29823	-2.98856	3.01071e-10	0.00280293	1.24633e-06	0.255974
B2_IPF	TCF19	Brain_Substantia_nigra	1.15305e-08	0.000122108	5.70653	6.21548e-11	5.26762e-07	6.53846	6.29823	-2.98856	3.01071e-10	0.00280293	6.46338e-07	0.270286
B2_IPF	TCF19	Brain_Cerebellum	1.88232e-08	7.52927e-05	5.62248	1.17988e-10	5.90823e-07	6.4419	6.19647	-2.95253	5.77427e-10	0.00315186	1.40084e-06	0.294663
B2_IPF	TCF19	Brain_Cortex	1.98389e-08	4.84306e-05	5.6134	2.95903e-10	2.9972e-06	6.30091	5.77172	-3.16847	7.84679e-09	0.00153243	3.22686e-05	0.186471
B2_IPF	CD151	Lung	2.07904e-08	5.40883e-05	5.60529	2.61683e-06	0.00400382	4.69881	0.767124	-6.04056	0.443008	1.5358e-09	0.898842	3.44326e-06
B2_IPF	CD151	Brain_Hypothalamus	2.33772e-08	6.77823e-05	5.58495	4.16549e-07	0.00131074	5.06124	1.58015	-5.5008	0.114073	3.78079e-08	0.736358	5.6863e-05
B2_IPF	TCF19	Brain_Caudate_basal_ganglia	2.40783e-08	9.6915e-05	5.57981	2.29131e-10	2.28123e-06	6.34043	6.07861	-2.94575	1.2123e-09	0.00322171	2.95875e-06	0.302017
B2_IPF	TCF19	Brain_Cerebellar_Hemisphere	2.40783e-08	0.00014158	5.57981	2.29131e-10	1.12492e-06	6.34043	6.07861	-2.94575	1.2123e-09	0.00322171	2.88067e-06	0.27805
B2_IPF	TCF19	Breast_Mammary_Tissue	2.40783e-08	0.000265429	5.57981	2.29131e-10	2.41436e-06	6.34043	6.07861	-2.94575	1.2123e-09	0.00322171	2.4204e-06	0.29516
B2_IPF	TCF19	Heart_Atrial_Appendage	2.40783e-08	9.73002e-05	5.57981	2.29131e-10	2.33485e-06	6.34043	6.07861	-2.94575	1.2123e-09	0.00322171	2.47775e-06	0.259899
B2_IPF	TCF19	Pancreas	2.40783e-08	0.000282438	5.57981	2.29131e-10	9.1688e-07	6.34043	6.07861	-2.94575	1.2123e-09	0.00322171	1.30609e-06	0.324605
B2_IPF	TCF19	Small_Intestine_Terminal_Ileum	2.40783e-08	0.000142916	5.57981	2.29131e-10	2.22853e-06	6.34043	6.07861	-2.94575	1.2123e-09	0.00322171	2.43107e-06	0.279491
B2_IPF	CD151	Artery_Tibial	2.56365e-08	0.00032625	5.56889	2.17508e-06	0.00473994	4.73644	0.825484	-5.88051	0.409097	4.09007e-09	0.899021	1.78368e-05
B2_IPF	CD151	Cells_Cultured_fibroblasts	3.33248e-08	0.000204831	5.52301	2.59036e-06	0.00628931	4.70089	0.824507	-5.82903	0.409651	5.57517e-09	0.910589	1.40951e-05
B2_IPF	CD151	Skin_Not_Sun_Exposed_Suprapubic	3.65815e-08	9.5529e-05	5.50661	5.93611e-06	0.00824749	4.52865	0.346656	-6.17901	0.72885	6.45044e-10	0.96559	1.23858e-06
B2_IPF	TCF19	Spleen	4.21175e-08	0.000169677	5.48173	1.69736e-09	5.68558e-06	6.0244	5.3297	-3.24094	9.83731e-08	0.00119135	0.000120212	0.167486
B2_IPF	CD151	Brain_Caudate_basal_ganglia	4.65993e-08	0.000112537	5.46382	1.79449e-06	0.0019851	4.77529	1.00595	-5.71784	0.31444	1.07885e-08	0.859896	1.50021e-05
B2_IPF	CD151	Artery_Coronary	5.05658e-08	0.000298389	5.44931	5.80465e-06	0.00560555	4.53338	0.655926	-5.88727	0.511872	3.92634e-09	0.930397	9.62975e-06
B2_IPF	CD151	Heart_Atrial_Appendage	6.77058e-08	0.000185945	5.39716	8.97902e-06	0.00703817	4.4404	0.515507	-5.91315	0.606199	3.35631e-09	0.952929	5.99533e-06
B2_IPF	CD151	Esophagus_Gastroesophageal_Junction	8.0206e-08	0.000328444	5.36666	7.43324e-06	0.00955171	4.48089	0.678106	-5.79585	0.497704	6.79766e-09	0.935762	1.07862e-05
B2_IPF	CD151	Colon_Transverse	8.14667e-08	0.000339906	5.36385	7.33788e-06	0.00768643	4.48364	0.687837	-5.79214	0.491556	6.94954e-09	0.92053	1.00042e-05
B2_IPF	TCF19	Muscle_Skeletal	8.48951e-08	0.000331119	5.3564	1.82879e-08	4.58705e-05	5.62746	4.3057	-3.7504	1.66462e-05	0.000176556	0.011574	0.0531699
B2_IPF	CD151	Esophagus_Muscularis	9.34023e-08	0.000197982	5.33911	8.29974e-06	0.00896372	4.4573	0.673472	-5.76617	0.500647	8.10931e-09	0.918761	1.51934e-05
B2_IPF	TCF19	Prostate	1.00348e-07	0.000407936	5.32609	4.28798e-09	1.44705e-05	5.87268	5.22451	-3.12334	1.74614e-07	0.00178808	0.000144487	0.210362
B2_IPF	OAS1	Pancreas	1.25986e-07	0.00073891	-5.28459	3.85771e-11	3.77862e-07	-6.60944	-7.99851	1.45535	1.25933e-15	0.145571	7.46219e-12	0.788512
B2_IPF	OAS3	Prostate	1.33052e-07	0.000407936	-5.27459	2.80821e-10	2.84303e-06	-6.30901	-7.07776	2.00691	1.46506e-12	0.0447593	4.05178e-09	0.626027
B2_IPF	TOLLIP	Brain_Cortex	1.38042e-07	0.000280824	5.26783	2.41185e-06	0.00348994	4.71544	1.45731	-5.3938	0.145031	6.89848e-08	0.765844	7.27502e-05
B2_IPF	TOLLIP	Small_Intestine_Terminal_Ileum	1.55775e-07	0.000616402	5.2456	2.83865e-06	0.00469327	4.68216	1.39365	-5.42281	0.163422	5.86678e-08	0.795244	9.03411e-05
B2_IPF	CD151	Adrenal_Gland	2.19781e-07	0.000423628	5.18178	1.04357e-05	0.00767508	4.40794	0.853011	-5.53831	0.393653	3.05407e-08	0.892193	4.0721e-05
B2_IPF	TCF19	smultixcan	2.40493e-07	0.000180486	4.33685	5.62527e-10	1.19374e-06	4.37897	4.65962	-2.31758	2.05103e-11	0.013531	2.03546e-08	0.357962
B2_IPF	OAS3	Cells_Cultured_fibroblasts	2.67315e-07	0.000823583	5.14514	2.80821e-10	2.97164e-06	6.30901	7.11466	-1.83746	1.1219e-12	0.0661421	6.96642e-09	0.698475
[truncated: 2,667 more rows]

## Sheet: ST4.5 validate_gene_sptwas
ST4.5 spTWAS-DDx and spTWAS-CC-GWAS analysis results for all validated genes across pairwise differentiation analyses
[truncated: 7,689 more rows]

[truncated: 6 more sheets: ST4.6 validate_gene_pwas, ST4.7 sig_gene_set, ST4.8 sig_tissue, ST4.9 sig_cell_type, ST4.10 glad4u, ST4.11 DGIdb ]
