# Supplementary material for: Disentangling Shared and Differential Genetic Architectures Between COVID-19 and Other Respiratory Disorders—A Genome-Wide Multi-Omics Framework
Source: Int J Mol Sci. 2026 Jul 22;27(14):6536. doi: 10.3390/ijms27146536 (PMC13410299; doi:10.3390/ijms27146536)
Supplement: Supplementary file 1 [file ijms-27-06536-s001.zip › Supplementary_Table_S5_Multi-trait differentiation analyses at SNP and gene level.xlsx]

## Sheet: ST5.1
Table Contents
ST5.2 Significant SNPs detected by mtCOJO at p-value threshold 5e-08 across all multi-trait comparisons
ST5.3 MAGMA-mtCOJO analysis results for all validated genes across all multi-trait comparisons
ST5.4 TWAS-mtCOJO analysis results for all validated genes across all multi-trait comparisons
ST5.5 spTWAS-mtCOJO analysis results for all validated genes across all multi-trait comparisons
ST5.6 PWAS-mtCOJO analysis results for all validated genes across all multi-trait comparisons
ST5.7 Gene set analysis based on mtCOJO-derived GWAS using MAGMA
ST5.8 Tissue enrichment analysis based on mtCOJO-derived GWAS using MAGMA
ST5.9 Significant cell types based on mtCOJO-derived GWAS using MAGMA

## Sheet: ST5.2 sig_snps
ST5.2 Significant SNPs detected by mtCOJO at p-value threshold 5e-08 across all multi-trait comparisons
SNP=rsid of the significant SNPs detected by mtCOJO; A1=non-effect allele; A2=effect allele; FRQ=effect allele frequency; BETA=effect size of "SNP" estimated by mtCOJO; SE=standard error of "SE"; P=pvalue of "SNP" estimated by mtCOJO; Z=zscore of "SNP" estimated by mtCOJO; N=total sample size involved in mtCOJO analysis; Other columns refer to GWAS for each trait involved in mtCOJO analysis.
Comparisons	SNP	CHR	BP	A1	A2	FRQ	BETA	SE	P	Z	N	BETA_covid19	SE_covid19	P_covid19	BETA_Asthma	SE_Asthma	P_Asthma	BETA_ILD	SE_ILD	P_ILD	BETA_IPF	SE_IPF	P_IPF	BETA_COPD	SE_COPD	P_COPD	BETA_Pneumonia.meta	SE_Pneumonia.meta	P_Pneumonia.meta	BETA_Pneumonia.b.meta	SE_Pneumonia.b.meta	P_Pneumonia.b.meta	BETA_Pneumonia.v.meta	SE_Pneumonia.v.meta	P_Pneumonia.v.meta	BETA_Flu.meta	SE_Flu.meta	P_Flu.meta
A2_respiratory	rs34339943	3	46095336	T	C	0.1133	0.594754	0.0384761	6.69197e-54	15.4578	943642	0.51376	0.025579	9.9155e-90	-0.0099348	0.0074347	0.1815	0.0827	0.0438	0.05871	-0.0231428	0.0267023	0.386108	0.012159	0.010448	0.2445	0.000335803	0.00255727	0.895528	0.00427645	0.00263166	0.104163	-0.00576919	0.00269952	0.0325886	-0.00148036	0.00269545	0.582864
A2_respiratory	rs4339140	3	46094762	G	A	0.1565	0.473279	0.0341828	1.35372e-43	13.8455	942684	0.39857	0.022856	4.2033e-68	-0.010143	0.0071604	0.1566	0.0787	0.0387	0.04221	-0.000164273	0.0239507	0.994528	0.0017222	0.01054	0.8702	-0.000337053	0.00225566	0.881218	0.00275762	0.00232129	0.234845	-0.00597804	0.00238114	0.0120532	-0.0011507	0.00237755	0.628396
A2_respiratory	rs35751180	3	46056173	C	T	0.1211	0.463503	0.037622	7.06811e-35	12.32	1115100	0.38046	0.024295	2.8299e-55	-0.0090803	0.006756	0.1789	0.0903	0.0438	0.03923	-0.0219649	0.0239245	0.358571	0.007509	0.0095785	0.4331	0.000647015	0.00256218	0.800635	0.00435405	0.00263672	0.0986741	-0.00578667	0.00270471	0.0323968	-0.00130316	0.00270062	0.629423
A2_respiratory	rs34093271	3	46144981	G	T	0.1215	0.461424	0.0376835	1.79273e-34	12.2447	1113320	0.37966	0.02451	4.0567e-54	-0.011602	0.0068056	0.08823	0.0826	0.0438	0.05943	-0.0211334	0.0239698	0.377957	0.0045909	0.0096018	0.6326	0.000180432	0.00255182	0.943631	0.00416368	0.00262606	0.112847	-0.00552798	0.00269377	0.0401568	-0.0013662	0.00268971	0.611498
A2_respiratory	rs1994492	3	45960646	T	C	0.1205	0.458449	0.0397819	9.9794e-31	11.5241	1103180	0.3767	0.027169	1.0326e-43	-0.0093808	0.0070402	0.1827	0.0713	0.0472	0.1308	-0.0361764	0.0246529	0.142259	0.0026532	0.010171	0.7942	0.00122143	0.00257279	0.634967	0.00501658	0.00264764	0.0581273	-0.00541257	0.00271591	0.0462715	-0.00129134	0.00271181	0.633939
A2_respiratory	rs35772789	3	46095104	A	G	0.121	0.447186	0.0390887	2.63063e-30	11.4403	1108210	0.36522	0.026575	5.6097e-43	-0.0096067	0.0067886	0.157	0.0821	0.0437	0.06052	-0.02494	0.0239563	0.297848	0.0084647	0.0095897	0.3774	0.000258281	0.00255698	0.919542	0.00418942	0.00263137	0.111361	-0.00576854	0.00269922	0.0325886	-0.00148875	0.00269514	0.580687
A2_respiratory	rs13081151	3	46055716	G	A	0.1167	0.452107	0.0397217	5.14891e-30	11.3819	1103180	0.37337	0.027202	7.0924e-43	-0.010962	0.0071057	0.1229	0.062	0.0471	0.188	-0.0345398	0.0246957	0.161929	0.0028244	0.010197	0.7818	0.00069867	0.00256179	0.785063	0.00437664	0.00263632	0.0968882	-0.00579219	0.0027043	0.032206	-0.0014144	0.00270022	0.600411
A2_respiratory	rs13092030	3	46123055	C	T	0.121	0.444905	0.0391978	7.39418e-30	11.3503	1108210	0.36566	0.026654	7.8328e-43	-0.011662	0.0068173	0.08714	0.0852	0.0439	0.05237	-0.0252429	0.0240493	0.293887	0.0062454	0.0096251	0.5164	-0.000155342	0.00256314	0.951673	0.00364421	0.00263772	0.167101	-0.00568716	0.00270573	0.0355624	-0.00144088	0.00270164	0.593803
A2_respiratory	rs1491950	3	46138107	G	A	0.1216	0.441816	0.0391441	1.52293e-29	11.2869	1108210	0.36132	0.026678	8.6128e-42	-0.011834	0.0068016	0.08187	0.0851	0.0438	0.05201	-0.0217886	0.0239524	0.363	0.004785	0.0095897	0.6178	0.000104261	0.00255439	0.967442	0.00390848	0.00262871	0.137057	-0.00560385	0.00269649	0.037691	-0.00139322	0.00269242	0.604835
A2_respiratory	rs71325096	3	46002963	G	C	0.1224	0.443198	0.0394013	2.36129e-29	11.2483	1103180	0.3647	0.026829	4.3661e-42	-0.0088365	0.0069699	0.2049	0.0729	0.0469	0.1201	-0.0324564	0.0244723	0.184756	0.0035695	0.01008	0.7233	0.00117307	0.00255468	0.646102	0.00480533	0.002629	0.0675774	-0.00512519	0.0026968	0.057371	-0.00120915	0.00269272	0.653399
A2_respiratory	rs61650989	3	46054156	G	T	0.1264	0.419615	0.038112	3.41815e-28	11.01	1108210	0.34025	0.025218	1.7387e-41	-0.011581	0.0065339	0.07632	0.0887	0.0437	0.04242	-0.0238389	0.0234952	0.310284	0.0082461	0.0092983	0.3752	0.000702397	0.00254944	0.782924	0.00413523	0.00262361	0.114989	-0.00578335	0.00269126	0.0316395	-0.00134787	0.0026872	0.615958
A2_respiratory	rs71325101	3	46015569	T	C	0.1226	0.428808	0.039139	6.2169e-28	10.956	1103180	0.35051	0.026448	4.3433e-40	-0.010292	0.0071338	0.1491	0.0753	0.047	0.1092	-0.0294163	0.0245864	0.231523	0.0038653	0.01015	0.7034	0.00114623	0.00255296	0.653446	0.0047705	0.00262723	0.0694027	-0.00505788	0.00269498	0.0605486	-0.00126833	0.00269091	0.6374
A2_respiratory	rs41289616	3	45997263	T	C	0.1232	0.428113	0.0390906	6.51402e-28	10.9518	1103180	0.35149	0.026447	2.6374e-40	-0.010989	0.007124	0.123	0.0721	0.0469	0.1239	-0.0288817	0.0245314	0.239062	0.003394	0.010137	0.7378	0.00109164	0.00254717	0.668235	0.00466968	0.00262127	0.0748378	-0.00513561	0.00268887	0.0561393	-0.00105169	0.00268481	0.695265
A2_respiratory	rs2102056	3	46072768	G	A	0.1266	0.417949	0.038167	6.60571e-28	10.9505	1107250	0.33856	0.025316	8.6304e-41	-0.011697	0.0065435	0.07385	0.0842	0.0437	0.05419	-0.0261617	0.0235172	0.265946	0.0078758	0.0092957	0.3969	0.000286013	0.00254812	0.910629	0.00390732	0.00262225	0.136207	-0.0057867	0.00268986	0.0314525	-0.0015518	0.0026858	0.563414
A2_respiratory	rs4362758	3	46056911	T	A	0.1261	0.417015	0.0382375	1.07983e-27	10.9059	1107250	0.33746	0.025352	1.9879e-40	-0.010605	0.0065345	0.1046	0.0854	0.0438	0.05124	-0.0275284	0.0235377	0.242183	0.0077983	0.0093038	0.4019	0.000286643	0.00255373	0.910629	0.00388112	0.00262802	0.139724	-0.00586955	0.00269578	0.0294578	-0.00142704	0.00269172	0.596002
A2_respiratory	rs67200151	3	46051774	G	A	0.1267	0.415527	0.0381812	1.38854e-27	10.883	1107250	0.33658	0.02532	2.5344e-40	-0.011387	0.0065282	0.08112	0.0884	0.0437	0.0432	-0.0229646	0.0234756	0.327959	0.0070995	0.0092914	0.4448	0.000520352	0.00254973	0.83829	0.00394455	0.00262391	0.132759	-0.00577764	0.00269156	0.0318274	-0.00133095	0.0026875	0.620432
A2_respiratory	rs2088692	3	46077332	A	G	0.1269	0.411422	0.0385095	1.21403e-26	10.6836	1102220	0.33909	0.025591	4.4853e-40	-0.01277	0.0067757	0.05947	0.0531	0.0471	0.2591	-0.0379748	0.0241122	0.115274	0.0085692	0.0094584	0.3649	0.000207986	0.00254783	0.934939	0.00387216	0.00262196	0.139724	-0.00581785	0.00268956	0.0305319	-0.00150047	0.0026855	0.576346
A2_respiratory	rs13098366	3	46116787	G	A	0.1513	0.356033	0.0359817	4.38396e-23	9.89484	828533	0.28398	0.024564	6.4908e-31	-0.013596	0.0068932	0.04857	0.0802	0.0518	0.1217	-0.00549761	0.0254526	0.828992	0.0061648	0.0094743	0.5152	-0.000759742	0.00225927	0.736662	0.00251685	0.002325	0.279024	-0.00598316	0.00238495	0.012117	-0.00118864	0.00238135	0.617678
A2_respiratory	rs9845542	3	46111869	G	A	0.1695	0.326428	0.0339033	6.07731e-22	9.62821	1107250	0.25646	0.022741	1.69e-29	-0.013081	0.0059061	0.02677	0.0773	0.0387	0.04588	-0.00540678	0.0207281	0.794214	-0.0008318	0.0083651	0.9208	-0.000721333	0.00224129	0.747575	0.00208105	0.00230649	0.366921	-0.00596825	0.00236596	0.0116509	-0.0011812	0.00236239	0.617075
A2_respiratory	rs13064632	3	46083357	G	C	0.1442	0.333006	0.0350582	2.1257e-21	9.49866	1108210	0.27152	0.022874	1.6926e-32	-0.008926	0.0059981	0.1367	0.0438	0.0373	0.2406	-0.0337508	0.0212855	0.112826	0.0040985	0.0085232	0.6306	0.000528258	0.00238974	0.825051	0.00318857	0.00245927	0.194785	-0.00514945	0.00252268	0.0412248	-0.00137468	0.00251887	0.585237
A2_respiratory	rs13088143	3	46080024	A	T	0.154	0.332791	0.0350546	2.23418e-21	9.4935	1108210	0.27122	0.022873	1.9646e-32	-0.0089996	0.0059964	0.1334	0.0441	0.0373	0.2367	-0.0339075	0.0212844	0.111144	0.0043332	0.0085206	0.6111	0.000528176	0.00238937	0.825051	0.00320503	0.00245888	0.192422	-0.00515477	0.00252229	0.0409842	-0.00136623	0.00251848	0.587485
A2_respiratory	rs13086534	3	46083201	T	G	0.1442	0.332813	0.0350582	2.24118e-21	9.49316	1108210	0.27132	0.022874	1.8692e-32	-0.008923	0.0059981	0.1368	0.0438	0.0373	0.2407	-0.0337458	0.0212855	0.112879	0.0041633	0.0085232	0.6252	0.000528258	0.00238974	0.825051	0.00318857	0.00245927	0.194785	-0.00514945	0.00252268	0.0412248	-0.00138291	0.00251887	0.582992
A2_respiratory	rs6517156	21	34634045	C	G	0.3369	0.210813	0.0239764	1.4623e-18	8.79252	1081170	0.19219	0.01418	7.5398e-42	0.0041356	0.0046159	0.3703	-0.0111	0.0264	0.6745	0.0135251	0.0161298	0.401743	-0.0055491	0.0065028	0.3935	-0.000196137	0.00174072	0.910287	0.0010045	0.00179136	0.57497	-0.00109899	0.00183756	0.549793	0	0.00183478	1
A2_respiratory	rs9975538	21	34626854	C	T	0.6612	-0.208161	0.0239338	3.39681e-18	-8.69737	1081170	-0.1893	0.014179	1.1724e-40	-0.0046896	0.0045757	0.3054	0.0126	0.026	0.6287	-0.0128308	0.0160106	0.422902	0.0056217	0.0064392	0.3826	0.000223454	0.00173798	0.897697	-0.00116424	0.00178854	0.515083	0.00078374	0.00183466	0.669245	7.99951e-05	0.00183189	0.965169
A2_respiratory	rs2236758	21	34625413	A	G	0.6615	-0.206267	0.0239133	6.37401e-18	-8.62562	1081170	-0.1873	0.014128	4.068e-40	-0.0047789	0.0045644	0.2951	0.011	0.026	0.6721	-0.0126501	0.0159858	0.428749	0.0047787	0.00643	0.4574	0.000149076	0.00173922	0.931694	-0.00118196	0.00178982	0.509012	0.000808068	0.00183598	0.659843	0.000144094	0.0018332	0.937349
A2_respiratory	rs11701402	21	34627774	C	G	0.6532	-0.205793	0.0238624	6.4555e-18	-8.62415	1081170	-0.18865	0.014075	5.7969e-41	-0.0047205	0.0045721	0.3019	0.014	0.0261	0.5922	-0.00846044	0.0159831	0.596571	0.0054341	0.0064271	0.3978	0.000198434	0.0017363	0.909011	-0.00102826	0.00178681	0.564972	0.000788914	0.00183289	0.66689	0.000159836	0.00183012	0.930404
A2_respiratory	rs2250226	21	34632316	T	C	0.3367	0.205303	0.023879	8.13845e-18	8.59764	1081170	0.18798	0.014098	1.4817e-40	0.0047261	0.0045883	0.303	-0.012	0.0262	0.6484	0.00975136	0.0160462	0.543383	-0.0051163	0.0064454	0.4273	-0.000173602	0.00173602	0.920344	0.00101124	0.00178653	0.571368	-0.000800651	0.0018326	0.662189	-0.000183782	0.00182983	0.919998
A2_respiratory	rs17860241	21	34631133	A	G	0.3362	0.204665	0.0238788	1.02599e-17	8.57099	1081170	0.1878	0.014098	1.7365e-40	0.0051262	0.0045875	0.2638	-0.0122	0.0262	0.6428	0.00979275	0.0160362	0.541421	-0.0047442	0.00644	0.4613	-0.000173602	0.00173602	0.920344	0.000977536	0.00178653	0.584262	-0.000800651	0.0018326	0.662189	-0.000167801	0.00182983	0.926934
A2_respiratory	rs1131668	21	34634878	G	A	0.3293	0.205477	0.024017	1.17399e-17	8.55548	1080770	0.18942	0.01423	1.9933e-40	0.0047233	0.0046383	0.3085	-0.016	0.0265	0.5465	0.0126622	0.0161809	0.433899	-0.0046667	0.006539	0.4754	-0.000171685	0.00174138	0.921463	0.000887646	0.00179204	0.620369	-0.00110532	0.00183825	0.547649	4.76746e-05	0.00183547	0.979278
A2_respiratory	rs2834158	21	34617213	T	C	0.6556	-0.200332	0.0234807	1.44112e-17	-8.53177	1163700	-0.18689	0.013519	1.8183e-43	-0.0065353	0.0046464	0.1596	0.0131	0.0258	0.6111	-0.0122958	0.0168528	0.465634	0.0055587	0.0065543	0.3964	-0.000325813	0.00172931	0.850559	-0.00103388	0.00177963	0.561273	0.00030025	0.00182552	0.869358	0.000332147	0.00182276	0.855408
A2_respiratory	rs138142760	3	46651986	A	G	0.02587	0.70086	0.0823459	1.7219e-17	8.51117	1123540	0.56715	0.057773	9.5254e-23	-0.018481	0.014625	0.2064	0.0391	0.0896	0.6624	0.0347551	0.053366	0.514879	-0.012549	0.021168	0.5533	0.00453255	0.00522294	0.385495	0.00661584	0.0053749	0.218369	-0.00662726	0.0055135	0.229361	-0.0133189	0.00550514	0.0155481
A2_respiratory	rs17860169	21	34613301	A	G	0.3376	0.199184	0.0234321	1.88802e-17	8.50048	1163700	0.18737	0.013482	6.5166e-44	0.0065827	0.0044248	0.1368	-0.0171	0.0258	0.5089	0.00549581	0.0152874	0.719222	-0.0036517	0.0061218	0.5508	0.00027567	0.0017292	0.873338	0.000966021	0.00177951	0.587228	-0.000432332	0.0018254	0.812779	-0.000332125	0.00182264	0.855408
A2_respiratory	rs11911133	21	34629175	A	G	0.3342	0.202276	0.0238728	2.38986e-17	8.47307	1081170	0.18542	0.014091	1.5123e-39	0.0054752	0.0045817	0.2321	-0.0145	0.0261	0.5787	0.0104571	0.0160023	0.513449	-0.0058616	0.0064329	0.3622	-0.000223248	0.00173637	0.897697	0.000944019	0.00178689	0.59729	-0.000788949	0.00183297	0.66689	-0.000151851	0.0018302	0.933876
A2_respiratory	rs9636867	21	34609944	A	G	0.3371	0.198552	0.0234529	2.54045e-17	8.46599	1163700	0.18763	0.013499	6.4005e-44	0.0060144	0.0044434	0.1759	-0.018	0.0258	0.4867	0.00396604	0.0153037	0.795515	-0.0039318	0.0061354	0.5216	0.000300951	0.00173047	0.861934	0.000932807	0.00178081	0.600411	-0.00042063	0.00182674	0.817887	-0.000316155	0.00182397	0.862389
A2_respiratory	rs2252639	21	34617729	A	G	0.6542	-0.198079	0.0237343	7.07856e-17	-8.34569	1149350	-0.18501	0.014002	7.4063e-40	-0.0060166	0.0044304	0.1745	0.0132	0.0258	0.6085	-0.00646248	0.0152425	0.671583	0.0032779	0.0061057	0.5914	-0.00012531	0.00172928	0.942233	-0.000999959	0.00177959	0.574181	0.000378307	0.00182548	0.835825	0.000307837	0.00182272	0.865884
A2_respiratory	rs17860115	21	34602305	C	A	0.3385	0.199024	0.0238673	7.50508e-17	8.33877	1079880	0.18793	0.014177	4.1401e-40	0.0051248	0.0045627	0.2614	-0.0199	0.026	0.4439	0.0100178	0.0159157	0.529069	-0.0050858	0.0064018	0.4269	0.000275823	0.00173016	0.873338	0.00089873	0.0017805	0.613726	-0.000396525	0.00182642	0.828126	-0.000379256	0.00182365	0.835257
A2_respiratory	rs2073361	21	34619445	A	G	0.6549	-0.198252	0.0237758	7.53029e-17	-8.33839	1149350	-0.18618	0.014033	3.6199e-40	-0.0048105	0.0045318	0.2885	0.0173	0.0258	0.502	-0.0124176	0.0158691	0.433918	0.004971	0.0063807	0.4359	-0.000175562	0.00173054	0.919194	-0.000865004	0.00178089	0.62717	0.000480741	0.00182682	0.792429	0.000332383	0.00182405	0.855408
A2_respiratory	rs187726344	3	46563790	A	G	0.02623	0.674979	0.0810565	8.27308e-17	8.32727	1125420	0.54748	0.056662	4.3645e-22	-0.020442	0.014329	0.1537	0.0045	0.0879	0.9592	-0.00524716	0.0521785	0.919898	-0.006193	0.02063	0.764	0.00262749	0.00516437	0.610912	0.00727623	0.00531462	0.170969	-0.00609445	0.00545167	0.263608	-0.011191	0.00544341	0.0397944
A2_respiratory	rs12482556	21	34602934	T	C	0.3395	0.197826	0.0237985	9.3689e-17	8.31254	1081170	0.18716	0.014084	2.705e-40	0.0056853	0.0045568	0.2122	-0.0176	0.0259	0.4978	0.0119591	0.0158914	0.45172	-0.0043947	0.0063913	0.4917	0.000275646	0.00172905	0.873338	0.000915098	0.00177936	0.607052	-0.000222151	0.00182524	0.903128	-0.000348296	0.00182248	0.848439
A2_respiratory	rs2300370	21	34604557	G	A	0.3373	0.197278	0.0237817	1.08259e-16	8.29537	1149350	0.18614	0.014033	3.7236e-40	0.0052157	0.0045427	0.2509	-0.0192	0.0259	0.459	0.0112939	0.0158959	0.4774	-0.0049737	0.0063943	0.4367	0.000275905	0.00173068	0.873338	0.000898998	0.00178103	0.613726	-0.000414672	0.00182696	0.820444	-0.000316194	0.0018242	0.862389
A2_respiratory	rs2236756	21	34616923	C	A	0.6549	-0.197215	0.0237854	1.11912e-16	-8.29143	1149350	-0.18472	0.014066	2.1532e-39	-0.0054508	0.0045535	0.2313	0.0145	0.0258	0.5754	-0.0132735	0.0158701	0.40294	0.0054009	0.0063813	0.3974	-0.000225563	0.00172931	0.896222	-0.000915237	0.00177963	0.607052	0.00038432	0.00182552	0.833257	0.000275439	0.00182276	0.879888
A2_respiratory	rs2834163	21	34620451	G	A	0.6549	-0.197108	0.0237775	1.13546e-16	-8.28969	1149350	-0.18538	0.014035	7.7779e-40	-0.0050158	0.0045502	0.2703	0.0173	0.0258	0.5025	-0.0121963	0.0158978	0.442982	0.0048203	0.0063879	0.4505	-0.000100321	0.00173054	0.953772	-0.000814122	0.00178089	0.647568	0.000468722	0.00182682	0.797504	0.000283741	0.00182405	0.876383
A2_respiratory	rs12482060	21	34611571	C	G	0.343	0.19743	0.0238405	1.2185e-16	8.28129	1159960	0.18718	0.013683	1.339e-42	0.0048673	0.004723	0.3027	-0.0164	0.0318	0.6056	0.00867735	0.016295	0.594368	-0.0026216	0.0063548	0.6799	0.000300709	0.00172908	0.861934	0.000982898	0.00177938	0.580687	-0.000228159	0.00182527	0.900524	-0.000340201	0.00182251	0.851922
A2_respiratory	rs2252650	21	34617950	A	T	0.6442	-0.1962	0.0237876	1.61053e-16	-8.24799	1148720	-0.18375	0.014072	5.7427e-39	-0.0052388	0.0045174	0.2462	0.0138	0.0258	0.5924	-0.0139159	0.0158537	0.380066	0.004168	0.0063737	0.5132	-0.000200489	0.00172921	0.907698	-0.00094908	0.00177952	0.593803	0.000324251	0.00182541	0.859012	0.000324027	0.00182265	0.858898
A2_respiratory	rs2834161	21	34620207	C	T	0.6539	-0.195753	0.0237485	1.68279e-16	-8.24275	1149350	-0.18371	0.014007	2.6854e-39	-0.0052166	0.0045353	0.2501	0.0144	0.0258	0.5769	-0.0138222	0.0158667	0.383677	0.0041766	0.006381	0.5128	-0.000200471	0.00172906	0.907698	-0.000932051	0.00177937	0.600411	0.000282194	0.00182526	0.877133	0.000348299	0.00182249	0.848439
A2_respiratory	rs12053666	21	34618439	G	A	0.3104	0.19675	0.024143	3.65846e-16	8.14936	1094290	0.17849	0.014001	3.1698e-37	0.002078	0.0046793	0.657	-0.0035	0.0262	0.8944	0.0215601	0.0162519	0.184635	-0.004756	0.0065111	0.4651	2.49955e-05	0.00177468	0.988763	0.00151908	0.00182631	0.405536	-0.000103068	0.00187341	0.956126	0	0.00187057	1
A2_respiratory	rs9975448	21	34626855	A	G	0.6924	-0.20075	0.0246361	3.68166e-16	-8.14861	1079940	-0.18024	0.014626	6.7922e-35	-0.0021962	0.0046822	0.639	0.0047	0.0265	0.8599	-0.0160804	0.0163935	0.326639	0.0058548	0.0065621	0.3723	4.96774e-05	0.00178839	0.977839	-0.00167157	0.00184042	0.363743	0.0006015	0.00188788	0.750021	-0.000545453	0.00188502	0.772305
A2_respiratory	rs2300371	21	34632241	C	T	0.2971	0.201026	0.0247049	4.04873e-16	8.13709	1079940	0.18	0.014679	1.4336e-34	0.002212	0.0047031	0.6381	-0.0029	0.0267	0.915	0.018356	0.0164956	0.265804	-0.0059999	0.0065898	0.3626	-9.95418e-05	0.00179175	0.955696	0.00153939	0.00184388	0.403795	-0.000951664	0.00189143	0.614863	0.00076023	0.00188857	0.687285
A2_respiratory	rs71327040	3	46263208	G	T	0.08605	0.368363	0.0461153	1.37275e-15	7.98787	1108830	0.30656	0.031417	1.7074e-22	-0.010014	0.0079433	0.2074	0.0527	0.0498	0.2898	0.0309928	0.0281579	0.271038	0.0040808	0.011265	0.7172	0.00226568	0.0030209	0.453255	0.00494905	0.00310879	0.111395	-0.00304886	0.00318896	0.339038	-0.000918673	0.00318414	0.772952
A2_respiratory	rs17860165	21	34611730	C	T	0.3061	0.19216	0.0242113	2.07488e-15	7.93679	1094290	0.17889	0.014058	4.2873e-37	0.0020975	0.0046461	0.6517	-0.0088	0.0263	0.7365	0.0152611	0.0162564	0.347846	-0.0058865	0.0065161	0.3663	0.000551071	0.00177846	0.756668	0.00149127	0.0018302	0.415178	-0.000205246	0.0018774	0.912945	0.000373288	0.00187456	0.842158
A2_respiratory	rs34289272	3	46263244	C	T	0.0862	0.366119	0.0461326	2.08427e-15	7.93623	1108210	0.30522	0.031467	3.0295e-22	-0.0099681	0.0079414	0.2094	0.0515	0.0498	0.3007	0.0287522	0.0281479	0.307032	0.0043379	0.01126	0.7	0.00234485	0.00301866	0.437285	0.00498108	0.00310648	0.108836	-0.00299326	0.00318659	0.347561	-0.000909078	0.00318177	0.775097
A2_respiratory	rs2248420	21	34605778	C	T	0.3059	0.19183	0.0242181	2.35748e-15	7.92094	1094290	0.17907	0.014066	3.9681e-37	0.0023021	0.0046511	0.6206	-0.0104	0.0263	0.6925	0.0147063	0.0162731	0.366145	-0.0059107	0.0065219	0.3648	0.000501039	0.00177869	0.778181	0.00144062	0.00183044	0.43126	-0.000199235	0.00187764	0.915496	0.000373337	0.0018748	0.842158
A2_respiratory	rs12482193	21	34611545	T	C	0.3073	0.19144	0.0241732	2.38425e-15	7.91951	1094290	0.1781	0.014026	6.1163e-37	0.0025104	0.0046406	0.5885	-0.005	0.0262	0.8484	0.016351	0.0162389	0.31398	-0.004452	0.0065068	0.4938	0.000625578	0.00177664	0.724754	0.00160825	0.00182833	0.37906	0	0.00187548	1	0.000348587	0.00187264	0.852329
A2_respiratory	rs3153	21	34609505	G	A	0.3061	0.191474	0.0242229	2.68697e-15	7.90467	1093880	0.17836	0.014078	8.7594e-37	0.002115	0.0046452	0.6489	-0.0088	0.0263	0.7385	0.015415	0.0162629	0.343199	-0.0058417	0.0065167	0.37	0.000500974	0.00177846	0.778181	0.00144044	0.0018302	0.43126	-0.000205246	0.0018774	0.912945	0.000357058	0.00187456	0.848936
A2_respiratory	rs2856762	3	46413334	C	T	0.1051	0.304339	0.0385628	2.97326e-15	7.89204	1160690	0.28153	0.022997	1.8544e-34	-0.016991	0.0073672	0.02109	0.0027	0.0452	0.9517	-0.00118353	0.0259472	0.963619	-0.00075915	0.010421	0.9419	0.00296721	0.00277126	0.284301	0.00498154	0.00285189	0.0806801	-0.0014313	0.00292543	0.624658	0.00317218	0.00292101	0.277485
A2_respiratory	rs12482014	21	34611318	C	T	0.3068	0.190003	0.0241961	4.07302e-15	7.85263	1094290	0.17717	0.014047	1.7885e-36	0.0023434	0.0046444	0.6139	-0.0102	0.0263	0.6976	0.0150112	0.0162526	0.355686	-0.0054309	0.0065157	0.4046	0.000550741	0.00177739	0.756668	0.0014057	0.0018291	0.442179	-0.000355949	0.00187627	0.849536	0.000373065	0.00187343	0.842158
A2_respiratory	rs2284551	21	34618313	A	G	0.6839	-0.19191	0.0244858	4.59171e-15	-7.8376	1079940	-0.17732	0.014561	4.091e-34	-0.002601	0.0046314	0.5744	0.0044	0.0262	0.866	-0.016884	0.0162251	0.298058	0.0046181	0.0064959	0.4771	-0.000475422	0.00177658	0.789003	-0.00158905	0.00182826	0.38476	4.82421e-05	0.00187541	0.979478	-0.000316149	0.00187257	0.865929
A2_respiratory	rs2834157	21	34616545	A	G	0.6856	-0.192155	0.0245212	4.64094e-15	-7.83628	1079940	-0.17719	0.014616	7.9805e-34	-0.0030442	0.0046383	0.5116	0.0063	0.0262	0.8111	-0.0166932	0.0162453	0.304151	0.0056557	0.006505	0.3846	-0.000500522	0.00177685	0.778181	-0.00152379	0.00182855	0.404657	0.000241248	0.0018757	0.89766	-0.000324306	0.00187287	0.862526
A2_respiratory	rs34101673	3	46197286	C	T	0.09687	0.331627	0.0423527	4.87408e-15	7.83013	1112690	0.2648	0.027643	9.7735e-22	-0.0058556	0.0075516	0.4381	0.0691	0.047	0.1416	0.00884714	0.0266348	0.739765	0.0018977	0.010637	0.8584	0.000731886	0.00287333	0.798942	0.00418296	0.00295692	0.157176	-0.0040578	0.00303317	0.180959	0.000352582	0.00302859	0.907321
A2_respiratory	rs2284549	21	34618043	A	T	0.6708	-0.191558	0.0244843	5.12885e-15	-7.82371	1079940	-0.17697	0.014558	5.3314e-34	-0.0025845	0.0046305	0.5767	0.0044	0.0262	0.8683	-0.0168852	0.0162244	0.298001	0.0046227	0.0064957	0.4767	-0.00047543	0.00177661	0.789003	-0.00158908	0.0018283	0.38476	4.82429e-05	0.00187544	0.979478	-0.000316155	0.00187261	0.865929
A2_respiratory	rs2236757	21	34624917	A	G	0.6848	-0.191463	0.0245299	5.93755e-15	-7.80529	1079940	-0.17826	0.014589	2.4501e-34	-0.002132	0.0046401	0.6459	0.0103	0.0263	0.6942	-0.0142964	0.0162915	0.380194	0.0049618	0.0065165	0.4464	-0.000375911	0.00177931	0.832678	-0.00137331	0.00183108	0.453255	0.00026574	0.0018783	0.887491	-0.000243566	0.00187546	0.896669
A2_respiratory	rs34883716	3	46427037	A	G	0.1057	0.300015	0.0385077	6.64629e-15	7.79104	1160690	0.27811	0.022939	7.8733e-34	-0.01875	0.0073552	0.0108	0.0006	0.0451	0.9897	-0.00367601	0.0259331	0.887278	-0.0017276	0.010403	0.8681	0.00290921	0.00276934	0.293486	0.00492257	0.00284991	0.0841187	-0.00130472	0.00292341	0.65538	0.00300265	0.00291898	0.303638
A2_respiratory	rs13060713	3	46272709	A	C	0.08636	0.36223	0.0466419	8.08796e-15	7.76619	1108210	0.30261	0.032043	3.5984e-21	-0.010339	0.008026	0.1977	0.0628	0.0514	0.2218	0.0319529	0.0284804	0.261895	0.0042695	0.011345	0.7067	0.0025429	0.00302472	0.400512	0.00508707	0.00311272	0.102199	-0.00253306	0.00319299	0.427592	-0.000632289	0.00318816	0.842792
A2_respiratory	rs35617677	3	46258740	C	T	0.09676	0.329693	0.0425162	8.86694e-15	7.75453	1111400	0.26743	0.027921	9.9082e-22	-0.0082048	0.0075546	0.2774	0.0568	0.0472	0.2288	0.00760637	0.0266281	0.775145	0.0040521	0.010679	0.7043	0.000792583	0.0028697	0.782402	0.00435775	0.00295319	0.140049	-0.00380192	0.00302934	0.209467	0.000534314	0.00302476	0.859786
A2_respiratory	rs17715106	3	46422645	C	T	0.1061	0.298726	0.03857	9.55628e-15	7.74504	1155400	0.27658	0.023032	3.218e-33	-0.016978	0.0075043	0.02367	0.0007	0.0451	0.9873	-0.00355912	0.0260437	0.8913	-0.00057735	0.010477	0.9561	0.00288163	0.00276972	0.298152	0.00492325	0.0028503	0.0841187	-0.00134356	0.00292381	0.645858	0.00304955	0.00291939	0.296214
A2_respiratory	rs3181078	3	46250584	A	C	0.09693	0.327069	0.0423996	1.21952e-14	7.71396	1112690	0.26447	0.027755	1.5924e-21	-0.0079398	0.0075502	0.293	0.0586	0.0472	0.2145	0.00652642	0.0266065	0.806228	0.0036999	0.010673	0.7289	0.000764982	0.00286868	0.789726	0.00432021	0.00295214	0.143354	-0.00380735	0.00302827	0.208656	0.000525072	0.00302369	0.862138
A2_respiratory	rs12627039	21	34600508	G	T	0.3079	0.188988	0.0245791	1.48335e-14	7.68897	1078650	0.17651	0.014677	2.5846e-33	0.0014916	0.0046669	0.7493	-0.0118	0.0266	0.6573	0.0153191	0.0163289	0.34816	-0.0034879	0.0065489	0.5943	0.000325411	0.00177724	0.854721	0.00145639	0.00182895	0.42586	-0.000259399	0.00187612	0.890032	0.000446019	0.00187328	0.811807
A2_respiratory	rs34047458	3	46253599	C	G	0.1086	0.340427	0.0443198	1.57678e-14	7.68115	1108210	0.27826	0.03061	9.8571e-20	-0.0082864	0.007551	0.2725	0.0564	0.0472	0.232	0.00722929	0.0266106	0.785876	0.0036988	0.010674	0.729	0.000792383	0.00286897	0.782402	0.00433865	0.00295244	0.141694	-0.00380774	0.00302858	0.208656	0.000525125	0.003024	0.862138
A2_respiratory	rs4553897	21	34599084	G	A	0.3083	0.18768	0.0245428	2.05624e-14	7.64705	1079940	0.17441	0.014639	1.0041e-32	0.0018864	0.00467	0.6863	-0.0074	0.0266	0.7822	0.0181236	0.0163408	0.267389	-0.003103	0.0065543	0.6359	0.00027508	0.00177552	0.876877	0.00148565	0.00182718	0.41617	-8.46456e-05	0.0018743	0.963979	0.000398702	0.00187146	0.831293
A2_respiratory	rs56079299	21	34589811	A	G	0.3082	0.186969	0.0245696	2.74584e-14	7.60977	1079940	0.17558	0.014647	4.1385e-33	0.0017423	0.0046947	0.7106	-0.0127	0.0267	0.636	0.0130627	0.0163944	0.425579	-0.0028599	0.0065843	0.664	0.00025036	0.00177756	0.887992	0.00135502	0.00182927	0.458851	-0.000253411	0.00187644	0.892574	0.000446097	0.00187361	0.811807
A2_respiratory	rs62226132	21	34593710	T	A	0.3083	0.186326	0.0245499	3.20689e-14	7.58968	1079940	0.17401	0.014653	1.5908e-32	0.0020806	0.0046803	0.6567	-0.0082	0.0266	0.7573	0.016907	0.0163622	0.301467	-0.0027792	0.0065634	0.672	0.000300052	0.00177531	0.865786	0.0014548	0.00182696	0.42586	-6.0454e-05	0.00187407	0.974266	0.000423062	0.00187124	0.821134
A2_respiratory	rs2186278	21	34593150	T	G	0.3083	0.18608	0.0245533	3.49281e-14	7.57861	1079940	0.17363	0.014652	2.1469e-32	0.0021796	0.0046778	0.6413	-0.008	0.0267	0.7646	0.0168177	0.0163653	0.304118	-0.0026365	0.006566	0.688	0.000300047	0.00177528	0.865786	0.00147169	0.00182693	0.420499	-5.44076e-05	0.00187404	0.976839	0.000423055	0.0018712	0.821134
A2_respiratory	rs62226152	21	34596750	C	T	0.3083	0.185845	0.0245476	3.70925e-14	7.5708	1079940	0.17313	0.014649	3.1473e-32	0.0020127	0.0046741	0.6668	-0.0076	0.0266	0.7743	0.0176924	0.0163509	0.279235	-0.0030123	0.0065581	0.646	0.00030006	0.00177536	0.865786	0.00147176	0.00182701	0.420499	-6.04556e-05	0.00187412	0.974266	0.000423074	0.00187129	0.821134
A2_respiratory	rs3181080	3	46249929	A	T	0.1022	0.341793	0.0456079	6.67249e-14	7.49416	829825	0.28039	0.03121	2.6147e-19	-0.0064382	0.0083702	0.4418	0.0509	0.0646	0.4305	0.00815656	0.0302892	0.787707	0.0052387	0.011542	0.6499	0.000797376	0.00286941	0.781098	0.00433189	0.00295289	0.142375	-0.00384151	0.00302903	0.204716	0.000469367	0.00302446	0.876671
A2_respiratory	rs17262373	3	45720406	C	G	0.03341	0.738796	0.099069	8.82575e-14	7.45739	1000080	0.5822	0.063744	6.6395e-20	-0.035118	0.021512	0.1026	-0.0344	0.1235	0.7805	0.0757996	0.0730443	0.299401	-0.023344	0.031231	0.4548	0.00175502	0.00667956	0.792747	0.0110052	0.00687389	0.109375	-0.0143673	0.00705114	0.0415919	0.00305059	0.00704049	0.664802
A2_respiratory	rs13083881	3	46184620	C	G	0.1151	0.323608	0.0434307	9.25488e-14	7.45113	1108210	0.2753	0.029932	3.6646e-20	-0.0054332	0.0074232	0.4642	0.0757	0.0455	0.09648	0.00516687	0.0261364	0.843289	0.0045945	0.010457	0.6604	0.000902901	0.00282157	0.748968	0.00388387	0.00290365	0.181034	-0.00275106	0.00297853	0.35568	0.00242469	0.00297403	0.414908
A2_respiratory	rs34558763	3	46189924	C	T	0.1033	0.323203	0.043435	9.98751e-14	7.44107	1108210	0.27531	0.029926	3.588e-20	-0.0041646	0.00758	0.5827	0.0735	0.0455	0.1062	0.00603735	0.0262786	0.818291	0.0069322	0.01052	0.5099	0.000959565	0.00282225	0.733857	0.00395881	0.00290436	0.172864	-0.00275883	0.00297926	0.354439	0.00240633	0.00297475	0.418563
A2_respiratory	rs17638604	3	45481615	C	T	0.02823	0.584622	0.0791056	1.46391e-13	7.3904	1125420	0.50339	0.053658	6.5075e-21	-0.047517	0.014424	0.0009863	-0.0105	0.0867	0.904	0.0955177	0.0503936	0.058035	-0.030187	0.020105	0.1332	-0.00192369	0.00519092	0.710944	0.00241566	0.00534195	0.651121	-0.00859497	0.00547969	0.116761	-7.4081e-05	0.00547141	0.989197
A2_respiratory	rs13084057	3	46184725	C	G	0.1164	0.316223	0.0429004	1.69243e-13	7.3711	1108210	0.26749	0.029186	4.9654e-20	-0.0055625	0.0073159	0.4471	0.075	0.0455	0.09951	0.00945952	0.0259337	0.715292	0.0049299	0.01032	0.6329	0.00124059	0.00281952	0.659937	0.004116	0.00290155	0.156029	-0.00275616	0.00297637	0.354439	0.00241346	0.00297187	0.416733
A2_respiratory	rs34536443	19	10463118	G	C	0.03963	0.431702	0.058568	1.69407e-13	7.37095	1019880	0.38187	0.035891	1.9416e-26	-0.0027006	0.012683	0.8314	-0.1582	0.0785	0.04375	-0.0822776	0.0461309	0.074494	-0.029981	0.018858	0.1119	0.00760318	0.00405503	0.0607927	0.0124569	0.00417299	0.00283458	-0.00243966	0.00428063	0.568725	0.00462292	0.00427415	0.27943
A2_respiratory	rs62061733	17	44018399	A	G	0.1768	-0.208132	0.0283349	2.05072e-13	-7.34543	1088630	-0.11775	0.015958	1.5953e-13	-0.0068541	0.0061508	0.2651	-0.2298	0.0419	4.107e-08	-0.18401	0.0210444	2.2525e-18	0.024572	0.0089897	0.006269	0.00188182	0.00204197	0.356754	-0.0012404	0.00210138	0.555004	-0.00111956	0.00215557	0.603496	0.00198943	0.00215231	0.355317
A2_respiratory	rs78124692	3	46202237	C	T	0.1031	0.3171	0.0433813	2.67937e-13	7.3096	1108830	0.26976	0.029795	1.379e-19	-0.0045976	0.007417	0.5353	0.0644	0.0454	0.1564	0.00719878	0.0261419	0.78303	0.0012017	0.010442	0.9084	0.000848487	0.00282829	0.764177	0.00380043	0.00291057	0.191644	-0.00264442	0.00298563	0.375772	0.00230704	0.00298111	0.438999
A2_respiratory	rs7218319	17	44126365	C	T	0.1829	-0.204676	0.0280778	3.10827e-13	-7.2896	1156810	-0.12181	0.015606	5.9438e-15	-0.0056642	0.0058886	0.3361	-0.2331	0.0419	2.73e-08	-0.184992	0.0199525	1.83388e-20	0.024763	0.0083655	0.003074	0.00173874	0.00203853	0.393692	-0.000670143	0.00209784	0.74939	-0.00161498	0.00215193	0.452966	0.00222357	0.00214868	0.300738
A2_respiratory	rs13069845	3	46232132	C	T	0.103	0.30362	0.0416855	3.25097e-13	7.28359	1113320	0.25681	0.027259	4.4607e-21	-0.0050686	0.007393	0.493	0.0633	0.0454	0.1637	0.00829006	0.0260957	0.750728	0.0010738	0.010419	0.9179	0.000905185	0.0028287	0.748968	0.00383807	0.002911	0.187346	-0.00260925	0.00298607	0.382222	0.00235486	0.00298155	0.429639
A2_respiratory	rs4597358	17	44110670	C	G	0.1892	-0.204857	0.0281478	3.39063e-13	-7.2779	1152330	-0.12244	0.015734	7.1248e-15	-0.0058393	0.0058878	0.3213	-0.2342	0.0419	2.324e-08	-0.184111	0.0199413	2.64057e-20	0.024091	0.0083628	0.003967	0.00173865	0.00203841	0.393692	-0.000684673	0.00209772	0.74413	-0.00166766	0.00215182	0.43834	0.00216011	0.00214856	0.314716
A2_respiratory	rs8080583	17	44162597	C	A	0.183	-0.204329	0.0280769	3.40118e-13	-7.27748	1156810	-0.12172	0.015606	6.2204e-15	-0.00597	0.0058975	0.3114	-0.2341	0.0419	2.334e-08	-0.18379	0.0199463	3.13414e-20	0.024596	0.0083683	0.003291	0.00175863	0.00203841	0.388278	-0.000670106	0.00209772	0.74939	-0.00166352	0.00215182	0.439477	0.00216011	0.00214856	0.314716
A2_respiratory	rs9907738	17	44151546	T	G	0.183	-0.203594	0.0280755	4.11636e-13	-7.25166	1156810	-0.12093	0.015609	9.3549e-15	-0.006117	0.0058935	0.2993	-0.2343	0.0419	2.294e-08	-0.184151	0.0199458	2.6418e-20	0.024564	0.008367	0.003327	0.00177829	0.00203804	0.382909	-0.000655417	0.00209733	0.754661	-0.00166321	0.00215142	0.439477	0.00215971	0.00214816	0.314716
A2_respiratory	rs62242985	3	46385638	G	A	0.6023	-0.165326	0.0228448	4.58947e-13	-7.23692	1159960	-0.12569	0.01287	1.5726e-22	0.002693	0.0045559	0.5544	0.005	0.0312	0.8726	0.00478648	0.0157197	0.760755	-0.0012377	0.006151	0.8405	-0.001959	0.00166878	0.24043	-0.0056855	0.00171732	0.000930697	0.00163497	0.00176162	0.353353	-0.00268512	0.00175895	0.126873
A2_respiratory	rs7220752	17	44138201	T	C	0.183	-0.203122	0.0280769	4.67248e-13	-7.23449	1156810	-0.12051	0.015607	1.1483e-14	-0.0060276	0.0058975	0.3068	-0.2342	0.0419	2.326e-08	-0.184361	0.0199471	2.40758e-20	0.024429	0.0083693	0.003512	0.00175857	0.00203834	0.388278	-0.000670081	0.00209764	0.74939	-0.00166346	0.00215174	0.439477	0.00216003	0.00214848	0.314716
A2_respiratory	rs13098911	3	46235201	C	T	0.1032	0.314304	0.0434475	4.68609e-13	7.23411	1108210	0.26721	0.029889	3.8908e-19	-0.0056866	0.0073846	0.4413	0.0632	0.0454	0.164	0.0075736	0.0260909	0.771604	0.0013788	0.01041	0.8946	0.000933472	0.0028287	0.7414	0.00385661	0.002911	0.185224	-0.00260925	0.00298607	0.382222	0.00219343	0.00298155	0.461932
A2_respiratory	rs112572874	17	44072984	A	G	0.1778	-0.205774	0.0284624	4.84186e-13	-7.22968	1156810	-0.12189	0.01611	3.8509e-14	-0.0055703	0.0060232	0.3551	-0.2365	0.0419	1.662e-08	-0.191057	0.0201991	3.11876e-21	0.026228	0.0085402	0.002133	0.00218944	0.00205011	0.285538	-0.000552902	0.00210976	0.793268	-0.00195109	0.00216416	0.367299	0.00217836	0.00216089	0.313413
A2_respiratory	rs413917	17	43723189	G	A	0.176	-0.206152	0.0285364	5.04174e-13	-7.22418	1156810	-0.12399	0.016124	1.4791e-14	-0.0065415	0.0067692	0.3339	-0.2208	0.0421	1.534e-07	-0.196906	0.0205219	8.39925e-22	0.026312	0.0092364	0.004389	0.00217279	0.00205318	0.28994	-0.000684878	0.00211292	0.745834	-0.00212596	0.00216741	0.326652	0.00223935	0.00216413	0.300781
A2_respiratory	rs62056850	17	43992581	C	T	0.1768	-0.205526	0.0284958	5.49267e-13	-7.2125	1156810	-0.12162	0.016124	4.589e-14	-0.0061115	0.0060401	0.3116	-0.228	0.0421	5.918e-08	-0.187214	0.0202417	2.26766e-20	0.025169	0.0085432	0.003218	0.00179285	0.00205182	0.382235	-0.000830045	0.00211152	0.694243	-0.00178008	0.00216597	0.411168	0.00237086	0.00216269	0.272966
A2_respiratory	rs2131092	3	46266211	G	A	0.07803	0.351123	0.048722	5.73373e-13	7.20666	824795	0.30211	0.032688	2.4137e-20	-0.01253	0.010125	0.2159	0.0126	0.0801	0.8751	0.00949306	0.0366218	0.795467	0.0068341	0.014417	0.6355	0.00258706	0.00302246	0.392029	0.005199	0.00311039	0.0946245	-0.00270407	0.00319061	0.396711	-0.000652228	0.00318578	0.837783
A2_respiratory	rs8077487	17	44115440	T	C	0.183	-0.202053	0.0280553	5.93535e-13	-7.20195	1156810	-0.11989	0.015573	1.3768e-14	-0.0056501	0.0058849	0.337	-0.2345	0.0419	2.228e-08	-0.183954	0.0199396	2.82037e-20	0.024315	0.0083627	0.003642	0.00175831	0.00203804	0.388278	-0.000640852	0.00209733	0.759943	-0.00166735	0.00215142	0.43834	0.00215394	0.00214816	0.316011
A2_respiratory	rs71327065	3	46483630	A	T	0.1049	0.295422	0.0410206	5.9428e-13	7.2018	1160690	0.26326	0.024666	1.3618e-26	-0.028082	0.0078637	0.0003556	-0.0275	0.0471	0.5587	-0.00962897	0.0272997	0.724304	-0.0029566	0.011009	0.7883	0.00257138	0.00293872	0.381574	0.00485369	0.00302422	0.108507	-0.00280609	0.00310221	0.365706	0.000649632	0.00309752	0.833881
A2_respiratory	rs62063789	17	44061898	T	C	0.1763	-0.204907	0.028512	6.63915e-13	-7.18669	1156810	-0.12221	0.016126	3.4915e-14	-0.0057435	0.0060401	0.3417	-0.2289	0.042	5.166e-08	-0.189299	0.0202523	9.01229e-21	0.025265	0.0085554	0.003146	0.00217399	0.00205432	0.28994	-0.000656096	0.00211409	0.756299	-0.00225137	0.0021686	0.299192	0.00251849	0.00216532	0.244788
A2_respiratory	rs9891103	17	44091886	C	T	0.1839	-0.201206	0.028038	7.16722e-13	-7.17619	1156810	-0.11908	0.015572	2.051e-14	-0.0043352	0.0058877	0.4615	-0.2345	0.0419	2.151e-08	-0.184361	0.0199294	2.23038e-20	0.025344	0.0083578	0.002426	0.00211585	0.00203601	0.298704	-0.000392859	0.00209525	0.851269	-0.00152516	0.00214928	0.477943	0.00204795	0.00214602	0.339931
A2_respiratory	rs17282922	3	46240172	T	G	0.103	0.312427	0.0435678	7.44253e-13	7.17105	1108210	0.26639	0.030057	7.7913e-19	-0.003982	0.0075827	0.5995	0.0642	0.0454	0.1573	0.00919998	0.0262625	0.726107	0.0047552	0.010507	0.6508	0.000905185	0.0028287	0.748968	0.00385661	0.002911	0.185224	-0.00260925	0.00298607	0.382222	0.00235486	0.00298155	0.429639
A2_respiratory	rs73062378	3	45822010	T	C	0.209	0.211282	0.0294821	7.69676e-13	7.16645	1068820	0.196	0.018085	2.277e-27	0.00072027	0.0060023	0.9045	-0.0383	0.0377	0.3098	-0.0162462	0.0207255	0.433115	0.0051325	0.0086189	0.5515	-0.00276614	0.0020584	0.179005	-0.00139497	0.00211829	0.510193	-0.0030714	0.00217292	0.157512	-0.00200734	0.00216963	0.354864
A2_respiratory	rs62058962	17	43998151	C	T	0.1761	-0.205088	0.0286201	7.72868e-13	-7.16587	1152330	-0.12116	0.016284	1.0028e-13	-0.0081223	0.0061735	0.1883	-0.2284	0.0421	5.577e-08	-0.202274	0.0213212	2.37739e-21	0.026269	0.0087506	0.002682	0.00189414	0.00205365	0.356356	-0.000816211	0.0021134	0.699343	-0.00224237	0.0021679	0.300972	0.00235511	0.00216462	0.276595
A2_respiratory	rs7350980	17	44110271	G	A	0.183	-0.201107	0.0280698	7.80623e-13	-7.16453	1156810	-0.11886	0.015592	2.4723e-14	-0.005786	0.0058886	0.3258	-0.2341	0.0419	2.34e-08	-0.184096	0.0199413	2.6594e-20	0.024045	0.0083627	0.004037	0.00173874	0.00203853	0.393692	-0.000670143	0.00209784	0.74939	-0.00166775	0.00215193	0.43834	0.00216601	0.00214868	0.313423
A2_respiratory	rs17572361	17	44052009	T	C	0.1761	-0.204315	0.0285309	7.99762e-13	-7.16118	1156810	-0.12189	0.016118	3.9689e-14	-0.005445	0.0061899	0.379	-0.227	0.042	6.632e-08	-0.205788	0.0216125	1.70338e-21	0.026146	0.008803	0.002977	0.00215404	0.00205432	0.294388	-0.000597776	0.00211409	0.777362	-0.0022431	0.0021686	0.300972	0.00236164	0.00216532	0.27542
A2_respiratory	rs62064663	17	44080039	T	G	0.1762	-0.204759	0.0286184	8.37893e-13	-7.1548	1150550	-0.12256	0.016323	5.9877e-14	-0.0060954	0.0060482	0.3136	-0.2299	0.042	4.53e-08	-0.189355	0.020258	9.00232e-21	0.024529	0.0085757	0.004233	0.00213332	0.00205357	0.298882	-0.000670433	0.00211332	0.75106	-0.00224642	0.00216782	0.300081	0.00240697	0.00216454	0.266138
A2_respiratory	rs17650417	17	44013103	G	T	0.176	-0.20407	0.0285373	8.61518e-13	-7.15099	1156810	-0.11909	0.016142	1.6095e-13	-0.0063978	0.0061471	0.298	-0.2281	0.0421	5.915e-08	-0.200745	0.021305	4.40841e-21	0.025707	0.0087357	0.003253	0.00197371	0.00205346	0.336469	-0.000830707	0.0021132	0.694243	-0.0020975	0.00216769	0.333235	0.0025098	0.00216441	0.246222
A2_respiratory	rs1706746	17	43721457	C	T	0.176	-0.204496	0.0286028	8.70905e-13	-7.14951	1152330	-0.12326	0.016299	3.9619e-14	-0.0063871	0.0060516	0.2912	-0.2224	0.042	1.202e-07	-0.187357	0.0202671	2.36678e-20	0.024388	0.0085897	0.004523	0.0020732	0.00205326	0.312635	-0.000757766	0.002113	0.719879	-0.00212604	0.00216749	0.326652	0.00225101	0.00216421	0.29829
A2_respiratory	rs2435204	17	43988205	A	G	0.181	-0.202215	0.0282869	8.7601e-13	-7.14872	1156810	-0.11595	0.016016	4.5029e-13	-0.003591	0.0062827	0.5676	-0.2173	0.0418	1.968e-07	-0.192912	0.0203257	2.28781e-21	0.026842	0.0091087	0.003211	0.00207253	0.00203306	0.308005	-0.000987987	0.00209221	0.636768	-0.00180902	0.00214616	0.399278	0.00265997	0.00214291	0.2145
A2_respiratory	rs75743061	17	44068112	C	G	0.1823	-0.203896	0.0285352	8.97273e-13	-7.14542	1156810	-0.12114	0.016115	5.6074e-14	-0.0022879	0.0063437	0.7184	-0.2266	0.0421	7.472e-08	-0.198771	0.0204898	2.98644e-22	0.026952	0.0091807	0.003328	0.00215308	0.00205432	0.294603	-0.000622642	0.00211409	0.76836	-0.00202512	0.0021686	0.350388	0.00237727	0.00216532	0.272255
A2_respiratory	rs10445337	17	44067400	T	C	0.1763	-0.203694	0.0285158	9.11785e-13	-7.1432	1156810	-0.12129	0.016124	5.3713e-14	-0.0052888	0.006039	0.3812	-0.2291	0.0421	5.09e-08	-0.189343	0.0202484	8.68118e-21	0.025273	0.0085573	0.003143	0.00207418	0.00205424	0.312635	-0.000728968	0.00211401	0.730224	-0.00224301	0.00216852	0.300972	0.00241352	0.00216524	0.264993
A2_respiratory	rs17564829	17	44006601	T	C	0.1762	-0.203745	0.0285255	9.16172e-13	-7.14256	1156810	-0.12026	0.016134	9.064e-14	-0.0067479	0.0061402	0.2718	-0.2293	0.042	4.896e-08	-0.200587	0.0212955	4.54344e-21	0.025541	0.0087344	0.003454	0.00195359	0.00205326	0.341373	-0.000830628	0.002113	0.694243	-0.00225037	0.00216749	0.299158	0.00229152	0.00216421	0.28968
A2_respiratory	rs17651700	17	44066634	C	G	0.1825	-0.203792	0.0285327	9.17243e-13	-7.1424	1156810	-0.12092	0.016111	6.1415e-14	-0.0054085	0.0061824	0.3817	-0.2273	0.0421	6.51e-08	-0.206076	0.0216136	1.50487e-21	0.025695	0.0088117	0.003546	0.00215404	0.00205432	0.294388	-0.000626936	0.00211409	0.766809	-0.00221404	0.0021686	0.307277	0.00239629	0.00216532	0.268438
A2_respiratory	rs413778	17	43716885	A	G	0.176	-0.203555	0.0285152	9.43713e-13	-7.13847	1156810	-0.12237	0.016148	3.5144e-14	-0.0063423	0.0060517	0.2946	-0.2224	0.042	1.199e-07	-0.187379	0.0202671	2.34223e-20	0.024293	0.0085964	0.004715	0.00207292	0.00205299	0.312635	-0.000757665	0.00211272	0.719879	-0.00212991	0.0021672	0.32571	0.0022565	0.00216392	0.29705
A2_respiratory	rs2942165	17	43715619	G	C	0.176	-0.204147	0.0286087	9.62145e-13	-7.13584	1152330	-0.12294	0.016313	4.8295e-14	-0.0063468	0.0060524	0.2943	-0.2225	0.042	1.196e-07	-0.186915	0.0202678	2.90916e-20	0.024371	0.0085967	0.004583	0.00207292	0.00205299	0.312635	-0.000757665	0.00211272	0.719879	-0.00212991	0.0021672	0.32571	0.0022565	0.00216392	0.29705
A2_respiratory	rs62063296	17	44046202	C	T	0.1761	-0.203263	0.0285072	1.0019e-12	-7.13023	1156810	-0.12183	0.016116	4.0413e-14	-0.0056972	0.0060419	0.3457	-0.2283	0.042	5.618e-08	-0.188859	0.0202552	1.12044e-20	0.025614	0.0085486	0.002733	0.00217411	0.00205443	0.28994	-0.000597811	0.00211421	0.777362	-0.00226806	0.00216873	0.295653	0.00236178	0.00216544	0.27542
A2_respiratory	rs1467970	17	43998574	T	G	0.1761	-0.20333	0.028533	1.03224e-12	-7.12613	1156810	-0.12017	0.016133	9.4227e-14	-0.0065594	0.0061427	0.2856	-0.2284	0.0421	5.586e-08	-0.202293	0.0212945	2.10384e-21	0.025885	0.0087346	0.003041	0.00191401	0.00205357	0.351316	-0.000787031	0.00211332	0.709585	-0.00224228	0.00216782	0.300972	0.00235502	0.00216454	0.276595
A2_respiratory	rs13096905	3	46274766	G	A	0.08152	0.326353	0.0457986	1.03451e-12	7.12583	1113320	0.26831	0.030321	8.8335e-19	-0.015074	0.0081574	0.06461	0.0401	0.0509	0.4308	0.0238008	0.0288356	0.409145	0.0022245	0.011601	0.8479	0.00260736	0.00306907	0.395571	0.00538357	0.00315836	0.0882792	-0.00294283	0.00323981	0.363702	-0.000387469	0.00323491	0.90466
A2_respiratory	rs78104015	17	44052733	A	G	0.1761	-0.20309	0.0285065	1.04593e-12	-7.12434	1156810	-0.12192	0.016116	3.8744e-14	-0.0056711	0.0060455	0.3482	-0.2274	0.042	6.348e-08	-0.188635	0.0202546	1.24005e-20	0.02531	0.0085577	0.003101	0.0021341	0.00205432	0.298882	-0.000612356	0.00211409	0.77208	-0.00223896	0.0021686	0.301865	0.00235587	0.00216532	0.276595
A2_respiratory	rs2163130	17	44056434	G	A	0.1761	-0.203259	0.0285309	1.04728e-12	-7.12417	1156810	-0.12089	0.016116	6.3015e-14	-0.0054449	0.0061825	0.3785	-0.227	0.042	6.654e-08	-0.205838	0.0216125	1.66558e-21	0.025812	0.0088116	0.003397	0.00213422	0.00205443	0.298882	-0.000612391	0.00211421	0.77208	-0.00223495	0.00216873	0.302759	0.00236178	0.00216544	0.27542
A2_respiratory	rs55810795	17	43992283	A	G	0.1758	-0.203333	0.0285436	1.05141e-12	-7.12359	1156810	-0.11995	0.01613	1.0346e-13	-0.0061434	0.0060545	0.3103	-0.235	0.0421	2.464e-08	-0.190298	0.0202821	6.43884e-21	0.024194	0.008575	0.004781	0.00185742	0.00205714	0.366572	-0.000884498	0.002117	0.676087	-0.00224204	0.00217159	0.301865	0.00233598	0.0021683	0.281331
A2_respiratory	rs62062769	17	44019643	G	A	0.1761	-0.203702	0.0285965	1.05351e-12	-7.12332	1152330	-0.12185	0.01629	7.4149e-14	-0.0059162	0.0060428	0.3276	-0.2289	0.042	5.244e-08	-0.188775	0.0202455	1.11758e-20	0.024804	0.0085603	0.003761	0.00197352	0.00205326	0.336469	-0.000743194	0.002113	0.725045	-0.00220472	0.00216749	0.30907	0.00234889	0.00216421	0.277774
A2_respiratory	rs17649700	17	43997901	G	C	0.1762	-0.203155	0.0285285	1.0703e-12	-7.12112	1156810	-0.11983	0.016125	1.072e-13	-0.0065981	0.0061401	0.2826	-0.2284	0.0421	5.582e-08	-0.202365	0.0212945	2.0359e-21	0.025831	0.0087346	0.003103	0.00189407	0.00205357	0.356356	-0.00081618	0.00211332	0.699343	-0.00224228	0.00216782	0.300972	0.00235502	0.00216454	0.276595
A2_respiratory	rs62059008	17	44006085	A	G	0.1761	-0.203209	0.0285379	1.07399e-12	-7.12067	1156810	-0.11994	0.01614	1.0744e-13	-0.0072172	0.0062262	0.2464	-0.2287	0.042	5.375e-08	-0.206241	0.0216429	1.58336e-21	0.025341	0.0088339	0.004122	0.0019139	0.00205346	0.351316	-0.000772412	0.0021132	0.714725	-0.00224216	0.00216769	0.300972	0.00234911	0.00216441	0.277774
A2_respiratory	rs62059007	17	44005615	A	G	0.1761	-0.203141	0.0285294	1.07608e-12	-7.12041	1156810	-0.1204	0.016135	8.5282e-14	-0.0065604	0.0061436	0.2856	-0.2286	0.042	5.435e-08	-0.200843	0.0213028	4.17995e-21	0.02546	0.0087373	0.003569	0.00193402	0.00205365	0.346322	-0.00075791	0.0021134	0.719879	-0.00224237	0.0021679	0.300972	0.00234933	0.00216462	0.277774
A2_respiratory	rs62058964	17	43999406	A	G	0.1762	-0.203136	0.0285315	1.08138e-12	-7.11971	1156810	-0.1197	0.016144	1.2198e-13	-0.0081453	0.0061776	0.1873	-0.2286	0.042	5.412e-08	-0.20198	0.0213193	2.69188e-21	0.026174	0.0087485	0.002773	0.00191365	0.00205318	0.351316	-0.000757737	0.00211292	0.719879	-0.00224186	0.00216741	0.300972	0.0023488	0.00216413	0.277774
A2_respiratory	rs62063849	17	44073062	T	G	0.1763	-0.202957	0.0285066	1.08196e-12	-7.11965	1156810	-0.12166	0.016126	4.5529e-14	-0.0053814	0.0060382	0.3728	-0.2256	0.042	7.978e-08	-0.189663	0.0202457	7.38595e-21	0.025587	0.0085555	0.002784	0.00221316	0.00205365	0.281181	-0.000612158	0.0021134	0.77208	-0.00224237	0.0021679	0.300972	0.00234356	0.00216462	0.278956
A2_respiratory	rs62063262	17	44033002	T	C	0.1761	-0.203004	0.0285141	1.08382e-12	-7.11943	1156810	-0.11994	0.016127	1.031e-13	-0.0060932	0.0060471	0.3136	-0.2316	0.0421	3.776e-08	-0.189387	0.0202516	8.62367e-21	0.025148	0.0085685	0.003336	0.00199395	0.00205377	0.331611	-0.000801681	0.00211352	0.704457	-0.00223836	0.00216802	0.301865	0.0023437	0.00216474	0.278956
A2_respiratory	rs17650771	17	44035367	A	G	0.1761	-0.203642	0.0286039	1.08415e-12	-7.11938	1152330	-0.12186	0.016288	7.3394e-14	-0.0060676	0.0060464	0.3156	-0.2293	0.0421	5.036e-08	-0.190493	0.0202688	5.54441e-21	0.024466	0.0085679	0.004296	0.00199376	0.00205357	0.331611	-0.000772456	0.00211332	0.714725	-0.00231675	0.00216782	0.285204	0.00235502	0.00216454	0.276595
A2_respiratory	rs1800547	17	44051846	A	G	0.1761	-0.202918	0.028506	1.09149e-12	-7.11843	1156810	-0.1218	0.016115	4.0821e-14	-0.0056089	0.0060429	0.3533	-0.2271	0.042	6.602e-08	-0.18852	0.0202559	1.31557e-20	0.025435	0.0085577	0.002957	0.0021341	0.00205432	0.298882	-0.000612356	0.00211409	0.77208	-0.0022431	0.0021686	0.300972	0.00235587	0.00216532	0.276595
A2_respiratory	rs17651285	17	44054237	G	A	0.1761	-0.203494	0.0285912	1.10009e-12	-7.11736	1152330	-0.12249	0.016263	4.9946e-14	-0.0056095	0.0060383	0.3529	-0.227	0.042	6.627e-08	-0.188495	0.0202552	1.32744e-20	0.025439	0.0085576	0.002952	0.0021343	0.00205451	0.298882	-0.000597833	0.00211429	0.777362	-0.00223917	0.00216881	0.301865	0.00236187	0.00216553	0.27542
A2_respiratory	rs114201921	3	46659506	C	T	0.02612	0.559525	0.0786209	1.1051e-12	7.11675	1080310	0.43633	0.0531	2.085e-16	-0.020322	0.015025	0.1762	0.0477	0.0952	0.6159	0.0966338	0.0558927	0.083824	-0.007126	0.02113	0.7359	0.000481986	0.00511441	0.924918	0.00330036	0.00526321	0.530618	-0.00842342	0.00539892	0.118712	-0.00998928	0.00539075	0.0638765
A2_respiratory	rs2316948	17	44094667	C	G	0.1829	-0.203763	0.0286359	1.1137e-12	-7.11565	1147040	-0.12256	0.01634	6.3503e-14	-0.005629	0.0060542	0.3525	-0.2286	0.042	5.397e-08	-0.188785	0.0202713	1.24312e-20	0.024934	0.0085781	0.003652	0.00211435	0.00205451	0.30342	-0.000626996	0.00211429	0.766809	-0.00223503	0.00216881	0.302759	0.00233299	0.00216553	0.281331
A2_respiratory	rs76090253	17	44002969	A	C	0.1761	-0.20298	0.0285259	1.11388e-12	-7.11564	1156810	-0.12011	0.016132	9.6927e-14	-0.0065958	0.006141	0.2828	-0.2287	0.042	5.386e-08	-0.201932	0.0212934	2.46238e-21	0.025813	0.0087327	0.003117	0.0019139	0.00205346	0.351316	-0.000757838	0.0021132	0.719879	-0.00224216	0.00216769	0.300972	0.00234911	0.00216441	0.277774
A2_respiratory	rs8079501	17	44000234	A	T	0.1826	-0.202957	0.0285252	1.11922e-12	-7.11501	1156810	-0.12005	0.016132	9.9378e-14	-0.0065131	0.0061398	0.2888	-0.2287	0.042	5.386e-08	-0.20198	0.0212932	2.40882e-21	0.025956	0.0087328	0.002956	0.00191383	0.00205338	0.351316	-0.000757809	0.00211312	0.719879	-0.00224207	0.00216761	0.300972	0.00234902	0.00216433	0.277774
A2_respiratory	rs62063777	17	44053171	A	G	0.1761	-0.202804	0.0285063	1.12453e-12	-7.11436	1156810	-0.1218	0.016114	4.0758e-14	-0.0056176	0.0060413	0.3524	-0.2271	0.042	6.621e-08	-0.188603	0.0202559	1.26584e-20	0.025423	0.0085578	0.002971	0.00213422	0.00205443	0.298882	-0.000597811	0.00211421	0.777362	-0.00224322	0.00216873	0.300972	0.00236178	0.00216544	0.27542
A2_respiratory	rs1846619	3	46106532	A	G	0.6326	-0.166181	0.0233591	1.12589e-12	-7.11419	1163700	-0.13524	0.01338	5.115e-24	0.0092807	0.004631	0.04506	-0.0545	0.0297	0.06654	0.00751767	0.0158519	0.635326	-0.0058925	0.0065485	0.3682	-7.51738e-05	0.00170394	0.964811	-0.00354107	0.00175351	0.0434438	-0.00125077	0.00179873	0.486827	-0.000256573	0.00179601	0.886403
A2_respiratory	rs62061716	17	44012096	A	G	0.1761	-0.203558	0.0286149	1.12949e-12	-7.11371	1152330	-0.12077	0.016289	1.2214e-13	-0.006391	0.0061413	0.298	-0.2286	0.042	5.395e-08	-0.201219	0.0213004	3.49631e-21	0.025641	0.0087339	0.003327	0.00193384	0.00205346	0.346322	-0.000757838	0.0021132	0.719879	-0.00224216	0.00216769	0.300972	0.00234911	0.00216441	0.277774
A2_respiratory	rs62064660	17	44078832	G	A	0.1761	-0.203395	0.0285984	1.14275e-12	-7.11211	1152330	-0.12181	0.016278	7.2536e-14	-0.0053524	0.0060466	0.3761	-0.2284	0.042	5.568e-08	-0.189191	0.0202575	9.69694e-21	0.025775	0.0085615	0.002607	0.0021341	0.00205432	0.298882	-0.000626936	0.00211409	0.766809	-0.0022431	0.0021686	0.300972	0.0023501	0.00216532	0.277774
A2_respiratory	rs75010486	17	44103825	T	C	0.1745	-0.203823	0.0286605	1.1468e-12	-7.11163	1156810	-0.12046	0.016177	9.5709e-14	-0.0061694	0.0060815	0.3104	-0.2337	0.0424	3.557e-08	-0.18989	0.0203606	1.09566e-20	0.024921	0.0086241	0.003855	0.00202624	0.00206598	0.326707	-0.000728111	0.00212609	0.732	-0.00225583	0.00218091	0.300972	0.00249119	0.00217761	0.252624
A2_respiratory	rs10445371	17	44065410	G	A	0.1761	-0.203298	0.0285872	1.14791e-12	-7.1115	1152330	-0.12214	0.01626	5.8557e-14	-0.0056701	0.0060381	0.3477	-0.227	0.042	6.685e-08	-0.189048	0.0202516	1.01053e-20	0.025217	0.0085554	0.003204	0.00211407	0.00205424	0.30342	-0.000626912	0.00211401	0.766809	-0.00223473	0.00216852	0.302759	0.00236155	0.00216524	0.27542
A2_respiratory	rs2004673	17	44075099	T	C	0.176	-0.20297	0.0285446	1.15507e-12	-7.11063	1156810	-0.12089	0.016119	6.39e-14	-0.0052422	0.0060507	0.3863	-0.2286	0.0421	5.749e-08	-0.189125	0.0202765	1.08594e-20	0.025807	0.0085844	0.002645	0.00205801	0.00205801	0.317311	-0.000725304	0.00211789	0.732	-0.00224298	0.0021725	0.301865	0.00233697	0.00216921	0.281331
A2_respiratory	rs1529534	17	44063140	A	G	0.176	-0.202703	0.0285115	1.16439e-12	-7.10952	1156810	-0.12143	0.016122	5.0134e-14	-0.0055114	0.0060449	0.3619	-0.227	0.042	6.663e-08	-0.18854	0.0202562	1.30567e-20	0.025418	0.0085575	0.002975	0.0021343	0.00205451	0.298882	-0.000626996	0.00211429	0.766809	-0.00223503	0.00216881	0.302759	0.00236187	0.00216553	0.27542
A2_respiratory	rs55946323	17	44031946	A	G	0.1761	-0.202775	0.0285218	1.16484e-12	-7.10947	1156810	-0.12043	0.016141	8.572e-14	-0.0063603	0.0060428	0.2925	-0.2301	0.0421	4.557e-08	-0.188878	0.0202483	1.0781e-20	0.024884	0.0085638	0.003665	0.00199395	0.00205377	0.331611	-0.000757953	0.00211352	0.719879	-0.00223836	0.00216802	0.301865	0.00235524	0.00216474	0.276595
A2_respiratory	rs62063297	17	44047802	A	T	0.1825	-0.202659	0.0285065	1.16717e-12	-7.10922	1156810	-0.12147	0.016116	4.8096e-14	-0.0056016	0.0060418	0.3539	-0.2275	0.042	6.229e-08	-0.188515	0.0202559	1.31854e-20	0.025446	0.0085578	0.002945	0.00217399	0.00205432	0.28994	-0.000597776	0.00211409	0.777362	-0.00226379	0.0021686	0.296535	0.00236164	0.00216532	0.27542
A2_respiratory	rs17572893	17	44064208	G	A	0.1761	-0.202673	0.0285087	1.16755e-12	-7.10916	1156810	-0.12141	0.01612	4.9955e-14	-0.0056604	0.0060406	0.3487	-0.2271	0.042	6.56e-08	-0.188887	0.0202529	1.09506e-20	0.025298	0.0085561	0.003109	0.0021341	0.00205432	0.298882	-0.000626936	0.00211409	0.766809	-0.00223896	0.0021686	0.301865	0.00235587	0.00216532	0.276595
A2_respiratory	rs62061713	17	44010405	A	G	0.1761	-0.202828	0.0285329	1.17253e-12	-7.10857	1156810	-0.11958	0.016141	1.2766e-13	-0.0079622	0.0064791	0.2191	-0.2286	0.042	5.419e-08	-0.201192	0.021301	3.54743e-21	0.025685	0.0087342	0.003274	0.00193376	0.00205338	0.346322	-0.000757809	0.00211312	0.719879	-0.00224207	0.00216761	0.300972	0.00234902	0.00216433	0.277774
A2_respiratory	rs55714296	17	44137189	A	T	0.1824	-0.203495	0.0286297	1.17872e-12	-7.10783	1152330	-0.12143	0.016312	9.7425e-14	-0.0087315	0.0064075	0.173	-0.2287	0.0421	5.376e-08	-0.188469	0.0202941	1.58911e-20	0.025308	0.008596	0.003239	0.00211447	0.00205463	0.30342	-0.00061245	0.00211441	0.77208	-0.00222274	0.00216893	0.305453	0.00231003	0.00216565	0.286122
A2_respiratory	rs241039	17	43714673	A	T	0.1824	-0.202696	0.0285173	1.17898e-12	-7.10783	1156810	-0.1215	0.016149	5.3266e-14	-0.0062818	0.0060524	0.2993	-0.2224	0.042	1.202e-07	-0.186968	0.0202678	2.83939e-20	0.024368	0.0085966	0.004588	0.00207312	0.00205318	0.312635	-0.000757737	0.00211292	0.719879	-0.00213011	0.00216741	0.32571	0.0022625	0.00216413	0.295813
A2_respiratory	rs2942164	17	43721283	G	C	0.176	-0.202696	0.0285183	1.18089e-12	-7.10758	1156810	-0.12118	0.01615	6.219e-14	-0.0062485	0.0060516	0.3018	-0.2226	0.042	1.18e-07	-0.187394	0.0202671	2.326e-20	0.024442	0.0085897	0.004435	0.0020732	0.00205326	0.312635	-0.000786911	0.002113	0.709585	-0.00212604	0.00216749	0.326652	0.00224522	0.00216421	0.299534
A2_respiratory	rs62063774	17	44050463	T	C	0.1761	-0.202623	0.028508	1.18109e-12	-7.10758	1156810	-0.12139	0.016117	4.9877e-14	-0.0055697	0.0060425	0.3567	-0.2271	0.042	6.585e-08	-0.188367	0.0202565	1.41634e-20	0.025505	0.0085581	0.00288	0.00213422	0.00205443	0.298882	-0.000597811	0.00211421	0.777362	-0.0022515	0.00216873	0.299192	0.00243107	0.00216544	0.261579
A2_respiratory	rs17651213	17	44051924	G	A	0.1761	-0.202618	0.0285088	1.18398e-12	-7.10721	1156810	-0.12151	0.01612	4.7883e-14	-0.0056275	0.0060404	0.3515	-0.2271	0.042	6.614e-08	-0.188528	0.0202559	1.31097e-20	0.025418	0.0085577	0.002977	0.00215404	0.00205432	0.294388	-0.000597776	0.00211409	0.777362	-0.0022431	0.0021686	0.300972	0.00236164	0.00216532	0.27542
A2_respiratory	rs62063791	17	44062993	A	G	0.1761	-0.202584	0.0285086	1.19392e-12	-7.10607	1156810	-0.12149	0.016117	4.7554e-14	-0.0054694	0.0060432	0.3654	-0.2271	0.042	6.58e-08	-0.189008	0.0202529	1.03523e-20	0.02527	0.0085564	0.003143	0.0021343	0.00205451	0.298882	-0.000626996	0.00211429	0.766809	-0.00223503	0.00216881	0.302759	0.00232145	0.00216553	0.28372
A2_respiratory	rs55788597	17	44003397	T	A	0.1761	-0.203447	0.0286302	1.19428e-12	-7.10603	1150550	-0.12073	0.016316	1.371e-13	-0.0065306	0.0061424	0.2877	-0.2286	0.042	5.395e-08	-0.201138	0.0213022	3.65196e-21	0.025651	0.0087341	0.003315	0.0019139	0.00205346	0.351316	-0.000757838	0.0021132	0.719879	-0.00224216	0.00216769	0.300972	0.00234911	0.00216441	0.277774
A2_respiratory	rs17572467	17	44054388	T	C	0.1761	-0.202552	0.028507	1.20006e-12	-7.10534	1156810	-0.12156	0.016114	4.5676e-14	-0.0056202	0.006042	0.3523	-0.227	0.042	6.638e-08	-0.188533	0.0202552	1.30439e-20	0.025396	0.0085576	0.003001	0.0021343	0.00205451	0.298882	-0.000597833	0.00211429	0.777362	-0.00223917	0.00216881	0.301865	0.00236187	0.00216553	0.27542
A2_respiratory	rs62061709	17	44007493	C	T	0.1761	-0.202668	0.0285234	1.20048e-12	-7.10532	1156810	-0.11986	0.016133	1.0907e-13	-0.0065377	0.0061426	0.2872	-0.2287	0.042	5.378e-08	-0.20128	0.021301	3.41126e-21	0.025461	0.0087341	0.003555	0.00191354	0.00205307	0.351316	-0.000772265	0.0021128	0.714725	-0.00224173	0.00216728	0.300972	0.00234866	0.002164	0.277774
A2_respiratory	rs17649954	17	44001661	A	G	0.1761	-0.202699	0.0285286	1.20228e-12	-7.10512	1156810	-0.11986	0.016138	1.1056e-13	-0.0065726	0.0061408	0.2845	-0.2286	0.042	5.389e-08	-0.202046	0.0212932	2.3388e-21	0.025782	0.0087328	0.003154	0.00191383	0.00205338	0.351316	-0.000757809	0.00211312	0.719879	-0.00224207	0.00216761	0.300972	0.00234902	0.00216433	0.277774
A2_respiratory	rs62063292	17	44043636	C	T	0.1761	-0.202523	0.0285069	1.20876e-12	-7.10435	1156810	-0.12144	0.016115	4.8363e-14	-0.005678	0.0060391	0.3471	-0.2276	0.042	6.186e-08	-0.188521	0.0202572	1.32258e-20	0.025407	0.008558	0.002989	0.00215416	0.00205443	0.294388	-0.000597811	0.00211421	0.777362	-0.00226806	0.00216873	0.295653	0.00236178	0.00216544	0.27542
A2_respiratory	rs56363731	17	44062337	G	A	0.1761	-0.202491	0.028503	1.2103e-12	-7.1042	1156810	-0.12121	0.01611	5.3218e-14	-0.0055941	0.0060433	0.3546	-0.227	0.042	6.663e-08	-0.188937	0.0202523	1.06684e-20	0.02532	0.0085553	0.00308	0.0021341	0.00205432	0.298882	-0.000626936	0.00211409	0.766809	-0.00223482	0.0021686	0.302759	0.00236164	0.00216532	0.27542
A2_respiratory	rs74373419	17	44047609	C	T	0.1761	-0.202534	0.028511	1.21454e-12	-7.10371	1156810	-0.12134	0.016114	5.0756e-14	-0.0057834	0.0060435	0.3386	-0.2272	0.0421	6.775e-08	-0.188423	0.0202624	1.41594e-20	0.025485	0.0085597	0.002908	0.00217399	0.00205432	0.28994	-0.000597776	0.00211409	0.777362	-0.00226379	0.0021686	0.296535	0.00236164	0.00216532	0.27542
A2_respiratory	rs8070723	17	44081064	A	G	0.1781	-0.201382	0.0283498	1.21652e-12	-7.10347	1156810	-0.1202	0.015852	3.3861e-14	-0.0045471	0.0059683	0.4461	-0.2267	0.042	6.967e-08	-0.185738	0.0201353	2.84937e-20	0.024446	0.0084755	0.003923	0.00185437	0.00205377	0.366572	-0.000859986	0.00211352	0.684084	-0.00225887	0.00216802	0.297456	0.00241874	0.00216474	0.263852
A2_respiratory	rs17572248	17	44049867	A	G	0.1761	-0.20248	0.028506	1.22029e-12	-7.10307	1156810	-0.12138	0.016115	5.0004e-14	-0.0056582	0.006043	0.3491	-0.2271	0.042	6.572e-08	-0.1884	0.0202572	1.39878e-20	0.025396	0.00856	0.003009	0.00215404	0.00205432	0.294388	-0.000597776	0.00211409	0.777362	-0.0022431	0.0021686	0.300972	0.00236164	0.00216532	0.27542
A2_respiratory	rs17650063	17	44002555	A	G	0.1761	-0.20264	0.0285288	1.22087e-12	-7.103	1156810	-0.1198	0.01614	1.1499e-13	-0.0065921	0.0061414	0.2831	-0.2286	0.042	5.393e-08	-0.201903	0.0212934	2.49486e-21	0.025795	0.0087328	0.003138	0.00191372	0.00205326	0.351316	-0.000757766	0.002113	0.719879	-0.00224194	0.00216749	0.300972	0.00234889	0.00216421	0.277774
A2_respiratory	rs77513497	17	44045474	A	G	0.1761	-0.202496	0.0285087	1.22105e-12	-7.10295	1156810	-0.12155	0.016117	4.6346e-14	-0.0056596	0.0060424	0.3489	-0.2275	0.042	6.226e-08	-0.188533	0.0202565	1.31134e-20	0.025471	0.0085581	0.002918	0.00215425	0.00205451	0.294388	-0.000583252	0.00211429	0.782654	-0.00226814	0.00216881	0.295653	0.00236187	0.00216553	0.27542
A2_respiratory	rs7631551	3	46186310	C	A	0.1084	0.295676	0.0416294	1.22448e-12	7.10258	1108210	0.24684	0.027634	4.1598e-19	-0.0026068	0.007142	0.7151	0.0681	0.0454	0.1333	0.0106891	0.0254777	0.674816	0.0090402	0.010105	0.371	0.000930159	0.00279048	0.738883	0.00413149	0.00287166	0.150233	-0.00277699	0.00294572	0.345824	0.00236987	0.00294126	0.420397
A2_respiratory	rs62058965	17	43999529	G	C	0.1762	-0.202582	0.0285259	1.23249e-12	-7.10169	1156810	-0.11976	0.016133	1.1443e-13	-0.0065863	0.0061467	0.2839	-0.2287	0.042	5.375e-08	-0.201971	0.0212945	2.43186e-21	0.025695	0.0087332	0.003259	0.00191383	0.00205338	0.351316	-0.000757809	0.00211312	0.719879	-0.00224207	0.00216761	0.300972	0.00234902	0.00216433	0.277774
A2_respiratory	rs62063779	17	44054671	C	T	0.1761	-0.20243	0.0285086	1.24159e-12	-7.10066	1156810	-0.12128	0.016118	5.2901e-14	-0.0056759	0.0060454	0.3478	-0.227	0.042	6.672e-08	-0.188317	0.0202559	1.44599e-20	0.025435	0.0085578	0.002957	0.00213422	0.00205443	0.298882	-0.000612391	0.00211421	0.77208	-0.00223909	0.00216873	0.301865	0.00236178	0.00216544	0.27542
A2_respiratory	rs17649866	17	44000914	T	C	0.1762	-0.202546	0.0285264	1.24479e-12	-7.1003	1156810	-0.11969	0.016134	1.1819e-13	-0.006583	0.0061404	0.2837	-0.2286	0.042	5.388e-08	-0.201987	0.0212932	2.40094e-21	0.025826	0.0087327	0.003103	0.00191383	0.00205338	0.351316	-0.000757809	0.00211312	0.719879	-0.00224207	0.00216761	0.300972	0.00234902	0.00216433	0.277774
A2_respiratory	rs17564619	17	44002138	A	G	0.1761	-0.202579	0.0285313	1.24553e-12	-7.10024	1156810	-0.11955	0.01614	1.294e-13	-0.0065721	0.0061408	0.2845	-0.2287	0.042	5.387e-08	-0.202046	0.0212932	2.3388e-21	0.025778	0.0087328	0.003158	0.00189407	0.00205357	0.356356	-0.000787031	0.00211332	0.709585	-0.00224228	0.00216782	0.300972	0.00234925	0.00216454	0.277774
A2_respiratory	rs62063778	17	44053989	G	A	0.1761	-0.203031	0.0285952	1.24595e-12	-7.10018	1152330	-0.12202	0.01627	6.3732e-14	-0.0056383	0.0060383	0.3504	-0.227	0.042	6.625e-08	-0.188608	0.0202552	1.25948e-20	0.025418	0.0085577	0.002976	0.0021343	0.00205451	0.298882	-0.000597833	0.00211429	0.777362	-0.00223917	0.00216881	0.301865	0.00236187	0.00216553	0.27542
A2_respiratory	rs17572795	17	44063393	G	A	0.1761	-0.202374	0.0285036	1.24796e-12	-7.09995	1156810	-0.1211	0.016111	5.6269e-14	-0.0056167	0.0060399	0.3524	-0.227	0.042	6.663e-08	-0.188995	0.0202516	1.03569e-20	0.025278	0.0085553	0.00313	0.0021341	0.00205432	0.298882	-0.000626936	0.00211409	0.766809	-0.00223482	0.0021686	0.302759	0.00236164	0.00216532	0.27542
A2_respiratory	rs17649571	17	43994952	A	G	0.1762	-0.203006	0.0285929	1.24874e-12	-7.09987	1152330	-0.12136	0.01628	8.9854e-14	-0.0068748	0.0060478	0.2556	-0.2287	0.042	5.379e-08	-0.189462	0.020275	9.22296e-21	0.024269	0.0085644	0.0046	0.00193384	0.00205346	0.346322	-0.000757838	0.0021132	0.719879	-0.00224216	0.00216769	0.300972	0.00234911	0.00216441	0.277774
A2_respiratory	rs62063776	17	44050850	A	G	0.1761	-0.202394	0.0285086	1.25297e-12	-7.0994	1156810	-0.12141	0.016118	4.97e-14	-0.0056217	0.006043	0.3522	-0.2271	0.042	6.593e-08	-0.188505	0.0202559	1.32482e-20	0.025387	0.0085579	0.003012	0.00213422	0.00205443	0.298882	-0.000597811	0.00211421	0.777362	-0.00224322	0.00216873	0.300972	0.00236178	0.00216544	0.27542
A2_respiratory	rs62063306	17	44050395	C	A	0.1761	-0.202388	0.028508	1.25369e-12	-7.09934	1156810	-0.12115	0.016117	5.6073e-14	-0.0055807	0.0060425	0.3557	-0.2271	0.042	6.585e-08	-0.188372	0.0202559	1.40924e-20	0.025509	0.0085581	0.002876	0.00213422	0.00205443	0.298882	-0.000597811	0.00211421	0.777362	-0.0022515	0.00216873	0.299192	0.00243107	0.00216544	0.261579
A2_respiratory	rs62056859	17	43994435	A	G	0.1762	-0.202433	0.0285151	1.2553e-12	-7.09915	1156810	-0.1204	0.016133	8.4559e-14	-0.0070859	0.0060464	0.2412	-0.2288	0.0421	5.282e-08	-0.18934	0.0202717	9.6204e-21	0.024126	0.0085653	0.004851	0.00187403	0.00205346	0.361442	-0.000830707	0.0021132	0.694243	-0.00224216	0.00216769	0.300972	0.00234911	0.00216441	0.277774
A2_respiratory	rs754513	17	44055638	T	A	0.176	-0.203119	0.0286123	1.25645e-12	-7.09901	1151920	-0.12206	0.016279	6.4797e-14	-0.0055296	0.0060432	0.3602	-0.228	0.0421	5.935e-08	-0.188575	0.0202585	1.29714e-20	0.02554	0.0085615	0.002854	0.0020952	0.0020553	0.308005	-0.000641822	0.0021151	0.761548	-0.00231041	0.00216964	0.286928	0.00236277	0.00216635	0.27542
A2_respiratory	rs62063780	17	44056238	A	G	0.1761	-0.202375	0.0285085	1.25875e-12	-7.09876	1156810	-0.12136	0.016115	5.0444e-14	-0.0056292	0.0060425	0.3515	-0.2282	0.042	5.736e-08	-0.188819	0.0202552	1.1417e-20	0.025449	0.0085575	0.002941	0.00213442	0.00205463	0.298882	-0.00061245	0.00211441	0.77208	-0.0023138	0.00216893	0.286065	0.002362	0.00216565	0.27542
A2_respiratory	rs56002706	17	44000505	C	T	0.1762	-0.202513	0.0285279	1.25881e-12	-7.09877	1156810	-0.11947	0.016137	1.3259e-13	-0.0066656	0.0061386	0.2776	-0.2292	0.042	4.839e-08	-0.202133	0.0212864	2.1832e-21	0.025932	0.0087308	0.002976	0.00191383	0.00205338	0.351316	-0.000757809	0.00211312	0.719879	-0.00224207	0.00216761	0.300972	0.00234902	0.00216433	0.277774
A2_respiratory	rs62061707	17	44006954	T	C	0.1753	-0.202986	0.0285954	1.26073e-12	-7.09855	1156810	-0.11948	0.016152	1.388e-13	-0.0070397	0.00616	0.2531	-0.23	0.0422	5.14e-08	-0.201674	0.0213687	3.80616e-21	0.025204	0.0087631	0.004026	0.00178189	0.00205908	0.386828	-0.000870816	0.00211899	0.681103	-0.00222341	0.00217363	0.306355	0.00236712	0.00217034	0.27542
A2_respiratory	rs62063282	17	44039043	G	A	0.1759	-0.20261	0.0285435	1.26302e-12	-7.09829	1156810	-0.12049	0.016158	8.862e-14	-0.0057972	0.006049	0.3379	-0.228	0.0421	6.004e-08	-0.189217	0.0202665	9.96182e-21	0.024983	0.0085696	0.003554	0.00201531	0.00205522	0.326799	-0.000773074	0.00211501	0.714725	-0.00224822	0.00216955	0.300081	0.00236846	0.00216627	0.274247
A2_respiratory	rs62062290	17	44099129	C	A	0.1759	-0.202625	0.0285457	1.26343e-12	-7.09827	1156810	-0.12011	0.01616	1.0675e-13	-0.005718	0.0060514	0.3447	-0.2319	0.0421	3.551e-08	-0.189477	0.0202745	9.13741e-21	0.024724	0.0085823	0.003967	0.00203534	0.0020553	0.322032	-0.00074393	0.0021151	0.725045	-0.00223174	0.00216964	0.303655	0.00233388	0.00216635	0.281331
A2_respiratory	rs1981998	17	44056833	G	A	0.1761	-0.202357	0.028509	1.26568e-12	-7.098	1156810	-0.12121	0.016116	5.433e-14	-0.0055851	0.0060403	0.3552	-0.227	0.042	6.678e-08	-0.188523	0.0202565	1.31758e-20	0.025403	0.0085576	0.002993	0.00213442	0.00205463	0.298882	-0.00061245	0.00211441	0.77208	-0.00223516	0.00216893	0.302759	0.002362	0.00216565	0.27542
A2_respiratory	rs62063856	17	44076466	A	G	0.1761	-0.202441	0.028521	1.26601e-12	-7.09796	1156810	-0.12112	0.016131	5.9661e-14	-0.0054013	0.0060474	0.3718	-0.2284	0.0421	5.594e-08	-0.18891	0.0202588	1.11147e-20	0.025455	0.0085727	0.002985	0.00211415	0.00205432	0.30342	-0.000626936	0.00211409	0.766809	-0.00224723	0.0021686	0.300081	0.0023501	0.00216532	0.277774
A2_respiratory	rs74759276	17	44069768	A	G	0.1761	-0.202925	0.0285901	1.26799e-12	-7.09774	1152330	-0.12191	0.016261	6.533e-14	-0.0055942	0.0060437	0.3546	-0.2282	0.042	5.728e-08	-0.189511	0.0202523	8.16321e-21	0.025291	0.0085576	0.003122	0.00211435	0.00205451	0.30342	-0.000626996	0.00211429	0.766809	-0.00231367	0.00216881	0.286065	0.00236187	0.00216553	0.27542
A2_respiratory	rs17564591	17	44002062	A	C	0.1761	-0.202483	0.0285282	1.26909e-12	-7.09764	1156810	-0.11936	0.016137	1.3917e-13	-0.0066283	0.0061421	0.2805	-0.2287	0.042	5.386e-08	-0.202323	0.0212951	2.08077e-21	0.025931	0.0087354	0.002992	0.00189389	0.00205338	0.356356	-0.000786956	0.00211312	0.709585	-0.00224207	0.00216761	0.300972	0.00234902	0.00216433	0.277774
A2_respiratory	rs17564223	17	43997520	C	T	0.1762	-0.202956	0.0285967	1.27318e-12	-7.09718	1152330	-0.12098	0.016284	1.0949e-13	-0.0069256	0.0060491	0.2523	-0.2287	0.042	5.364e-08	-0.189379	0.020275	9.58597e-21	0.024289	0.0085647	0.004569	0.00191408	0.00205365	0.351316	-0.000801636	0.0021134	0.704457	-0.00224237	0.0021679	0.300972	0.00234933	0.00216462	0.277774
A2_respiratory	rs113134013	17	44066995	C	T	0.1761	-0.202312	0.0285069	1.2754e-12	-7.09695	1156810	-0.12117	0.016117	5.5573e-14	-0.0056602	0.0060381	0.3485	-0.227	0.042	6.678e-08	-0.188998	0.0202523	1.03728e-20	0.025192	0.0085557	0.003235	0.00211415	0.00205432	0.30342	-0.000626936	0.00211409	0.766809	-0.00223482	0.0021686	0.302759	0.00236164	0.00216532	0.27542
A2_respiratory	rs62061705	17	44006252	T	C	0.1761	-0.202464	0.02853	1.2791e-12	-7.09653	1156810	-0.11959	0.016139	1.2601e-13	-0.0065482	0.0061418	0.2863	-0.2287	0.042	5.371e-08	-0.201323	0.021301	3.34513e-21	0.025604	0.0087341	0.003373	0.0019139	0.00205346	0.351316	-0.000772412	0.0021132	0.714725	-0.00224216	0.00216769	0.300972	0.00234911	0.00216441	0.277774
A2_respiratory	rs62062777	17	44022068	G	A	0.1761	-0.202572	0.0285453	1.27956e-12	-7.09651	1156810	-0.11953	0.016148	1.3401e-13	-0.0058158	0.0061915	0.3476	-0.2287	0.0421	5.393e-08	-0.206377	0.0216153	1.32576e-21	0.024878	0.0088156	0.004771	0.00199346	0.00205326	0.331611	-0.000743194	0.002113	0.725045	-0.00220472	0.00216749	0.30907	0.00234889	0.00216421	0.277774
A2_respiratory	rs17651754	17	44067546	T	C	0.1761	-0.202274	0.0285036	1.28006e-12	-7.09644	1156810	-0.12113	0.016111	5.5448e-14	-0.0056636	0.0060403	0.3484	-0.227	0.042	6.686e-08	-0.18898	0.0202516	1.04299e-20	0.025197	0.0085566	0.003232	0.00211415	0.00205432	0.30342	-0.000626936	0.00211409	0.766809	-0.00223482	0.0021686	0.302759	0.00236164	0.00216532	0.27542
A2_respiratory	rs17651243	17	44052284	G	A	0.1761	-0.202309	0.0285086	1.28031e-12	-7.09642	1156810	-0.12132	0.016118	5.1849e-14	-0.0055687	0.0060432	0.3568	-0.2271	0.042	6.622e-08	-0.188483	0.0202559	1.33881e-20	0.02544	0.0085579	0.002952	0.00213422	0.00205443	0.298882	-0.000597811	0.00211421	0.777362	-0.00224322	0.00216873	0.300972	0.00236178	0.00216544	0.27542
A2_respiratory	rs62062781	17	44022632	G	A	0.176	-0.202979	0.0286046	1.28386e-12	-7.09603	1152330	-0.12097	0.016291	1.1199e-13	-0.0062422	0.0060491	0.3021	-0.2285	0.0421	5.605e-08	-0.189035	0.0202551	1.03186e-20	0.024722	0.0085702	0.003919	0.00199365	0.00205346	0.331611	-0.000743264	0.0021132	0.725045	-0.00220493	0.00216769	0.30907	0.00236065	0.00216441	0.27542
A2_respiratory	rs62062771	17	44020282	G	A	0.1761	-0.202316	0.0285127	1.28744e-12	-7.09565	1156810	-0.1203	0.016143	9.1949e-14	-0.0061902	0.0060457	0.3059	-0.2288	0.042	5.301e-08	-0.188532	0.0202476	1.26253e-20	0.025051	0.0085628	0.003438	0.00197345	0.00205318	0.336469	-0.000743165	0.00211292	0.725045	-0.0022005	0.00216741	0.309978	0.0023488	0.00216413	0.277774
A2_respiratory	rs62063852	17	44074581	A	G	0.1761	-0.202357	0.0285208	1.29297e-12	-7.09507	1156810	-0.12093	0.016113	6.1431e-14	-0.0055768	0.0060474	0.3564	-0.2279	0.0421	6.047e-08	-0.189674	0.0202599	7.82253e-21	0.025465	0.0085672	0.002955	0.00211544	0.00205557	0.30342	-0.000627319	0.00211538	0.766809	-0.00224032	0.00216993	0.301865	0.00236309	0.00216664	0.27542
A2_respiratory	rs62060809	17	44148613	G	A	0.1758	-0.20301	0.028613	1.29319e-12	-7.09503	1152330	-0.12173	0.016302	8.2101e-14	-0.0060476	0.0060608	0.3184	-0.2286	0.042	5.406e-08	-0.188552	0.0202791	1.43316e-20	0.025011	0.0085853	0.003577	0.0021341	0.00205432	0.298882	-0.000612356	0.00211409	0.77208	-0.0022224	0.0021686	0.305453	0.00230968	0.00216532	0.286122
A2_respiratory	rs62063775	17	44050823	G	T	0.1761	-0.202245	0.0285092	1.30265e-12	-7.09403	1156810	-0.12127	0.016119	5.3363e-14	-0.0056513	0.0060423	0.3496	-0.2271	0.042	6.589e-08	-0.188576	0.0202559	1.2821e-20	0.025332	0.0085578	0.003076	0.00213422	0.00205443	0.298882	-0.000597811	0.00211421	0.777362	-0.00224322	0.00216873	0.300972	0.00236178	0.00216544	0.27542
A2_respiratory	rs62063788	17	44061696	C	T	0.1761	-0.202212	0.0285062	1.30664e-12	-7.09361	1156810	-0.12097	0.016113	6.0099e-14	-0.0056616	0.0060365	0.3483	-0.227	0.042	6.658e-08	-0.188983	0.020251	1.03855e-20	0.025164	0.0085532	0.00326	0.0021343	0.00205451	0.298882	-0.000626996	0.00211429	0.766809	-0.00223503	0.00216881	0.302759	0.00236187	0.00216553	0.27542
A2_respiratory	rs62063682	17	44131622	G	A	0.1759	-0.202967	0.028614	1.30967e-12	-7.09328	1152330	-0.12197	0.016304	7.3564e-14	-0.0056058	0.0060561	0.3546	-0.2287	0.042	5.379e-08	-0.189391	0.0202766	9.59731e-21	0.024712	0.0085819	0.003983	0.00211415	0.00205432	0.30342	-0.000612356	0.00211409	0.77208	-0.0022224	0.0021686	0.305453	0.00230968	0.00216532	0.286122
A2_respiratory	rs75242405	17	44049329	C	T	0.1761	-0.202212	0.0285077	1.31002e-12	-7.09324	1156810	-0.12112	0.016118	5.6996e-14	-0.0056233	0.0060442	0.3522	-0.2272	0.042	6.475e-08	-0.188515	0.0202559	1.31854e-20	0.025442	0.0085578	0.002949	0.00215404	0.00205432	0.294388	-0.000597776	0.00211409	0.777362	-0.00225137	0.0021686	0.299192	0.00236164	0.00216532	0.27542
A2_respiratory	rs77561671	17	43976627	G	T	0.1761	-0.202848	0.0285983	1.31235e-12	-7.09301	1152330	-0.1203	0.016284	1.499e-13	-0.0092833	0.0064005	0.1469	-0.2287	0.042	5.324e-08	-0.189677	0.0202876	8.81263e-21	0.024759	0.0085811	0.00391	0.0019139	0.00205346	0.351316	-0.000772412	0.0021132	0.714725	-0.00224629	0.00216769	0.300081	0.00234911	0.00216441	0.277774
A2_respiratory	rs754512	17	44055647	A	T	0.1825	-0.202878	0.028603	1.31348e-12	-7.09289	1151920	-0.12196	0.016278	6.77e-14	-0.0055161	0.0060429	0.3613	-0.228	0.042	5.888e-08	-0.188722	0.0202572	1.20469e-20	0.025609	0.0085608	0.002777	0.00211476	0.0020549	0.30342	-0.000612531	0.00211469	0.77208	-0.00230997	0.00216922	0.286928	0.00236232	0.00216594	0.27542
A2_respiratory	rs62063851	17	44074435	C	G	0.1826	-0.202239	0.028515	1.31827e-12	-7.09237	1156810	-0.12102	0.016132	6.3031e-14	-0.0056523	0.006044	0.3497	-0.2272	0.042	6.516e-08	-0.189557	0.0202543	8.05904e-21	0.02519	0.0085617	0.00326	0.00209413	0.00205424	0.308005	-0.000641492	0.00211401	0.761548	-0.0022306	0.00216852	0.303655	0.00235001	0.00216524	0.277774
A2_respiratory	rs113857334	17	44044940	T	C	0.1761	-0.202192	0.0285086	1.31874e-12	-7.09232	1156810	-0.12109	0.016118	5.7981e-14	-0.0056913	0.0060423	0.3462	-0.2276	0.042	6.209e-08	-0.188609	0.0202565	1.2662e-20	0.025431	0.0085582	0.002963	0.00215416	0.00205443	0.294388	-0.000597811	0.00211421	0.777362	-0.00226806	0.00216873	0.295653	0.00236178	0.00216544	0.27542
A2_respiratory	rs148933092	3	45184603	G	A	0.0253	0.578832	0.0816167	1.32111e-12	7.09208	1080310	0.45715	0.055804	2.5679e-16	-0.027014	0.015455	0.08049	0.1237	0.0934	0.1854	0.086419	0.0556816	0.120657	-0.012296	0.021267	0.5632	0.000653482	0.00528468	0.901588	0.00500871	0.00543843	0.357058	-0.00895968	0.00557867	0.108261	-0.00131236	0.00557024	0.813741
A2_respiratory	rs62062793	17	44026321	T	C	0.1761	-0.202278	0.028522	1.32176e-12	-7.092	1156810	-0.12037	0.016143	8.8792e-14	-0.006302	0.0060466	0.2973	-0.2284	0.0421	5.606e-08	-0.188552	0.020247	1.24734e-20	0.024839	0.0085623	0.00372	0.00201377	0.00205365	0.326799	-0.00072876	0.0021134	0.730224	-0.00221755	0.0021679	0.306355	0.00235511	0.00216462	0.276595
A2_respiratory	rs17650901	17	44039691	A	G	0.176	-0.202463	0.0285485	1.32283e-12	-7.0919	1156810	-0.11946	0.016133	1.3173e-13	-0.0054865	0.0061881	0.3753	-0.228	0.0421	5.921e-08	-0.206174	0.0216156	1.45314e-21	0.025364	0.0088187	0.004026	0.0020946	0.00205471	0.308005	-0.000714552	0.00211449	0.735415	-0.00226836	0.00216902	0.295653	0.00236209	0.00216573	0.27542
A2_respiratory	rs7502888	17	43986992	G	C	0.1762	-0.202773	0.0285927	1.32419e-12	-7.09178	1152330	-0.12108	0.016283	1.0355e-13	-0.0060939	0.0060452	0.3134	-0.2289	0.042	5.235e-08	-0.189187	0.0202599	9.81941e-21	0.024516	0.008562	0.004192	0.00191372	0.00205326	0.351316	-0.000786911	0.002113	0.709585	-0.00224608	0.00216749	0.300081	0.00234889	0.00216421	0.277774
A2_respiratory	rs113395365	17	44025650	T	C	0.1761	-0.202249	0.0285201	1.32734e-12	-7.09145	1156810	-0.12034	0.016141	8.9449e-14	-0.0063265	0.0060466	0.2954	-0.2285	0.0421	5.563e-08	-0.188582	0.020247	1.22996e-20	0.024851	0.0085605	0.003696	0.00203364	0.00205357	0.322032	-0.000714157	0.00211332	0.735415	-0.00221746	0.00216782	0.306355	0.00235502	0.00216454	0.276595
A2_respiratory	rs62063293	17	44043819	G	A	0.1761	-0.202172	0.0285097	1.32807e-12	-7.09134	1156810	-0.12106	0.01612	5.9141e-14	-0.0056873	0.0060393	0.3463	-0.2276	0.042	6.195e-08	-0.188518	0.0202565	1.32056e-20	0.025473	0.0085582	0.002916	0.00215416	0.00205443	0.294388	-0.000597811	0.00211421	0.777362	-0.00226806	0.00216873	0.295653	0.00236178	0.00216544	0.27542
A2_respiratory	rs62062791	17	44025273	G	A	0.1761	-0.202245	0.0285201	1.32842e-12	-7.09131	1156810	-0.12033	0.016141	9.0005e-14	-0.0063215	0.0060406	0.2953	-0.2285	0.0421	5.531e-08	-0.188459	0.0202472	1.30356e-20	0.02489	0.0085605	0.003643	0.00203364	0.00205357	0.322032	-0.000714157	0.00211332	0.735415	-0.00221746	0.00216782	0.306355	0.00235502	0.00216454	0.276595
A2_respiratory	rs17650973	17	44044220	A	T	0.1825	-0.202159	0.028508	1.32843e-12	-7.09131	1156810	-0.12124	0.016114	5.3026e-14	-0.0056635	0.0060463	0.3489	-0.2287	0.042	5.33e-08	-0.188795	0.0202578	1.16761e-20	0.025408	0.0085585	0.00299	0.00215437	0.00205463	0.294388	-0.000597868	0.00211441	0.777362	-0.00234278	0.00216893	0.280074	0.002362	0.00216565	0.27542
A2_respiratory	rs55913645	17	44070956	T	A	0.1761	-0.202739	0.0285906	1.33052e-12	-7.09111	1152330	-0.12173	0.016262	7.134e-14	-0.0056401	0.0060372	0.3502	-0.2282	0.042	5.718e-08	-0.189534	0.0202523	8.07742e-21	0.025241	0.0085572	0.00318	0.00211435	0.00205451	0.30342	-0.000626996	0.00211429	0.766809	-0.00230953	0.00216881	0.286928	0.00235609	0.00216553	0.276595
A2_respiratory	rs79447161	17	44067508	A	G	0.1761	-0.20212	0.0285036	1.33134e-12	-7.09103	1156810	-0.121	0.016111	5.9115e-14	-0.0055745	0.006042	0.3562	-0.227	0.042	6.686e-08	-0.189179	0.0202523	9.53392e-21	0.025167	0.0085568	0.003269	0.00211415	0.00205432	0.30342	-0.000626936	0.00211409	0.766809	-0.00223482	0.0021686	0.302759	0.00236164	0.00216532	0.27542
A2_respiratory	rs2004674	17	44075110	A	T	0.1824	-0.202429	0.0285474	1.33163e-12	-7.09098	1156810	-0.12039	0.016125	8.255e-14	-0.0052027	0.0060515	0.3899	-0.2286	0.0421	5.775e-08	-0.189113	0.0202772	1.09525e-20	0.025789	0.0085862	0.002669	0.00205793	0.00205793	0.317311	-0.000725277	0.00211781	0.732	-0.00224704	0.00217242	0.300972	0.00233688	0.00216913	0.281331
A2_respiratory	rs1981997	17	44056767	G	A	0.1762	-0.202136	0.0285061	1.3319e-12	-7.09097	1156810	-0.12129	0.016111	5.1398e-14	-0.0056162	0.0060394	0.3524	-0.227	0.042	6.677e-08	-0.188422	0.0202506	1.34594e-20	0.025423	0.0085565	0.002967	0.00215437	0.00205463	0.294388	-0.000568703	0.00211441	0.787956	-0.00223516	0.00216893	0.302759	0.002362	0.00216565	0.27542
A2_respiratory	rs75145092	17	44044823	T	A	0.1761	-0.202122	0.0285058	1.33555e-12	-7.09056	1156810	-0.12102	0.016113	5.8933e-14	-0.0056752	0.0060424	0.3476	-0.2276	0.042	6.21e-08	-0.188503	0.0202565	1.32984e-20	0.025459	0.0085582	0.002932	0.00215416	0.00205443	0.294388	-0.000597811	0.00211421	0.777362	-0.00226806	0.00216873	0.295653	0.00236178	0.00216544	0.27542
A2_respiratory	rs111652694	17	44067831	T	C	0.1761	-0.202111	0.0285042	1.33567e-12	-7.09057	1156810	-0.12095	0.016112	6.0624e-14	-0.0056551	0.0060413	0.3492	-0.227	0.042	6.684e-08	-0.189232	0.0202523	9.29841e-21	0.025204	0.0085566	0.003224	0.00211415	0.00205432	0.30342	-0.000626936	0.00211409	0.766809	-0.00223482	0.0021686	0.302759	0.00236164	0.00216532	0.27542
A2_respiratory	rs113834264	17	43979622	G	A	0.1761	-0.202742	0.0285942	1.33798e-12	-7.09032	1152330	-0.12103	0.016284	1.0651e-13	-0.0061003	0.0060413	0.3126	-0.2299	0.042	4.558e-08	-0.189192	0.0202612	9.84987e-21	0.024392	0.008562	0.004387	0.00191383	0.00205338	0.351316	-0.000772382	0.00211312	0.714725	-0.00224207	0.00216761	0.300972	0.00234902	0.00216433	0.277774
A2_respiratory	rs62062803	17	44028183	T	C	0.1762	-0.202217	0.0285218	1.34212e-12	-7.08991	1156810	-0.11994	0.016144	1.0927e-13	-0.0065069	0.0060494	0.2821	-0.2277	0.0421	6.435e-08	-0.188106	0.020254	1.58207e-20	0.025333	0.0085563	0.003069	0.00199376	0.00205357	0.331611	-0.000772456	0.00211332	0.714725	-0.00222987	0.00216782	0.303655	0.00236079	0.00216454	0.27542
A2_respiratory	rs62062788	17	44024906	A	G	0.1761	-0.202257	0.0285277	1.34254e-12	-7.08985	1156810	-0.11921	0.01615	1.5658e-13	-0.0077821	0.0060737	0.2001	-0.2285	0.0421	5.55e-08	-0.188528	0.0202699	1.39267e-20	0.025128	0.0085758	0.003389	0.00203383	0.00205377	0.322032	-0.000714225	0.00211352	0.735415	-0.00209355	0.00216802	0.33422	0.00234947	0.00216474	0.277774
A2_respiratory	rs62063794	17	44066088	T	A	0.1761	-0.202088	0.0285046	1.34451e-12	-7.08966	1156810	-0.12097	0.016113	6.0117e-14	-0.0056237	0.0060377	0.3516	-0.227	0.042	6.687e-08	-0.189055	0.0202516	1.00699e-20	0.025148	0.0085545	0.003285	0.00211415	0.00205432	0.30342	-0.000626936	0.00211409	0.766809	-0.00223482	0.0021686	0.302759	0.00236164	0.00216532	0.27542
A2_respiratory	rs62063295	17	44044431	C	T	0.1761	-0.202119	0.0285097	1.3461e-12	-7.08948	1156810	-0.12117	0.016117	5.5502e-14	-0.005665	0.0060463	0.3488	-0.2287	0.042	5.331e-08	-0.188795	0.0202578	1.16761e-20	0.025481	0.0085584	0.002908	0.00215437	0.00205463	0.294388	-0.000597868	0.00211441	0.777362	-0.00234278	0.00216893	0.280074	0.002362	0.00216565	0.27542
A2_respiratory	rs62063792	17	44063787	A	G	0.1761	-0.202075	0.0285041	1.34757e-12	-7.08933	1156810	-0.12084	0.016112	6.3839e-14	-0.0055938	0.00604	0.3544	-0.227	0.042	6.663e-08	-0.188952	0.0202523	1.05937e-20	0.025313	0.0085554	0.003089	0.0021341	0.00205432	0.298882	-0.000626936	0.00211409	0.766809	-0.00223896	0.0021686	0.301865	0.00235587	0.00216532	0.276595
A2_respiratory	rs62058968	17	44001228	G	A	0.1762	-0.202261	0.0285305	1.34796e-12	-7.08929	1156810	-0.11939	0.016143	1.4041e-13	-0.0065754	0.0061404	0.2842	-0.2287	0.042	5.368e-08	-0.202038	0.0212932	2.34648e-21	0.025817	0.0087327	0.003112	0.00191372	0.00205326	0.351316	-0.000757766	0.002113	0.719879	-0.00224194	0.00216749	0.300972	0.00234889	0.00216421	0.277774
A2_respiratory	rs17564948	17	44011749	A	G	0.1761	-0.202247	0.0285288	1.34867e-12	-7.08922	1156810	-0.11948	0.016137	1.3194e-13	-0.0064229	0.0061413	0.2956	-0.2286	0.042	5.394e-08	-0.201212	0.0213004	3.50774e-21	0.025567	0.008734	0.003419	0.00193384	0.00205346	0.346322	-0.000757838	0.0021132	0.719879	-0.00224216	0.00216769	0.300972	0.00234911	0.00216441	0.277774
A2_respiratory	rs75534191	17	44091724	G	A	0.1759	-0.202856	0.0286154	1.35034e-12	-7.08905	1152330	-0.12161	0.016308	8.8594e-14	-0.0056467	0.0060516	0.3508	-0.2286	0.042	5.4e-08	-0.188816	0.0202713	1.22584e-20	0.024973	0.0085778	0.003598	0.00211407	0.00205424	0.30342	-0.000626912	0.00211401	0.766809	-0.00223473	0.00216852	0.302759	0.00233846	0.00216524	0.280142
A2_respiratory	rs62061720	17	44013189	C	T	0.1761	-0.202256	0.0285309	1.35061e-12	-7.08902	1156810	-0.11944	0.016139	1.3524e-13	-0.0063978	0.0061455	0.2979	-0.2287	0.042	5.385e-08	-0.201025	0.0213007	3.81823e-21	0.025688	0.0087342	0.00327	0.00193395	0.00205357	0.346322	-0.000757881	0.00211332	0.719879	-0.00224228	0.00216782	0.300972	0.00234925	0.00216454	0.277774
A2_respiratory	rs62062773	17	44020545	A	G	0.1761	-0.202114	0.0285124	1.35468e-12	-7.08864	1156810	-0.12016	0.01614	9.6994e-14	-0.0062876	0.006045	0.2983	-0.2287	0.042	5.344e-08	-0.18883	0.020245	1.0866e-20	0.024876	0.0085599	0.00366	0.00197364	0.00205338	0.336469	-0.000743236	0.00211312	0.725045	-0.00220484	0.00216761	0.30907	0.00234902	0.00216433	0.277774
A2_respiratory	rs62062798	17	44027383	A	G	0.1752	-0.202439	0.0285596	1.3577e-12	-7.0883	1156810	-0.11927	0.016142	1.4859e-13	-0.0058338	0.006061	0.3358	-0.2297	0.0422	5.423e-08	-0.190772	0.0203025	5.64049e-21	0.024725	0.008585	0.003977	0.00199818	0.00205754	0.331472	-0.000826657	0.0021174	0.696233	-0.00223418	0.002172	0.303655	0.00242896	0.00216872	0.262714
A2_respiratory	rs62063786	17	44061023	G	A	0.1762	-0.202094	0.0285114	1.35905e-12	-7.08818	1156810	-0.12017	0.016125	9.1526e-14	-0.0056213	0.0060373	0.3518	-0.2264	0.042	7.236e-08	-0.189136	0.0202529	9.75213e-21	0.025786	0.0085552	0.002578	0.00207426	0.00205432	0.312635	-0.000728996	0.00211409	0.730224	-0.0022431	0.0021686	0.300972	0.00234432	0.00216532	0.278956
A2_respiratory	rs17652121	17	44073973	T	C	0.1761	-0.202056	0.0285068	1.36093e-12	-7.08799	1156810	-0.12103	0.016115	5.9001e-14	-0.0056271	0.0060392	0.3515	-0.2282	0.042	5.719e-08	-0.189901	0.0202484	6.68745e-21	0.025233	0.0085589	0.003197	0.00211427	0.00205443	0.30342	-0.000626972	0.00211421	0.766809	-0.00231358	0.00216873	0.286065	0.00236178	0.00216544	0.27542
A2_respiratory	rs55788678	17	43992233	C	T	0.1757	-0.202391	0.028555	1.36311e-12	-7.08776	1156810	-0.11874	0.01614	1.8809e-13	-0.0063021	0.0060573	0.2981	-0.2348	0.0422	2.623e-08	-0.190776	0.0202886	5.29677e-21	0.024069	0.0085796	0.005026	0.00183745	0.00205714	0.371748	-0.000913498	0.002117	0.6661	-0.00223375	0.00217159	0.303655	0.00235333	0.0021683	0.277774
A2_respiratory	rs56100031	17	44155157	C	T	0.1758	-0.20238	0.0285537	1.36369e-12	-7.0877	1156810	-0.11992	0.016157	1.1523e-13	-0.0058317	0.006204	0.3472	-0.2286	0.042	5.417e-08	-0.205164	0.0216329	2.44962e-21	0.025478	0.0088399	0.00395	0.00213401	0.00205424	0.298882	-0.000612333	0.00211401	0.77208	-0.00222232	0.00216852	0.305453	0.00230959	0.00216524	0.286122
A2_respiratory	rs62063303	17	44049133	T	C	0.1761	-0.202072	0.0285107	1.3647e-12	-7.08758	1156810	-0.121	0.016119	6.0791e-14	-0.0056772	0.0060393	0.3472	-0.2273	0.042	6.462e-08	-0.18839	0.0202572	1.40592e-20	0.025324	0.0085584	0.003086	0.00215437	0.00205463	0.294388	-0.000597868	0.00211441	0.777362	-0.00225172	0.00216893	0.299192	0.002362	0.00216565	0.27542
A2_respiratory	rs76500077	17	44004076	T	C	0.1761	-0.202215	0.0285326	1.36911e-12	-7.08716	1156810	-0.11937	0.016135	1.3761e-13	-0.0063987	0.0061422	0.2975	-0.2287	0.0421	5.392e-08	-0.201201	0.0213015	3.54113e-21	0.025733	0.0087338	0.003216	0.00193376	0.00205338	0.346322	-0.000757809	0.00211312	0.719879	-0.00224207	0.00216761	0.300972	0.00234902	0.00216433	0.277774
A2_respiratory	rs62063265	17	44033468	G	A	0.1759	-0.202746	0.0286087	1.37177e-12	-7.08687	1152330	-0.12062	0.016281	1.2756e-13	-0.0063781	0.00605	0.2918	-0.2296	0.0421	4.942e-08	-0.190343	0.0202803	6.25484e-21	0.024522	0.0085742	0.004237	0.00203468	0.00205463	0.322032	-0.000729107	0.00211441	0.730224	-0.0022393	0.00216893	0.301865	0.00235045	0.00216565	0.277774
A2_respiratory	rs17571718	17	44032768	T	C	0.1761	-0.202125	0.0285218	1.37374e-12	-7.08668	1156810	-0.11985	0.016141	1.1272e-13	-0.0063617	0.0060432	0.2925	-0.2299	0.0421	4.705e-08	-0.189299	0.0202503	8.93648e-21	0.024925	0.008564	0.003609	0.00201389	0.00205377	0.326799	-0.000743377	0.00211352	0.725045	-0.00223422	0.00216802	0.302759	0.00233792	0.00216474	0.280142
A2_respiratory	rs62062774	17	44021463	T	C	0.1761	-0.202056	0.0285121	1.37376e-12	-7.08668	1156810	-0.12011	0.016141	9.9774e-14	-0.0063164	0.0060421	0.2958	-0.2286	0.042	5.43e-08	-0.188662	0.0202457	1.17882e-20	0.024858	0.0085602	0.003685	0.00197352	0.00205326	0.336469	-0.000743194	0.002113	0.725045	-0.00220058	0.00216749	0.309978	0.00234889	0.00216421	0.277774
A2_respiratory	rs62059009	17	44006130	T	C	0.1761	-0.202231	0.0285379	1.37659e-12	-7.0864	1156810	-0.11956	0.016142	1.2934e-13	-0.0056908	0.0061875	0.3577	-0.2287	0.042	5.377e-08	-0.206354	0.0216142	1.33293e-21	0.02491	0.0088171	0.004725	0.0019139	0.00205346	0.351316	-0.000772412	0.0021132	0.714725	-0.00224216	0.00216769	0.300972	0.00234911	0.00216441	0.277774
A2_respiratory	rs17649518	17	43994386	C	A	0.1761	-0.202087	0.0285184	1.37869e-12	-7.0862	1156810	-0.12032	0.016133	8.7785e-14	-0.0068119	0.0060472	0.26	-0.2284	0.0421	5.655e-08	-0.189479	0.0202776	9.25681e-21	0.02423	0.0085695	0.004692	0.00193421	0.00205385	0.346322	-0.000772559	0.0021136	0.714725	-0.00223845	0.00216811	0.301865	0.0023611	0.00216483	0.27542
A2_respiratory	rs62061708	17	44006956	A	G	0.1753	-0.202618	0.0285937	1.37933e-12	-7.08611	1156810	-0.11931	0.016149	1.4869e-13	-0.0070028	0.0061586	0.2555	-0.2302	0.0422	4.982e-08	-0.201707	0.021368	3.73946e-21	0.025469	0.0087631	0.003657	0.00180169	0.00205908	0.381574	-0.000827276	0.00211899	0.696233	-0.00222341	0.00217363	0.306355	0.00236133	0.00217034	0.276595
A2_respiratory	rs62062776	17	44022043	A	C	0.1761	-0.202095	0.0285199	1.37949e-12	-7.0861	1156810	-0.12011	0.016145	1.0111e-13	-0.0063242	0.0060463	0.2956	-0.2287	0.0421	5.36e-08	-0.188259	0.0202479	1.43499e-20	0.024749	0.0085622	0.003847	0.00199346	0.00205326	0.331611	-0.000743194	0.002113	0.725045	-0.00220472	0.00216749	0.30907	0.00234889	0.00216421	0.277774
A2_respiratory	rs62064661	17	44078892	G	A	0.1761	-0.202105	0.0285213	1.3795e-12	-7.08611	1156810	-0.12056	0.01613	7.749e-14	-0.005413	0.0060486	0.3708	-0.2286	0.0421	5.461e-08	-0.188862	0.0202581	1.13338e-20	0.02559	0.0085704	0.002828	0.00213422	0.00205443	0.298882	-0.000626972	0.00211421	0.766809	-0.00224322	0.00216873	0.300972	0.00235023	0.00216544	0.277774
A2_respiratory	rs62056841	17	43990041	A	C	0.1761	-0.202047	0.0285175	1.39036e-12	-7.08502	1156810	-0.12022	0.016133	9.1902e-14	-0.006053	0.0060464	0.3168	-0.2292	0.0421	5.051e-08	-0.188948	0.0202634	1.11389e-20	0.024714	0.0085647	0.003906	0.00191419	0.00205377	0.351316	-0.000787105	0.00211352	0.709585	-0.0022425	0.00216802	0.300972	0.00234947	0.00216474	0.277774
A2_respiratory	rs62064662	17	44079721	A	G	0.1761	-0.201958	0.0285051	1.3907e-12	-7.08498	1156810	-0.12042	0.016114	7.8578e-14	-0.0054239	0.0060445	0.3695	-0.2286	0.042	5.445e-08	-0.188837	0.0202575	1.14363e-20	0.025574	0.0085701	0.002844	0.00213401	0.00205424	0.298882	-0.000626912	0.00211401	0.766809	-0.00224301	0.00216852	0.300972	0.00235001	0.00216524	0.277774
A2_respiratory	rs17651887	17	44069840	G	A	0.1761	-0.202562	0.0285907	1.39144e-12	-7.08489	1152330	-0.12154	0.016262	7.7921e-14	-0.0056032	0.0060438	0.3539	-0.2282	0.042	5.728e-08	-0.189499	0.0202529	8.23357e-21	0.025303	0.0085578	0.00311	0.00211435	0.00205451	0.30342	-0.000626996	0.00211429	0.766809	-0.00231367	0.00216881	0.286065	0.00236187	0.00216553	0.27542
A2_respiratory	rs56108300	17	44077851	T	A	0.175	-0.20278	0.0286219	1.39247e-12	-7.08478	1156810	-0.12131	0.016137	5.5713e-14	-0.0053399	0.0060737	0.3793	-0.2322	0.0423	4.157e-08	-0.191297	0.0203335	5.05897e-21	0.026054	0.0086066	0.002469	0.00216404	0.00206477	0.294603	-0.000553042	0.00212485	0.794652	-0.00230859	0.00217964	0.289527	0.00230402	0.00217634	0.289752
A2_respiratory	rs62062797	17	44027366	T	G	0.1753	-0.202308	0.0285558	1.39405e-12	-7.08466	1156810	-0.11951	0.016141	1.3177e-13	-0.0057727	0.0060612	0.3409	-0.2298	0.0422	5.342e-08	-0.190646	0.0203011	5.94882e-21	0.024652	0.0085831	0.004076	0.00201758	0.00205714	0.326707	-0.000782999	0.002117	0.711485	-0.00223789	0.00217159	0.302759	0.0024285	0.0021683	0.262714
A2_respiratory	rs62063304	17	44049900	A	G	0.1759	-0.201993	0.0285132	1.39883e-12	-7.08419	1156810	-0.12074	0.016127	7.0453e-14	-0.0055578	0.0060486	0.3582	-0.227	0.042	6.637e-08	-0.188702	0.0202696	1.2829e-20	0.024992	0.0085691	0.003539	0.00211415	0.00205432	0.30342	-0.000656096	0.00211409	0.756299	-0.0022431	0.0021686	0.300972	0.00236164	0.00216532	0.27542
A2_respiratory	rs62064664	17	44081462	T	C	0.1759	-0.202709	0.0286159	1.40258e-12	-7.08379	1152330	-0.1212	0.016301	1.043e-13	-0.0054895	0.0060511	0.3643	-0.2287	0.0421	5.363e-08	-0.188887	0.0202647	1.15296e-20	0.025095	0.008576	0.003432	0.00205412	0.00205412	0.317311	-0.000685191	0.00211389	0.745834	-0.00224288	0.0021684	0.300972	0.00234987	0.00216511	0.277774
A2_respiratory	rs919464	17	44065901	C	T	0.1761	-0.201933	0.0285075	1.40556e-12	-7.0835	1156810	-0.12073	0.016118	6.8506e-14	-0.0056995	0.006038	0.3452	-0.2272	0.042	6.483e-08	-0.188987	0.0202516	1.03934e-20	0.025224	0.0085554	0.003195	0.00211415	0.00205432	0.30342	-0.000626936	0.00211409	0.766809	-0.00223482	0.0021686	0.302759	0.00236164	0.00216532	0.27542
A2_respiratory	rs62061715	17	44011526	A	G	0.1761	-0.202068	0.0285294	1.41276e-12	-7.0828	1156810	-0.11929	0.016138	1.4474e-13	-0.0064033	0.0061412	0.2971	-0.2286	0.042	5.395e-08	-0.201212	0.0213004	3.50774e-21	0.025607	0.008734	0.003369	0.00193384	0.00205346	0.346322	-0.000757838	0.0021132	0.719879	-0.00224216	0.00216769	0.300972	0.00234911	0.00216441	0.277774
A2_respiratory	rs62063853	17	44074613	A	G	0.1756	-0.202376	0.0285762	1.42103e-12	-7.08198	1156810	-0.1209	0.016122	6.4367e-14	-0.0055936	0.0060554	0.3556	-0.2262	0.0422	8.082e-08	-0.190092	0.0202869	7.23966e-21	0.025519	0.00858	0.002937	0.00214106	0.00206102	0.298882	-0.000653729	0.00212099	0.757916	-0.00230024	0.00217568	0.290397	0.00242149	0.00217239	0.264993
A2_respiratory	rs112385572	17	44066172	A	G	0.1761	-0.201879	0.0285069	1.42341e-12	-7.08176	1156810	-0.12071	0.016117	6.9258e-14	-0.0056725	0.0060376	0.3475	-0.227	0.042	6.687e-08	-0.18899	0.0202523	1.04093e-20	0.025251	0.0085557	0.003164	0.00211415	0.00205432	0.30342	-0.000626936	0.00211409	0.766809	-0.00223482	0.0021686	0.302759	0.00236164	0.00216532	0.27542
A2_respiratory	rs62059003	17	44002431	C	T	0.1761	-0.202046	0.0285309	1.4246e-12	-7.08166	1156810	-0.1192	0.016142	1.5334e-13	-0.0066929	0.0061418	0.2758	-0.2286	0.042	5.396e-08	-0.201843	0.0212946	2.57713e-21	0.025746	0.0087334	0.003199	0.00191383	0.00205338	0.351316	-0.000757809	0.00211312	0.719879	-0.00224207	0.00216761	0.300972	0.00234902	0.00216433	0.277774
A2_respiratory	rs62062276	17	44093627	A	G	0.1759	-0.202603	0.0286119	1.43031e-12	-7.08107	1152330	-0.12133	0.016298	9.717e-14	-0.0055555	0.0060516	0.3586	-0.2286	0.042	5.407e-08	-0.188876	0.0202713	1.19198e-20	0.025145	0.0085766	0.003369	0.00211435	0.00205451	0.30342	-0.000626996	0.00211429	0.766809	-0.00223503	0.00216881	0.302759	0.00233299	0.00216553	0.281331
A2_respiratory	rs76618565	17	44068481	G	A	0.1761	-0.201889	0.0285112	1.43103e-12	-7.08104	1156810	-0.12078	0.016114	6.6373e-14	-0.0056586	0.0060428	0.3491	-0.227	0.042	6.675e-08	-0.189091	0.0202589	1.02196e-20	0.02517	0.0085622	0.003286	0.00211488	0.00205502	0.30342	-0.000641736	0.00211481	0.761548	-0.00224387	0.00216935	0.300972	0.0023278	0.00216606	0.282524
A2_respiratory	rs2133665	3	46101816	C	G	0.6198	-0.16539	0.0233575	1.43317e-12	-7.08081	1163700	-0.13403	0.013377	1.2542e-23	0.0089655	0.0046286	0.05275	-0.0532	0.0297	0.07302	0.00829315	0.01585	0.600815	-0.0061569	0.0065458	0.3469	-2.50582e-05	0.00170396	0.988267	-0.00357516	0.00175353	0.0414665	-0.00124483	0.00179875	0.488904	-0.000232522	0.00179603	0.89699
A2_respiratory	rs112916880	17	44036129	C	T	0.1761	-0.202568	0.0286083	1.43381e-12	-7.08074	1152330	-0.12065	0.016293	1.3108e-13	-0.0059979	0.0060466	0.3212	-0.2294	0.0421	4.989e-08	-0.190437	0.0202681	5.67435e-21	0.024516	0.008568	0.004219	0.00199395	0.00205377	0.331611	-0.000787105	0.00211352	0.709585	-0.00232111	0.00216802	0.284345	0.00235524	0.00216474	0.276595
A2_respiratory	rs56317731	17	44032073	A	G	0.1761	-0.201967	0.0285235	1.43404e-12	-7.08072	1156810	-0.11985	0.016144	1.137e-13	-0.0062389	0.0060426	0.3018	-0.2284	0.0421	5.653e-08	-0.18849	0.0202477	1.28736e-20	0.024901	0.0085634	0.003639	0.00199395	0.00205377	0.331611	-0.000772529	0.00211352	0.714725	-0.00223422	0.00216802	0.302759	0.00234947	0.00216474	0.277774
A2_respiratory	rs17650651	17	44030311	T	G	0.1761	-0.201944	0.0285218	1.43816e-12	-7.08034	1156810	-0.12004	0.016141	1.0302e-13	-0.006246	0.006042	0.3012	-0.2281	0.0421	5.868e-08	-0.188171	0.0202485	1.49832e-20	0.024895	0.0085634	0.003648	0.00203383	0.00205377	0.322032	-0.000728801	0.00211352	0.730224	-0.00223009	0.00216802	0.303655	0.00236101	0.00216474	0.27542
A2_respiratory	rs17651134	17	44050340	G	A	0.1761	-0.201844	0.0285092	1.44179e-12	-7.07996	1156810	-0.12084	0.016119	6.5485e-14	-0.0056112	0.0060417	0.353	-0.2271	0.042	6.585e-08	-0.1885	0.0202559	1.32781e-20	0.025445	0.0085578	0.002946	0.00213422	0.00205443	0.298882	-0.000597811	0.00211421	0.777362	-0.00224322	0.00216873	0.300972	0.00236178	0.00216544	0.27542
A2_respiratory	rs55978005	17	44031540	G	T	0.1761	-0.201909	0.0285201	1.44615e-12	-7.07953	1156810	-0.11976	0.01614	1.1718e-13	-0.0062391	0.006042	0.3018	-0.2291	0.0421	5.149e-08	-0.188425	0.0202478	1.3281e-20	0.025253	0.0085557	0.003161	0.00199384	0.00205365	0.331611	-0.000772485	0.0021134	0.714725	-0.0022796	0.0021679	0.293017	0.00234933	0.00216462	0.277774
A2_respiratory	rs55685451	17	44001957	T	G	0.1761	-0.201997	0.0285333	1.44817e-12	-7.07934	1156810	-0.11901	0.016145	1.6848e-13	-0.0066233	0.0061466	0.2812	-0.2286	0.042	5.388e-08	-0.202092	0.0212939	2.29665e-21	0.02568	0.008733	0.003276	0.00189396	0.00205346	0.356356	-0.000786986	0.0021132	0.709585	-0.00224216	0.00216769	0.300972	0.00234911	0.00216441	0.277774
A2_respiratory	rs62063795	17	44068238	C	T	0.1761	-0.201791	0.0285047	1.44986e-12	-7.07922	1156810	-0.12061	0.016113	7.1267e-14	-0.0056171	0.0060419	0.3525	-0.227	0.042	6.684e-08	-0.189237	0.0202516	9.25159e-21	0.02528	0.0085567	0.003133	0.00211415	0.00205432	0.30342	-0.000626936	0.00211409	0.766809	-0.00223482	0.0021686	0.302759	0.00236164	0.00216532	0.27542
A2_respiratory	rs111324579	17	44082181	A	G	0.176	-0.201888	0.0285187	1.45036e-12	-7.07914	1156810	-0.12053	0.016146	8.3116e-14	-0.0059211	0.0060497	0.3277	-0.2297	0.0421	4.718e-08	-0.189375	0.0202644	9.17094e-21	0.025077	0.0085687	0.003427	0.00207292	0.00205299	0.312635	-0.000626531	0.00211272	0.766809	-0.00224578	0.0021672	0.300081	0.00234858	0.00216392	0.277774
A2_respiratory	rs62063277	17	44036462	T	A	0.1761	-0.20192	0.0285232	1.45054e-12	-7.07915	1156810	-0.12001	0.016143	1.0552e-13	-0.0060114	0.0060451	0.32	-0.2295	0.0421	4.862e-08	-0.189587	0.0202662	8.37101e-21	0.024572	0.008567	0.004129	0.00199395	0.00205377	0.331611	-0.000787105	0.00211352	0.709585	-0.00232525	0.00216802	0.283487	0.00236101	0.00216474	0.27542
A2_respiratory	rs389978	17	43717415	A	G	0.176	-0.201923	0.0285251	1.45431e-12	-7.07878	1156410	-0.12087	0.016163	7.5303e-14	-0.0064039	0.0060543	0.2902	-0.223	0.042	1.121e-07	-0.18667	0.0202628	3.18754e-20	0.024312	0.008594	0.00467	0.00211298	0.00205318	0.30342	-0.000714022	0.00211292	0.735415	-0.00213011	0.00216741	0.32571	0.00225092	0.00216413	0.29829
A2_respiratory	rs62062806	17	44031420	G	A	0.1761	-0.201887	0.0285202	1.45485e-12	-7.07874	1156810	-0.11988	0.016141	1.1079e-13	-0.0062543	0.006042	0.3006	-0.2291	0.0421	5.152e-08	-0.188425	0.0202478	1.3281e-20	0.02489	0.0085633	0.003654	0.00199376	0.00205357	0.331611	-0.000772456	0.00211332	0.714725	-0.00227952	0.00216782	0.293017	0.00234925	0.00216454	0.277774
A2_respiratory	rs17650633	17	44030231	T	C	0.1761	-0.201899	0.0285224	1.45596e-12	-7.07861	1156810	-0.11984	0.016142	1.136e-13	-0.0062504	0.0060472	0.3013	-0.2282	0.0421	5.828e-08	-0.188191	0.0202478	1.48039e-20	0.02488	0.0085633	0.003668	0.00203383	0.00205377	0.322032	-0.000743377	0.00211352	0.725045	-0.00223009	0.00216802	0.303655	0.00236101	0.00216474	0.27542
A2_respiratory	rs17650258	17	44011073	G	A	0.1761	-0.201921	0.0285304	1.46886e-12	-7.0774	1156810	-0.1193	0.016138	1.4439e-13	-0.0063934	0.0061415	0.2979	-0.2287	0.042	5.364e-08	-0.201176	0.0213023	3.59284e-21	0.025454	0.0087359	0.003571	0.00191401	0.00205357	0.351316	-0.000757881	0.00211332	0.719879	-0.00224228	0.00216782	0.300972	0.00234925	0.00216454	0.277774
A2_respiratory	rs17573607	17	44083081	G	A	0.1758	-0.202551	0.0286196	1.46921e-12	-7.07735	1152330	-0.12078	0.016296	1.2471e-13	-0.0058725	0.006049	0.3316	-0.2286	0.0421	5.517e-08	-0.188497	0.0202765	1.45355e-20	0.025724	0.0085807	0.002719	0.0020948	0.0020549	0.308005	-0.000656284	0.00211469	0.756299	-0.00224374	0.00216922	0.300972	0.00235077	0.00216594	0.277774
A2_respiratory	rs56249311	17	44003599	C	T	0.1761	-0.201911	0.0285309	1.4738e-12	-7.07692	1156810	-0.11924	0.016139	1.4871e-13	-0.0064257	0.0061415	0.2954	-0.2286	0.042	5.392e-08	-0.201201	0.0213015	3.54113e-21	0.025598	0.0087338	0.003379	0.00191401	0.00205357	0.351316	-0.000757881	0.00211332	0.719879	-0.00224228	0.00216782	0.300972	0.00234925	0.00216454	0.277774
A2_respiratory	rs62061721	17	44013346	T	C	0.1761	-0.201906	0.0285311	1.47614e-12	-7.0767	1156810	-0.11923	0.016141	1.5064e-13	-0.0064246	0.0061399	0.2954	-0.2287	0.042	5.372e-08	-0.201241	0.0213004	3.46227e-21	0.025616	0.008734	0.003359	0.0019139	0.00205346	0.351316	-0.000757838	0.0021132	0.719879	-0.00224216	0.00216769	0.300972	0.00234334	0.00216441	0.278956
A2_respiratory	rs62063798	17	44068543	G	A	0.1761	-0.201721	0.0285059	1.47888e-12	-7.07646	1156810	-0.12054	0.016115	7.439e-14	-0.005685	0.0060422	0.3468	-0.227	0.042	6.679e-08	-0.189197	0.0202529	9.47782e-21	0.025239	0.0085586	0.003188	0.00211415	0.00205432	0.30342	-0.000626936	0.00211409	0.766809	-0.00223482	0.0021686	0.302759	0.00236164	0.00216532	0.27542
A2_respiratory	rs2066899	17	44155732	C	T	0.1812	-0.201975	0.028542	1.47936e-12	-7.07641	1142460	-0.1193	0.016435	3.9018e-13	-0.0063172	0.0058987	0.2842	-0.2342	0.0419	2.326e-08	-0.183828	0.0199463	3.07909e-20	0.02447	0.0083683	0.003455	0.00175831	0.00203804	0.388278	-0.000669982	0.00209733	0.74939	-0.00166321	0.00215142	0.439477	0.00215971	0.00214816	0.314716
A2_respiratory	rs113756354	17	44013483	A	G	0.1756	-0.202277	0.028585	1.47998e-12	-7.07633	1156810	-0.11929	0.016138	1.4478e-13	-0.0062431	0.0061609	0.3109	-0.2288	0.0422	5.777e-08	-0.201155	0.0213476	4.39057e-21	0.025559	0.0087598	0.003526	0.0020588	0.0020588	0.317311	-0.000696559	0.0021187	0.742332	-0.0022314	0.00217334	0.304553	0.00237259	0.00217005	0.274247
A2_respiratory	rs13089543	3	46183560	T	G	0.1085	0.295039	0.0416937	1.4801e-12	7.07634	1106920	0.24691	0.027694	4.8508e-19	-0.0017585	0.0076633	0.8185	0.0692	0.0453	0.1271	0.0113682	0.0259385	0.661186	0.01112	0.011187	0.3202	0.00090176	0.00278982	0.746519	0.00409347	0.00287099	0.153924	-0.0027693	0.00294502	0.347046	0.00239741	0.00294057	0.414908
A2_respiratory	rs17650381	17	44013024	T	C	0.1761	-0.201937	0.0285372	1.48071e-12	-7.07627	1156810	-0.11919	0.016142	1.5347e-13	-0.0057166	0.0061859	0.3554	-0.2287	0.042	5.347e-08	-0.206254	0.021612	1.38128e-21	0.024883	0.0088152	0.004761	0.00193376	0.00205338	0.346322	-0.000772382	0.00211312	0.714725	-0.00224207	0.00216761	0.300972	0.00234325	0.00216433	0.278956
A2_respiratory	rs111520035	17	44039410	A	G	0.176	-0.201816	0.0285201	1.48085e-12	-7.07627	1156810	-0.1202	0.016125	9.0265e-14	-0.005732	0.0060462	0.3431	-0.228	0.0421	5.929e-08	-0.189046	0.020269	1.09086e-20	0.024772	0.0085695	0.003844	0.00207458	0.00205463	0.312635	-0.000714525	0.00211441	0.735415	-0.00226827	0.00216893	0.295653	0.00235623	0.00216565	0.276595
A2_respiratory	rs62063280	17	44037299	G	C	0.1758	-0.201944	0.0285384	1.4812e-12	-7.07622	1156810	-0.12019	0.016151	9.9459e-14	-0.0059716	0.006051	0.3237	-0.2292	0.0421	5.283e-08	-0.189852	0.0202893	8.18483e-21	0.024712	0.0085736	0.003947	0.00201512	0.00205502	0.326799	-0.000753221	0.00211481	0.721717	-0.0023515	0.00216935	0.278378	0.00240866	0.00216606	0.266138
A2_respiratory	rs62062794	17	44026394	A	G	0.1761	-0.201824	0.0285224	1.48375e-12	-7.07598	1156810	-0.11991	0.016141	1.0948e-13	-0.0062609	0.0060446	0.3003	-0.2284	0.0421	5.602e-08	-0.188552	0.020247	1.24734e-20	0.02488	0.0085624	0.003664	0.00201397	0.00205385	0.326799	-0.000728829	0.0021136	0.730224	-0.00221776	0.00216811	0.306355	0.00235533	0.00216483	0.276595
A2_respiratory	rs62063269	17	44034833	G	A	0.176	-0.201872	0.0285294	1.48452e-12	-7.07593	1156810	-0.12032	0.016144	9.11e-14	-0.0060813	0.0060483	0.3147	-0.2295	0.0421	4.995e-08	-0.190503	0.0202728	5.6146e-21	0.024089	0.0085727	0.004955	0.00197465	0.00205443	0.336469	-0.00078736	0.00211421	0.709585	-0.00231358	0.00216873	0.286065	0.00230981	0.00216544	0.286122
A2_respiratory	rs62056835	17	43988623	G	A	0.1762	-0.201732	0.0285098	1.48493e-12	-7.07588	1156810	-0.12003	0.016137	1.0187e-13	-0.0060605	0.0060456	0.3161	-0.2288	0.042	5.277e-08	-0.189408	0.0202606	8.88183e-21	0.024923	0.0085544	0.003575	0.00191372	0.00205326	0.351316	-0.000772338	0.002113	0.714725	-0.00224608	0.00216749	0.300081	0.00234889	0.00216421	0.277774
A2_respiratory	rs62063790	17	44062915	G	T	0.1761	-0.201728	0.0285097	1.48635e-12	-7.07577	1156810	-0.12048	0.016119	7.7602e-14	-0.0055669	0.0060433	0.357	-0.2271	0.042	6.624e-08	-0.189088	0.020255	1.00646e-20	0.025184	0.0085562	0.003246	0.0021343	0.00205451	0.298882	-0.000626996	0.00211429	0.766809	-0.00223503	0.00216881	0.302759	0.00236187	0.00216553	0.27542
A2_respiratory	rs62062778	17	44022528	A	G	0.176	-0.201816	0.0285224	1.48719e-12	-7.0757	1156810	-0.11927	0.016149	1.5146e-13	-0.0062709	0.0060492	0.2999	-0.2284	0.0421	5.639e-08	-0.188385	0.0202544	1.39181e-20	0.025012	0.0085673	0.003506	0.00197352	0.00205326	0.336469	-0.000801483	0.002113	0.704457	-0.00219644	0.00216749	0.310889	0.00235466	0.00216421	0.276595
A2_respiratory	rs112647192	17	43994623	G	A	0.1761	-0.201764	0.0285152	1.48736e-12	-7.07566	1156810	-0.12015	0.01614	9.75e-14	-0.0067635	0.0060472	0.2634	-0.2287	0.042	5.343e-08	-0.189144	0.0202764	1.07585e-20	0.024161	0.0085672	0.004799	0.00189414	0.00205365	0.356356	-0.00078706	0.0021134	0.709585	-0.00224237	0.0021679	0.300972	0.00234933	0.00216462	0.277774
A2_respiratory	rs74903707	17	44028707	G	A	0.1761	-0.201795	0.0285202	1.48898e-12	-7.07551	1156810	-0.11965	0.016141	1.2349e-13	-0.0063005	0.0060404	0.2969	-0.2284	0.0421	5.637e-08	-0.188522	0.020247	1.26496e-20	0.024895	0.0085627	0.003645	0.0020137	0.00205357	0.326799	-0.000757881	0.00211332	0.719879	-0.00222987	0.00216782	0.303655	0.00235502	0.00216454	0.276595
A2_respiratory	rs2163129	17	44056433	T	C	0.1761	-0.201699	0.0285086	1.49444e-12	-7.07502	1156810	-0.12082	0.016117	6.5521e-14	-0.0056459	0.0060386	0.3498	-0.2282	0.042	5.726e-08	-0.188811	0.0202552	1.14571e-20	0.025374	0.0085578	0.003027	0.00211435	0.00205451	0.30342	-0.000612415	0.00211429	0.77208	-0.00231367	0.00216881	0.286065	0.00236187	0.00216553	0.27542
A2_respiratory	rs17650597	17	44030195	A	T	0.1825	-0.201798	0.0285229	1.49532e-12	-7.07495	1156810	-0.11977	0.016143	1.1774e-13	-0.0062331	0.0060423	0.3023	-0.2281	0.0421	5.881e-08	-0.188133	0.0202496	1.53243e-20	0.024869	0.0085634	0.003683	0.00203383	0.00205377	0.322032	-0.000743377	0.00211352	0.725045	-0.00223009	0.00216802	0.303655	0.00236101	0.00216474	0.27542
A2_respiratory	rs919462	17	44065740	C	T	0.1761	-0.201672	0.028507	1.49992e-12	-7.07447	1156810	-0.12053	0.016117	7.5325e-14	-0.0056439	0.0060433	0.3503	-0.227	0.042	6.687e-08	-0.188995	0.0202516	1.03569e-20	0.025204	0.0085554	0.00322	0.00211415	0.00205432	0.30342	-0.000626936	0.00211409	0.766809	-0.00223482	0.0021686	0.302759	0.00236164	0.00216532	0.27542
A2_respiratory	rs62062792	17	44025347	T	C	0.1761	-0.20177	0.0285214	1.50188e-12	-7.07434	1156810	-0.11986	0.016145	1.1397e-13	-0.0063345	0.0060405	0.2943	-0.2285	0.0421	5.528e-08	-0.188467	0.0202472	1.299e-20	0.024868	0.0085604	0.003672	0.00203352	0.00205346	0.322032	-0.000714117	0.0021132	0.735415	-0.00221734	0.00216769	0.306355	0.00235488	0.00216441	0.276595
A2_respiratory	rs2173641	3	46102786	T	G	0.6326	-0.165238	0.0233576	1.50226e-12	-7.07427	1163700	-0.13424	0.013378	1.0803e-23	0.0091672	0.0046287	0.04764	-0.0532	0.0297	0.07292	0.00826977	0.0158507	0.601858	-0.0061655	0.0065462	0.3463	-5.01149e-05	0.00170391	0.976536	-0.00355803	0.00175348	0.0424454	-0.00125075	0.0017987	0.486827	-0.000224497	0.00179598	0.900524
A2_respiratory	rs6766332	3	46101203	A	G	0.6325	-0.165215	0.0233562	1.50818e-12	-7.07371	1163700	-0.134	0.013375	1.2562e-23	0.0091383	0.0046283	0.04833	-0.053	0.0297	0.07399	0.00855844	0.0158505	0.589232	-0.0060708	0.0065461	0.3537	-5.01158e-05	0.00170394	0.976536	-0.00357512	0.00175351	0.0414665	-0.00123886	0.00179873	0.490986	-0.000224501	0.00179601	0.900524
A2_respiratory	rs77555455	17	44035516	G	A	0.1761	-0.20173	0.0285183	1.50861e-12	-7.0737	1156810	-0.11999	0.016134	1.0329e-13	-0.0059957	0.0060469	0.3214	-0.2293	0.0421	5.072e-08	-0.190194	0.0202695	6.39502e-21	0.024455	0.0085688	0.004318	0.00199395	0.00205377	0.331611	-0.000772529	0.00211352	0.714725	-0.00231697	0.00216802	0.285204	0.00235524	0.00216474	0.276595
A2_respiratory	rs79959255	17	44077708	G	T	0.1762	-0.201735	0.0285215	1.51538e-12	-7.07309	1156810	-0.12047	0.016132	8.1361e-14	-0.0053695	0.0060489	0.3747	-0.2288	0.0421	5.296e-08	-0.188988	0.0202595	1.07479e-20	0.025622	0.0085708	0.002795	0.0021341	0.00205432	0.298882	-0.000597776	0.00211409	0.777362	-0.00224723	0.0021686	0.300081	0.00234432	0.00216532	0.278956
A2_respiratory	rs62063266	17	44033488	C	T	0.176	-0.201729	0.0285224	1.51994e-12	-7.07265	1156810	-0.11945	0.016133	1.3206e-13	-0.0063305	0.0060501	0.2954	-0.2298	0.0421	4.828e-08	-0.190405	0.020279	6.04051e-21	0.024468	0.0085743	0.004322	0.00201443	0.00205432	0.326799	-0.000758155	0.00211409	0.719879	-0.00223896	0.0021686	0.301865	0.00234432	0.00216532	0.278956
A2_respiratory	rs17571809	17	44034859	A	G	0.176	-0.201771	0.0285301	1.5246e-12	-7.07221	1156810	-0.12009	0.016144	1.016e-13	-0.0060132	0.0060483	0.3201	-0.2287	0.0421	5.508e-08	-0.190666	0.0202746	5.24221e-21	0.024323	0.0085718	0.004546	0.00199467	0.00205451	0.331611	-0.000772809	0.00211429	0.714725	-0.00231367	0.00216881	0.286065	0.00236764	0.00216553	0.274247
A2_respiratory	rs76357066	17	44067046	G	A	0.1761	-0.201588	0.0285069	1.53233e-12	-7.07155	1156810	-0.12045	0.016117	7.81e-14	-0.0057136	0.0060385	0.344	-0.227	0.042	6.686e-08	-0.188972	0.0202516	1.04666e-20	0.025147	0.0085557	0.00329	0.00211415	0.00205432	0.30342	-0.000626936	0.00211409	0.766809	-0.00223482	0.0021686	0.302759	0.00236164	0.00216532	0.27542
A2_respiratory	rs62062790	17	44025045	C	T	0.1754	-0.20261	0.0286531	1.53687e-12	-7.07114	1152330	-0.11952	0.016302	2.272e-13	-0.0064523	0.0060553	0.2866	-0.2297	0.0422	5.301e-08	-0.188625	0.0202874	1.43612e-20	0.024776	0.0085833	0.003895	0.00199857	0.00205793	0.331472	-0.000826815	0.00211781	0.696233	-0.00219729	0.00217242	0.311801	0.00234266	0.00216913	0.280142
A2_respiratory	rs75641221	17	44145373	T	C	0.1758	-0.201864	0.0285482	1.5383e-12	-7.07099	1155040	-0.12002	0.016172	1.1583e-13	-0.0073491	0.0060857	0.2272	-0.2281	0.0421	6.103e-08	-0.188259	0.0203019	1.81093e-20	0.025418	0.0085995	0.003119	0.00213442	0.00205463	0.298882	-0.000627032	0.00211441	0.766809	-0.00222274	0.00216893	0.305453	0.00231003	0.00216565	0.286122
A2_respiratory	rs62060798	17	44144152	T	C	0.1759	-0.201717	0.0285311	1.54842e-12	-7.07007	1156810	-0.1205	0.016153	8.6682e-14	-0.0060033	0.0060613	0.322	-0.2287	0.042	5.382e-08	-0.188609	0.0202784	1.39156e-20	0.024825	0.0085859	0.003836	0.00213442	0.00205463	0.298882	-0.00061245	0.00211441	0.77208	-0.00222274	0.00216893	0.305453	0.00231003	0.00216565	0.286122
A2_respiratory	rs77924424	17	44012915	T	C	0.1761	-0.201727	0.0285337	1.55196e-12	-7.06978	1156810	-0.11885	0.016144	1.8077e-13	-0.0064302	0.0061413	0.2951	-0.2288	0.042	5.278e-08	-0.201323	0.021301	3.34513e-21	0.0257	0.0087344	0.003257	0.00191401	0.00205357	0.351316	-0.000772456	0.00211332	0.714725	-0.00224228	0.00216782	0.300972	0.00234347	0.00216454	0.278956
A2_respiratory	rs62062800	17	44027753	A	G	0.1761	-0.201637	0.0285224	1.5557e-12	-7.06943	1156810	-0.1196	0.016145	1.2819e-13	-0.0062893	0.006041	0.2978	-0.2284	0.0421	5.641e-08	-0.188522	0.020247	1.26496e-20	0.024932	0.0085626	0.003594	0.0020137	0.00205357	0.326799	-0.000743307	0.00211332	0.725045	-0.00222574	0.00216782	0.304553	0.00235502	0.00216454	0.276595
A2_respiratory	rs17573593	17	44082603	A	C	0.1759	-0.202266	0.0286117	1.55678e-12	-7.06935	1152330	-0.12111	0.016292	1.0571e-13	-0.0056988	0.0060494	0.3462	-0.2288	0.0421	5.328e-08	-0.188913	0.0202647	1.13871e-20	0.024948	0.0085759	0.003624	0.00211407	0.00205424	0.30342	-0.000612333	0.00211401	0.77208	-0.00224301	0.00216852	0.300972	0.00235001	0.00216524	0.277774
A2_respiratory	rs62059004	17	44003893	A	G	0.1761	-0.201739	0.0285373	1.55714e-12	-7.06931	1156810	-0.11906	0.016152	1.6889e-13	-0.0064083	0.0061422	0.2968	-0.2286	0.042	5.396e-08	-0.201157	0.0213015	3.61111e-21	0.025638	0.0087338	0.00333	0.0019139	0.00205346	0.351316	-0.000757838	0.0021132	0.719879	-0.00224216	0.00216769	0.300972	0.00234911	0.00216441	0.277774
A2_respiratory	rs62062789	17	44025033	T	C	0.1754	-0.201945	0.0285677	1.56048e-12	-7.069	1156810	-0.11886	0.016151	1.8541e-13	-0.0064879	0.0060556	0.284	-0.2297	0.0422	5.304e-08	-0.188768	0.0202874	1.34392e-20	0.024717	0.0085833	0.003982	0.00199857	0.00205793	0.331472	-0.000826815	0.00211781	0.696233	-0.00219729	0.00217242	0.311801	0.00234266	0.00216913	0.280142
A2_respiratory	rs79860128	17	43990072	A	G	0.1761	-0.20154	0.028511	1.56216e-12	-7.06885	1156810	-0.12	0.016133	1.018e-13	-0.005971	0.0060461	0.3234	-0.2288	0.042	5.308e-08	-0.188941	0.0202606	1.10422e-20	0.024596	0.0085626	0.004072	0.00191408	0.00205365	0.351316	-0.000772485	0.0021134	0.714725	-0.00224237	0.0021679	0.300972	0.00234933	0.00216462	0.277774
A2_respiratory	rs4255816	17	44010364	C	G	0.1826	-0.201702	0.0285339	1.5622e-12	-7.06885	1156810	-0.11903	0.016147	1.6868e-13	-0.0064231	0.0061424	0.2957	-0.2287	0.042	5.37e-08	-0.201178	0.021301	3.57064e-21	0.025562	0.0087345	0.003428	0.00191383	0.00205338	0.351316	-0.000757809	0.00211312	0.719879	-0.00224207	0.00216761	0.300972	0.00234902	0.00216433	0.277774
A2_respiratory	rs62063859	17	44078616	G	A	0.1761	-0.201562	0.0285148	1.56434e-12	-7.06868	1156810	-0.12008	0.01613	9.7472e-14	-0.005391	0.0060485	0.3728	-0.2286	0.042	5.467e-08	-0.188547	0.0202568	1.30455e-20	0.025501	0.0085705	0.002926	0.0021341	0.00205432	0.298882	-0.000626936	0.00211409	0.766809	-0.0022431	0.0021686	0.300972	0.0023501	0.00216532	0.277774
A2_respiratory	rs77017444	17	44028796	T	C	0.176	-0.201648	0.0285274	1.56528e-12	-7.06857	1156810	-0.11954	0.016147	1.3288e-13	-0.0062304	0.0060406	0.3023	-0.2279	0.0421	6.044e-08	-0.18841	0.0202509	1.35517e-20	0.024984	0.0085629	0.003526	0.00201416	0.00205404	0.326799	-0.000758054	0.00211381	0.719879	-0.00222624	0.00216831	0.304553	0.00236133	0.00216503	0.27542
A2_respiratory	rs55662347	17	44070545	G	A	0.1761	-0.201508	0.0285081	1.56679e-12	-7.06845	1156810	-0.12034	0.016115	8.1785e-14	-0.0056381	0.0060369	0.3503	-0.2285	0.042	5.486e-08	-0.189439	0.0202517	8.41963e-21	0.025457	0.0085486	0.002902	0.00211447	0.00205463	0.30342	-0.000627032	0.00211441	0.766809	-0.00230966	0.00216893	0.286928	0.002362	0.00216565	0.27542
A2_respiratory	rs55933304	17	43992305	G	A	0.1759	-0.2018	0.0285499	1.56795e-12	-7.06833	1156810	-0.11836	0.016143	2.2689e-13	-0.0061843	0.0060549	0.3071	-0.235	0.0421	2.458e-08	-0.190358	0.0202801	6.20842e-21	0.02443	0.0085723	0.004374	0.00187728	0.00205702	0.361442	-0.000869948	0.00211687	0.681103	-0.00224191	0.00217146	0.301865	0.00233007	0.00216818	0.282524
A2_respiratory	rs12150576	17	44015624	G	A	0.1761	-0.20213	0.0285968	1.56891e-12	-7.06827	1152330	-0.1205	0.016285	1.3641e-13	-0.0061573	0.006045	0.3084	-0.2287	0.042	5.385e-08	-0.188624	0.0202471	1.20707e-20	0.024917	0.0085611	0.003608	0.00193402	0.00205365	0.346322	-0.00075791	0.0021134	0.719879	-0.00224237	0.0021679	0.300972	0.00234356	0.00216462	0.278956
A2_respiratory	rs62056838	17	43989087	A	G	0.1761	-0.201484	0.0285076	1.57468e-12	-7.06773	1156810	-0.11993	0.016131	1.0484e-13	-0.0060189	0.0060413	0.3191	-0.2288	0.042	5.299e-08	-0.188961	0.0202599	1.09098e-20	0.024653	0.0085619	0.003985	0.00191383	0.00205338	0.351316	-0.000772382	0.00211312	0.714725	-0.00224621	0.00216761	0.300081	0.00234902	0.00216433	0.277774
A2_respiratory	rs55929431	17	44000202	G	A	0.1763	-0.201641	0.0285326	1.58286e-12	-7.06704	1155040	-0.11853	0.016151	2.15e-13	-0.006519	0.0061368	0.2881	-0.2288	0.042	5.259e-08	-0.201349	0.0212863	3.10611e-21	0.025744	0.0087286	0.003184	0.00189353	0.00205299	0.356356	-0.000801377	0.00211272	0.704457	-0.00224165	0.0021672	0.300972	0.00234858	0.00216392	0.277774
A2_respiratory	rs17770343	17	43970154	T	C	0.1761	-0.201517	0.0285153	1.5833e-12	-7.06698	1156810	-0.11986	0.016134	1.0913e-13	-0.0061486	0.0060414	0.3088	-0.2285	0.0421	5.52e-08	-0.189368	0.0202525	8.73545e-21	0.024434	0.0085618	0.004319	0.0019139	0.00205346	0.351316	-0.000786986	0.0021132	0.709585	-0.00224216	0.00216769	0.300972	0.00235488	0.00216441	0.276595
A2_respiratory	rs56323408	17	44147721	C	T	0.1758	-0.201591	0.0285291	1.59276e-12	-7.06615	1156810	-0.12026	0.016154	9.7073e-14	-0.0060533	0.0060602	0.3179	-0.2286	0.042	5.412e-08	-0.188602	0.0202784	1.39643e-20	0.025126	0.0085851	0.003426	0.0021341	0.00205432	0.298882	-0.000612356	0.00211409	0.77208	-0.0022224	0.0021686	0.305453	0.00230968	0.00216532	0.286122
A2_respiratory	rs62060800	17	44145592	A	G	0.1758	-0.201629	0.0285357	1.59662e-12	-7.06585	1156810	-0.12025	0.016153	9.7124e-14	-0.0060236	0.0060621	0.3204	-0.2284	0.0421	5.608e-08	-0.188559	0.0202791	1.42817e-20	0.02501	0.0085869	0.003585	0.0021343	0.00205451	0.298882	-0.000626996	0.00211429	0.766809	-0.00222261	0.00216881	0.305453	0.0023099	0.00216553	0.286122
A2_respiratory	rs62062782	17	44023087	G	A	0.176	-0.201491	0.0285164	1.59703e-12	-7.06579	1156810	-0.11962	0.016137	1.2372e-13	-0.0063685	0.0060485	0.2924	-0.2285	0.0421	5.491e-08	-0.188736	0.0202476	1.14839e-20	0.02445	0.0085629	0.0043	0.00199357	0.00205338	0.331611	-0.000743236	0.00211312	0.725045	-0.00220484	0.00216761	0.30907	0.00234902	0.00216433	0.277774
A2_respiratory	rs28439143	17	43987723	G	A	0.1757	-0.201562	0.0285269	1.59853e-12	-7.06568	1156810	-0.12143	0.01616	5.741e-14	-0.0063795	0.0060499	0.2917	-0.2241	0.0421	9.874e-08	-0.188336	0.0202832	1.61222e-20	0.0245	0.0085725	0.004263	0.00207292	0.00205299	0.312635	-0.00059739	0.00211272	0.777362	-0.00222924	0.0021672	0.303655	0.00239474	0.00216392	0.268438
A2_respiratory	rs78077519	17	44010984	G	A	0.1761	-0.201587	0.0285316	1.60136e-12	-7.06539	1156810	-0.11887	0.01614	1.7681e-13	-0.0064741	0.0061419	0.2918	-0.2286	0.042	5.388e-08	-0.201127	0.0213029	3.68116e-21	0.025419	0.0087374	0.003624	0.00193395	0.00205357	0.346322	-0.000757881	0.00211332	0.719879	-0.00224228	0.00216782	0.300972	0.00234925	0.00216454	0.277774
A2_respiratory	rs62056803	17	43982159	A	G	0.1761	-0.20143	0.0285095	1.6019e-12	-7.06536	1156810	-0.11976	0.016136	1.156e-13	-0.0060604	0.0060478	0.3163	-0.2288	0.042	5.29e-08	-0.189207	0.0202612	9.78094e-21	0.024449	0.008562	0.004297	0.00189378	0.00205326	0.356356	-0.000801483	0.002113	0.704457	-0.00224608	0.00216749	0.300081	0.00234889	0.00216421	0.277774
A2_respiratory	rs62056811	17	43985247	C	T	0.1761	-0.201448	0.0285122	1.60228e-12	-7.06533	1156810	-0.11989	0.016139	1.0977e-13	-0.0061314	0.0060479	0.3107	-0.2288	0.042	5.286e-08	-0.189072	0.0202612	1.0419e-20	0.024566	0.0085631	0.004119	0.00191383	0.00205338	0.351316	-0.000772382	0.00211312	0.714725	-0.00224621	0.00216761	0.300081	0.00234902	0.00216433	0.277774
A2_respiratory	rs62061725	17	44016157	G	C	0.1761	-0.202065	0.0286002	1.60438e-12	-7.06516	1152330	-0.12049	0.016291	1.4015e-13	-0.0062481	0.0060447	0.3013	-0.2286	0.042	5.402e-08	-0.188467	0.0202458	1.29078e-20	0.024788	0.008561	0.003786	0.00193402	0.00205365	0.346322	-0.00075791	0.0021134	0.719879	-0.00224237	0.0021679	0.300972	0.00234356	0.00216462	0.278956
A2_respiratory	rs62063278	17	44036914	C	T	0.1756	-0.201692	0.0285477	1.60503e-12	-7.06509	1156810	-0.11918	0.016133	1.4986e-13	-0.0056931	0.0060607	0.3476	-0.2303	0.0422	4.814e-08	-0.190919	0.0203083	5.40064e-21	0.02476	0.0085872	0.003935	0.00201674	0.00205667	0.326799	-0.000840805	0.00211651	0.691176	-0.00238239	0.00217109	0.272498	0.00237013	0.0021678	0.274247
A2_respiratory	rs62056839	17	43989221	T	C	0.1761	-0.201404	0.0285076	1.60679e-12	-7.06492	1156810	-0.11985	0.016131	1.0897e-13	-0.0060179	0.0060413	0.3192	-0.2288	0.042	5.296e-08	-0.188961	0.0202599	1.09098e-20	0.024654	0.008562	0.003984	0.00191383	0.00205338	0.351316	-0.000772382	0.00211312	0.714725	-0.00224621	0.00216761	0.300081	0.00234902	0.00216433	0.277774
A2_respiratory	rs17653836	17	44128876	T	A	0.1759	-0.202145	0.0286125	1.60695e-12	-7.06492	1152330	-0.12109	0.0163	1.0956e-13	-0.0056448	0.0060485	0.3507	-0.2287	0.042	5.373e-08	-0.188475	0.020272	1.44021e-20	0.024971	0.00858	0.00361	0.00211427	0.00205443	0.30342	-0.000612391	0.00211421	0.77208	-0.00222253	0.00216873	0.305453	0.00230981	0.00216544	0.286122
A2_respiratory	rs62063846	17	44071674	A	G	0.1761	-0.201403	0.0285074	1.607e-12	-7.06494	1156810	-0.12042	0.016116	7.8834e-14	-0.0056628	0.0060388	0.3484	-0.2282	0.042	5.725e-08	-0.189549	0.0202523	8.02072e-21	0.025212	0.0085573	0.003216	0.00211427	0.00205443	0.30342	-0.000626972	0.00211421	0.766809	-0.00231358	0.00216873	0.286065	0.002356	0.00216544	0.276595
A2_respiratory	rs75046472	17	43997499	A	T	0.1826	-0.201457	0.0285151	1.60712e-12	-7.06492	1156810	-0.11973	0.01614	1.1858e-13	-0.006915	0.0060424	0.2525	-0.2287	0.042	5.378e-08	-0.189356	0.020275	9.68741e-21	0.024301	0.0085647	0.004549	0.00189414	0.00205365	0.356356	-0.00078706	0.0021134	0.709585	-0.00224237	0.0021679	0.300972	0.00234933	0.00216462	0.277774
A2_respiratory	rs76723223	17	44089108	T	C	0.1759	-0.201622	0.0285386	1.6072e-12	-7.06489	1156810	-0.11993	0.016163	1.1726e-13	-0.0070435	0.0063686	0.2687	-0.2287	0.042	5.387e-08	-0.188768	0.0202653	1.22176e-20	0.025054	0.0085764	0.003486	0.00211447	0.00205463	0.30342	-0.000627032	0.00211441	0.766809	-0.00223516	0.00216893	0.302759	0.0023389	0.00216565	0.280142
A2_respiratory	rs62063291	17	44043378	T	C	0.1761	-0.201393	0.0285098	1.61766e-12	-7.06399	1156810	-0.12124	0.016119	5.3994e-14	-0.0056759	0.0060405	0.3474	-0.2274	0.042	6.295e-08	-0.188164	0.0202565	1.55662e-20	0.025083	0.0085581	0.00338	0.00217419	0.00205451	0.28994	-0.000554089	0.00211429	0.793268	-0.00234678	0.00216881	0.279225	0.00235609	0.00216553	0.276595
A2_respiratory	rs79115768	17	44021061	C	T	0.1761	-0.20142	0.0285138	1.61809e-12	-7.06395	1156810	-0.11943	0.016144	1.3898e-13	-0.0063316	0.0060418	0.2947	-0.2287	0.042	5.395e-08	-0.188727	0.0202456	1.14312e-20	0.024902	0.0085602	0.003625	0.00197352	0.00205326	0.336469	-0.000743194	0.002113	0.725045	-0.00220058	0.00216749	0.309978	0.00234889	0.00216421	0.277774
A2_respiratory	rs17573175	17	44071089	C	G	0.1826	-0.201359	0.0285052	1.61846e-12	-7.06394	1156810	-0.12038	0.016111	7.9306e-14	-0.0056326	0.0060372	0.3508	-0.2282	0.042	5.715e-08	-0.189534	0.0202523	8.07742e-21	0.025225	0.0085571	0.0032	0.00211435	0.00205451	0.30342	-0.000626996	0.00211429	0.766809	-0.00231367	0.00216881	0.286065	0.00235609	0.00216553	0.276595
A2_respiratory	rs62062278	17	44093860	A	G	0.1759	-0.201495	0.0285247	1.61917e-12	-7.06388	1156810	-0.12028	0.016144	9.3101e-14	-0.0056246	0.0060514	0.3526	-0.2286	0.042	5.399e-08	-0.188793	0.0202713	1.23877e-20	0.024965	0.008578	0.00361	0.00211435	0.00205451	0.30342	-0.000626996	0.00211429	0.766809	-0.00223503	0.00216881	0.302759	0.00233299	0.00216553	0.281331
A2_respiratory	rs62056791	17	43976064	T	C	0.1761	-0.201378	0.0285082	1.6192e-12	-7.06386	1156810	-0.11984	0.016132	1.1009e-13	-0.0061389	0.0060422	0.3096	-0.2287	0.042	5.367e-08	-0.189903	0.0202619	7.08749e-21	0.024374	0.0085626	0.00442	0.00191383	0.00205338	0.351316	-0.000772382	0.00211312	0.714725	-0.00224207	0.00216761	0.300972	0.00234902	0.00216433	0.277774
A2_respiratory	rs62060793	17	44142427	A	G	0.1759	-0.202138	0.0286167	1.62183e-12	-7.06364	1152330	-0.12108	0.016304	1.1116e-13	-0.0060122	0.0060617	0.3213	-0.2286	0.042	5.413e-08	-0.188597	0.0202791	1.40344e-20	0.024744	0.0085861	0.003954	0.00211447	0.00205463	0.30342	-0.00061245	0.00211441	0.77208	-0.00222274	0.00216893	0.305453	0.00231003	0.00216565	0.286122
A2_respiratory	rs78599197	17	44069970	C	G	0.1826	-0.20135	0.0285052	1.62237e-12	-7.06362	1156810	-0.12035	0.016111	8.0376e-14	-0.0056376	0.0060435	0.3509	-0.2282	0.042	5.728e-08	-0.189569	0.0202516	7.92417e-21	0.025212	0.0085569	0.003215	0.00211435	0.00205451	0.30342	-0.000626996	0.00211429	0.766809	-0.00231367	0.00216881	0.286065	0.00236187	0.00216553	0.27542
A2_respiratory	rs62063271	17	44036047	G	A	0.1764	-0.201358	0.0285068	1.62377e-12	-7.06351	1156810	-0.11963	0.016117	1.1468e-13	-0.0057099	0.0060339	0.344	-0.2297	0.0421	4.804e-08	-0.19	0.0202524	6.49939e-21	0.024737	0.0085478	0.003805	0.00203371	0.00205365	0.322032	-0.000743335	0.0021134	0.725045	-0.00232098	0.0021679	0.284345	0.00234933	0.00216462	0.277774
A2_respiratory	rs78590209	17	44098862	A	G	0.1759	-0.201625	0.0285448	1.62387e-12	-7.06346	1156810	-0.11927	0.016164	1.597e-13	-0.0057187	0.0060545	0.3449	-0.232	0.0421	3.479e-08	-0.189562	0.0202732	8.73336e-21	0.024547	0.0085792	0.00422	0.002015	0.0020549	0.326799	-0.000743788	0.00211469	0.725045	-0.00223132	0.00216922	0.303655	0.00233344	0.00216594	0.281331
A2_respiratory	rs55929190	17	44147599	G	C	0.1758	-0.201512	0.0285302	1.62831e-12	-7.06311	1156810	-0.12021	0.016154	9.9431e-14	-0.0060356	0.006062	0.3194	-0.2287	0.042	5.388e-08	-0.188402	0.020281	1.54918e-20	0.025048	0.008589	0.003542	0.00213422	0.00205443	0.298882	-0.000612391	0.00211421	0.77208	-0.00222253	0.00216873	0.305453	0.00230981	0.00216544	0.286122
A2_respiratory	rs747152	17	44090339	T	C	0.1759	-0.201534	0.0285338	1.62951e-12	-7.06299	1156810	-0.12026	0.016159	9.8998e-14	-0.005735	0.006046	0.3428	-0.2279	0.042	5.931e-08	-0.188795	0.0202699	1.23049e-20	0.025298	0.008567	0.003147	0.00211447	0.00205463	0.30342	-0.000627032	0.00211441	0.766809	-0.00223516	0.00216893	0.302759	0.0023389	0.00216565	0.280142
A2_respiratory	rs62062274	17	44093319	G	A	0.1759	-0.201473	0.0285264	1.63317e-12	-7.06269	1156810	-0.12033	0.016147	9.1767e-14	-0.0056799	0.0060522	0.348	-0.2287	0.042	5.373e-08	-0.188823	0.0202713	1.22155e-20	0.024968	0.0085779	0.003606	0.00209441	0.00205451	0.308005	-0.000626996	0.00211429	0.766809	-0.00223503	0.00216881	0.302759	0.00233299	0.00216553	0.281331
A2_respiratory	rs62056793	17	43977018	A	G	0.1761	-0.201347	0.0285093	1.63519e-12	-7.0625	1156810	-0.11979	0.016134	1.1349e-13	-0.0061453	0.0060426	0.3091	-0.2288	0.042	5.311e-08	-0.189456	0.0202621	8.74175e-21	0.024494	0.0085627	0.004229	0.00191383	0.00205338	0.351316	-0.000772382	0.00211312	0.714725	-0.00224621	0.00216761	0.300081	0.00234902	0.00216433	0.277774
A2_respiratory	rs75617973	17	43983159	T	C	0.1761	-0.201331	0.0285076	1.63714e-12	-7.06236	1156810	-0.11982	0.016131	1.1043e-13	-0.0060687	0.0060477	0.3156	-0.2288	0.042	5.295e-08	-0.189187	0.0202599	9.81941e-21	0.024474	0.0085617	0.004255	0.00191383	0.00205338	0.351316	-0.000772382	0.00211312	0.714725	-0.00224621	0.00216761	0.300081	0.00234902	0.00216433	0.277774
A2_respiratory	rs62056775	17	43969952	T	C	0.1761	-0.201417	0.0285212	1.64103e-12	-7.06201	1156810	-0.11928	0.01614	1.4645e-13	-0.0077425	0.0063633	0.2237	-0.2285	0.0421	5.522e-08	-0.189836	0.0202626	7.33682e-21	0.024432	0.0085636	0.004331	0.0019139	0.00205346	0.351316	-0.000786986	0.0021132	0.709585	-0.00224216	0.00216769	0.300972	0.00235488	0.00216441	0.276595
A2_respiratory	rs62062795	17	44027090	C	T	0.1761	-0.20143	0.0285231	1.64131e-12	-7.062	1156810	-0.11956	0.016145	1.3093e-13	-0.0063185	0.0060467	0.296	-0.2284	0.0421	5.618e-08	-0.188582	0.020247	1.22996e-20	0.024858	0.0085624	0.003695	0.00203371	0.00205365	0.322032	-0.000714185	0.0021134	0.735415	-0.00222168	0.0021679	0.305453	0.00235511	0.00216462	0.276595
A2_respiratory	rs62060797	17	44143344	G	A	0.1759	-0.202084	0.0286157	1.64144e-12	-7.062	1152330	-0.12089	0.016304	1.2193e-13	-0.0060158	0.0060616	0.321	-0.2286	0.042	5.411e-08	-0.188617	0.0202784	1.3867e-20	0.024805	0.0085859	0.003864	0.0021343	0.00205451	0.298882	-0.000612415	0.00211429	0.77208	-0.00222261	0.00216881	0.305453	0.0023099	0.00216553	0.286122
A2_respiratory	rs62056848	17	43992456	G	A	0.1761	-0.201342	0.028511	1.64215e-12	-7.06191	1156810	-0.11973	0.016133	1.1559e-13	-0.0059111	0.0060483	0.3284	-0.2287	0.042	5.357e-08	-0.189456	0.0202612	8.70996e-21	0.024783	0.0085629	0.003801	0.00191408	0.00205365	0.351316	-0.000772485	0.0021134	0.714725	-0.00224237	0.0021679	0.300972	0.00234933	0.00216462	0.277774
A2_respiratory	rs79857651	17	44013475	G	A	0.1756	-0.201845	0.0285826	1.64366e-12	-7.06181	1156810	-0.11928	0.016141	1.4721e-13	-0.0062013	0.0061533	0.3135	-0.2266	0.0421	7.575e-08	-0.200584	0.0213432	5.55991e-21	0.025639	0.0087589	0.00342	0.002059	0.002059	0.317311	-0.000696626	0.00211891	0.742332	-0.00223162	0.00217354	0.304553	0.00237281	0.00217026	0.274247
A2_respiratory	rs3912061	17	44165098	C	T	0.1758	-0.201837	0.0285823	1.64597e-12	-7.06161	1155860	-0.11979	0.016192	1.384e-13	-0.0038442	0.0063889	0.5474	-0.2287	0.0421	5.334e-08	-0.198089	0.0205219	4.79371e-22	0.027104	0.0092255	0.003304	0.00209441	0.00205451	0.308005	-0.000626996	0.00211429	0.766809	-0.00222261	0.00216881	0.305453	0.0023099	0.00216553	0.286122
A2_respiratory	rs17652066	17	44073145	G	C	0.1759	-0.201371	0.0285173	1.64912e-12	-7.06136	1156810	-0.12026	0.016123	8.7232e-14	-0.0053935	0.0060434	0.3721	-0.2268	0.0421	6.9e-08	-0.189918	0.020272	7.36023e-21	0.025372	0.0085661	0.003057	0.00209433	0.00205443	0.308005	-0.000656134	0.00211421	0.756299	-0.00223495	0.00216873	0.302759	0.00230403	0.00216544	0.287329
A2_respiratory	rs17649635	17	43995990	A	G	0.1762	-0.201272	0.0285079	1.66272e-12	-7.06022	1156810	-0.11958	0.016134	1.2488e-13	-0.006859	0.0060454	0.2565	-0.2287	0.042	5.325e-08	-0.189482	0.0202743	9.11219e-21	0.024319	0.0085645	0.004519	0.00191365	0.00205318	0.351316	-0.000772309	0.00211292	0.714725	-0.00224186	0.00216741	0.300972	0.0023488	0.00216413	0.277774
A2_respiratory	rs76839282	17	44029178	G	C	0.1761	-0.201378	0.0285231	1.66291e-12	-7.06017	1156810	-0.11955	0.016145	1.3154e-13	-0.0062454	0.0060412	0.3012	-0.2286	0.0421	5.528e-08	-0.188507	0.0202489	1.2843e-20	0.02485	0.008563	0.003708	0.00203371	0.00205365	0.322032	-0.00072876	0.0021134	0.730224	-0.00226306	0.0021679	0.296535	0.00236088	0.00216462	0.27542
A2_respiratory	rs12150229	17	44015446	A	G	0.1756	-0.20149	0.0285399	1.66554e-12	-7.05994	1156810	-0.11891	0.016131	1.6874e-13	-0.0065452	0.0060522	0.2795	-0.2324	0.0422	3.57e-08	-0.189018	0.0202659	1.09048e-20	0.025312	0.008571	0.003145	0.00187632	0.00205596	0.361442	-0.000753566	0.00211578	0.721717	-0.00222833	0.00217034	0.304553	0.00240977	0.00216706	0.266138
A2_respiratory	rs62056794	17	43977049	A	G	0.1761	-0.201258	0.0285072	1.66625e-12	-7.0599	1156810	-0.1197	0.016132	1.1707e-13	-0.0061485	0.0060426	0.3089	-0.2288	0.042	5.31e-08	-0.189456	0.0202621	8.74175e-21	0.024496	0.0085627	0.004226	0.00191372	0.00205326	0.351316	-0.000772338	0.002113	0.714725	-0.00224608	0.00216749	0.300081	0.00234889	0.00216421	0.277774
A2_respiratory	rs62056796	17	43978120	A	G	0.1761	-0.201269	0.0285093	1.66776e-12	-7.05977	1156810	-0.11974	0.016134	1.1574e-13	-0.0061339	0.0060476	0.3105	-0.2288	0.042	5.315e-08	-0.189177	0.0202612	9.91929e-21	0.024476	0.0085616	0.004253	0.00191383	0.00205338	0.351316	-0.000772382	0.00211312	0.714725	-0.00224621	0.00216761	0.300081	0.00234902	0.00216433	0.277774
A2_respiratory	rs62062265	17	44090035	C	G	0.1824	-0.201755	0.0285799	1.67295e-12	-7.05933	1155040	-0.11955	0.016186	1.5125e-13	-0.0053432	0.0061914	0.3881	-0.2298	0.0421	4.64e-08	-0.206237	0.0216245	1.46764e-21	0.025486	0.0088317	0.003904	0.00209472	0.00205483	0.308005	-0.000627092	0.00211461	0.766809	-0.00230988	0.00216914	0.286928	0.00233913	0.00216586	0.280142
A2_respiratory	rs17575850	17	44144387	C	A	0.1758	-0.20145	0.0285379	1.67669e-12	-7.05903	1156810	-0.12013	0.016154	1.0328e-13	-0.0059322	0.0060615	0.3277	-0.2284	0.0421	5.58e-08	-0.188472	0.0202797	1.49153e-20	0.024939	0.008588	0.003684	0.0021345	0.00205471	0.298882	-0.000627056	0.00211449	0.766809	-0.00222283	0.00216902	0.305453	0.00231012	0.00216573	0.286122
A2_respiratory	rs79290980	17	43985662	T	C	0.1761	-0.201232	0.0285072	1.67711e-12	-7.05899	1156810	-0.11971	0.016132	1.1692e-13	-0.0060775	0.0060472	0.3149	-0.2288	0.042	5.283e-08	-0.189194	0.0202599	9.78498e-21	0.024498	0.0085617	0.004219	0.00191372	0.00205326	0.351316	-0.000772338	0.002113	0.714725	-0.00224608	0.00216749	0.300081	0.00234889	0.00216421	0.277774
A2_respiratory	rs17573447	17	44079567	C	T	0.1762	-0.201755	0.028582	1.67957e-12	-7.05881	1152330	-0.12103	0.016257	9.6881e-14	-0.0053556	0.0060454	0.3757	-0.2283	0.042	5.65e-08	-0.188231	0.0202568	1.51108e-20	0.025896	0.0085622	0.00249	0.00213353	0.00205377	0.298882	-0.000583041	0.00211352	0.782654	-0.00232111	0.00216802	0.284345	0.00234947	0.00216474	0.277774
A2_respiratory	rs62063854	17	44074619	G	A	0.1756	-0.201679	0.0285727	1.68363e-12	-7.05845	1156810	-0.12026	0.016124	8.7628e-14	-0.0057851	0.0060549	0.3394	-0.2257	0.0421	8.406e-08	-0.189918	0.0202824	7.69842e-21	0.025443	0.0085791	0.00302	0.00214118	0.00206114	0.298882	-0.000653766	0.00212111	0.757916	-0.00230037	0.0021758	0.290397	0.00242742	0.00217251	0.263852
A2_respiratory	rs974293	17	44150233	G	A	0.1758	-0.201352	0.0285279	1.68845e-12	-7.05807	1156810	-0.12005	0.016153	1.0686e-13	-0.0061229	0.0060605	0.3124	-0.2286	0.042	5.408e-08	-0.188514	0.0202791	1.4584e-20	0.025019	0.0085853	0.003566	0.00213401	0.00205424	0.298882	-0.000612333	0.00211401	0.77208	-0.00222232	0.00216852	0.305453	0.00230959	0.00216524	0.286122
A2_respiratory	rs12150515	17	44090685	G	T	0.1759	-0.202005	0.0286217	1.69207e-12	-7.05776	1152330	-0.1209	0.016315	1.2596e-13	-0.0056682	0.0060535	0.3491	-0.2287	0.042	5.342e-08	-0.188851	0.0202725	1.21225e-20	0.024977	0.00858	0.003602	0.0021343	0.00205451	0.298882	-0.000597833	0.00211429	0.777362	-0.00223503	0.00216881	0.302759	0.00233877	0.00216553	0.280142
A2_respiratory	rs17574228	17	44104509	T	C	0.1759	-0.20132	0.0285246	1.69222e-12	-7.05777	1156810	-0.12008	0.016145	1.0247e-13	-0.0056589	0.0060507	0.3497	-0.2287	0.042	5.391e-08	-0.188835	0.0202706	1.21119e-20	0.024953	0.0085782	0.003627	0.00211427	0.00205443	0.30342	-0.000626972	0.00211421	0.766809	-0.00223081	0.00216873	0.303655	0.00232713	0.00216544	0.282524
A2_respiratory	rs62056777	17	43970303	G	A	0.1761	-0.201282	0.0285194	1.69241e-12	-7.05772	1156810	-0.11943	0.016142	1.3765e-13	-0.006013	0.006042	0.3196	-0.2285	0.0421	5.507e-08	-0.189448	0.0202623	8.78592e-21	0.024653	0.0085647	0.003997	0.00191383	0.00205338	0.351316	-0.000801529	0.00211312	0.704457	-0.00224207	0.00216761	0.300972	0.00235479	0.00216433	0.276595
A2_respiratory	rs62063681	17	44131592	A	G	0.1759	-0.201351	0.0285298	1.69448e-12	-7.05757	1156810	-0.11974	0.016154	1.2439e-13	-0.007099	0.0060856	0.2434	-0.2287	0.042	5.378e-08	-0.1884	0.0202948	1.64546e-20	0.025342	0.0085953	0.003195	0.00211415	0.00205432	0.30342	-0.000612356	0.00211409	0.77208	-0.0022224	0.0021686	0.305453	0.00230968	0.00216532	0.286122
A2_respiratory	rs12150104	17	44015929	G	A	0.1761	-0.201226	0.0285129	1.6969e-12	-7.05737	1156810	-0.11964	0.016137	1.2265e-13	-0.0061891	0.0060435	0.3058	-0.2286	0.042	5.398e-08	-0.188487	0.0202451	1.27531e-20	0.024854	0.0085598	0.003689	0.00193402	0.00205365	0.346322	-0.00075791	0.0021134	0.719879	-0.00224237	0.0021679	0.300972	0.00234356	0.00216462	0.278956
A2_respiratory	rs62062805	17	44030773	A	G	0.176	-0.201299	0.0285236	1.69808e-12	-7.05728	1156810	-0.11972	0.016143	1.2062e-13	-0.0062444	0.006044	0.3015	-0.2283	0.0421	5.789e-08	-0.188267	0.0202498	1.44113e-20	0.024804	0.0085651	0.00378	0.00203391	0.00205385	0.322032	-0.000714252	0.0021136	0.735415	-0.00227155	0.00216811	0.294772	0.00236688	0.00216483	0.274247
A2_respiratory	rs17659731	17	44144634	G	A	0.1758	-0.201391	0.0285368	1.69814e-12	-7.05724	1156810	-0.12008	0.016153	1.0519e-13	-0.0060289	0.0060625	0.32	-0.2284	0.0421	5.608e-08	-0.18852	0.0202804	1.46283e-20	0.024844	0.0085895	0.003823	0.00213442	0.00205463	0.298882	-0.000627032	0.00211441	0.766809	-0.00222274	0.00216893	0.305453	0.00231003	0.00216565	0.286122
A2_respiratory	rs62064675	17	44088926	C	T	0.176	-0.201634	0.0285718	1.7e-12	-7.0571	1156810	-0.12025	0.01617	1.0337e-13	-0.0055278	0.0060564	0.3614	-0.2288	0.042	5.249e-08	-0.187874	0.0202794	1.96386e-20	0.024928	0.0085848	0.003687	0.00207847	0.00205848	0.312635	-0.000672037	0.00211838	0.75106	-0.00223935	0.002173	0.302759	0.00233751	0.00216971	0.281331
A2_respiratory	rs62062813	17	44032956	G	A	0.1758	-0.201451	0.0285477	1.70552e-12	-7.05665	1156810	-0.11895	0.016137	1.6869e-13	-0.0059706	0.0060533	0.324	-0.2312	0.0422	4.157e-08	-0.190073	0.0202771	6.99788e-21	0.025447	0.0085778	0.00301	0.00203651	0.00205647	0.322032	-0.000768249	0.00211631	0.716595	-0.00228274	0.00217088	0.293017	0.00226586	0.0021676	0.295869
A2_respiratory	rs80233201	17	43971481	T	C	0.1761	-0.201767	0.0285937	1.70911e-12	-7.05634	1152330	-0.12027	0.016286	1.5244e-13	-0.0061473	0.0060447	0.3092	-0.2288	0.042	5.296e-08	-0.189097	0.0202518	9.88404e-21	0.024404	0.0085599	0.004359	0.00191365	0.00205318	0.351316	-0.000772309	0.00211292	0.714725	-0.00224599	0.00216741	0.300081	0.0023488	0.00216413	0.277774
A2_respiratory	rs77926909	17	43994252	T	C	0.1764	-0.201088	0.0284973	1.70911e-12	-7.05639	1156810	-0.11974	0.016124	1.1136e-13	-0.0068506	0.0060431	0.257	-0.2293	0.042	4.925e-08	-0.187674	0.0202633	2.0103e-20	0.024622	0.0085614	0.004028	0.00189317	0.0020526	0.356356	-0.000742954	0.00211232	0.725045	-0.00224535	0.00216679	0.300081	0.00233659	0.00216351	0.280142
A2_respiratory	rs62056785	17	43975263	T	C	0.1761	-0.201145	0.0285078	1.71604e-12	-7.05579	1156810	-0.11979	0.016133	1.127e-13	-0.0061018	0.006043	0.3126	-0.2288	0.042	5.306e-08	-0.189534	0.0202619	8.42207e-21	0.024439	0.0085619	0.004312	0.00193365	0.00205326	0.346322	-0.000743194	0.002113	0.725045	-0.00224608	0.00216749	0.300081	0.00234889	0.00216421	0.277774
A2_respiratory	rs62063305	17	44050282	G	A	0.176	-0.201161	0.0285106	1.71814e-12	-7.05566	1156810	-0.11984	0.016121	1.0541e-13	-0.0056853	0.0060462	0.3471	-0.2271	0.042	6.586e-08	-0.188846	0.0202644	1.17329e-20	0.024923	0.0085652	0.003617	0.00209433	0.00205443	0.308005	-0.000670714	0.00211421	0.75106	-0.00224322	0.00216873	0.300972	0.00236178	0.00216544	0.27542
A2_respiratory	rs62056795	17	43978041	C	T	0.1761	-0.201145	0.0285093	1.72102e-12	-7.05542	1156810	-0.11961	0.016134	1.2311e-13	-0.0061496	0.0060476	0.3092	-0.2288	0.042	5.316e-08	-0.189524	0.0202612	8.43858e-21	0.024424	0.0085617	0.004335	0.00191383	0.00205338	0.351316	-0.000772382	0.00211312	0.714725	-0.00224621	0.00216761	0.300081	0.00234902	0.00216433	0.277774
A2_respiratory	rs55709241	17	44041101	T	C	0.1748	-0.201796	0.0286019	1.72166e-12	-7.05534	1156810	-0.12002	0.016158	1.1035e-13	-0.0062959	0.0060699	0.2996	-0.2314	0.0423	4.52e-08	-0.188367	0.0203323	1.96113e-20	0.023618	0.008601	0.006033	0.00188252	0.00206086	0.361	-0.00079894	0.00212082	0.706387	-0.00233328	0.00217551	0.283487	0.00247343	0.00217222	0.254842
A2_respiratory	rs111519055	17	44159672	A	G	0.1758	-0.201298	0.0285313	1.72195e-12	-7.05534	1156810	-0.12	0.016156	1.1042e-13	-0.0060277	0.0060657	0.3204	-0.2286	0.042	5.426e-08	-0.188174	0.0202796	1.71073e-20	0.025125	0.0085865	0.003433	0.00213422	0.00205443	0.298882	-0.000612391	0.00211421	0.77208	-0.00222253	0.00216873	0.305453	0.00230981	0.00216544	0.286122
A2_respiratory	rs113793114	17	44037079	G	A	0.1762	-0.201209	0.0285191	1.72318e-12	-7.05524	1156810	-0.11966	0.016139	1.2207e-13	-0.006098	0.0060437	0.313	-0.2284	0.0421	5.553e-08	-0.189644	0.0202624	8.01927e-21	0.024975	0.0085589	0.003522	0.00199376	0.00205357	0.331611	-0.000699583	0.00211332	0.740618	-0.00206419	0.00216782	0.340996	0.00214139	0.00216454	0.322514
A2_respiratory	rs11575896	17	43972142	G	A	0.1761	-0.201178	0.028515	1.72417e-12	-7.05516	1156810	-0.11964	0.016143	1.2526e-13	-0.006032	0.0060442	0.3183	-0.2288	0.042	5.301e-08	-0.189258	0.0202597	9.48732e-21	0.024554	0.0085622	0.004134	0.0019139	0.00205346	0.351316	-0.000772412	0.0021132	0.714725	-0.00224629	0.00216769	0.300081	0.00234911	0.00216441	0.277774
A2_respiratory	rs74850776	17	44150042	T	C	0.1758	-0.201287	0.0285308	1.72489e-12	-7.05508	1156810	-0.12001	0.016158	1.1101e-13	-0.0060499	0.0060599	0.3181	-0.2286	0.042	5.408e-08	-0.188544	0.0202791	1.43818e-20	0.025004	0.0085853	0.003586	0.00213401	0.00205424	0.298882	-0.000612333	0.00211401	0.77208	-0.00222232	0.00216852	0.305453	0.00230959	0.00216524	0.286122
A2_respiratory	rs17575822	17	44144345	A	G	0.1758	-0.201328	0.0285368	1.72575e-12	-7.05503	1156810	-0.12002	0.016152	1.0792e-13	-0.0060143	0.0060615	0.3211	-0.2284	0.0421	5.58e-08	-0.18866	0.0202797	1.36684e-20	0.024821	0.0085879	0.00385	0.0021345	0.00205471	0.298882	-0.000627056	0.00211449	0.766809	-0.00222283	0.00216902	0.305453	0.00231012	0.00216573	0.286122
A2_respiratory	rs62063275	17	44036287	A	G	0.1761	-0.201242	0.0285257	1.72902e-12	-7.05476	1156810	-0.11944	0.01615	1.4089e-13	-0.0060454	0.0060468	0.3174	-0.2293	0.0421	5.012e-08	-0.190502	0.0202675	5.48824e-21	0.024342	0.0085678	0.004496	0.00199376	0.00205357	0.331611	-0.000787031	0.00211332	0.709585	-0.00232503	0.00216782	0.283487	0.00234925	0.00216454	0.277774
A2_respiratory	rs1984937	17	43980530	A	C	0.1761	-0.201128	0.0285111	1.7339e-12	-7.05438	1156810	-0.11963	0.016139	1.2353e-13	-0.0060257	0.0060414	0.3186	-0.2288	0.042	5.302e-08	-0.189215	0.0202612	9.74665e-21	0.024471	0.0085619	0.004262	0.00191372	0.00205326	0.351316	-0.000772338	0.002113	0.714725	-0.00224608	0.00216749	0.300081	0.00234889	0.00216421	0.277774
A2_respiratory	rs62056783	17	43974549	G	C	0.1761	-0.201119	0.02851	1.73416e-12	-7.05433	1156810	-0.1196	0.016134	1.2346e-13	-0.0061285	0.0060468	0.3108	-0.2288	0.042	5.317e-08	-0.189504	0.0202619	8.5414e-21	0.024402	0.0085626	0.004374	0.0019139	0.00205346	0.351316	-0.000772412	0.0021132	0.714725	-0.00224629	0.00216769	0.300081	0.00234911	0.00216441	0.277774
A2_respiratory	rs76632685	17	43974477	A	T	0.1826	-0.201126	0.0285122	1.73799e-12	-7.05403	1156810	-0.11961	0.016138	1.2441e-13	-0.0061228	0.0060465	0.3112	-0.2288	0.042	5.298e-08	-0.189504	0.0202619	8.5414e-21	0.024399	0.0085627	0.004379	0.0019139	0.00205346	0.351316	-0.000772412	0.0021132	0.714725	-0.00224629	0.00216769	0.300081	0.00234911	0.00216441	0.277774
A2_respiratory	rs62063845	17	44071294	T	C	0.1761	-0.201097	0.0285091	1.74116e-12	-7.05378	1156810	-0.12012	0.016118	9.1545e-14	-0.0056379	0.0060375	0.3504	-0.2282	0.042	5.716e-08	-0.189541	0.0202523	8.04902e-21	0.025216	0.0085571	0.003212	0.00211435	0.00205451	0.30342	-0.000626996	0.00211429	0.766809	-0.00231367	0.00216881	0.286065	0.00235609	0.00216553	0.276595
A2_respiratory	rs12150611	17	44149741	G	A	0.1758	-0.201232	0.0285308	1.74923e-12	-7.05315	1156810	-0.11995	0.016157	1.1377e-13	-0.0060731	0.0060605	0.3163	-0.2286	0.042	5.409e-08	-0.188522	0.0202791	1.45332e-20	0.025002	0.0085853	0.003589	0.0021341	0.00205432	0.298882	-0.000612356	0.00211409	0.77208	-0.0022224	0.0021686	0.305453	0.00230968	0.00216532	0.286122
A2_respiratory	rs12150235	17	44015745	A	G	0.1761	-0.201112	0.0285156	1.75494e-12	-7.0527	1156810	-0.11968	0.01614	1.2179e-13	-0.0061604	0.0060438	0.3081	-0.2286	0.042	5.454e-08	-0.18848	0.0202451	1.27979e-20	0.024838	0.0085599	0.003711	0.00193413	0.00205377	0.346322	-0.000743377	0.00211352	0.725045	-0.0022425	0.00216802	0.300972	0.0023437	0.00216474	0.278956
A2_respiratory	rs17573858	17	44090796	T	C	0.1759	-0.201231	0.0285332	1.7568e-12	-7.05252	1156810	-0.12012	0.016159	1.0543e-13	-0.0056839	0.0060464	0.3472	-0.2287	0.042	5.359e-08	-0.188883	0.0202712	1.1876e-20	0.024976	0.008578	0.003595	0.0021343	0.00205451	0.298882	-0.000597833	0.00211429	0.777362	-0.00223503	0.00216881	0.302759	0.00233877	0.00216553	0.280142
A2_respiratory	rs55886080	17	44072041	T	A	0.1761	-0.201052	0.028508	1.75766e-12	-7.05248	1156810	-0.12006	0.016117	9.3707e-14	-0.0056144	0.0060389	0.3525	-0.2282	0.042	5.716e-08	-0.189526	0.0202523	8.10591e-21	0.025272	0.0085579	0.003146	0.00211427	0.00205443	0.30342	-0.000626972	0.00211421	0.766809	-0.00231358	0.00216873	0.286065	0.002356	0.00216544	0.276595
A2_respiratory	rs62056804	17	43982286	C	T	0.1761	-0.201056	0.0285101	1.76259e-12	-7.0521	1156810	-0.1195	0.016137	1.308e-13	-0.0060681	0.0060483	0.3157	-0.2288	0.042	5.3e-08	-0.18929	0.0202612	9.41022e-21	0.024572	0.0085629	0.004111	0.00191372	0.00205326	0.351316	-0.000772338	0.002113	0.714725	-0.00224608	0.00216749	0.300081	0.00234889	0.00216421	0.277774
A2_respiratory	rs17691610	17	43970662	G	T	0.1762	-0.201044	0.0285092	1.76519e-12	-7.0519	1156810	-0.11953	0.016134	1.2756e-13	-0.0061425	0.0060409	0.3092	-0.2288	0.042	5.302e-08	-0.189251	0.0202597	9.5207e-21	0.02442	0.0085616	0.004341	0.00191383	0.00205338	0.351316	-0.000772382	0.00211312	0.714725	-0.00224621	0.00216761	0.300081	0.00234902	0.00216433	0.277774
A2_respiratory	rs62056807	17	43984253	G	C	0.1761	-0.201029	0.0285087	1.77032e-12	-7.0515	1156810	-0.11951	0.016133	1.2824e-13	-0.0060442	0.0060468	0.3175	-0.2288	0.042	5.289e-08	-0.189137	0.0202606	1.00794e-20	0.024519	0.0085618	0.004187	0.00191383	0.00205338	0.351316	-0.000772382	0.00211312	0.714725	-0.00224621	0.00216761	0.300081	0.00234902	0.00216433	0.277774
A2_respiratory	rs56080482	17	44032597	G	A	0.1761	-0.201152	0.0285266	1.77145e-12	-7.05138	1156810	-0.1187	0.01615	1.985e-13	-0.0062509	0.0060448	0.3011	-0.2284	0.0421	5.655e-08	-0.188483	0.0202477	1.29188e-20	0.025375	0.008555	0.003016	0.00199395	0.00205377	0.331611	-0.000787105	0.00211352	0.709585	-0.00223836	0.00216802	0.301865	0.00235524	0.00216474	0.276595
A2_respiratory	rs62063842	17	44070111	G	C	0.1761	-0.201021	0.0285086	1.7735e-12	-7.05124	1156810	-0.12002	0.016117	9.5622e-14	-0.0056405	0.0060435	0.3507	-0.2282	0.042	5.729e-08	-0.189571	0.0202523	7.9364e-21	0.025212	0.008557	0.003215	0.00211435	0.00205451	0.30342	-0.000626996	0.00211429	0.766809	-0.00231367	0.00216881	0.286065	0.00236187	0.00216553	0.27542
A2_respiratory	rs62060802	17	44146336	A	C	0.1758	-0.201213	0.0285369	1.77664e-12	-7.05098	1156810	-0.11982	0.016156	1.2037e-13	-0.0060738	0.0060646	0.3166	-0.2284	0.0421	5.613e-08	-0.188392	0.0202804	1.55224e-20	0.025038	0.0085883	0.003553	0.00213422	0.00205443	0.298882	-0.000626972	0.00211421	0.766809	-0.00222253	0.00216873	0.305453	0.00230981	0.00216544	0.286122
A2_respiratory	rs62064665	17	44081527	T	C	0.1759	-0.201181	0.028533	1.77879e-12	-7.05082	1156810	-0.11983	0.016152	1.1805e-13	-0.0055783	0.0060507	0.3566	-0.2288	0.0421	5.332e-08	-0.188936	0.0202647	1.1268e-20	0.025009	0.0085759	0.003544	0.00207426	0.00205432	0.312635	-0.000656096	0.00211409	0.756299	-0.0022431	0.0021686	0.300972	0.0023501	0.00216532	0.277774
A2_respiratory	rs55690782	17	44137311	G	A	0.1759	-0.201817	0.0286242	1.78177e-12	-7.05057	1152330	-0.12041	0.016312	1.5618e-13	-0.0059508	0.0060643	0.3265	-0.229	0.0421	5.124e-08	-0.188668	0.0202791	1.35815e-20	0.025028	0.0085856	0.003555	0.00215404	0.00205432	0.294388	-0.000612356	0.00211409	0.77208	-0.00222654	0.0021686	0.304553	0.0023039	0.00216532	0.287329
A2_respiratory	rs62060799	17	44144251	G	T	0.1759	-0.201153	0.0285306	1.78365e-12	-7.05043	1156810	-0.11994	0.016152	1.1184e-13	-0.0060055	0.0060614	0.3218	-0.2287	0.042	5.382e-08	-0.188609	0.0202784	1.39156e-20	0.024812	0.008586	0.003854	0.00213442	0.00205463	0.298882	-0.00061245	0.00211441	0.77208	-0.00222274	0.00216893	0.305453	0.00231003	0.00216565	0.286122
A2_respiratory	rs62062796	17	44027316	G	A	0.176	-0.201091	0.0285223	1.7851e-12	-7.05031	1156810	-0.11937	0.016149	1.4478e-13	-0.0060483	0.0060462	0.3171	-0.2275	0.0421	6.397e-08	-0.188378	0.0202499	1.36965e-20	0.024991	0.0085632	0.003518	0.00205326	0.00205326	0.317311	-0.000699476	0.002113	0.740618	-0.00221713	0.00216749	0.306355	0.00237197	0.00216421	0.273079
A2_respiratory	rs1476554	17	44159102	C	T	0.1758	-0.201153	0.028532	1.78833e-12	-7.05008	1156810	-0.11969	0.016159	1.296e-13	-0.0059587	0.0060651	0.3259	-0.2286	0.042	5.45e-08	-0.188144	0.0202796	1.73474e-20	0.025164	0.0085864	0.003383	0.00211415	0.00205432	0.30342	-0.000641516	0.00211409	0.761548	-0.0022224	0.0021686	0.305453	0.00230968	0.00216532	0.286122
A2_respiratory	rs62062780	17	44022593	C	T	0.1758	-0.201806	0.0286249	1.78926e-12	-7.05002	1152330	-0.11977	0.016301	2.0174e-13	-0.0062827	0.0060557	0.2995	-0.2277	0.0421	6.426e-08	-0.188594	0.0202756	1.38422e-20	0.025228	0.0085788	0.003274	0.00199536	0.00205522	0.331611	-0.000738806	0.00211501	0.726853	-0.00221096	0.00216955	0.308163	0.00237423	0.00216627	0.273079
A2_respiratory	rs2099151	17	43979822	A	T	0.1826	-0.200998	0.0285105	1.78951e-12	-7.04996	1156810	-0.11926	0.016135	1.4523e-13	-0.0061364	0.0060412	0.3097	-0.2299	0.042	4.556e-08	-0.189223	0.0202612	9.71247e-21	0.024424	0.0085618	0.004336	0.0019139	0.00205346	0.351316	-0.000772412	0.0021132	0.714725	-0.00224216	0.00216769	0.300972	0.00234911	0.00216441	0.277774
A2_respiratory	rs2158257	17	44104343	A	C	0.1759	-0.201104	0.0285275	1.79603e-12	-7.04948	1156810	-0.11985	0.016149	1.1534e-13	-0.0056514	0.0060488	0.3502	-0.2287	0.042	5.387e-08	-0.188828	0.0202706	1.21543e-20	0.024993	0.0085782	0.003574	0.00211435	0.00205451	0.30342	-0.000626996	0.00211429	0.766809	-0.00223089	0.00216881	0.303655	0.00232722	0.00216553	0.282524
A2_respiratory	rs62060847	17	44154946	C	T	0.1758	-0.201117	0.0285297	1.79701e-12	-7.04939	1156810	-0.12004	0.016156	1.0882e-13	-0.0060847	0.0060598	0.3153	-0.2286	0.042	5.416e-08	-0.188192	0.0202802	1.70143e-20	0.025081	0.008586	0.003488	0.00211407	0.00205424	0.30342	-0.000612333	0.00211401	0.77208	-0.0022306	0.00216852	0.303655	0.00229227	0.00216524	0.289752
A2_respiratory	rs75975083	17	44146357	T	C	0.1758	-0.201168	0.028537	1.79712e-12	-7.04937	1156810	-0.11972	0.016158	1.2673e-13	-0.0060694	0.0060628	0.3168	-0.2284	0.0421	5.602e-08	-0.188399	0.0202804	1.54684e-20	0.025103	0.0085883	0.003467	0.00211415	0.00205432	0.30342	-0.000641516	0.00211409	0.761548	-0.0022224	0.0021686	0.305453	0.00230968	0.00216532	0.286122
A2_respiratory	rs62062783	17	44023520	T	G	0.1761	-0.201089	0.0285269	1.80052e-12	-7.0491	1156810	-0.11911	0.016153	1.6575e-13	-0.0064144	0.0060407	0.2883	-0.2284	0.0421	5.559e-08	-0.188609	0.0202463	1.21094e-20	0.024749	0.0085605	0.003839	0.00199376	0.00205357	0.331611	-0.000743307	0.00211332	0.725045	-0.00220505	0.00216782	0.30907	0.00234925	0.00216454	0.277774
A2_respiratory	rs62060838	17	44153144	A	G	0.1758	-0.201077	0.0285286	1.81172e-12	-7.04826	1156810	-0.11979	0.016154	1.211e-13	-0.0060079	0.0060648	0.3219	-0.2286	0.042	5.416e-08	-0.188177	0.0202802	1.71333e-20	0.025115	0.008586	0.003444	0.00213401	0.00205424	0.298882	-0.000612333	0.00211401	0.77208	-0.00222232	0.00216852	0.305453	0.00230959	0.00216524	0.286122
A2_respiratory	rs62056784	17	43974889	C	G	0.1826	-0.200953	0.028511	1.81187e-12	-7.04826	1156810	-0.11942	0.016137	1.3568e-13	-0.0061408	0.0060465	0.3098	-0.2287	0.042	5.323e-08	-0.189469	0.0202626	8.70646e-21	0.02448	0.0085621	0.004249	0.00191383	0.00205338	0.351316	-0.000772382	0.00211312	0.714725	-0.00224621	0.00216761	0.300081	0.00234902	0.00216433	0.277774
A2_respiratory	rs62061728	17	44017180	T	G	0.1761	-0.20099	0.0285163	1.81206e-12	-7.04825	1156810	-0.1194	0.016143	1.3958e-13	-0.0062136	0.0060414	0.3037	-0.2286	0.042	5.395e-08	-0.188317	0.0202457	1.38349e-20	0.024872	0.0085599	0.003666	0.00193402	0.00205365	0.346322	-0.00075791	0.0021134	0.719879	-0.00224237	0.0021679	0.300972	0.00234356	0.00216462	0.278956
A2_respiratory	rs62062293	17	44100553	C	A	0.1759	-0.201663	0.0286122	1.81305e-12	-7.04815	1152330	-0.12062	0.016286	1.2986e-13	-0.0055993	0.006049	0.3546	-0.2286	0.0421	5.422e-08	-0.188828	0.0202706	1.21543e-20	0.024951	0.008578	0.003629	0.00211455	0.00205471	0.30342	-0.000612473	0.00211449	0.77208	-0.00223524	0.00216902	0.302759	0.00232744	0.00216573	0.282524
A2_respiratory	rs56189701	17	43987801	T	C	0.1757	-0.201052	0.0285257	1.81374e-12	-7.0481	1156810	-0.11974	0.016146	1.2075e-13	-0.0063529	0.0060531	0.2939	-0.2293	0.0421	5.085e-08	-0.188564	0.0203015	1.56923e-20	0.025171	0.0085781	0.003342	0.00205377	0.00205377	0.317311	-0.000626769	0.00211352	0.766809	-0.00225077	0.00216802	0.299192	0.00236101	0.00216474	0.27542
A2_respiratory	rs80028338	17	44161470	A	C	0.1675	-0.206803	0.0293428	1.81743e-12	-7.04783	1155040	-0.11946	0.016336	2.6179e-13	-0.0094846	0.0062578	0.1296	-0.2309	0.044	1.57e-07	-0.189894	0.0207939	6.71359e-20	0.025394	0.0088358	0.004053	0.00218693	0.00212674	0.303808	-0.000884143	0.00218862	0.686232	-0.00224079	0.00224505	0.31823	0.00272666	0.00224166	0.223848
A2_respiratory	rs62056801	17	43979504	G	A	0.1761	-0.200932	0.0285099	1.81784e-12	-7.0478	1156810	-0.11923	0.016135	1.4704e-13	-0.0060866	0.0060417	0.3137	-0.2299	0.042	4.545e-08	-0.18923	0.0202612	9.67842e-21	0.024369	0.0085636	0.004432	0.00191383	0.00205338	0.351316	-0.000772382	0.00211312	0.714725	-0.00224207	0.00216761	0.300972	0.00234902	0.00216433	0.277774
A2_respiratory	rs17574040	17	44102865	A	C	0.1759	-0.201112	0.0285363	1.82063e-12	-7.04759	1156810	-0.12012	0.016152	1.0325e-13	-0.0057273	0.0060533	0.3441	-0.2298	0.0421	4.674e-08	-0.189114	0.0202706	1.06393e-20	0.025011	0.0085781	0.003549	0.0020946	0.00205471	0.308005	-0.000627056	0.00211449	0.766809	-0.00230975	0.00216902	0.286928	0.00232744	0.00216573	0.282524
A2_respiratory	rs17573245	17	44072854	T	C	0.1762	-0.200912	0.0285082	1.82133e-12	-7.04752	1156810	-0.12001	0.016123	9.8155e-14	-0.005648	0.0060426	0.3499	-0.2283	0.042	5.641e-08	-0.190109	0.0202515	6.15098e-21	0.025245	0.008559	0.003183	0.00211387	0.00205404	0.30342	-0.000612275	0.00211381	0.77208	-0.00231314	0.00216831	0.286065	0.00235556	0.00216503	0.276595
A2_respiratory	rs74573628	17	43982961	T	C	0.1761	-0.200916	0.0285088	1.82158e-12	-7.04751	1156810	-0.11962	0.016132	1.218e-13	-0.0059997	0.006048	0.3212	-0.2287	0.042	5.337e-08	-0.188976	0.0202599	1.08335e-20	0.024364	0.0085633	0.00444	0.0019139	0.00205346	0.351316	-0.000757838	0.0021132	0.719879	-0.00224216	0.00216769	0.300972	0.00234911	0.00216441	0.277774
A2_respiratory	rs113537106	17	44016462	A	G	0.1761	-0.200953	0.0285152	1.82532e-12	-7.04722	1156810	-0.11937	0.016141	1.4081e-13	-0.0061716	0.0060417	0.307	-0.2286	0.042	5.387e-08	-0.188332	0.0202457	1.37383e-20	0.024882	0.0085598	0.003651	0.00193402	0.00205365	0.346322	-0.00075791	0.0021134	0.719879	-0.00224237	0.0021679	0.300972	0.00234356	0.00216462	0.278956
A2_respiratory	rs62061730	17	44017342	A	G	0.1761	-0.200924	0.0285131	1.83162e-12	-7.04673	1156810	-0.11927	0.01614	1.4689e-13	-0.0061908	0.0060405	0.3054	-0.2288	0.042	5.283e-08	-0.188451	0.0202463	1.30355e-20	0.024861	0.00856	0.003681	0.0019139	0.00205346	0.351316	-0.000772412	0.0021132	0.714725	-0.00224216	0.00216769	0.300972	0.00234334	0.00216441	0.278956
A2_respiratory	rs1467969	17	43998328	C	T	0.1761	-0.201145	0.0285449	1.83305e-12	-7.04662	1156410	-0.11809	0.016153	2.6566e-13	-0.0065729	0.0061417	0.2845	-0.2279	0.0421	5.965e-08	-0.202137	0.0212939	2.25056e-21	0.025869	0.0087347	0.00306	0.00191408	0.00205365	0.351316	-0.00078706	0.0021134	0.709585	-0.00224237	0.0021679	0.300972	0.00235511	0.00216462	0.276595
A2_respiratory	rs62056781	17	43973899	T	C	0.1761	-0.201503	0.0285966	1.83605e-12	-7.0464	1152330	-0.11998	0.016291	1.7771e-13	-0.0061166	0.0060431	0.3115	-0.2288	0.042	5.309e-08	-0.189524	0.0202612	8.43858e-21	0.024423	0.0085617	0.004337	0.00191365	0.00205318	0.351316	-0.000772309	0.00211292	0.714725	-0.00224599	0.00216741	0.300081	0.0023488	0.00216413	0.277774
A2_respiratory	rs55874169	17	44014384	G	A	0.1761	-0.200915	0.0285138	1.83822e-12	-7.04624	1156810	-0.11931	0.01614	1.4438e-13	-0.0061801	0.0060461	0.3067	-0.2287	0.042	5.364e-08	-0.188367	0.0202448	1.34693e-20	0.025097	0.0085516	0.003338	0.00191401	0.00205357	0.351316	-0.000757881	0.00211332	0.719879	-0.00224228	0.00216782	0.300972	0.00234925	0.00216454	0.277774
A2_respiratory	rs1467962	17	43978604	A	G	0.1761	-0.200879	0.0285095	1.84054e-12	-7.04604	1156810	-0.11932	0.016136	1.4155e-13	-0.0061766	0.0060414	0.3066	-0.2288	0.042	5.309e-08	-0.189177	0.0202612	9.91929e-21	0.024523	0.0085618	0.00418	0.00191372	0.00205326	0.351316	-0.000772338	0.002113	0.714725	-0.00224608	0.00216749	0.300081	0.00234889	0.00216421	0.277774
A2_respiratory	rs62062270	17	44091195	T	C	0.1759	-0.201036	0.0285317	1.84092e-12	-7.04606	1156810	-0.11996	0.016162	1.1498e-13	-0.0055857	0.0060525	0.3561	-0.2287	0.042	5.381e-08	-0.188861	0.0202712	1.20014e-20	0.024967	0.0085782	0.003608	0.00213389	0.00205412	0.298882	-0.000597719	0.00211389	0.777362	-0.00223461	0.0021684	0.302759	0.00233832	0.00216511	0.280142
A2_respiratory	rs62060795	17	44142663	C	T	0.1758	-0.201011	0.0285293	1.84437e-12	-7.04577	1156810	-0.11983	0.01615	1.1729e-13	-0.0059609	0.0060616	0.3254	-0.2286	0.042	5.408e-08	-0.188737	0.0202712	1.27156e-20	0.024791	0.0085853	0.003882	0.00213442	0.00205463	0.298882	-0.00061245	0.00211441	0.77208	-0.00222274	0.00216893	0.305453	0.00231003	0.00216565	0.286122
A2_respiratory	rs62060839	17	44153227	A	G	0.1758	-0.201019	0.0285308	1.84555e-12	-7.04568	1156810	-0.11972	0.016158	1.2721e-13	-0.0060461	0.0060651	0.3188	-0.2286	0.042	5.416e-08	-0.188185	0.0202802	1.70737e-20	0.025118	0.0085861	0.00344	0.00213401	0.00205424	0.298882	-0.000612333	0.00211401	0.77208	-0.00222232	0.00216852	0.305453	0.00230959	0.00216524	0.286122
A2_respiratory	rs62063797	17	44068294	G	C	0.1761	-0.200866	0.0285098	1.84781e-12	-7.04551	1156810	-0.11971	0.016122	1.1253e-13	-0.0056605	0.0060419	0.3488	-0.227	0.042	6.652e-08	-0.18921	0.0202523	9.39702e-21	0.025193	0.0085568	0.003237	0.00211415	0.00205432	0.30342	-0.000626936	0.00211409	0.766809	-0.00223482	0.0021686	0.302759	0.00236164	0.00216532	0.27542
A2_respiratory	rs62062267	17	44090854	C	T	0.1759	-0.201055	0.0285376	1.85105e-12	-7.04527	1156810	-0.11995	0.016165	1.1686e-13	-0.0057023	0.0060538	0.3462	-0.2287	0.042	5.361e-08	-0.188901	0.0202719	1.18111e-20	0.024942	0.0085782	0.003642	0.00213442	0.00205463	0.298882	-0.000597868	0.00211441	0.777362	-0.00223516	0.00216893	0.302759	0.0023389	0.00216565	0.280142
A2_respiratory	rs62062282	17	44094374	A	G	0.1759	-0.200962	0.0285246	1.85203e-12	-7.04522	1156810	-0.11972	0.016145	1.2136e-13	-0.0056942	0.0060498	0.3466	-0.2286	0.042	5.397e-08	-0.188801	0.0202713	1.23445e-20	0.024982	0.0085779	0.003587	0.00211427	0.00205443	0.30342	-0.000626972	0.00211421	0.766809	-0.00223495	0.00216873	0.302759	0.00233291	0.00216544	0.281331
A2_respiratory	rs62056840	17	43989689	T	C	0.1762	-0.200867	0.0285126	1.8563e-12	-7.04485	1156810	-0.11939	0.016137	1.3803e-13	-0.0060291	0.0060466	0.3187	-0.2289	0.042	5.241e-08	-0.189044	0.0202599	1.04968e-20	0.024741	0.0085621	0.003858	0.00191401	0.00205357	0.351316	-0.000757881	0.00211332	0.719879	-0.00224642	0.00216782	0.300081	0.00234925	0.00216454	0.277774
A2_respiratory	rs55831516	17	44148267	C	T	0.1758	-0.200978	0.0285285	1.85707e-12	-7.04481	1156810	-0.11967	0.016154	1.2809e-13	-0.0060684	0.0060602	0.3167	-0.2286	0.042	5.405e-08	-0.188906	0.0202791	1.21605e-20	0.025011	0.0085853	0.003577	0.00213401	0.00205424	0.298882	-0.000612333	0.00211401	0.77208	-0.00222232	0.00216852	0.305453	0.00230959	0.00216524	0.286122
A2_respiratory	rs62056837	17	43988884	T	C	0.1761	-0.200983	0.0285294	1.85768e-12	-7.04477	1155040	-0.11951	0.016156	1.3861e-13	-0.0060497	0.0060418	0.3167	-0.2287	0.0421	5.369e-08	-0.188835	0.0202606	1.15978e-20	0.024604	0.0085627	0.004061	0.00191408	0.00205365	0.351316	-0.000772485	0.0021134	0.714725	-0.00224237	0.0021679	0.300972	0.00233202	0.00216462	0.281331
A2_respiratory	rs62056792	17	43976644	G	A	0.1761	-0.200848	0.0285106	1.85904e-12	-7.04468	1156810	-0.11928	0.016135	1.4388e-13	-0.0061198	0.0060428	0.3112	-0.2288	0.042	5.314e-08	-0.189697	0.0202648	7.90378e-21	0.024499	0.0085662	0.004237	0.0019139	0.00205346	0.351316	-0.000772412	0.0021132	0.714725	-0.00224629	0.00216769	0.300081	0.00234911	0.00216441	0.277774
A2_respiratory	rs75839508	17	44022319	G	A	0.1761	-0.200923	0.0285213	1.85915e-12	-7.04466	1156810	-0.11886	0.01615	1.8382e-13	-0.006304	0.0060475	0.2972	-0.229	0.0421	5.205e-08	-0.18864	0.0202487	1.20621e-20	0.024607	0.0085641	0.004062	0.0019534	0.00205307	0.341373	-0.000772265	0.0021128	0.714725	-0.00220451	0.00216728	0.30907	0.00234866	0.002164	0.277774
A2_respiratory	rs62062285	17	44095661	T	G	0.1759	-0.200952	0.0285262	1.86158e-12	-7.04447	1156810	-0.11974	0.016145	1.1992e-13	-0.0056497	0.0060483	0.3503	-0.2286	0.042	5.399e-08	-0.188793	0.0202713	1.23877e-20	0.024938	0.008578	0.003646	0.00211447	0.00205463	0.30342	-0.000627032	0.00211441	0.766809	-0.00223516	0.00216893	0.302759	0.00233313	0.00216565	0.281331
A2_respiratory	rs62062284	17	44095570	G	A	0.1759	-0.200948	0.0285258	1.86239e-12	-7.04443	1156810	-0.11971	0.016146	1.2248e-13	-0.0056298	0.0060487	0.352	-0.2286	0.042	5.394e-08	-0.18874	0.0202713	1.26949e-20	0.025026	0.0085782	0.003529	0.00211435	0.00205451	0.30342	-0.000626996	0.00211429	0.766809	-0.00223503	0.00216881	0.302759	0.00233299	0.00216553	0.281331
A2_respiratory	rs12185225	17	44113491	T	C	0.1759	-0.200935	0.028528	1.87581e-12	-7.04343	1156810	-0.11992	0.016151	1.1262e-13	-0.0056114	0.0060486	0.3536	-0.2286	0.042	5.396e-08	-0.188417	0.0202697	1.4648e-20	0.024949	0.0085793	0.003636	0.00211427	0.00205443	0.30342	-0.000612391	0.00211421	0.77208	-0.00222253	0.00216873	0.305453	0.00230981	0.00216544	0.286122
A2_respiratory	rs113788190	17	44161302	A	G	0.1758	-0.200948	0.0285325	1.8841e-12	-7.04278	1156810	-0.11977	0.016158	1.2416e-13	-0.0060124	0.0060644	0.3215	-0.2286	0.042	5.405e-08	-0.188439	0.0202816	1.52643e-20	0.02507	0.0085869	0.003505	0.00211427	0.00205443	0.30342	-0.000612391	0.00211421	0.77208	-0.00222253	0.00216873	0.305453	0.00230981	0.00216544	0.286122
A2_respiratory	rs79180862	17	44131798	C	T	0.1759	-0.200906	0.0285268	1.88522e-12	-7.04271	1156810	-0.11986	0.016153	1.1648e-13	-0.0056886	0.0060554	0.3475	-0.2287	0.042	5.367e-08	-0.188478	0.0202726	1.4424e-20	0.024922	0.0085805	0.003678	0.00211395	0.00205412	0.30342	-0.000612298	0.00211389	0.77208	-0.00222219	0.0021684	0.305453	0.00230946	0.00216512	0.286122
A2_respiratory	rs111541901	17	43994358	C	T	0.176	-0.200906	0.0285271	1.8864e-12	-7.04264	1156810	-0.1196	0.016146	1.2874e-13	-0.0064331	0.006051	0.2877	-0.2282	0.0421	5.828e-08	-0.189184	0.0202837	1.08989e-20	0.024031	0.0085775	0.005085	0.00189443	0.00205396	0.356356	-0.000772603	0.00211372	0.714725	-0.00223857	0.00216823	0.301865	0.00236124	0.00216495	0.27542
A2_respiratory	rs79649865	17	44130587	T	G	0.1759	-0.201569	0.0286216	1.88774e-12	-7.04255	1152330	-0.12048	0.016316	1.5301e-13	-0.0056033	0.0060489	0.3543	-0.2285	0.042	5.467e-08	-0.188448	0.0202726	1.4627e-20	0.025016	0.0085804	0.003552	0.00213422	0.00205443	0.298882	-0.000612391	0.00211421	0.77208	-0.00222667	0.00216873	0.304553	0.00230403	0.00216544	0.287329
A2_respiratory	rs62060858	17	44164090	G	C	0.1758	-0.200976	0.0285386	1.89149e-12	-7.04225	1156810	-0.11981	0.016158	1.2155e-13	-0.0059873	0.0060636	0.3234	-0.2287	0.0421	5.363e-08	-0.18814	0.0202802	1.74344e-20	0.024979	0.0085867	0.003625	0.00209441	0.00205451	0.308005	-0.000626996	0.00211429	0.766809	-0.00222261	0.00216881	0.305453	0.0023099	0.00216553	0.286122
A2_respiratory	rs111259120	17	44133534	C	T	0.1759	-0.20149	0.0286143	1.9004e-12	-7.04158	1152330	-0.12044	0.016303	1.4985e-13	-0.0056565	0.0060555	0.3502	-0.2286	0.042	5.404e-08	-0.18844	0.0202726	1.46782e-20	0.025002	0.0085805	0.00357	0.00211427	0.00205443	0.30342	-0.000612391	0.00211421	0.77208	-0.00222253	0.00216873	0.305453	0.00230981	0.00216544	0.286122
A2_respiratory	rs74509629	17	43985597	C	T	0.1761	-0.200771	0.0285121	1.90045e-12	-7.04161	1156810	-0.11922	0.016139	1.5021e-13	-0.0060765	0.0060473	0.315	-0.2289	0.042	5.25e-08	-0.189172	0.0202599	9.88863e-21	0.024525	0.0085618	0.004177	0.00191383	0.00205338	0.351316	-0.000772382	0.00211312	0.714725	-0.00224621	0.00216761	0.300081	0.00234902	0.00216433	0.277774
A2_respiratory	rs17660065	17	44162284	T	C	0.1758	-0.200892	0.0285308	1.90537e-12	-7.04123	1156810	-0.11973	0.016154	1.243e-13	-0.0059815	0.0060584	0.3235	-0.2286	0.042	5.428e-08	-0.188155	0.0202802	1.73133e-20	0.025094	0.0085867	0.003474	0.00211435	0.00205451	0.30342	-0.000612415	0.00211429	0.77208	-0.00222261	0.00216881	0.305453	0.0023099	0.00216553	0.286122
A2_respiratory	rs62056800	17	43979468	T	A	0.1761	-0.200771	0.0285139	1.90651e-12	-7.04116	1156810	-0.11905	0.016141	1.6375e-13	-0.0060955	0.0060419	0.313	-0.2299	0.042	4.559e-08	-0.189213	0.0202626	9.81128e-21	0.024412	0.0085638	0.004363	0.0019139	0.00205346	0.351316	-0.000772412	0.0021132	0.714725	-0.00224216	0.00216769	0.300972	0.00234911	0.00216441	0.277774
A2_respiratory	rs41374248	17	44120442	A	G	0.1759	-0.200883	0.0285304	1.90827e-12	-7.04102	1156810	-0.11994	0.016154	1.1321e-13	-0.0056393	0.0060481	0.3511	-0.2287	0.042	5.379e-08	-0.18841	0.0202697	1.46992e-20	0.024977	0.0085803	0.003603	0.00209441	0.00205451	0.308005	-0.000612415	0.00211429	0.77208	-0.00222261	0.00216881	0.305453	0.0023099	0.00216553	0.286122
A2_respiratory	rs17660017	17	44160674	G	C	0.1758	-0.20088	0.0285314	1.91293e-12	-7.04066	1156810	-0.11968	0.016155	1.2765e-13	-0.0060261	0.0060656	0.3205	-0.2287	0.042	5.375e-08	-0.188174	0.0202796	1.71073e-20	0.025109	0.0085865	0.003453	0.00211435	0.00205451	0.30342	-0.000612415	0.00211429	0.77208	-0.00222261	0.00216881	0.305453	0.0023099	0.00216553	0.286122
A2_respiratory	rs74481389	17	44154607	T	C	0.1758	-0.200887	0.0285331	1.91552e-12	-7.04049	1156810	-0.11961	0.016161	1.3486e-13	-0.0060478	0.0060593	0.3182	-0.2286	0.042	5.416e-08	-0.188162	0.0202802	1.72531e-20	0.025065	0.0085862	0.003509	0.0021341	0.00205432	0.298882	-0.000612356	0.00211409	0.77208	-0.0022224	0.0021686	0.305453	0.00230968	0.00216532	0.286122
A2_respiratory	rs112364920	17	44161360	A	T	0.1824	-0.200875	0.0285319	1.91698e-12	-7.04037	1156810	-0.1197	0.016157	1.276e-13	-0.0060345	0.0060641	0.3197	-0.2286	0.042	5.405e-08	-0.188159	0.0202796	1.72269e-20	0.025091	0.0085865	0.003476	0.00211427	0.00205443	0.30342	-0.000612391	0.00211421	0.77208	-0.00222253	0.00216873	0.305453	0.00230981	0.00216544	0.286122
A2_respiratory	rs79492906	17	43984864	C	T	0.1761	-0.200724	0.0285104	1.91727e-12	-7.04038	1156810	-0.1192	0.016136	1.4999e-13	-0.0060751	0.0060472	0.3151	-0.2288	0.042	5.289e-08	-0.189179	0.0202599	9.85396e-21	0.024504	0.0085617	0.00421	0.00191383	0.00205338	0.351316	-0.000772382	0.00211312	0.714725	-0.00224621	0.00216761	0.300081	0.00234902	0.00216433	0.277774
A2_respiratory	rs62062275	17	44093496	A	G	0.1759	-0.200829	0.0285268	1.92241e-12	-7.04001	1156810	-0.11962	0.016146	1.274e-13	-0.0056052	0.0060515	0.3543	-0.2286	0.042	5.395e-08	-0.188796	0.0202719	1.24066e-20	0.02496	0.0085782	0.003617	0.00211447	0.00205463	0.30342	-0.000627032	0.00211441	0.766809	-0.00223516	0.00216893	0.302759	0.00233313	0.00216565	0.281331
A2_respiratory	rs62063783	17	44059215	C	T	0.1761	-0.200744	0.0285148	1.92246e-12	-7.03999	1156810	-0.11948	0.016131	1.2902e-13	-0.0055341	0.0060379	0.3594	-0.2271	0.042	6.589e-08	-0.188741	0.0202519	1.16734e-20	0.025361	0.0085555	0.003034	0.0021341	0.00205432	0.298882	-0.000626936	0.00211409	0.766809	-0.00223482	0.0021686	0.302759	0.00235587	0.00216532	0.276595
A2_respiratory	rs1078268	17	44075901	A	G	0.1761	-0.200848	0.0285307	1.92617e-12	-7.03972	1156410	-0.11913	0.01615	1.6255e-13	-0.0053867	0.0060443	0.3728	-0.2277	0.0421	6.192e-08	-0.189147	0.0202595	9.98409e-21	0.025912	0.0085596	0.002468	0.00209413	0.00205424	0.308005	-0.00067065	0.00211401	0.75106	-0.00223887	0.00216852	0.301865	0.00234423	0.00216524	0.278956
A2_respiratory	rs17563986	17	43991272	A	G	0.1761	-0.200736	0.028515	1.92707e-12	-7.03966	1156810	-0.11916	0.016143	1.5648e-13	-0.0060314	0.0060451	0.3184	-0.2287	0.042	5.339e-08	-0.189679	0.0202606	7.82519e-21	0.024577	0.0085623	0.0041	0.0019139	0.00205346	0.351316	-0.000772412	0.0021132	0.714725	-0.00224216	0.00216769	0.300972	0.00234911	0.00216441	0.277774
A2_respiratory	rs974292	17	44150464	T	C	0.1758	-0.200832	0.0285291	1.92862e-12	-7.03955	1156810	-0.11955	0.016155	1.3617e-13	-0.0060189	0.0060608	0.3207	-0.2286	0.042	5.413e-08	-0.188656	0.0202823	1.38482e-20	0.025021	0.0085862	0.003567	0.00213401	0.00205424	0.298882	-0.000612333	0.00211401	0.77208	-0.00222232	0.00216852	0.305453	0.00230959	0.00216524	0.286122
A2_respiratory	rs12150170	17	44090646	A	G	0.1759	-0.200887	0.0285372	1.92961e-12	-7.03948	1156810	-0.11976	0.016166	1.2809e-13	-0.0057164	0.0060542	0.3451	-0.2287	0.042	5.352e-08	-0.188881	0.0202712	1.18876e-20	0.024993	0.00858	0.00358	0.0021343	0.00205451	0.298882	-0.000597833	0.00211429	0.777362	-0.00223503	0.00216881	0.302759	0.00233877	0.00216553	0.280142
A2_respiratory	rs112116311	17	43989898	T	G	0.1762	-0.200765	0.0285204	1.93133e-12	-7.03935	1156810	-0.11916	0.01614	1.5483e-13	-0.0060689	0.0060464	0.3155	-0.2288	0.0421	5.283e-08	-0.189054	0.0202606	1.04762e-20	0.024672	0.0085625	0.003959	0.00191408	0.00205365	0.351316	-0.000772485	0.0021134	0.714725	-0.00224237	0.0021679	0.300972	0.00234933	0.00216462	0.277774
A2_respiratory	rs1052587	17	44102604	T	C	0.176	-0.200675	0.028508	1.93272e-12	-7.03925	1156810	-0.11942	0.016112	1.2449e-13	-0.0056994	0.0060484	0.346	-0.2286	0.042	5.447e-08	-0.188635	0.0202608	1.27421e-20	0.025036	0.0085761	0.003509	0.00211455	0.00205471	0.30342	-0.000627056	0.00211449	0.766809	-0.00223111	0.00216902	0.303655	0.00232744	0.00216573	0.282524
A2_respiratory	rs55947022	17	44147574	G	A	0.1758	-0.200779	0.0285235	1.93512e-12	-7.03907	1156810	-0.11946	0.016142	1.3542e-13	-0.0060317	0.006062	0.3197	-0.2288	0.042	5.159e-08	-0.188402	0.020281	1.54918e-20	0.025047	0.008589	0.003543	0.00213422	0.00205443	0.298882	-0.000612391	0.00211421	0.77208	-0.00222253	0.00216873	0.305453	0.00230981	0.00216544	0.286122
A2_respiratory	rs118087478	17	44051589	T	G	0.1733	-0.202463	0.0287631	1.93646e-12	-7.03898	1152330	-0.12151	0.016307	9.2401e-14	-0.0062436	0.0060916	0.3054	-0.2239	0.0426	1.479e-07	-0.188966	0.020393	1.92828e-20	0.026233	0.0086301	0.002368	0.00218747	0.00206815	0.290196	-0.000492265	0.00212832	0.817088	-0.00215826	0.00218321	0.322873	0.0024408	0.0021799	0.26285
A2_respiratory	rs11575895	17	43971785	A	G	0.1761	-0.200783	0.0285247	1.93751e-12	-7.03892	1155040	-0.11932	0.016163	1.5541e-13	-0.0059667	0.0060448	0.3236	-0.2288	0.042	5.306e-08	-0.18909	0.020261	1.03174e-20	0.024445	0.008562	0.004304	0.00191372	0.00205326	0.351316	-0.000772338	0.002113	0.714725	-0.00224608	0.00216749	0.300081	0.00234889	0.00216421	0.277774
A2_respiratory	rs62063857	17	44076665	A	G	0.1762	-0.200716	0.0285162	1.94075e-12	-7.03867	1156810	-0.12028	0.016131	8.8734e-14	-0.0053168	0.0060444	0.3791	-0.227	0.042	6.667e-08	-0.188279	0.020247	1.4166e-20	0.025407	0.0085698	0.00303	0.00203449	0.00205443	0.322032	-0.000699876	0.00211421	0.740618	-0.00241753	0.00216873	0.264969	0.00236809	0.00216544	0.274138
A2_respiratory	rs1467966	17	43984399	C	T	0.1761	-0.200656	0.0285078	1.94139e-12	-7.03864	1156810	-0.11914	0.016133	1.5292e-13	-0.0060772	0.0060468	0.3149	-0.2288	0.042	5.292e-08	-0.189187	0.0202599	9.81941e-21	0.024483	0.0085617	0.004241	0.00191372	0.00205326	0.351316	-0.000772338	0.002113	0.714725	-0.00224608	0.00216749	0.300081	0.00234889	0.00216421	0.277774
A2_respiratory	rs78962882	17	44084844	G	C	0.1759	-0.200813	0.0285307	1.94322e-12	-7.03849	1156810	-0.1195	0.016145	1.347e-13	-0.0056799	0.0060518	0.348	-0.2286	0.0421	5.442e-08	-0.188522	0.0202656	1.37081e-20	0.025077	0.0085762	0.003455	0.00209441	0.00205451	0.308005	-0.000641577	0.00211429	0.761548	-0.00223917	0.00216881	0.301865	0.00234454	0.00216553	0.278956
A2_respiratory	rs62056789	17	43975415	A	C	0.1761	-0.200815	0.028531	1.9437e-12	-7.03848	1155860	-0.1194	0.016175	1.5604e-13	-0.0060873	0.0060441	0.3139	-0.2288	0.042	5.317e-08	-0.189773	0.0202632	7.5752e-21	0.02456	0.0085659	0.004142	0.00193358	0.00205318	0.346322	-0.000743165	0.00211292	0.725045	-0.00224599	0.00216741	0.300081	0.0023488	0.00216413	0.277774
A2_respiratory	rs55682376	17	43991888	G	A	0.1761	-0.200645	0.0285083	1.94812e-12	-7.03813	1156810	-0.11907	0.016132	1.5658e-13	-0.0059762	0.0060492	0.3232	-0.2287	0.042	5.326e-08	-0.189525	0.0202632	8.50801e-21	0.02464	0.0085639	0.004012	0.00191383	0.00205338	0.351316	-0.000772382	0.00211312	0.714725	-0.00224207	0.00216761	0.300972	0.00234902	0.00216433	0.277774
A2_respiratory	rs62060859	17	44164133	G	A	0.1758	-0.200861	0.0285408	1.95455e-12	-7.03768	1156810	-0.11965	0.016163	1.3316e-13	-0.005957	0.0060636	0.3259	-0.2287	0.0421	5.34e-08	-0.18832	0.0202802	1.60353e-20	0.025085	0.0085868	0.003486	0.00209433	0.00205443	0.308005	-0.000626972	0.00211421	0.766809	-0.00222253	0.00216873	0.305453	0.00230981	0.00216544	0.286122
A2_respiratory	rs77875796	17	44051612	A	G	0.1744	-0.201557	0.0286398	1.95501e-12	-7.03765	1156810	-0.12123	0.016146	5.9649e-14	-0.0062675	0.0060768	0.3024	-0.226	0.0424	9.923e-08	-0.189424	0.020353	1.3154e-20	0.02566	0.0086072	0.002871	0.002304	0.00206565	0.264686	-0.000390445	0.00212575	0.85427	-0.00220554	0.00218057	0.311801	0.00237994	0.00217727	0.274356
A2_respiratory	rs62062779	17	44022577	A	C	0.1758	-0.200862	0.0285412	1.95552e-12	-7.03762	1156810	-0.11875	0.016155	1.9699e-13	-0.0063817	0.0060553	0.2919	-0.2277	0.0421	6.37e-08	-0.188689	0.0202749	1.32068e-20	0.02499	0.008578	0.003576	0.00199524	0.0020551	0.331611	-0.00075325	0.00211489	0.721717	-0.00221083	0.00216943	0.308163	0.0023741	0.00216615	0.273079
A2_respiratory	rs1467963	17	43978934	T	G	0.1761	-0.20067	0.0285168	1.96556e-12	-7.0369	1155040	-0.11914	0.016149	1.614e-13	-0.0060828	0.0060416	0.314	-0.2288	0.042	5.292e-08	-0.189177	0.0202612	9.91929e-21	0.024516	0.0085617	0.004191	0.00191372	0.00205326	0.351316	-0.000772338	0.002113	0.714725	-0.00224608	0.00216749	0.300081	0.00234889	0.00216421	0.277774
A2_respiratory	rs62062768	17	44019479	C	G	0.1825	-0.200665	0.0285165	1.96692e-12	-7.0368	1156810	-0.11873	0.016146	1.9271e-13	-0.0063719	0.0060434	0.2917	-0.2287	0.042	5.336e-08	-0.188582	0.0202469	1.23002e-20	0.024732	0.0085615	0.003868	0.00195377	0.00205346	0.341373	-0.000757838	0.0021132	0.719879	-0.00220493	0.00216769	0.30907	0.00234911	0.00216441	0.277774
A2_respiratory	rs77950913	17	44146451	T	C	0.1758	-0.200829	0.0285424	1.97611e-12	-7.03616	1156810	-0.11944	0.016166	1.4891e-13	-0.0060361	0.0060621	0.3194	-0.2284	0.0421	5.612e-08	-0.188472	0.0202797	1.49153e-20	0.025043	0.008587	0.003541	0.00213422	0.00205443	0.298882	-0.000626972	0.00211421	0.766809	-0.00222253	0.00216873	0.305453	0.00230981	0.00216544	0.286122
A2_respiratory	rs17654016	17	44137925	T	C	0.1759	-0.200682	0.0285228	1.98091e-12	-7.03585	1156810	-0.11963	0.01614	1.2438e-13	-0.0058449	0.0060641	0.3351	-0.2286	0.042	5.405e-08	-0.188727	0.0202778	1.31389e-20	0.024826	0.0085854	0.003833	0.00211435	0.00205451	0.30342	-0.000612415	0.00211429	0.77208	-0.00222261	0.00216881	0.305453	0.0023099	0.00216553	0.286122
A2_respiratory	rs56303672	17	43996960	A	G	0.1762	-0.200616	0.0285139	1.98208e-12	-7.03573	1156810	-0.11887	0.016139	1.7663e-13	-0.0068914	0.0060427	0.2541	-0.2288	0.042	5.31e-08	-0.189424	0.020275	9.38625e-21	0.024388	0.0085646	0.004405	0.00191401	0.00205357	0.351316	-0.000772456	0.00211332	0.714725	-0.00224228	0.00216782	0.300972	0.00234925	0.00216454	0.277774
A2_respiratory	rs62062269	17	44091092	G	C	0.1759	-0.20075	0.0285333	1.98351e-12	-7.03564	1156810	-0.11965	0.016162	1.327e-13	-0.0056816	0.0060536	0.348	-0.2287	0.042	5.354e-08	-0.188899	0.0202712	1.17932e-20	0.024951	0.0085777	0.003629	0.0021341	0.00205432	0.298882	-0.000597776	0.00211409	0.777362	-0.00223482	0.0021686	0.302759	0.00233855	0.00216532	0.280142
A2_respiratory	rs62060810	17	44148674	A	G	0.1758	-0.200728	0.0285308	1.98592e-12	-7.03548	1156810	-0.11945	0.016157	1.4341e-13	-0.0060518	0.0060608	0.318	-0.2286	0.042	5.406e-08	-0.188544	0.0202791	1.43818e-20	0.025003	0.0085853	0.003588	0.0021341	0.00205432	0.298882	-0.000612356	0.00211409	0.77208	-0.0022224	0.0021686	0.305453	0.00230968	0.00216532	0.286122
A2_respiratory	rs62060846	17	44154461	A	C	0.1758	-0.200723	0.0285309	1.98837e-12	-7.03528	1156810	-0.11945	0.016157	1.4335e-13	-0.0060535	0.0060642	0.3182	-0.2286	0.042	5.416e-08	-0.188155	0.0202802	1.73133e-20	0.025052	0.0085862	0.003526	0.0021341	0.00205432	0.298882	-0.000612356	0.00211409	0.77208	-0.0022224	0.0021686	0.305453	0.00230968	0.00216532	0.286122
A2_respiratory	rs12150344	17	44143484	G	A	0.1759	-0.200712	0.0285311	1.99472e-12	-7.03485	1156810	-0.1195	0.016153	1.3796e-13	-0.0060106	0.0060616	0.3214	-0.2287	0.042	5.383e-08	-0.188617	0.0202784	1.3867e-20	0.024806	0.0085859	0.003862	0.00213442	0.00205463	0.298882	-0.00061245	0.00211441	0.77208	-0.00222274	0.00216893	0.305453	0.00231003	0.00216565	0.286122
A2_respiratory	rs62056778	17	43971604	C	G	0.1826	-0.200536	0.0285067	1.99711e-12	-7.0347	1156810	-0.11908	0.016134	1.5767e-13	-0.0062677	0.0060439	0.2997	-0.2288	0.042	5.301e-08	-0.189376	0.020259	8.95458e-21	0.024174	0.0085598	0.004741	0.00191354	0.00205307	0.351316	-0.000772265	0.0021128	0.714725	-0.00224587	0.00216728	0.300081	0.00234866	0.002164	0.277774
A2_respiratory	rs17651483	17	44058861	C	A	0.176	-0.200564	0.0285112	1.99904e-12	-7.03457	1156810	-0.11908	0.016124	1.5234e-13	-0.0055204	0.0060463	0.3612	-0.227	0.042	6.655e-08	-0.189019	0.0202624	1.07314e-20	0.02559	0.0085606	0.002797	0.00215404	0.00205432	0.294388	-0.000626936	0.00211409	0.766809	-0.00223482	0.0021686	0.302759	0.00236164	0.00216532	0.27542
A2_respiratory	rs12150127	17	44141732	G	A	0.1759	-0.200705	0.0285334	2.00633e-12	-7.03404	1156810	-0.1195	0.016157	1.4034e-13	-0.0059733	0.0060612	0.3244	-0.2286	0.042	5.411e-08	-0.188544	0.0202791	1.43818e-20	0.024872	0.0085861	0.00377	0.00213442	0.00205463	0.298882	-0.00061245	0.00211441	0.77208	-0.00222274	0.00216893	0.305453	0.00231003	0.00216565	0.286122
A2_respiratory	rs56280951	17	44041107	G	A	0.1748	-0.201199	0.0286041	2.00808e-12	-7.03392	1156810	-0.11942	0.016162	1.4776e-13	-0.0062337	0.0060699	0.3044	-0.2314	0.0423	4.513e-08	-0.188367	0.0203323	1.96113e-20	0.023669	0.0086011	0.005926	0.00188252	0.00206086	0.361	-0.00079894	0.00212082	0.706387	-0.00233328	0.00217551	0.283487	0.00247343	0.00217222	0.254842
A2_respiratory	rs112074397	17	44131022	T	C	0.1759	-0.200693	0.0285327	2.00994e-12	-7.03379	1156810	-0.11937	0.016158	1.4952e-13	-0.0056296	0.0060495	0.3521	-0.2287	0.042	5.343e-08	-0.188405	0.0202733	1.49594e-20	0.02523	0.0085818	0.003283	0.00209441	0.00205451	0.308005	-0.000641577	0.00211429	0.761548	-0.00222261	0.00216881	0.305453	0.0023099	0.00216553	0.286122
A2_respiratory	rs62061726	17	44016341	G	A	0.1762	-0.200551	0.0285145	2.0169e-12	-7.0333	1156810	-0.1191	0.016141	1.6023e-13	-0.0060358	0.0060407	0.3177	-0.2288	0.042	5.273e-08	-0.188532	0.0202431	1.23772e-20	0.025032	0.0085588	0.003448	0.00197382	0.00205357	0.336469	-0.000714157	0.00211332	0.735415	-0.00224228	0.00216782	0.300972	0.00234347	0.00216454	0.278956
A2_respiratory	rs17563965	17	43990919	A	G	0.1762	-0.200446	0.0285015	2.02403e-12	-7.03282	1156810	-0.11911	0.016122	1.4869e-13	-0.006159	0.0060448	0.3083	-0.2287	0.042	5.327e-08	-0.189256	0.0202567	9.37417e-21	0.02431	0.0085603	0.004513	0.00191372	0.00205326	0.351316	-0.000757766	0.002113	0.719879	-0.00224194	0.00216749	0.300972	0.00234889	0.00216421	0.277774
A2_respiratory	rs62060801	17	44145860	A	G	0.1758	-0.200772	0.0285482	2.02529e-12	-7.03274	1155040	-0.11938	0.016175	1.5773e-13	-0.0060596	0.0060624	0.3175	-0.2284	0.0421	5.584e-08	-0.188559	0.0202791	1.42817e-20	0.025017	0.0085868	0.003575	0.0021343	0.00205451	0.298882	-0.000626996	0.00211429	0.766809	-0.00222261	0.00216881	0.305453	0.0023099	0.00216553	0.286122
A2_respiratory	rs12150527	17	43986462	A	G	0.176	-0.200612	0.0285258	2.02664e-12	-7.03265	1156810	-0.11948	0.016138	1.32e-13	-0.0058802	0.0060469	0.3308	-0.2275	0.0421	6.351e-08	-0.188828	0.0202668	1.19558e-20	0.024479	0.0085678	0.004276	0.0019547	0.00205443	0.341373	-0.000729037	0.00211421	0.730224	-0.00223909	0.00216873	0.301865	0.00237333	0.00216544	0.273079
A2_respiratory	rs62060792	17	44141955	T	A	0.1759	-0.200598	0.0285244	2.02866e-12	-7.03251	1156810	-0.11939	0.016141	1.3996e-13	-0.005987	0.0060613	0.3233	-0.2286	0.042	5.462e-08	-0.188522	0.0202791	1.45332e-20	0.024872	0.0085863	0.003771	0.00213442	0.00205463	0.298882	-0.00061245	0.00211441	0.77208	-0.00222274	0.00216893	0.305453	0.00231003	0.00216565	0.286122
A2_respiratory	rs974291	17	44150480	A	T	0.1824	-0.200628	0.0285291	2.0301e-12	-7.0324	1156810	-0.11936	0.016155	1.4882e-13	-0.0061111	0.0060605	0.3133	-0.2286	0.042	5.408e-08	-0.188552	0.0202791	1.43316e-20	0.024937	0.0085854	0.003677	0.00213401	0.00205424	0.298882	-0.000612333	0.00211401	0.77208	-0.00222232	0.00216852	0.305453	0.00230959	0.00216524	0.286122
A2_respiratory	rs62060835	17	44152390	C	T	0.1758	-0.20063	0.0285302	2.03305e-12	-7.0322	1156810	-0.1193	0.016157	1.538e-13	-0.0060268	0.0060577	0.3198	-0.2286	0.042	5.416e-08	-0.188582	0.0202791	1.41328e-20	0.025145	0.0085848	0.0034	0.00213401	0.00205424	0.298882	-0.000612333	0.00211401	0.77208	-0.00222232	0.00216852	0.305453	0.00230959	0.00216524	0.286122
A2_respiratory	rs62064674	17	44088772	C	A	0.1759	-0.200584	0.0285263	2.0426e-12	-7.03155	1156810	-0.1193	0.016147	1.4835e-13	-0.0056363	0.0060464	0.3512	-0.2286	0.042	5.4e-08	-0.188753	0.0202653	1.23035e-20	0.025078	0.0085765	0.003455	0.00211435	0.00205451	0.30342	-0.000626996	0.00211429	0.766809	-0.00223503	0.00216881	0.302759	0.00233877	0.00216553	0.280142
A2_respiratory	rs4371195	17	43986420	A	G	0.1761	-0.200577	0.0285268	2.04839e-12	-7.03118	1156810	-0.11924	0.016137	1.4809e-13	-0.0059797	0.006047	0.3227	-0.2284	0.0421	5.615e-08	-0.189085	0.0202661	1.05771e-20	0.024732	0.008568	0.003895	0.00195489	0.00205463	0.341373	-0.000729107	0.00211441	0.730224	-0.00224344	0.00216893	0.300972	0.00235045	0.00216565	0.277774
A2_respiratory	rs1864324	17	43977702	C	T	0.1761	-0.20046	0.0285123	2.05583e-12	-7.03065	1156810	-0.11893	0.016142	1.7326e-13	-0.006188	0.0060478	0.3062	-0.2288	0.042	5.289e-08	-0.18999	0.0202619	6.80537e-21	0.024392	0.008562	0.004387	0.00193358	0.00205318	0.346322	-0.000757737	0.00211292	0.719879	-0.00224599	0.00216741	0.300081	0.0023488	0.00216413	0.277774
A2_respiratory	rs117124984	17	44051588	C	G	0.1798	-0.202231	0.0287647	2.05757e-12	-7.03053	1152330	-0.12143	0.016307	9.5995e-14	-0.0063266	0.00609	0.2989	-0.2238	0.0426	1.513e-07	-0.188777	0.0203937	2.10943e-20	0.026032	0.0086297	0.002556	0.00216779	0.00206835	0.294603	-0.000492314	0.00212853	0.817088	-0.00215431	0.00218342	0.323806	0.00244683	0.00218012	0.261718
A2_respiratory	rs17572627	17	44058629	T	A	0.176	-0.201087	0.0286021	2.05816e-12	-7.0305	1150550	-0.12005	0.016283	1.6709e-13	-0.0054483	0.0060405	0.3671	-0.2282	0.042	5.725e-08	-0.189238	0.0202624	9.69276e-21	0.025568	0.0085606	0.002821	0.00213422	0.00205443	0.298882	-0.000612391	0.00211421	0.77208	-0.00231358	0.00216873	0.286065	0.00236178	0.00216544	0.27542
A2_respiratory	rs56234850	17	44060248	G	A	0.176	-0.20042	0.0285079	2.06029e-12	-7.03033	1156810	-0.11912	0.016118	1.4667e-13	-0.0057741	0.0060446	0.3395	-0.227	0.042	6.626e-08	-0.189456	0.0202608	8.692e-21	0.024928	0.0085633	0.003603	0.00207426	0.00205432	0.312635	-0.000670676	0.00211409	0.75106	-0.00223482	0.0021686	0.302759	0.00236164	0.00216532	0.27542
A2_respiratory	rs62060836	17	44152447	G	A	0.1758	-0.200567	0.0285291	2.06157e-12	-7.03026	1156810	-0.11927	0.016155	1.5487e-13	-0.0060415	0.006063	0.319	-0.2286	0.042	5.416e-08	-0.188537	0.0202791	1.44321e-20	0.02506	0.0085856	0.003513	0.00213401	0.00205424	0.298882	-0.000612333	0.00211401	0.77208	-0.00222232	0.00216852	0.305453	0.00230959	0.00216524	0.286122
A2_respiratory	rs17575423	17	44129253	T	C	0.1759	-0.200562	0.0285287	2.06261e-12	-7.03018	1156810	-0.11951	0.016151	1.3681e-13	-0.0056168	0.0060485	0.3531	-0.2287	0.042	5.371e-08	-0.188475	0.020272	1.44021e-20	0.024981	0.00858	0.003597	0.00211435	0.00205451	0.30342	-0.000612415	0.00211429	0.77208	-0.00222261	0.00216881	0.305453	0.0023099	0.00216553	0.286122
A2_respiratory	rs62060785	17	44136634	G	A	0.1759	-0.200604	0.0285357	2.06631e-12	-7.02993	1156810	-0.11951	0.016161	1.4138e-13	-0.005908	0.0060642	0.3299	-0.2287	0.042	5.383e-08	-0.188639	0.0202784	1.37225e-20	0.024852	0.0085855	0.003796	0.00211447	0.00205463	0.30342	-0.00061245	0.00211441	0.77208	-0.00222274	0.00216893	0.305453	0.00231003	0.00216565	0.286122
A2_respiratory	rs62060852	17	44160050	G	A	0.1758	-0.201134	0.0286143	2.07828e-12	-7.02914	1152330	-0.1201	0.016304	1.7517e-13	-0.005995	0.0060672	0.3231	-0.2286	0.042	5.42e-08	-0.188299	0.0202822	1.63348e-20	0.024825	0.0085891	0.00385	0.0021341	0.00205432	0.298882	-0.000597776	0.00211409	0.777362	-0.0022224	0.0021686	0.305453	0.00230968	0.00216532	0.286122
A2_respiratory	rs62063850	17	44073739	G	A	0.1761	-0.200383	0.0285093	2.08483e-12	-7.02869	1156810	-0.11939	0.016121	1.3009e-13	-0.0055935	0.0060412	0.3545	-0.2281	0.042	5.82e-08	-0.189863	0.020253	6.94526e-21	0.025286	0.0085595	0.003135	0.00211415	0.00205432	0.30342	-0.000626936	0.00211409	0.766809	-0.00231345	0.0021686	0.286065	0.00235587	0.00216532	0.276595
A2_respiratory	rs62056782	17	43974230	C	T	0.1761	-0.200393	0.028511	2.08545e-12	-7.02862	1156810	-0.11886	0.016137	1.7618e-13	-0.0061067	0.0060407	0.312	-0.2288	0.042	5.319e-08	-0.189531	0.0202612	8.40895e-21	0.02445	0.0085618	0.004294	0.00191383	0.00205338	0.351316	-0.000772382	0.00211312	0.714725	-0.00224621	0.00216761	0.300081	0.00234902	0.00216433	0.277774
A2_respiratory	rs2082068	17	43979971	C	T	0.1761	-0.20041	0.0285149	2.09144e-12	-7.02826	1156810	-0.11866	0.016144	1.9796e-13	-0.0061078	0.0060415	0.312	-0.2299	0.042	4.567e-08	-0.189301	0.0202619	9.39177e-21	0.024463	0.0085622	0.004275	0.00191383	0.00205338	0.351316	-0.000772382	0.00211312	0.714725	-0.00224207	0.00216761	0.300972	0.00234902	0.00216433	0.277774
A2_respiratory	rs77009866	17	44110888	A	T	0.1824	-0.200509	0.0285292	2.09238e-12	-7.0282	1156810	-0.1196	0.016153	1.3221e-13	-0.0056273	0.0060538	0.3526	-0.2286	0.042	5.416e-08	-0.188395	0.0202697	1.48023e-20	0.024949	0.0085793	0.003637	0.00209433	0.00205443	0.308005	-0.000612391	0.00211421	0.77208	-0.00222253	0.00216873	0.305453	0.00230981	0.00216544	0.286122
A2_respiratory	rs12150558	17	44151156	T	C	0.1758	-0.200514	0.0285307	2.09474e-12	-7.02801	1156810	-0.11923	0.016155	1.5754e-13	-0.00606	0.0060606	0.3174	-0.2286	0.042	5.424e-08	-0.188544	0.0202791	1.43818e-20	0.025011	0.0085854	0.003577	0.00213422	0.00205443	0.298882	-0.000612391	0.00211421	0.77208	-0.00222253	0.00216873	0.305453	0.00230981	0.00216544	0.286122
A2_respiratory	rs62062770	17	44019680	T	C	0.1762	-0.200396	0.0285141	2.09561e-12	-7.02796	1156810	-0.11986	0.016142	1.1239e-13	-0.0058418	0.0060369	0.3332	-0.2298	0.042	4.521e-08	-0.188746	0.0202422	1.11678e-20	0.024758	0.0085603	0.003826	0.00193384	0.00205346	0.346322	-0.000684969	0.0021132	0.745834	-0.00232519	0.00216769	0.283425	0.00233803	0.00216441	0.280047
A2_respiratory	rs62061727	17	44017124	G	T	0.1761	-0.20042	0.0285184	2.09881e-12	-7.02774	1156810	-0.11892	0.016145	1.7646e-13	-0.0062181	0.0060414	0.3034	-0.2287	0.042	5.334e-08	-0.18834	0.0202457	1.36903e-20	0.024867	0.00856	0.003672	0.00191419	0.00205377	0.351316	-0.000757953	0.00211352	0.719879	-0.0022425	0.00216802	0.300972	0.0023437	0.00216474	0.278956
A2_respiratory	rs62064671	17	44086100	T	C	0.1759	-0.200458	0.028524	2.09979e-12	-7.0277	1156810	-0.11904	0.016144	1.6606e-13	-0.0056243	0.0060521	0.3527	-0.2286	0.042	5.415e-08	-0.18876	0.0202653	1.22605e-20	0.024993	0.0085762	0.003565	0.00209433	0.00205443	0.308005	-0.000656134	0.00211421	0.756299	-0.00223495	0.00216873	0.302759	0.00233868	0.00216544	0.280142
A2_respiratory	rs62062297	17	44101004	A	G	0.1759	-0.200531	0.0285347	2.1011e-12	-7.02762	1156810	-0.11958	0.016152	1.3234e-13	-0.005627	0.0060511	0.3524	-0.2298	0.0421	4.627e-08	-0.189107	0.0202706	1.06767e-20	0.024984	0.008578	0.003585	0.00209441	0.00205451	0.308005	-0.000626996	0.00211429	0.766809	-0.00230953	0.00216881	0.286928	0.00232722	0.00216553	0.282524
A2_respiratory	rs733969	17	44089727	G	A	0.176	-0.201165	0.0286261	2.10499e-12	-7.02733	1152330	-0.1201	0.016314	1.814e-13	-0.0057937	0.0060489	0.3382	-0.2278	0.0421	6.269e-08	-0.188885	0.0202763	1.21319e-20	0.025124	0.0085826	0.003418	0.00211427	0.00205443	0.30342	-0.000612391	0.00211421	0.77208	-0.00223495	0.00216873	0.302759	0.00233868	0.00216544	0.280142
A2_respiratory	rs74571696	17	44123685	G	A	0.176	-0.201098	0.0286176	2.10915e-12	-7.02707	1152330	-0.11988	0.016305	1.9531e-13	-0.0056387	0.0060523	0.3515	-0.2279	0.042	5.955e-08	-0.1884	0.0202711	1.48572e-20	0.024929	0.0085818	0.003675	0.0020946	0.00205471	0.308005	-0.000656221	0.00211449	0.756299	-0.00221455	0.00216902	0.307258	0.00230434	0.00216573	0.287329
A2_respiratory	rs76594404	17	43971457	G	C	0.1761	-0.200352	0.0285116	2.10986e-12	-7.02703	1156810	-0.11882	0.016141	1.8168e-13	-0.0062211	0.006043	0.3033	-0.2288	0.042	5.299e-08	-0.189193	0.0202603	9.80731e-21	0.024423	0.0085619	0.004337	0.00191365	0.00205318	0.351316	-0.000772309	0.00211292	0.714725	-0.00224599	0.00216741	0.300081	0.0023488	0.00216413	0.277774
A2_respiratory	rs62056806	17	43983801	A	G	0.1761	-0.200316	0.0285066	2.11018e-12	-7.027	1156810	-0.1188	0.016131	1.7761e-13	-0.0060701	0.0060468	0.3154	-0.2288	0.042	5.298e-08	-0.189164	0.0202599	9.92341e-21	0.024493	0.0085617	0.004226	0.00191372	0.00205326	0.351316	-0.000772338	0.002113	0.714725	-0.00224608	0.00216749	0.300081	0.00234889	0.00216421	0.277774
A2_respiratory	rs62056805	17	43983363	G	A	0.1761	-0.200335	0.0285107	2.11556e-12	-7.02666	1156810	-0.11905	0.016136	1.6122e-13	-0.0060929	0.0060506	0.3139	-0.2287	0.042	5.335e-08	-0.189457	0.0202632	8.78156e-21	0.024196	0.0085696	0.004751	0.00191383	0.00205338	0.351316	-0.000757809	0.00211312	0.719879	-0.00224207	0.00216761	0.300972	0.00234902	0.00216433	0.277774
A2_respiratory	rs9944484	17	43990662	G	A	0.1763	-0.200229	0.028496	2.11695e-12	-7.02657	1156810	-0.11883	0.016114	1.6528e-13	-0.0063347	0.0060401	0.2943	-0.229	0.042	5.121e-08	-0.188297	0.0202483	1.41235e-20	0.024117	0.008554	0.004811	0.00191365	0.00205318	0.351316	-0.000772309	0.00211292	0.714725	-0.00224599	0.00216741	0.300081	0.00234303	0.00216413	0.278956
A2_respiratory	rs62063281	17	44038785	A	G	0.1726	-0.201726	0.0287108	2.12315e-12	-7.02614	1156810	-0.1185	0.016267	3.223e-13	-0.0040405	0.0061012	0.5078	-0.2236	0.0424	1.367e-07	-0.186832	0.0204721	7.09518e-20	0.023896	0.0086497	0.005734	0.00150952	0.00206565	0.46492	-0.0013304	0.00212575	0.531413	-0.00228754	0.00218057	0.294152	0.0025277	0.00217727	0.245662
A2_respiratory	rs10514898	17	44119636	A	C	0.1759	-0.200459	0.0285307	2.12436e-12	-7.02608	1156810	-0.11952	0.016153	1.3688e-13	-0.0056248	0.0060478	0.3523	-0.2287	0.042	5.393e-08	-0.188342	0.0202697	1.51686e-20	0.024985	0.0085795	0.00359	0.00209453	0.00205463	0.308005	-0.00061245	0.00211441	0.77208	-0.00222274	0.00216893	0.305453	0.00231003	0.00216565	0.286122
A2_respiratory	rs55972730	17	44155707	C	T	0.1758	-0.200444	0.0285314	2.13473e-12	-7.02538	1156810	-0.11929	0.016159	1.555e-13	-0.0061321	0.0060597	0.3116	-0.2287	0.042	5.371e-08	-0.188147	0.0202802	1.73737e-20	0.024984	0.0085866	0.003619	0.00211407	0.00205424	0.30342	-0.000612333	0.00211401	0.77208	-0.00222232	0.00216852	0.305453	0.00230381	0.00216524	0.287329
A2_respiratory	rs3912062	17	44165069	A	G	0.1755	-0.200863	0.0285923	2.13926e-12	-7.02507	1156810	-0.11933	0.016162	1.5436e-13	-0.0036143	0.0063982	0.5722	-0.2294	0.0421	5.114e-08	-0.197314	0.0205435	7.6377e-22	0.027156	0.009244	0.003307	0.00225751	0.00205773	0.272603	-0.000507645	0.0021176	0.810543	-0.00222196	0.00217221	0.306355	0.00223255	0.00216892	0.303323
A2_respiratory	rs2316952	17	44139190	G	C	0.1759	-0.200425	0.0285311	2.14376e-12	-7.02479	1156810	-0.11924	0.016153	1.5592e-13	-0.0059173	0.0060642	0.3292	-0.2287	0.042	5.39e-08	-0.188617	0.0202784	1.3867e-20	0.024805	0.0085856	0.003863	0.00213442	0.00205463	0.298882	-0.00061245	0.00211441	0.77208	-0.00222274	0.00216893	0.305453	0.00231003	0.00216565	0.286122
A2_respiratory	rs1392294	3	46100999	A	G	0.6325	-0.164075	0.0233566	2.14405e-12	-7.02478	1163300	-0.1327	0.013376	3.3846e-23	0.0091655	0.0046272	0.04762	-0.0531	0.0297	0.07379	0.00823277	0.0158474	0.603409	-0.0062354	0.0065443	0.3407	-5.01158e-05	0.00170394	0.976536	-0.00359214	0.00175351	0.0405068	-0.00123291	0.00179873	0.493072	-0.000224501	0.00179601	0.900524
A2_respiratory	rs62063683	17	44131717	G	A	0.1759	-0.200413	0.02853	2.14645e-12	-7.02464	1156810	-0.11935	0.016156	1.4956e-13	-0.0056165	0.0060555	0.3537	-0.2287	0.042	5.384e-08	-0.188418	0.0202726	1.48328e-20	0.02502	0.0085804	0.003546	0.00211415	0.00205432	0.30342	-0.000612356	0.00211409	0.77208	-0.0022224	0.0021686	0.305453	0.00230968	0.00216532	0.286122
A2_respiratory	rs62063263	17	44033394	G	C	0.1753	-0.201243	0.0286489	2.14926e-12	-7.02446	1152330	-0.11983	0.016291	1.9024e-13	-0.0061939	0.006063	0.307	-0.229	0.0422	5.961e-08	-0.190376	0.0203026	6.79272e-21	0.023778	0.0085925	0.005653	0.00201855	0.00205813	0.326707	-0.000710839	0.00211801	0.73716	-0.00221823	0.00217263	0.307258	0.00232553	0.00216934	0.28372
A2_respiratory	rs79782347	17	44146567	T	C	0.1758	-0.200491	0.0285425	2.15141e-12	-7.0243	1156810	-0.11911	0.016166	1.7303e-13	-0.006033	0.0060621	0.3196	-0.2284	0.0421	5.612e-08	-0.188479	0.0202797	1.48633e-20	0.025023	0.0085871	0.003567	0.00213422	0.00205443	0.298882	-0.000626972	0.00211421	0.766809	-0.00222253	0.00216873	0.305453	0.00230981	0.00216544	0.286122
A2_respiratory	rs71327035	3	46194528	T	C	0.1091	0.291103	0.0414449	2.15832e-12	7.02386	1108210	0.24152	0.027423	1.284e-18	-0.0025148	0.0071096	0.7235	0.0676	0.0453	0.1354	0.0122556	0.0253693	0.629032	0.0075032	0.01005	0.4553	0.001041	0.00278537	0.7086	0.00419789	0.0028664	0.143053	-0.0027719	0.00294032	0.345824	0.00234683	0.00293588	0.42408
A2_respiratory	rs12150570	17	44126218	G	A	0.1759	-0.200354	0.0285287	2.17311e-12	-7.02289	1156810	-0.11935	0.016152	1.4786e-13	-0.0056479	0.0060534	0.3508	-0.2288	0.042	5.296e-08	-0.188981	0.0202739	1.14856e-20	0.024849	0.0085808	0.00378	0.00213422	0.00205443	0.298882	-0.000597811	0.00211421	0.777362	-0.00222253	0.00216873	0.305453	0.00230403	0.00216544	0.287329
A2_respiratory	rs2173640	3	46100496	A	G	0.6333	-0.163983	0.02335	2.17453e-12	-7.02283	1163700	-0.13274	0.013373	3.2194e-23	0.0089391	0.0046254	0.05328	-0.0521	0.0296	0.079	0.00793616	0.0158447	0.616462	-0.0058733	0.0065404	0.3692	0	0.00170394	1	-0.00350702	0.00175351	0.0455003	-0.00120312	0.00179873	0.503576	-0.000168376	0.00179601	0.925308
A2_respiratory	rs55881134	17	44109248	G	A	0.1759	-0.200362	0.0285304	2.17507e-12	-7.02275	1156810	-0.11933	0.016155	1.5036e-13	-0.0057339	0.006051	0.3433	-0.2286	0.042	5.419e-08	-0.188623	0.020271	1.33946e-20	0.024927	0.0085809	0.003674	0.00211427	0.00205443	0.30342	-0.000612391	0.00211421	0.77208	-0.00222667	0.00216873	0.304553	0.00230981	0.00216544	0.286122
A2_respiratory	rs62056780	17	43973652	C	T	0.1761	-0.200841	0.0286001	2.18104e-12	-7.02239	1152330	-0.11931	0.016296	2.4532e-13	-0.0060632	0.0060421	0.3156	-0.2288	0.042	5.291e-08	-0.189581	0.0202606	8.19158e-21	0.024469	0.0085617	0.004264	0.00191372	0.00205326	0.351316	-0.000772338	0.002113	0.714725	-0.00224608	0.00216749	0.300081	0.00234889	0.00216421	0.277774
A2_respiratory	rs55780945	17	44040120	C	T	0.176	-0.20028	0.0285202	2.18129e-12	-7.02239	1156810	-0.11879	0.016134	1.8051e-13	-0.005728	0.0060466	0.3435	-0.2278	0.042	6.013e-08	-0.188846	0.0202644	1.17329e-20	0.024876	0.0085663	0.003685	0.00207466	0.00205471	0.312635	-0.000699969	0.00211449	0.740618	-0.00226836	0.00216902	0.295653	0.00236209	0.00216573	0.27542
A2_respiratory	rs17573266	17	44072881	C	G	0.1827	-0.200295	0.028523	2.18347e-12	-7.02223	1155040	-0.12014	0.016152	1.0211e-13	-0.0057008	0.0060415	0.3454	-0.2282	0.042	5.715e-08	-0.190083	0.0202497	6.17745e-21	0.024608	0.0085583	0.004037	0.00215355	0.00205385	0.294388	-0.000539334	0.0021136	0.79859	-0.00231292	0.00216811	0.286065	0.00235533	0.00216483	0.276595
A2_respiratory	rs77138434	17	44159555	C	A	0.1758	-0.200363	0.028533	2.1849e-12	-7.02215	1156810	-0.11906	0.016159	1.7317e-13	-0.0060052	0.0060652	0.3221	-0.2286	0.042	5.426e-08	-0.188147	0.0202802	1.73737e-20	0.025158	0.0085867	0.003391	0.00213422	0.00205443	0.298882	-0.000612391	0.00211421	0.77208	-0.00222253	0.00216873	0.305453	0.00230981	0.00216544	0.286122
A2_respiratory	rs62062268	17	44090858	C	T	0.1759	-0.200398	0.0285381	2.18551e-12	-7.02212	1156810	-0.11928	0.016166	1.602e-13	-0.0056986	0.0060537	0.3465	-0.2287	0.042	5.362e-08	-0.188936	0.0202712	1.15885e-20	0.024971	0.0085781	0.003603	0.00213442	0.00205463	0.298882	-0.000597868	0.00211441	0.777362	-0.00223516	0.00216893	0.302759	0.0023389	0.00216565	0.280142
A2_respiratory	rs111853996	17	44130878	A	G	0.1759	-0.200389	0.0285373	2.18702e-12	-7.022	1156810	-0.11922	0.016166	1.6441e-13	-0.005667	0.0060506	0.349	-0.2286	0.042	5.4e-08	-0.188378	0.0202739	1.51929e-20	0.025298	0.0085836	0.003206	0.00211435	0.00205451	0.30342	-0.000612415	0.00211429	0.77208	-0.00222261	0.00216881	0.305453	0.0023099	0.00216553	0.286122
A2_respiratory	rs78834738	17	44022434	G	A	0.1755	-0.200725	0.0285866	2.19297e-12	-7.02165	1156810	-0.11853	0.016168	2.2799e-13	-0.0061783	0.0060607	0.308	-0.2287	0.0422	5.926e-08	-0.189945	0.0202894	7.83891e-21	0.024249	0.0085854	0.004736	0.0019991	0.00205908	0.331611	-0.000783735	0.00211899	0.711485	-0.00219852	0.00217363	0.311801	0.00232082	0.00217034	0.284919
A2_respiratory	rs17653889	17	44133070	A	T	0.1824	-0.20036	0.0285347	2.19321e-12	-7.02163	1156810	-0.11856	0.01616	2.1882e-13	-0.0071011	0.0060854	0.2432	-0.2287	0.042	5.348e-08	-0.188465	0.0202942	1.59228e-20	0.02537	0.0085949	0.00316	0.00209441	0.00205451	0.308005	-0.000641577	0.00211429	0.761548	-0.00222261	0.00216881	0.305453	0.0023099	0.00216553	0.286122
A2_respiratory	rs62060764	17	44133633	A	G	0.1759	-0.200322	0.0285299	2.1955e-12	-7.02148	1156810	-0.11936	0.016154	1.4829e-13	-0.0057013	0.0060567	0.3465	-0.2286	0.042	5.404e-08	-0.188722	0.0202733	1.29172e-20	0.024707	0.0085832	0.003996	0.00211427	0.00205443	0.30342	-0.000612391	0.00211421	0.77208	-0.00222253	0.00216873	0.305453	0.00230981	0.00216544	0.286122
A2_respiratory	rs113201171	17	44082249	A	T	0.1825	-0.200289	0.0285277	2.20482e-12	-7.02086	1156810	-0.11882	0.016149	1.87e-13	-0.0055757	0.0060489	0.3566	-0.2292	0.0421	5.073e-08	-0.189292	0.0202664	9.61865e-21	0.024856	0.0085793	0.003765	0.00209373	0.00205385	0.308005	-0.000655946	0.0021136	0.756299	-0.00224258	0.00216811	0.300972	0.00234379	0.00216483	0.278956
A2_respiratory	rs62063677	17	44129885	C	T	0.1759	-0.200308	0.0285321	2.21175e-12	-7.02044	1156810	-0.11925	0.016157	1.5716e-13	-0.005583	0.0060488	0.356	-0.2287	0.042	5.378e-08	-0.188445	0.020272	1.46048e-20	0.025024	0.0085806	0.003541	0.00211435	0.00205451	0.30342	-0.000612415	0.00211429	0.77208	-0.00222261	0.00216881	0.305453	0.0023099	0.00216553	0.286122
A2_respiratory	rs62062295	17	44100906	A	G	0.1759	-0.200323	0.0285347	2.21364e-12	-7.02033	1156810	-0.11936	0.016152	1.4723e-13	-0.0056302	0.0060519	0.3522	-0.2298	0.0421	4.623e-08	-0.189137	0.0202706	1.0528e-20	0.025007	0.0085778	0.003554	0.00209441	0.00205451	0.308005	-0.000626996	0.00211429	0.766809	-0.00230953	0.00216881	0.286928	0.00232722	0.00216553	0.282524
A2_respiratory	rs62060794	17	44142566	C	T	0.1758	-0.200276	0.0285307	2.22415e-12	-7.01967	1156810	-0.11908	0.016155	1.6911e-13	-0.0060081	0.0060627	0.3217	-0.2287	0.042	5.38e-08	-0.188863	0.0202797	1.24374e-20	0.024732	0.008587	0.003974	0.00213422	0.00205443	0.298882	-0.000612391	0.00211421	0.77208	-0.00222253	0.00216873	0.305453	0.00230981	0.00216544	0.286122
A2_respiratory	rs7687	17	44103296	T	C	0.1759	-0.200326	0.0285394	2.22996e-12	-7.01928	1156410	-0.11911	0.01617	1.759e-13	-0.005631	0.0060466	0.3517	-0.2286	0.042	5.394e-08	-0.18882	0.0202706	1.2197e-20	0.025014	0.0085782	0.003546	0.00211435	0.00205451	0.30342	-0.000626996	0.00211429	0.766809	-0.00223503	0.00216881	0.302759	0.00232722	0.00216553	0.282524
A2_respiratory	rs76307183	17	44142121	G	A	0.1759	-0.200205	0.0285267	2.24829e-12	-7.01816	1156810	-0.119	0.016144	1.6904e-13	-0.0059868	0.0060612	0.3233	-0.2286	0.042	5.405e-08	-0.188567	0.0202791	1.42319e-20	0.024856	0.0085863	0.003793	0.0021345	0.00205471	0.298882	-0.000612473	0.00211449	0.77208	-0.00222283	0.00216902	0.305453	0.00231012	0.00216573	0.286122
A2_respiratory	rs62062281	17	44094112	A	G	0.1759	-0.200193	0.028528	2.2599e-12	-7.01742	1156810	-0.11897	0.016151	1.7603e-13	-0.0056115	0.0060514	0.3538	-0.2286	0.042	5.398e-08	-0.188801	0.0202713	1.23445e-20	0.024995	0.008578	0.00357	0.00211427	0.00205443	0.30342	-0.000626972	0.00211421	0.766809	-0.00223495	0.00216873	0.302759	0.00233291	0.00216544	0.281331
A2_respiratory	rs17650579	17	44030115	C	T	0.1762	-0.200135	0.0285216	2.26756e-12	-7.01696	1156810	-0.11963	0.016145	1.267e-13	-0.0063155	0.0060418	0.2959	-0.2269	0.0421	7.09e-08	-0.187804	0.0202538	1.81825e-20	0.024697	0.0085648	0.003933	0.00211327	0.00205346	0.30342	-0.000626674	0.0021132	0.766809	-0.00237908	0.00216769	0.272417	0.00241905	0.00216441	0.263718
A2_respiratory	rs7350928	17	44108100	C	T	0.1759	-0.200775	0.0286136	2.27047e-12	-7.01677	1152330	-0.11963	0.016302	2.1655e-13	-0.0056062	0.0060491	0.354	-0.2287	0.042	5.375e-08	-0.1887	0.0202697	1.285e-20	0.024832	0.008579	0.003797	0.00211427	0.00205443	0.30342	-0.000626972	0.00211421	0.766809	-0.00223081	0.00216873	0.303655	0.00232136	0.00216544	0.28372
A2_respiratory	rs62056790	17	43975417	G	A	0.1761	-0.200194	0.028531	2.27151e-12	-7.01672	1155860	-0.11878	0.016175	2.0813e-13	-0.0060863	0.0060441	0.3139	-0.2288	0.042	5.316e-08	-0.189769	0.0202639	7.61384e-21	0.02456	0.0085659	0.004142	0.00193358	0.00205318	0.346322	-0.000743165	0.00211292	0.725045	-0.00224599	0.00216741	0.300081	0.0023488	0.00216413	0.277774
A2_respiratory	rs62064672	17	44086521	G	A	0.1759	-0.200157	0.0285269	2.27608e-12	-7.01643	1156810	-0.11886	0.016148	1.8278e-13	-0.005631	0.0060518	0.3521	-0.2286	0.042	5.456e-08	-0.188745	0.0202653	1.23466e-20	0.025038	0.0085763	0.003506	0.00209441	0.00205451	0.308005	-0.000641577	0.00211429	0.761548	-0.00223503	0.00216881	0.302759	0.00233877	0.00216553	0.280142
A2_respiratory	rs17565025	17	44012463	T	C	0.1764	-0.199942	0.0284978	2.28245e-12	-7.01605	1156810	-0.11796	0.016112	2.4548e-13	-0.0065954	0.0061289	0.2819	-0.2243	0.0418	7.968e-08	-0.199832	0.021259	5.46345e-21	0.026677	0.0087126	0.002199	0.00193329	0.00205287	0.346322	-0.000728483	0.0021126	0.730224	-0.00224565	0.00216708	0.300081	0.00232536	0.0021638	0.282524
A2_respiratory	rs62056808	17	43984646	T	C	0.1757	-0.200504	0.0285811	2.29509e-12	-7.01527	1156810	-0.11803	0.016137	2.5864e-13	-0.0059036	0.0060597	0.3299	-0.2283	0.0422	6.14e-08	-0.188343	0.0202963	1.70035e-20	0.02465	0.0085874	0.004098	0.00194051	0.00206054	0.346322	-0.000856913	0.0021205	0.686132	-0.0022499	0.00217518	0.300972	0.00238618	0.00217188	0.271913
A2_respiratory	rs17652961	17	44108355	G	A	0.1759	-0.200079	0.0285209	2.29688e-12	-7.01517	1156810	-0.11888	0.01614	1.7645e-13	-0.0057283	0.0060525	0.3439	-0.2287	0.042	5.385e-08	-0.1887	0.0202697	1.285e-20	0.024881	0.008579	0.003729	0.00211415	0.00205432	0.30342	-0.000626936	0.00211409	0.766809	-0.00223068	0.0021686	0.303655	0.00232122	0.00216532	0.28372
A2_respiratory	rs41382552	17	44118999	A	G	0.1759	-0.200679	0.0286068	2.29843e-12	-7.01508	1152330	-0.11979	0.01629	1.9313e-13	-0.0056248	0.006055	0.3529	-0.2287	0.042	5.338e-08	-0.188369	0.020269	1.49354e-20	0.024992	0.0085794	0.00358	0.00211427	0.00205443	0.30342	-0.000597811	0.00211421	0.777362	-0.00222253	0.00216873	0.305453	0.00230403	0.00216544	0.287329
A2_respiratory	rs55864131	17	44163411	T	C	0.1758	-0.200102	0.0285249	2.29985e-12	-7.01499	1156810	-0.11892	0.016142	1.7436e-13	-0.0059618	0.0060587	0.3251	-0.2287	0.042	5.377e-08	-0.188159	0.0202796	1.72269e-20	0.025108	0.0085866	0.003455	0.00211447	0.00205463	0.30342	-0.00061245	0.00211441	0.77208	-0.00222274	0.00216893	0.305453	0.00231003	0.00216565	0.286122
A2_respiratory	rs62060786	17	44136763	C	T	0.1759	-0.200218	0.0285434	2.30765e-12	-7.01451	1156810	-0.11912	0.016165	1.7194e-13	-0.0059592	0.0060642	0.3258	-0.2287	0.0421	5.381e-08	-0.188522	0.0202784	1.44914e-20	0.024845	0.0085856	0.003806	0.00211447	0.00205463	0.30342	-0.00061245	0.00211441	0.77208	-0.00222274	0.00216893	0.305453	0.00231003	0.00216565	0.286122
A2_respiratory	rs62062266	17	44090704	A	G	0.1759	-0.200189	0.0285401	2.3109e-12	-7.01431	1156810	-0.11907	0.016171	1.7943e-13	-0.0057066	0.0060542	0.3459	-0.2287	0.042	5.356e-08	-0.188844	0.0202725	1.2165e-20	0.024985	0.00858	0.00359	0.0021343	0.00205451	0.298882	-0.000597833	0.00211429	0.777362	-0.00223503	0.00216881	0.302759	0.00233877	0.00216553	0.280142
A2_respiratory	rs17653906	17	44133142	G	A	0.1759	-0.200195	0.0285412	2.31228e-12	-7.01425	1156810	-0.11898	0.016173	1.8908e-13	-0.0056193	0.0060556	0.3534	-0.2287	0.042	5.388e-08	-0.188243	0.0202724	1.60729e-20	0.02507	0.0085807	0.003481	0.00211435	0.00205451	0.30342	-0.000626996	0.00211429	0.766809	-0.00222261	0.00216881	0.305453	0.0023099	0.00216553	0.286122
A2_respiratory	rs17575437	17	44133031	T	A	0.1759	-0.200137	0.0285333	2.3136e-12	-7.01416	1156810	-0.1189	0.016159	1.868e-13	-0.0056519	0.0060555	0.3506	-0.2287	0.042	5.348e-08	-0.18847	0.0202726	1.44745e-20	0.024989	0.0085803	0.003587	0.00209441	0.00205451	0.308005	-0.000641577	0.00211429	0.761548	-0.00222261	0.00216881	0.305453	0.0023099	0.00216553	0.286122
A2_respiratory	rs62060845	17	44154393	A	G	0.1758	-0.200118	0.028532	2.31949e-12	-7.01381	1156810	-0.11884	0.016159	1.9199e-13	-0.006064	0.0060642	0.3173	-0.2286	0.042	5.416e-08	-0.188162	0.0202802	1.72531e-20	0.025054	0.0085861	0.003523	0.0021341	0.00205432	0.298882	-0.000612356	0.00211409	0.77208	-0.0022224	0.0021686	0.305453	0.00230968	0.00216532	0.286122
A2_respiratory	rs62060855	17	44161860	C	T	0.1758	-0.200077	0.0285262	2.31982e-12	-7.0138	1156810	-0.11893	0.016147	1.7623e-13	-0.0060288	0.006064	0.3201	-0.2286	0.042	5.426e-08	-0.188097	0.0202809	1.78296e-20	0.025033	0.0085875	0.003556	0.00211427	0.00205443	0.30342	-0.000612391	0.00211421	0.77208	-0.00222253	0.00216873	0.305453	0.00230981	0.00216544	0.286122
A2_respiratory	rs1107820	17	44135359	T	C	0.1759	-0.200094	0.0285287	2.32005e-12	-7.01378	1156810	-0.11913	0.016152	1.636e-13	-0.005605	0.0060558	0.3547	-0.2286	0.042	5.408e-08	-0.188509	0.0202725	1.42146e-20	0.024812	0.0085814	0.003836	0.00211427	0.00205443	0.30342	-0.000612391	0.00211421	0.77208	-0.00222253	0.00216873	0.305453	0.00230981	0.00216544	0.286122
A2_respiratory	rs79252344	17	44120608	A	G	0.1759	-0.200091	0.0285293	2.32374e-12	-7.01353	1156810	-0.11907	0.016152	1.6805e-13	-0.005649	0.0060554	0.3509	-0.2287	0.042	5.362e-08	-0.188357	0.0202697	1.5063e-20	0.0249	0.0085795	0.003705	0.00211435	0.00205451	0.30342	-0.000612415	0.00211429	0.77208	-0.00222261	0.00216881	0.305453	0.0023099	0.00216553	0.286122
A2_respiratory	rs62063671	17	44124837	A	G	0.1759	-0.200237	0.028553	2.33542e-12	-7.01282	1156810	-0.11814	0.016141	2.4937e-13	-0.0053633	0.0061971	0.3868	-0.2288	0.0421	5.31e-08	-0.205277	0.021622	2.22559e-21	0.025466	0.0088333	0.00394	0.00211447	0.00205463	0.30342	-0.000597868	0.00211441	0.777362	-0.00222274	0.00216893	0.305453	0.00230425	0.00216565	0.287329
A2_respiratory	rs1392295	3	46101104	T	A	0.6241	-0.163816	0.0233603	2.33908e-12	-7.01258	1163300	-0.13244	0.013382	4.2971e-23	0.0091689	0.0046273	0.04754	-0.0531	0.0297	0.07371	0.00823414	0.0158484	0.603374	-0.0061547	0.0065443	0.347	-5.01164e-05	0.00170396	0.976536	-0.00359218	0.00175353	0.0405068	-0.00123888	0.00179875	0.490986	-0.000224504	0.00179603	0.900524
A2_respiratory	rs111372048	17	44136577	A	C	0.1758	-0.200054	0.0285299	2.34832e-12	-7.01208	1156810	-0.11887	0.016141	1.7736e-13	-0.0058945	0.0060641	0.331	-0.2284	0.0421	5.579e-08	-0.188612	0.0202791	1.39367e-20	0.024878	0.0085871	0.003766	0.00211447	0.00205463	0.30342	-0.000627032	0.00211441	0.766809	-0.00222274	0.00216893	0.305453	0.00231003	0.00216565	0.286122
A2_respiratory	rs62062292	17	44099809	A	C	0.1759	-0.199974	0.0285196	2.35252e-12	-7.01181	1156810	-0.11875	0.016136	1.8458e-13	-0.0056239	0.006049	0.3525	-0.2286	0.042	5.394e-08	-0.18877	0.0202713	1.25185e-20	0.025047	0.0085781	0.003502	0.00211427	0.00205443	0.30342	-0.000626972	0.00211421	0.766809	-0.00223495	0.00216873	0.302759	0.00232713	0.00216544	0.282524
A2_respiratory	rs62064666	17	44082514	T	C	0.1758	-0.200149	0.0285476	2.3654e-12	-7.01106	1156810	-0.11943	0.016148	1.4013e-13	-0.0056316	0.0060533	0.3522	-0.2281	0.0421	6.029e-08	-0.188881	0.0202808	1.23953e-20	0.024838	0.0085831	0.003806	0.00213621	0.00205636	0.298882	-0.000579777	0.00211619	0.784106	-0.00223704	0.00217075	0.302759	0.00232931	0.00216747	0.282524
A2_respiratory	rs62062136	17	44116312	T	C	0.1759	-0.199939	0.0285181	2.36686e-12	-7.01095	1156810	-0.11904	0.016135	1.6107e-13	-0.0056378	0.0060504	0.3514	-0.2286	0.042	5.416e-08	-0.18841	0.0202697	1.46992e-20	0.024918	0.0085793	0.00368	0.00209421	0.00205432	0.308005	-0.000612356	0.00211409	0.77208	-0.0022224	0.0021686	0.305453	0.00230968	0.00216532	0.286122
A2_respiratory	rs76324150	17	43973233	C	T	0.1761	-0.199912	0.0285149	2.36988e-12	-7.01079	1156810	-0.11839	0.016144	2.242e-13	-0.0062132	0.006042	0.3038	-0.2288	0.042	5.311e-08	-0.18914	0.0202603	1.00513e-20	0.024408	0.0085619	0.004361	0.00191383	0.00205338	0.351316	-0.000772382	0.00211312	0.714725	-0.00224621	0.00216761	0.300081	0.00234902	0.00216433	0.277774
A2_respiratory	rs17574604	17	44111613	A	G	0.1759	-0.199948	0.0285252	2.39124e-12	-7.00952	1156810	-0.11894	0.016146	1.752e-13	-0.0055944	0.0060474	0.3549	-0.2286	0.042	5.396e-08	-0.188432	0.0202697	1.4546e-20	0.024942	0.0085792	0.003646	0.00211427	0.00205443	0.30342	-0.000612391	0.00211421	0.77208	-0.00222253	0.00216873	0.305453	0.00230981	0.00216544	0.286122
A2_respiratory	rs12149995	17	44092801	G	A	0.1761	-0.199975	0.0285298	2.3948e-12	-7.00934	1155040	-0.11761	0.016164	3.4412e-13	-0.0071591	0.0060756	0.2387	-0.2292	0.042	5e-08	-0.189973	0.0202856	7.61259e-21	0.025091	0.0085925	0.003499	0.00207359	0.00205365	0.312635	-0.000699609	0.0021134	0.740618	-0.00223823	0.0021679	0.301865	0.00233779	0.00216462	0.280142
A2_respiratory	rs17564153	17	43995098	G	A	0.1761	-0.199885	0.0285213	2.41309e-12	-7.00827	1156810	-0.11788	0.016145	2.8516e-13	-0.0069075	0.0060481	0.2534	-0.2285	0.0421	5.515e-08	-0.189791	0.020275	7.9101e-21	0.024272	0.0085661	0.004604	0.00189389	0.00205338	0.356356	-0.000816102	0.00211312	0.699343	-0.00224207	0.00216761	0.300972	0.00235479	0.00216433	0.276595
A2_respiratory	rs17652502	17	44094471	G	A	0.1759	-0.199946	0.0285304	2.41432e-12	-7.00817	1156810	-0.11871	0.016154	2.0049e-13	-0.0056256	0.0060522	0.3526	-0.2287	0.042	5.39e-08	-0.188838	0.0202713	1.21303e-20	0.024963	0.008578	0.003613	0.00211435	0.00205451	0.30342	-0.000626996	0.00211429	0.766809	-0.00223503	0.00216881	0.302759	0.00233299	0.00216553	0.281331
A2_respiratory	rs62063264	17	44033401	C	T	0.1753	-0.20074	0.0286479	2.43254e-12	-7.00715	1152330	-0.11938	0.016292	2.3399e-13	-0.0062678	0.0060629	0.3012	-0.2289	0.0422	6.067e-08	-0.190215	0.0203019	7.3018e-21	0.023747	0.0085924	0.005714	0.00203814	0.00205793	0.321986	-0.000696265	0.00211781	0.742332	-0.00221802	0.00217242	0.307258	0.00232531	0.00216913	0.28372
A2_respiratory	rs112578465	17	44125066	C	T	0.1759	-0.199942	0.0285348	2.43542e-12	-7.00695	1156810	-0.11902	0.01616	1.7741e-13	-0.0056407	0.0060534	0.3514	-0.2288	0.042	5.321e-08	-0.188307	0.0202704	1.54692e-20	0.025024	0.00858	0.00354	0.00211447	0.00205463	0.30342	-0.000597868	0.00211441	0.777362	-0.00222274	0.00216893	0.305453	0.00230425	0.00216565	0.287329
A2_respiratory	rs17576200	17	44159988	G	A	0.1758	-0.199866	0.0285258	2.44386e-12	-7.0065	1156810	-0.1187	0.016148	1.9716e-13	-0.0060284	0.0060659	0.3203	-0.2286	0.042	5.419e-08	-0.188124	0.0202802	1.75563e-20	0.025079	0.0085868	0.003494	0.00211415	0.00205432	0.30342	-0.000612356	0.00211409	0.77208	-0.0022224	0.0021686	0.305453	0.00230968	0.00216532	0.286122
A2_respiratory	rs62062785	17	44024562	G	T	0.1761	-0.199892	0.0285359	2.47125e-12	-7.00493	1156810	-0.11798	0.016158	2.8445e-13	-0.0063239	0.0060486	0.2958	-0.2283	0.0421	5.679e-08	-0.188555	0.0202496	1.25953e-20	0.024707	0.0085645	0.003917	0.00201443	0.00205432	0.326799	-0.000728996	0.00211409	0.730224	-0.00220585	0.0021686	0.30907	0.00235587	0.00216532	0.276595
A2_respiratory	rs2316951	17	44139083	G	C	0.1759	-0.199918	0.0285398	2.47178e-12	-7.00488	1155040	-0.11884	0.01617	1.9895e-13	-0.005918	0.0060642	0.3291	-0.2286	0.042	5.41e-08	-0.188617	0.0202784	1.3867e-20	0.024858	0.0085856	0.003788	0.00211435	0.00205451	0.30342	-0.000612415	0.00211429	0.77208	-0.00222261	0.00216881	0.305453	0.0023099	0.00216553	0.286122
A2_respiratory	rs62064669	17	44084676	C	T	0.1759	-0.19984	0.0285297	2.47644e-12	-7.00463	1156810	-0.11856	0.016153	2.1367e-13	-0.0056623	0.0060509	0.3494	-0.2286	0.042	5.415e-08	-0.188768	0.0202653	1.22176e-20	0.024968	0.0085762	0.003599	0.00209441	0.00205451	0.308005	-0.000641577	0.00211429	0.761548	-0.00223917	0.00216881	0.301865	0.00234454	0.00216553	0.278956
A2_respiratory	rs17574824	17	44115107	C	T	0.1759	-0.199753	0.0285203	2.48942e-12	-7.00389	1156810	-0.11887	0.016139	1.7632e-13	-0.0055822	0.0060484	0.356	-0.2286	0.042	5.416e-08	-0.188402	0.0202697	1.47507e-20	0.024919	0.0085793	0.003678	0.00209421	0.00205432	0.308005	-0.000612356	0.00211409	0.77208	-0.0022224	0.0021686	0.305453	0.00230968	0.00216532	0.286122
A2_respiratory	rs62062294	17	44100666	A	C	0.1759	-0.199796	0.0285291	2.5014e-12	-7.00324	1156810	-0.11856	0.016141	2.0559e-13	-0.0058015	0.0060504	0.3376	-0.2295	0.0421	5.057e-08	-0.189064	0.0202765	1.11713e-20	0.025711	0.0085632	0.002677	0.00209453	0.00205463	0.308005	-0.000627032	0.00211441	0.766809	-0.00230966	0.00216893	0.286928	0.00232735	0.00216565	0.282524
A2_respiratory	rs62060841	17	44153386	A	T	0.1824	-0.19977	0.0285286	2.51496e-12	-7.00245	1156810	-0.11846	0.016154	2.2457e-13	-0.0059905	0.0060647	0.3233	-0.2286	0.042	5.416e-08	-0.18822	0.0202796	1.67533e-20	0.025179	0.0085859	0.003362	0.00213401	0.00205424	0.298882	-0.000612333	0.00211401	0.77208	-0.00222232	0.00216852	0.305453	0.00230959	0.00216524	0.286122
A2_respiratory	rs3912063	17	44165049	A	G	0.1754	-0.200026	0.0285683	2.52953e-12	-7.00168	1156810	-0.11895	0.016158	1.8167e-13	-0.0068803	0.0060938	0.2589	-0.2294	0.0421	5.118e-08	-0.18736	0.0203203	2.96246e-20	0.025289	0.0086163	0.003336	0.00225782	0.00205801	0.272603	-0.000507713	0.00211789	0.810543	-0.00222225	0.0021725	0.306355	0.00223285	0.00216921	0.303323
A2_respiratory	rs12150438	17	44113963	C	T	0.1759	-0.199686	0.0285219	2.53879e-12	-7.00115	1156810	-0.1188	0.016139	1.8226e-13	-0.0056232	0.0060484	0.3525	-0.2286	0.042	5.396e-08	-0.188472	0.0202684	1.42009e-20	0.024882	0.0085793	0.003729	0.00209441	0.00205451	0.308005	-0.000612415	0.00211429	0.77208	-0.00222261	0.00216881	0.305453	0.0023099	0.00216553	0.286122
A2_respiratory	rs62062134	17	44114432	A	C	0.1759	-0.199691	0.028523	2.54046e-12	-7.00105	1156810	-0.11874	0.016142	1.8967e-13	-0.0055699	0.0060507	0.3573	-0.2287	0.042	5.362e-08	-0.188425	0.0202697	1.45969e-20	0.024933	0.0085794	0.003659	0.00211427	0.00205443	0.30342	-0.000612391	0.00211421	0.77208	-0.00223081	0.00216873	0.303655	0.00230403	0.00216544	0.287329
A2_respiratory	rs62060850	17	44157982	A	T	0.1824	-0.199692	0.0285257	2.55231e-12	-7.00042	1156810	-0.11838	0.016145	2.2572e-13	-0.0060201	0.0060653	0.3209	-0.2286	0.042	5.418e-08	-0.188132	0.0202802	1.74952e-20	0.02517	0.0085866	0.003375	0.0021343	0.00205451	0.298882	-0.000612415	0.00211429	0.77208	-0.00222261	0.00216881	0.305453	0.0023099	0.00216553	0.286122
A2_respiratory	rs733966	17	44089563	C	T	0.176	-0.199831	0.0285463	2.55528e-12	-7.00024	1155040	-0.11858	0.016185	2.3553e-13	-0.0055553	0.0060461	0.3582	-0.2287	0.042	5.333e-08	-0.18859	0.0202712	1.36124e-20	0.025014	0.0085778	0.003544	0.00209421	0.00205432	0.308005	-0.000641516	0.00211409	0.761548	-0.00223482	0.0021686	0.302759	0.00233277	0.00216532	0.281331
A2_respiratory	rs62062321	17	44111109	A	G	0.1759	-0.199653	0.0285209	2.55551e-12	-7.00023	1156810	-0.11863	0.016139	1.9731e-13	-0.0056191	0.0060529	0.3532	-0.2286	0.042	5.367e-08	-0.188507	0.0202677	1.39336e-20	0.024949	0.0085667	0.003588	0.00211427	0.00205443	0.30342	-0.000612391	0.00211421	0.77208	-0.00222253	0.00216873	0.305453	0.00230981	0.00216544	0.286122
A2_respiratory	rs62063300	17	44048350	T	C	0.1751	-0.200236	0.0286068	2.56707e-12	-6.99959	1155040	-0.11962	0.01616	1.3424e-13	-0.0059408	0.0060638	0.3272	-0.2276	0.0423	7.253e-08	-0.190041	0.0203089	8.16251e-21	0.024872	0.0085882	0.003778	0.00223981	0.00206142	0.277241	-0.000566674	0.0021214	0.789374	-0.00236298	0.0021761	0.277533	0.00233504	0.00217281	0.282524
A2_respiratory	rs62062784	17	44024552	C	G	0.1825	-0.199764	0.0285398	2.56922e-12	-6.99949	1156810	-0.11799	0.016166	2.9049e-13	-0.0063714	0.0060484	0.2922	-0.2283	0.0421	5.671e-08	-0.188561	0.0202509	1.26344e-20	0.024604	0.008566	0.004075	0.00199441	0.00205424	0.331611	-0.000728968	0.00211401	0.730224	-0.00220576	0.00216852	0.30907	0.00235578	0.00216524	0.276595
A2_respiratory	rs56318865	17	44147411	G	A	0.1758	-0.199652	0.0285239	2.56935e-12	-6.99946	1156810	-0.11836	0.016143	2.2625e-13	-0.0060606	0.0060608	0.3173	-0.2287	0.042	5.388e-08	-0.188574	0.0202791	1.41823e-20	0.024979	0.0085853	0.003619	0.00213422	0.00205443	0.298882	-0.000612391	0.00211421	0.77208	-0.00222253	0.00216873	0.305453	0.00230981	0.00216544	0.286122
A2_respiratory	rs62060765	17	44133648	A	C	0.1759	-0.1997	0.0285311	2.57098e-12	-6.99938	1156810	-0.11872	0.016156	2.0016e-13	-0.0057517	0.0060568	0.3423	-0.2286	0.042	5.404e-08	-0.188702	0.0202739	1.30734e-20	0.024719	0.0085834	0.003978	0.00211427	0.00205443	0.30342	-0.000612391	0.00211421	0.77208	-0.00222253	0.00216873	0.305453	0.00230981	0.00216544	0.286122
A2_respiratory	rs17653255	17	44112743	C	A	0.1759	-0.199622	0.0285213	2.57684e-12	-6.99905	1156810	-0.11875	0.016139	1.8682e-13	-0.0056061	0.0060481	0.354	-0.2286	0.042	5.416e-08	-0.188455	0.0202697	1.43944e-20	0.024864	0.0085795	0.003755	0.00209433	0.00205443	0.308005	-0.000612391	0.00211421	0.77208	-0.00222253	0.00216873	0.305453	0.00230981	0.00216544	0.286122
A2_respiratory	rs74977736	17	44126977	G	C	0.1758	-0.199741	0.0285389	2.57996e-12	-6.9989	1156810	-0.11845	0.016169	2.3757e-13	-0.0056183	0.0060534	0.3533	-0.2288	0.042	5.316e-08	-0.188752	0.0202733	1.27377e-20	0.025057	0.0085805	0.003498	0.00209441	0.00205451	0.308005	-0.000641577	0.00211429	0.761548	-0.00222261	0.00216881	0.305453	0.0023099	0.00216553	0.286122
A2_respiratory	rs4608377	17	44113359	T	C	0.1759	-0.19963	0.0285241	2.58443e-12	-6.99864	1156810	-0.1186	0.016144	2.036e-13	-0.0056319	0.0060485	0.3518	-0.2286	0.042	5.396e-08	-0.188387	0.0202697	1.48541e-20	0.024977	0.0085794	0.0036	0.00211427	0.00205443	0.30342	-0.000612391	0.00211421	0.77208	-0.00222253	0.00216873	0.305453	0.00230981	0.00216544	0.286122
A2_respiratory	rs41437445	17	44116238	G	A	0.1759	-0.199586	0.0285209	2.59817e-12	-6.99789	1156810	-0.11869	0.01614	1.9309e-13	-0.0056135	0.0060497	0.3535	-0.2286	0.042	5.416e-08	-0.188395	0.0202697	1.48023e-20	0.024931	0.0085794	0.003662	0.00209421	0.00205432	0.308005	-0.000612356	0.00211409	0.77208	-0.0022224	0.0021686	0.305453	0.00230968	0.00216532	0.286122
A2_respiratory	rs62062286	17	44096486	C	T	0.1762	-0.199593	0.0285227	2.60228e-12	-6.99769	1156810	-0.11926	0.016146	1.507e-13	-0.0057919	0.006053	0.3386	-0.2272	0.042	6.493e-08	-0.188571	0.0202675	1.35132e-20	0.025122	0.0085794	0.00341	0.00215384	0.00205412	0.294388	-0.000510248	0.00211389	0.809261	-0.00228426	0.0021684	0.292142	0.00244802	0.00216511	0.258195
A2_respiratory	rs62061732	17	44017941	G	T	0.1761	-0.199565	0.0285197	2.60637e-12	-6.99744	1156810	-0.11809	0.01615	2.6338e-13	-0.0062909	0.0060416	0.2978	-0.2286	0.042	5.429e-08	-0.18838	0.0202456	1.34325e-20	0.024874	0.0085599	0.003662	0.00193395	0.00205357	0.346322	-0.000743307	0.00211332	0.725045	-0.00224228	0.00216782	0.300972	0.00234347	0.00216454	0.278956
A2_respiratory	rs62060853	17	44160592	G	A	0.1758	-0.199587	0.0285245	2.6142e-12	-6.99704	1156810	-0.11841	0.016144	2.2229e-13	-0.0060257	0.0060656	0.3205	-0.2286	0.042	5.402e-08	-0.188222	0.0202802	1.67787e-20	0.025092	0.0085865	0.003475	0.00211427	0.00205443	0.30342	-0.000612391	0.00211421	0.77208	-0.00222253	0.00216873	0.305453	0.00230981	0.00216544	0.286122
A2_respiratory	rs767058	17	43998767	T	C	0.1762	-0.199637	0.0285322	2.61667e-12	-6.9969	1156410	-0.11673	0.016152	4.9389e-13	-0.0069566	0.0061382	0.2571	-0.2276	0.042	6.205e-08	-0.203181	0.0212896	1.37842e-21	0.025945	0.0087276	0.002952	0.00189342	0.00205287	0.356356	-0.000772192	0.0021126	0.714725	-0.00225392	0.00216708	0.298304	0.00235998	0.0021638	0.27542
A2_respiratory	rs62063793	17	44064334	T	C	0.1759	-0.199453	0.0285108	2.6395e-12	-6.9957	1156810	-0.12098	0.016112	5.9793e-14	-0.0056697	0.0060424	0.3481	-0.2284	0.0421	5.717e-08	-0.189276	0.0202627	9.53431e-21	0.025349	0.0085589	0.003059	0.0021137	0.00205443	0.303552	-0.000593716	0.00211421	0.778847	-0.00269648	0.00216873	0.21374	0.00228063	0.00216544	0.292253
A2_respiratory	rs12150542	17	44115730	G	A	0.1759	-0.199517	0.0285203	2.64137e-12	-6.99561	1156810	-0.11862	0.016139	1.9818e-13	-0.0056159	0.0060501	0.3533	-0.2286	0.042	5.416e-08	-0.18838	0.0202697	1.4906e-20	0.024932	0.0085793	0.00366	0.00209421	0.00205432	0.308005	-0.000612356	0.00211409	0.77208	-0.0022224	0.0021686	0.305453	0.00230968	0.00216532	0.286122
A2_respiratory	rs11926063	3	46263717	A	G	0.09451	0.299896	0.0428782	2.6691e-12	6.99414	1108210	0.24731	0.027602	3.2586e-19	-0.0083988	0.0074525	0.2598	0.0451	0.0492	0.3594	0.0235407	0.0268005	0.379745	0.0093251	0.010625	0.3801	0.00177051	0.00293323	0.546107	0.00425424	0.00301857	0.15873	-0.00304448	0.00309641	0.325495	-0.000484977	0.00309173	0.875353
A2_respiratory	rs17574796	17	44115074	T	C	0.1759	-0.199469	0.0285198	2.67033e-12	-6.99405	1156810	-0.11853	0.016138	2.0688e-13	-0.005644	0.0060483	0.3507	-0.2286	0.042	5.416e-08	-0.188352	0.0202703	1.51387e-20	0.025022	0.0085797	0.00354	0.00209421	0.00205432	0.308005	-0.000612356	0.00211409	0.77208	-0.0022224	0.0021686	0.305453	0.00230968	0.00216532	0.286122
A2_respiratory	rs34043286	17	44117119	A	G	0.1759	-0.199498	0.0285239	2.67062e-12	-6.99406	1156810	-0.11864	0.016144	1.9961e-13	-0.0056115	0.0060498	0.3536	-0.2286	0.042	5.404e-08	-0.188235	0.0202605	1.53228e-20	0.025014	0.0085775	0.003543	0.00213422	0.00205443	0.298882	-0.00058323	0.00211421	0.782654	-0.00222253	0.00216873	0.305453	0.00230981	0.00216544	0.286122
A2_respiratory	rs55692232	17	44164323	G	A	0.1758	-0.199549	0.0285329	2.67832e-12	-6.99365	1156810	-0.11835	0.016148	2.3162e-13	-0.0059696	0.0060642	0.3249	-0.2287	0.0421	5.348e-08	-0.188132	0.0202802	1.74952e-20	0.025075	0.0085867	0.003498	0.00209441	0.00205451	0.308005	-0.000626996	0.00211429	0.766809	-0.00222261	0.00216881	0.305453	0.0023099	0.00216553	0.286122
A2_respiratory	rs62060812	17	44151667	A	G	0.1758	-0.199481	0.0285267	2.69528e-12	-6.99278	1156810	-0.11821	0.016148	2.4724e-13	-0.0060935	0.0060607	0.3147	-0.2286	0.042	5.424e-08	-0.188559	0.0202791	1.42817e-20	0.024951	0.0085856	0.003659	0.00213422	0.00205443	0.298882	-0.000612391	0.00211421	0.77208	-0.00222253	0.00216873	0.305453	0.00230981	0.00216544	0.286122
A2_respiratory	rs4283261	17	44089921	C	T	0.1759	-0.199639	0.0285517	2.70589e-12	-6.99219	1155040	-0.11837	0.01619	2.6411e-13	-0.0056479	0.0060537	0.3508	-0.2286	0.042	5.405e-08	-0.188853	0.0202712	1.20435e-20	0.025016	0.0085776	0.00354	0.00211447	0.00205463	0.30342	-0.000627032	0.00211441	0.766809	-0.00223516	0.00216893	0.302759	0.0023389	0.00216565	0.280142
A2_respiratory	rs12150336	17	44125704	C	T	0.1758	-0.199648	0.0285539	2.71081e-12	-6.99197	1156810	-0.1186	0.016184	2.333e-13	-0.0056493	0.0060503	0.3504	-0.2288	0.0421	5.292e-08	-0.188456	0.0202757	1.47645e-20	0.025035	0.0085824	0.003534	0.00213442	0.00205463	0.298882	-0.000597868	0.00211441	0.777362	-0.00222274	0.00216893	0.305453	0.00230425	0.00216565	0.287329
A2_respiratory	rs1864325	17	43977827	C	T	0.1762	-0.199401	0.0285201	2.71775e-12	-6.9916	1155040	-0.11787	0.016155	2.9564e-13	-0.0061368	0.0060464	0.3101	-0.2288	0.042	5.313e-08	-0.18937	0.0202534	8.76177e-21	0.02445	0.0085598	0.004285	0.00191372	0.00205326	0.351316	-0.000772338	0.002113	0.714725	-0.00224608	0.00216749	0.300081	0.00234889	0.00216421	0.277774
A2_respiratory	rs62060834	17	44151697	A	T	0.1824	-0.199555	0.028545	2.73164e-12	-6.99089	1155860	-0.11827	0.016182	2.7023e-13	-0.0060702	0.0060627	0.3167	-0.2286	0.042	5.423e-08	-0.188544	0.0202791	1.43818e-20	0.025007	0.0085855	0.003583	0.0021341	0.00205432	0.298882	-0.000612356	0.00211409	0.77208	-0.0022224	0.0021686	0.305453	0.00230968	0.00216532	0.286122
A2_respiratory	rs10514897	17	44117397	A	G	0.1759	-0.199397	0.0285235	2.73705e-12	-6.99062	1156810	-0.11838	0.016143	2.2473e-13	-0.0055947	0.0060507	0.3552	-0.2286	0.042	5.416e-08	-0.188312	0.0202697	1.53819e-20	0.024982	0.0085795	0.003593	0.00211427	0.00205443	0.30342	-0.000612391	0.00211421	0.77208	-0.00222253	0.00216873	0.305453	0.00230981	0.00216544	0.286122
A2_respiratory	rs12150162	17	44114218	T	C	0.1759	-0.199365	0.0285209	2.74585e-12	-6.99014	1156810	-0.11846	0.01614	2.1455e-13	-0.0056211	0.0060484	0.3527	-0.2286	0.042	5.416e-08	-0.188417	0.0202697	1.4648e-20	0.024944	0.0085793	0.003644	0.00209421	0.00205432	0.308005	-0.000612356	0.00211409	0.77208	-0.0022224	0.0021686	0.305453	0.00230968	0.00216532	0.286122
A2_respiratory	rs17653998	17	44135985	A	G	0.1759	-0.199324	0.0285247	2.79253e-12	-6.98777	1156810	-0.11818	0.016142	2.4618e-13	-0.0055871	0.0060562	0.3562	-0.2287	0.042	5.326e-08	-0.188494	0.0202725	1.43142e-20	0.0248	0.0085817	0.003853	0.00209453	0.00205463	0.308005	-0.000641614	0.00211441	0.761548	-0.00222274	0.00216893	0.305453	0.00231003	0.00216565	0.286122
A2_respiratory	rs62060761	17	44133162	A	C	0.1759	-0.199325	0.0285339	2.83712e-12	-6.98555	1156810	-0.11806	0.01616	2.7506e-13	-0.0056767	0.0060558	0.3485	-0.2287	0.042	5.348e-08	-0.188398	0.0202733	1.50118e-20	0.025054	0.0085807	0.003503	0.00209441	0.00205451	0.308005	-0.000641577	0.00211429	0.761548	-0.00222261	0.00216881	0.305453	0.0023099	0.00216553	0.286122
A2_respiratory	rs17575556	17	44135827	G	A	0.1759	-0.199249	0.0285243	2.84406e-12	-6.98524	1156810	-0.11809	0.016143	2.5741e-13	-0.0056045	0.0060558	0.3547	-0.2287	0.042	5.352e-08	-0.188524	0.0202725	1.41156e-20	0.02482	0.0085814	0.003825	0.00209441	0.00205451	0.308005	-0.000641577	0.00211429	0.761548	-0.00222261	0.00216881	0.305453	0.0023099	0.00216553	0.286122
A2_respiratory	rs11079729	17	44115569	C	A	0.1759	-0.199228	0.0285258	2.86612e-12	-6.98413	1156810	-0.11832	0.016147	2.3382e-13	-0.0056141	0.0060501	0.3534	-0.2286	0.042	5.416e-08	-0.188402	0.0202697	1.47507e-20	0.024956	0.0085795	0.003628	0.00209433	0.00205443	0.308005	-0.000612391	0.00211421	0.77208	-0.00222253	0.00216873	0.305453	0.00230981	0.00216544	0.286122
A2_respiratory	rs17653193	17	44112441	G	A	0.1759	-0.19919	0.0285225	2.87655e-12	-6.98361	1156810	-0.11829	0.01614	2.3188e-13	-0.0056106	0.0060481	0.3536	-0.2286	0.042	5.396e-08	-0.188425	0.0202697	1.45969e-20	0.024934	0.0085794	0.003658	0.00209441	0.00205451	0.308005	-0.000612415	0.00211429	0.77208	-0.00222261	0.00216881	0.305453	0.0023099	0.00216553	0.286122
A2_respiratory	rs55711941	17	44040823	C	T	0.1761	-0.199067	0.0285083	2.89388e-12	-6.98277	1156810	-0.11801	0.016113	2.4102e-13	-0.0058227	0.0060456	0.3355	-0.2288	0.042	5.257e-08	-0.189207	0.0202644	9.91461e-21	0.024869	0.0085644	0.003687	0.00207466	0.00205471	0.312635	-0.000670804	0.00211449	0.75106	-0.00234287	0.00216902	0.280074	0.00236209	0.00216573	0.27542
A2_respiratory	rs1560310	17	43978534	G	A	0.1762	-0.199167	0.0285231	2.89655e-12	-6.98266	1156810	-0.11649	0.016117	4.9194e-13	-0.0059796	0.006184	0.3336	-0.2288	0.042	5.288e-08	-0.206181	0.0216121	1.42757e-21	0.02468	0.0088136	0.005107	0.00189389	0.00205338	0.356356	-0.000786956	0.00211312	0.709585	-0.00224621	0.00216761	0.300081	0.00234902	0.00216433	0.277774
A2_respiratory	rs62056810	17	43984672	T	C	0.1757	-0.199566	0.0285827	2.90867e-12	-6.98206	1156810	-0.11719	0.016141	3.8633e-13	-0.0058486	0.0060595	0.3344	-0.2283	0.0422	6.108e-08	-0.188351	0.0202963	1.69444e-20	0.024719	0.0085873	0.003995	0.00192043	0.00206046	0.351316	-0.000856879	0.00212041	0.686132	-0.00224981	0.00217509	0.300972	0.00238609	0.0021718	0.271913
A2_respiratory	rs79065019	17	44124535	T	C	0.176	-0.199211	0.028533	2.91473e-12	-6.98178	1156810	-0.11901	0.016146	1.6947e-13	-0.0058658	0.0060531	0.3325	-0.2304	0.0421	4.278e-08	-0.189125	0.0202698	1.05489e-20	0.025015	0.0085798	0.003551	0.0022143	0.00205471	0.281181	-0.000437481	0.00211449	0.836091	-0.00223111	0.00216902	0.303655	0.00228124	0.00216573	0.292188
A2_respiratory	rs1052590	17	44102638	A	G	0.1758	-0.199188	0.0285331	2.93248e-12	-6.98094	1156810	-0.11825	0.016146	2.4046e-13	-0.0058028	0.0060538	0.3378	-0.2284	0.0421	5.584e-08	-0.188824	0.0202732	1.23144e-20	0.024531	0.0085836	0.004264	0.00211455	0.00205471	0.30342	-0.000612473	0.00211449	0.77208	-0.00223111	0.00216902	0.303655	0.00233322	0.00216573	0.281331
A2_respiratory	rs62060763	17	44133403	T	C	0.1758	-0.199219	0.0285398	2.9438e-12	-6.98039	1156810	-0.11821	0.016159	2.5647e-13	-0.0055883	0.0060561	0.3561	-0.2284	0.0421	5.59e-08	-0.18868	0.0202759	1.33183e-20	0.025075	0.0085818	0.003479	0.00213442	0.00205463	0.298882	-0.000597868	0.00211441	0.777362	-0.00222274	0.00216893	0.305453	0.00231003	0.00216565	0.286122
A2_respiratory	rs17653162	17	44111827	C	A	0.1759	-0.199095	0.0285226	2.94661e-12	-6.98025	1156810	-0.11819	0.016143	2.4487e-13	-0.0056139	0.006048	0.3533	-0.2286	0.042	5.416e-08	-0.188425	0.0202697	1.45969e-20	0.024946	0.0085792	0.00364	0.00209421	0.00205432	0.308005	-0.000612356	0.00211409	0.77208	-0.0022224	0.0021686	0.305453	0.00230968	0.00216532	0.286122
A2_respiratory	rs62062322	17	44112385	A	G	0.1759	-0.199078	0.0285218	2.95479e-12	-6.97985	1156810	-0.11818	0.01614	2.4453e-13	-0.0056058	0.006048	0.354	-0.2286	0.042	5.416e-08	-0.188425	0.0202697	1.45969e-20	0.024934	0.0085794	0.003658	0.00209433	0.00205443	0.308005	-0.000612391	0.00211421	0.77208	-0.00222253	0.00216873	0.305453	0.00230981	0.00216544	0.286122
A2_respiratory	rs113277432	17	44033169	T	C	0.1739	-0.200239	0.0286886	2.95758e-12	-6.97974	1156810	-0.11844	0.016193	2.5787e-13	-0.0061431	0.0060888	0.313	-0.2332	0.0426	4.313e-08	-0.189455	0.0203689	1.38876e-20	0.025495	0.0086285	0.00313	0.00192782	0.00206694	0.350979	-0.000737966	0.00212708	0.728637	-0.00220271	0.00218193	0.312723	0.0021033	0.00217863	0.334332
A2_respiratory	rs62060769	17	44135026	G	C	0.1759	-0.199111	0.0285367	3.00709e-12	-6.97737	1156810	-0.11815	0.016166	2.6994e-13	-0.0055987	0.0060558	0.3552	-0.2286	0.042	5.408e-08	-0.188509	0.0202725	1.42146e-20	0.024811	0.0085814	0.003837	0.00211427	0.00205443	0.30342	-0.000612391	0.00211421	0.77208	-0.00222253	0.00216873	0.305453	0.00230981	0.00216544	0.286122
A2_respiratory	rs12150125	17	43986432	G	A	0.1763	-0.1991	0.0285373	3.01949e-12	-6.97683	1155040	-0.11768	0.01616	3.2811e-13	-0.0062003	0.006047	0.3052	-0.2294	0.0421	4.89e-08	-0.189377	0.0202685	9.32892e-21	0.024664	0.0085679	0.003993	0.00193465	0.00205432	0.346322	-0.000758155	0.00211409	0.719879	-0.00228034	0.0021686	0.293017	0.00231545	0.00216532	0.284919
A2_respiratory	rs2532300	17	44229986	T	C	0.1748	-0.203247	0.0291318	3.01949e-12	-6.97681	1140690	-0.12276	0.017204	9.6456e-13	-0.0059453	0.0062199	0.3392	-0.2216	0.0421	1.361e-07	-0.203354	0.021635	5.49307e-21	0.025613	0.0088607	0.003844	0.00226914	0.00205019	0.268382	-0.000523822	0.00210984	0.803921	-0.0022057	0.00216424	0.308128	0.00214941	0.00216097	0.319905
A2_respiratory	rs62063670	17	44123248	T	C	0.1759	-0.19907	0.0285348	3.02883e-12	-6.97639	1156810	-0.11812	0.016159	2.6754e-13	-0.0056678	0.0060534	0.3491	-0.2287	0.042	5.365e-08	-0.188311	0.0202698	1.53919e-20	0.024985	0.0085799	0.003591	0.0020946	0.00205471	0.308005	-0.000612473	0.00211449	0.77208	-0.00222283	0.00216902	0.305453	0.00231012	0.00216573	0.286122
A2_respiratory	rs62063276	17	44036408	T	G	0.1742	-0.198369	0.0284367	3.04098e-12	-6.97581	1088630	-0.11746	0.015948	1.7658e-13	-0.0054056	0.0061829	0.382	-0.2288	0.0421	5.63e-08	-0.184858	0.0211795	2.58864e-18	0.02631	0.0090452	0.003629	0.00223288	0.00205346	0.27687	-0.000539231	0.0021132	0.79859	-0.00232489	0.00216769	0.283487	0.00235488	0.00216441	0.276595
A2_respiratory	rs62060767	17	44134910	G	A	0.1759	-0.199063	0.0285395	3.05841e-12	-6.975	1156810	-0.1181	0.016171	2.8157e-13	-0.0056051	0.0060558	0.3547	-0.2286	0.042	5.408e-08	-0.188509	0.0202725	1.42146e-20	0.024811	0.0085813	0.003836	0.00211427	0.00205443	0.30342	-0.000612391	0.00211421	0.77208	-0.00222253	0.00216873	0.305453	0.00230981	0.00216544	0.286122
A2_respiratory	rs62063298	17	44048323	G	T	0.1751	-0.19948	0.0286086	3.10841e-12	-6.97273	1155040	-0.1189	0.016166	1.9117e-13	-0.005814	0.0060603	0.3374	-0.2275	0.0423	7.293e-08	-0.18997	0.0203082	8.41121e-21	0.025146	0.0085878	0.003411	0.00221977	0.00206122	0.281515	-0.000566619	0.00212119	0.789374	-0.00236275	0.00217589	0.277533	0.00234061	0.0021726	0.281331
A2_respiratory	rs62062137	17	44118848	G	A	0.1757	-0.198732	0.0285328	3.28321e-12	-6.96504	1156810	-0.11876	0.016149	1.9254e-13	-0.0056141	0.0060584	0.3541	-0.2244	0.0421	9.762e-08	-0.188222	0.0202769	1.65387e-20	0.025601	0.0085865	0.002868	0.00239351	0.00205443	0.243999	-0.000390984	0.00211421	0.853283	-0.00221839	0.00216873	0.306355	0.00232713	0.00216544	0.282524
A2_respiratory	rs34354138	3	46378383	G	T	0.6018	-0.156491	0.0224685	3.28633e-12	-6.96491	1163700	-0.11938	0.012708	5.7485e-21	0.0015597	0.0043178	0.7179	0.0189	0.0255	0.4583	0.00908091	0.0148122	0.539829	-0.0018422	0.0059485	0.7568	-0.00193483	0.00166879	0.246285	-0.00568555	0.00171733	0.000930697	0.00165225	0.00176163	0.348291	-0.00267736	0.00175897	0.127978
A2_respiratory	rs78720789	17	43973413	A	G	0.1761	-0.198644	0.0285229	3.29927e-12	-6.96437	1156810	-0.11711	0.016157	4.2145e-13	-0.0061645	0.0060481	0.3081	-0.2287	0.042	5.332e-08	-0.189223	0.0202603	9.67051e-21	0.02445	0.0085618	0.004295	0.0019139	0.00205346	0.351316	-0.000772412	0.0021132	0.714725	-0.00224216	0.00216769	0.300972	0.00234911	0.00216441	0.277774
A2_respiratory	rs62060843	17	44153626	C	T	0.1756	-0.19959	0.0286591	3.30072e-12	-6.96428	1152330	-0.11872	0.016331	3.6109e-13	-0.0025602	0.0063692	0.6877	-0.2303	0.0421	4.613e-08	-0.198413	0.0205187	4.04979e-22	0.027067	0.0092166	0.003317	0.00217283	0.00205432	0.290196	-0.000477842	0.00211409	0.82118	-0.00223842	0.0021686	0.30198	0.0023028	0.00216532	0.287559
A2_respiratory	rs62063668	17	44122484	C	T	0.1759	-0.198648	0.0285346	3.36287e-12	-6.96165	1156810	-0.11787	0.01615	2.9067e-13	-0.0056524	0.0060536	0.3504	-0.2299	0.0421	4.613e-08	-0.188605	0.0202698	1.34313e-20	0.02498	0.00858	0.003598	0.00209453	0.00205463	0.308005	-0.00061245	0.00211441	0.77208	-0.00229725	0.00216893	0.289527	0.00230425	0.00216565	0.287329
A2_respiratory	rs62062296	17	44100916	C	T	0.1759	-0.19844	0.0285329	3.53061e-12	-6.95478	1156810	-0.11747	0.016147	3.4607e-13	-0.0056764	0.006052	0.3483	-0.2298	0.0421	4.628e-08	-0.189099	0.0202706	1.07142e-20	0.024997	0.008578	0.003567	0.00209453	0.00205463	0.308005	-0.000627032	0.00211441	0.766809	-0.00230966	0.00216893	0.286928	0.00232735	0.00216565	0.282524
A2_respiratory	rs35481399	3	46265580	C	A	0.09408	0.298835	0.042999	3.65782e-12	6.94981	1108210	0.24714	0.027734	5.0528e-19	-0.0086266	0.0074813	0.2489	0.0423	0.0493	0.3907	0.0258296	0.0268734	0.336473	0.0085728	0.01066	0.4213	0.00232855	0.00293715	0.427899	0.00473718	0.0030226	0.117056	-0.00269923	0.00310055	0.383992	-0.000337259	0.00309586	0.913251
A2_respiratory	rs62060762	17	44133396	G	A	0.1758	-0.198323	0.0285428	3.69871e-12	-6.94827	1156810	-0.11732	0.016166	3.948e-13	-0.0055821	0.0060561	0.3567	-0.2284	0.0421	5.613e-08	-0.188703	0.0202759	1.31794e-20	0.025062	0.0085818	0.003496	0.0021343	0.00205451	0.298882	-0.000597833	0.00211429	0.777362	-0.00222261	0.00216881	0.305453	0.0023099	0.00216553	0.286122
A2_respiratory	rs62062288	17	44096553	G	A	0.1662	-0.204328	0.0294093	3.71174e-12	-6.94773	1074280	-0.12277	0.017271	1.1724e-12	-0.0038448	0.0063301	0.5436	-0.2233	0.0427	1.759e-07	-0.188272	0.0216267	3.16025e-18	0.027203	0.0093431	0.003596	0.00201499	0.00207425	0.331335	-0.000879802	0.0021346	0.680221	-0.00249537	0.00218964	0.254444	0.00243949	0.00218633	0.264512
A2_respiratory	rs389217	17	43717131	C	T	0.1743	-0.201895	0.029064	3.74258e-12	-6.94657	1142460	-0.11961	0.01706	2.3651e-12	-0.0059677	0.0062012	0.3359	-0.2224	0.042	1.201e-07	-0.203129	0.0216207	5.71577e-21	0.024808	0.0088522	0.005071	0.002073	0.00205307	0.312635	-0.000757694	0.0021128	0.719879	-0.00212999	0.00216728	0.32571	0.00225658	0.002164	0.29705
A2_respiratory	rs3092961	3	46397440	A	G	0.3964	0.156008	0.0224651	3.79879e-12	6.94446	1163700	0.11998	0.012702	3.5427e-21	-0.0020207	0.0043141	0.6395	-0.0192	0.0255	0.4514	-0.00954353	0.0148023	0.519101	0.0017728	0.0059429	0.7655	0.00198324	0.00166882	0.234674	0.00563562	0.00171736	0.00103237	-0.00162349	0.00176166	0.356754	0.00267741	0.00175899	0.127978
A2_respiratory	rs75944932	17	44072423	A	C	0.213	-0.201644	0.0290396	3.81824e-12	-6.94376	873944	-0.12065	0.016342	1.5466e-13	-0.0022804	0.0066732	0.7326	-0.2241	0.0482	3.318e-06	-0.18186	0.0213003	1.36687e-17	0.029945	0.0095489	0.001713	0.00210616	0.00205396	0.305168	-0.000632435	0.00211373	0.764784	-0.00223222	0.00216823	0.303238	0.00232543	0.00216495	0.282766
A2_respiratory	rs17572147	17	44044985	A	G	0.1743	-0.201617	0.0290371	3.82722e-12	-6.94343	1142460	-0.12038	0.017036	1.5924e-12	-0.005471	0.0060439	0.3654	-0.2274	0.042	6.378e-08	-0.188408	0.0202624	1.42588e-20	0.025585	0.008562	0.002806	0.00215425	0.00205451	0.294388	-0.000612415	0.00211429	0.77208	-0.002264	0.00216881	0.296535	0.00236764	0.00216553	0.274247
A2_respiratory	rs62063787	17	44061036	T	C	0.1744	-0.202	0.029129	4.0725e-12	-6.93467	1137980	-0.12035	0.017192	2.5496e-12	-0.0070282	0.0063574	0.2689	-0.227	0.042	6.663e-08	-0.188888	0.0202477	1.07038e-20	0.025344	0.0085543	0.00305	0.0021341	0.00205432	0.298882	-0.000626936	0.00211409	0.766809	-0.00223896	0.0021686	0.301865	0.00235587	0.00216532	0.276595
A2_respiratory	rs1706748	17	43722509	C	G	0.2218	-0.20069	0.0289471	4.11988e-12	-6.93299	878027	-0.12022	0.016192	1.1281e-13	-0.0012975	0.0066553	0.8454	-0.2243	0.0482	3.272e-06	-0.179815	0.0212988	3.10615e-17	0.029011	0.0095564	0.002399	0.00215527	0.00205287	0.293773	-0.000617382	0.0021126	0.770104	-0.00215686	0.00216708	0.319597	0.00225043	0.0021638	0.298322
A2_respiratory	rs4465978	3	46638223	G	T	0.03179	0.488737	0.0706734	4.66454e-12	6.91543	1094660	0.36604	0.047068	7.4355e-15	-0.013456	0.013307	0.3119	0.0401	0.0837	0.6317	0.00516575	0.0477378	0.913828	-0.016681	0.019257	0.3864	0.002336	0.00467201	0.617075	0.00517511	0.00480793	0.281762	-0.00595552	0.00493192	0.227221	-0.0114745	0.00492444	0.0198
A2_respiratory	rs17652337	17	44083323	C	T	0.1751	-0.200755	0.0290318	4.67867e-12	-6.915	1142460	-0.11555	0.017046	1.2112e-11	-0.0062946	0.0060528	0.2984	-0.2306	0.0421	4.134e-08	-0.192943	0.0202812	1.84463e-21	0.024121	0.0085765	0.004917	0.00179329	0.00205233	0.382235	-0.000786552	0.00211204	0.709585	-0.00194695	0.0021665	0.368833	0.00291514	0.00216322	0.177789
A2_respiratory	rs1491957	3	46274960	C	T	0.5196	0.155265	0.0224729	4.88149e-12	6.90899	1080770	0.10284	0.013145	5.1208e-15	0.0054452	0.0043543	0.2111	-0.0176	0.0251	0.4833	-0.0168463	0.0151448	0.265986	0.002502	0.006126	0.683	0.000146872	0.00164007	0.928643	0.00486079	0.00168777	0.00397675	-0.00269639	0.0017313	0.119368	0.000963014	0.00172869	0.577474
A2_respiratory	rs17564493	17	44001379	C	T	0.1745	-0.200684	0.0290476	4.88775e-12	-6.9088	1142460	-0.11773	0.017041	4.8848e-12	-0.0066015	0.0061403	0.2823	-0.2287	0.042	5.345e-08	-0.202031	0.0212932	2.35418e-21	0.026003	0.0087241	0.002877	0.00191383	0.00205338	0.351316	-0.000757809	0.00211312	0.719879	-0.00224207	0.00216761	0.300972	0.00234902	0.00216433	0.277774
A2_respiratory	rs17572851	17	44063766	A	G	0.1744	-0.200391	0.0290265	5.06567e-12	-6.90373	1142460	-0.11911	0.017021	2.6011e-12	-0.0055886	0.00604	0.3548	-0.227	0.042	6.663e-08	-0.189005	0.0202523	1.03365e-20	0.025313	0.0085554	0.003089	0.0021341	0.00205432	0.298882	-0.000626936	0.00211409	0.766809	-0.00223482	0.0021686	0.302759	0.00236164	0.00216532	0.27542
A2_respiratory	rs6441973	3	46403315	A	G	0.3962	0.155053	0.0224693	5.17617e-12	6.90066	1163700	0.11905	0.012707	7.3758e-21	-0.0013877	0.0043626	0.7504	-0.0189	0.0255	0.4591	-0.0102451	0.0148493	0.490232	0.0022465	0.0059685	0.7066	0.00198324	0.00166882	0.234674	0.00568564	0.00171736	0.000930697	-0.00157168	0.00176166	0.372309	0.00273967	0.00175899	0.119347
A2_respiratory	rs62062801	17	44028011	T	G	0.2129	-0.199785	0.0289603	5.25206e-12	-6.89858	878430	-0.11877	0.016204	2.3063e-13	-0.0013451	0.0066343	0.8393	-0.2257	0.0482	2.874e-06	-0.181135	0.0212666	1.63209e-17	0.029171	0.0095339	0.002216	0.00198968	0.00205385	0.332666	-0.000728946	0.0021136	0.730182	-0.00222974	0.00216811	0.303749	0.00233637	0.00216483	0.28048
A2_respiratory	rs2217394	17	44053448	A	G	0.1744	-0.19994	0.0290269	5.65484e-12	-6.88809	1142460	-0.11895	0.01702	2.7748e-12	-0.0056485	0.0060398	0.3497	-0.2271	0.042	6.62e-08	-0.188593	0.0202552	1.26834e-20	0.025369	0.0085575	0.003032	0.00213422	0.00205443	0.298882	-0.000597811	0.00211421	0.777362	-0.00224322	0.00216873	0.300972	0.00236178	0.00216544	0.27542
A2_respiratory	rs77084869	17	43982903	A	G	0.213	-0.199117	0.028917	5.74568e-12	-6.88581	878430	-0.11882	0.016191	2.1623e-13	-0.0045411	0.0062997	0.471	-0.2259	0.0481	2.669e-06	-0.171527	0.0210225	3.37148e-16	0.026333	0.0088433	0.002904	0.00196055	0.00205346	0.339702	-0.000749247	0.0021132	0.722923	-0.00221858	0.00216769	0.306084	0.0023365	0.00216441	0.280362
A2_respiratory	rs17650842	17	44037491	A	G	0.1744	-0.199947	0.0290483	5.85032e-12	-6.88326	1142460	-0.11747	0.017048	5.5573e-12	-0.0061644	0.0060491	0.3082	-0.2288	0.0421	5.428e-08	-0.188626	0.0202689	1.32531e-20	0.024705	0.0085693	0.00394	0.00197454	0.00205432	0.336469	-0.000816475	0.00211409	0.699343	-0.00230517	0.0021686	0.287792	0.0024598	0.00216532	0.255957
A2_respiratory	rs62061714	17	44010452	C	A	0.213	-0.199417	0.0289833	5.96763e-12	-6.88041	878430	-0.11715	0.016209	4.9252e-13	-0.0010511	0.0067762	0.8767	-0.2255	0.0482	2.897e-06	-0.193429	0.0224978	8.13158e-18	0.030468	0.0097733	0.001824	0.00195903	0.00205338	0.340057	-0.0007472	0.00211312	0.723639	-0.00222115	0.00216761	0.305505	0.00234109	0.00216433	0.279401
A2_respiratory	rs13088766	3	46258226	G	A	0.1049	0.284753	0.0414034	6.08995e-12	6.87753	1108210	0.22903	0.027132	3.1341e-17	-0.0065524	0.0071542	0.3597	0.051	0.0468	0.2759	0.00516366	0.0255195	0.839649	0.0094097	0.010163	0.3545	0.000510859	0.00279628	0.855039	0.00395004	0.00287763	0.169855	-0.00382548	0.00295184	0.194988	0.000885099	0.00294738	0.763948
A2_respiratory	rs17572823	17	44063563	T	C	0.1744	-0.199611	0.0290247	6.10019e-12	-6.87728	1142460	-0.11834	0.017018	3.5485e-12	-0.0056013	0.00604	0.3537	-0.227	0.042	6.663e-08	-0.188998	0.0202523	1.03728e-20	0.025282	0.0085553	0.003125	0.0021341	0.00205432	0.298882	-0.000626936	0.00211409	0.766809	-0.00223482	0.0021686	0.302759	0.00236164	0.00216532	0.27542
A2_respiratory	rs17573907	17	44099082	C	T	0.1742	-0.199916	0.0290699	6.10901e-12	-6.87708	1142460	-0.11739	0.017079	6.2889e-12	-0.0056835	0.0060527	0.3477	-0.2321	0.0421	3.449e-08	-0.189929	0.0202726	7.33967e-21	0.024331	0.0085781	0.004563	0.00203476	0.00205471	0.322032	-0.0007583	0.00211449	0.719879	-0.00223111	0.00216902	0.303655	0.00232744	0.00216573	0.282524
A2_respiratory	rs62059005	17	44004472	A	G	0.1745	-0.199739	0.0290492	6.16101e-12	-6.87589	1142460	-0.11688	0.017042	6.9584e-12	-0.0064954	0.0061428	0.2903	-0.2287	0.042	5.36e-08	-0.201211	0.0213022	3.5348e-21	0.02562	0.0087339	0.003353	0.0019139	0.00205346	0.351316	-0.000772412	0.0021132	0.714725	-0.00224216	0.00216769	0.300972	0.00234911	0.00216441	0.277774
A2_respiratory	rs732631	19	4719025	C	G	0.3732	0.189481	0.0275598	6.18839e-12	6.87527	1049270	0.16769	0.019976	4.685e-17	0.0021347	0.0045976	0.6424	0.0687	0.0282	0.01499	0.0927639	0.0157784	4.12288e-09	-0.0077252	0.0063977	0.2272	0.000516836	0.00169818	0.760863	0.000509005	0.00174758	0.770851	0.00105796	0.00179265	0.555081	-0.000728647	0.00178994	0.683949
A2_respiratory	rs62062802	17	44028045	G	T	0.213	-0.19917	0.028971	6.20703e-12	-6.87481	876654	-0.11803	0.016226	3.4872e-13	-0.0010575	0.0066425	0.8735	-0.2258	0.0482	2.832e-06	-0.181908	0.0212622	1.17376e-17	0.029523	0.0095327	0.001954	0.00198867	0.00205365	0.332866	-0.000728994	0.0021134	0.730141	-0.00223013	0.0021679	0.303618	0.00233742	0.00216462	0.280219
A2_respiratory	rs36048333	3	46280618	C	G	0.09932	0.324776	0.0472532	6.28255e-12	6.8731	1108210	0.28943	0.033096	2.2302e-18	-0.01405	0.0079343	0.07658	0.0468	0.0484	0.3336	0.0260643	0.0281564	0.354604	0.00026767	0.011239	0.981	0.0025121	0.00302594	0.406432	0.0045684	0.00311397	0.142358	-0.00129924	0.00319428	0.684198	0.00204009	0.00318944	0.522407
A2_respiratory	rs17571781	17	44033802	T	C	0.1744	-0.199554	0.0290435	6.3815e-12	-6.87087	1142460	-0.11726	0.01705	6.1002e-12	-0.0076716	0.0063685	0.2284	-0.2308	0.0421	4.201e-08	-0.190894	0.0202684	4.58249e-21	0.024513	0.0085705	0.004234	0.00199346	0.00205326	0.331611	-0.000743194	0.002113	0.725045	-0.00229985	0.00216749	0.288659	0.00233735	0.00216421	0.280142
A2_respiratory	rs62056851	17	43992806	A	G	0.213	-0.198983	0.028963	6.40916e-12	-6.87025	876654	-0.11809	0.016214	3.2535e-13	-0.00090371	0.0066357	0.8917	-0.2255	0.0482	2.897e-06	-0.181955	0.0212821	1.23392e-17	0.028928	0.0095345	0.002414	0.0019594	0.00205346	0.339985	-0.0007494	0.0021132	0.722869	-0.00221856	0.00216769	0.306088	0.00233558	0.00216441	0.280551
A2_respiratory	rs28416808	17	44021218	C	T	0.1748	-0.199297	0.0290108	6.43147e-12	-6.86975	1142460	-0.11768	0.016998	4.4188e-12	-0.006914	0.0060312	0.2516	-0.2274	0.0421	6.64e-08	-0.187843	0.020224	1.57017e-20	0.024881	0.0085386	0.003569	0.00203352	0.00205346	0.322032	-0.000684969	0.0021132	0.745834	-0.00220079	0.00216769	0.309978	0.00234911	0.00216441	0.277774
A2_respiratory	rs17564703	17	44002595	C	T	0.1745	-0.19951	0.0290504	6.52473e-12	-6.86772	1142460	-0.11669	0.017047	7.6253e-12	-0.0065651	0.0061415	0.2851	-0.2286	0.042	5.388e-08	-0.201525	0.0212934	2.95776e-21	0.025823	0.0087328	0.003107	0.00191372	0.00205326	0.351316	-0.000757766	0.002113	0.719879	-0.00224194	0.00216749	0.300972	0.00234889	0.00216421	0.277774
A2_respiratory	rs17650872	17	44039516	G	T	0.1743	-0.199401	0.0290492	6.68403e-12	-6.86425	1142460	-0.11769	0.017039	4.9495e-12	-0.0057726	0.0060448	0.3396	-0.2279	0.0421	6.04e-08	-0.189393	0.0202697	9.30391e-21	0.024961	0.008567	0.003572	0.00207505	0.0020551	0.312635	-0.000714688	0.00211489	0.735415	-0.00226879	0.00216943	0.295653	0.00235677	0.00216615	0.276595
A2_respiratory	rs17651857	17	44069687	A	G	0.1744	-0.199239	0.0290281	6.711e-12	-6.86366	1142460	-0.11806	0.017022	4.0432e-12	-0.0056054	0.0060437	0.3537	-0.227	0.042	6.668e-08	-0.189285	0.0202523	9.07229e-21	0.025275	0.0085576	0.003142	0.00211427	0.00205443	0.30342	-0.000626972	0.00211421	0.766809	-0.00223495	0.00216873	0.302759	0.00236178	0.00216544	0.27542
A2_respiratory	rs17564020	17	43991781	G	T	0.1746	-0.199068	0.0290139	6.83138e-12	-6.86113	1142460	-0.11737	0.017016	5.299e-12	-0.0061416	0.0060469	0.3098	-0.229	0.042	5.165e-08	-0.189225	0.0202542	9.40784e-21	0.024293	0.0085605	0.004543	0.00187367	0.00205307	0.361442	-0.000815978	0.0021128	0.699343	-0.00224587	0.00216728	0.300081	0.00234866	0.002164	0.277774
A2_respiratory	rs17652748	17	44103616	C	T	0.1742	-0.199169	0.0290612	7.21021e-12	-6.85343	1142460	-0.11794	0.017076	4.9582e-12	-0.0055393	0.0060482	0.3597	-0.2287	0.042	5.392e-08	-0.188716	0.0202726	1.2913e-20	0.02508	0.0085791	0.003462	0.00211435	0.00205451	0.30342	-0.000626996	0.00211429	0.766809	-0.00223503	0.00216881	0.302759	0.00232722	0.00216553	0.282524
A2_respiratory	rs2316782	17	44010040	A	G	0.1745	-0.199019	0.0290523	7.36634e-12	-6.85037	1142460	-0.11615	0.017041	9.3842e-12	-0.0065011	0.0061444	0.29	-0.2284	0.0421	5.798e-08	-0.201027	0.0213085	3.94231e-21	0.026161	0.0087258	0.002716	0.00191372	0.00205326	0.351316	-0.000757766	0.002113	0.719879	-0.00224194	0.00216749	0.300972	0.00234889	0.00216421	0.277774
A2_respiratory	rs17649918	17	44001621	A	G	0.1745	-0.198908	0.0290561	7.61286e-12	-6.84565	1142460	-0.11605	0.017054	1.0108e-11	-0.006559	0.0061393	0.2854	-0.2286	0.042	5.389e-08	-0.202063	0.0212939	2.32697e-21	0.025834	0.0087331	0.003095	0.0019139	0.00205346	0.351316	-0.000757838	0.0021132	0.719879	-0.00224216	0.00216769	0.300972	0.00234911	0.00216441	0.277774
A2_respiratory	rs17564871	17	44011018	A	G	0.1744	-0.198858	0.0290634	7.79739e-12	-6.84221	1142460	-0.11595	0.017054	1.0525e-11	-0.0064936	0.0061419	0.2904	-0.2284	0.0421	5.593e-08	-0.20143	0.0213036	3.22246e-21	0.025387	0.0087392	0.003673	0.00191408	0.00205365	0.351316	-0.00078706	0.0021134	0.709585	-0.00223823	0.0021679	0.301865	0.00235511	0.00216462	0.276595
A2_respiratory	rs12150230	17	44015464	A	G	0.174	-0.198781	0.0290581	7.87457e-12	-6.84081	1142460	-0.1163	0.017033	8.6289e-12	-0.0065	0.0060521	0.2828	-0.2327	0.0422	3.406e-08	-0.18912	0.0202646	1.03344e-20	0.025472	0.0085708	0.00296	0.00189628	0.00205596	0.356356	-0.000724583	0.00211578	0.732	-0.00223247	0.00217034	0.303655	0.00240399	0.00216706	0.267286
A2_respiratory	rs34079287	3	46300870	G	T	0.08706	0.323611	0.0473231	8.01232e-12	6.83833	1108210	0.29195	0.033133	1.2334e-18	-0.013377	0.007929	0.0916	0.0431	0.0484	0.373	0.0194334	0.0281738	0.49034	0.00058935	0.011241	0.9582	0.0026888	0.00303205	0.375191	0.00444684	0.00312026	0.154114	-0.00124433	0.00320073	0.697451	0.00209551	0.00319588	0.512024
A2_respiratory	rs17649641	17	43997372	T	C	0.1745	-0.198567	0.02904	8.04849e-12	-6.83771	1142460	-0.11698	0.017043	6.7056e-12	-0.0068437	0.0060487	0.2579	-0.229	0.0421	5.183e-08	-0.190198	0.0202725	6.469e-21	0.024615	0.0085647	0.004054	0.00191408	0.00205365	0.351316	-0.000743335	0.0021134	0.725045	-0.00224651	0.0021679	0.300081	0.00234356	0.00216462	0.278956
A2_respiratory	rs62060760	17	44132887	C	T	0.2126	-0.19785	0.0289418	8.13584e-12	-6.83613	878430	-0.11823	0.01622	3.1263e-13	-0.004093	0.0063084	0.5165	-0.2256	0.0481	2.745e-06	-0.171215	0.0210385	4.01249e-16	0.026931	0.0088638	0.00238	0.00210769	0.00205443	0.304929	-0.00060619	0.00211421	0.774325	-0.00223048	0.00216873	0.303727	0.00231511	0.00216544	0.285018
A2_respiratory	rs62056786	17	43975285	T	C	0.1745	-0.198426	0.0290283	8.16658e-12	-6.83561	1142460	-0.11706	0.017039	6.4101e-12	-0.0062279	0.006043	0.3027	-0.2288	0.042	5.305e-08	-0.189512	0.0202619	8.51141e-21	0.024382	0.008562	0.004403	0.00193358	0.00205318	0.346322	-0.000743165	0.00211292	0.725045	-0.00224599	0.00216741	0.300081	0.0023488	0.00216413	0.277774
A2_respiratory	rs17571857	17	44035706	A	G	0.1744	-0.198462	0.0290428	8.29036e-12	-6.83343	1142460	-0.11653	0.017045	8.1245e-12	-0.0060817	0.0060471	0.3146	-0.2294	0.0421	4.995e-08	-0.190571	0.0202695	5.36031e-21	0.024526	0.0085688	0.004207	0.00199403	0.00205385	0.331611	-0.000787135	0.0021136	0.709585	-0.0023212	0.00216811	0.284345	0.00234956	0.00216483	0.277774
A2_respiratory	rs2496644	6	41482745	A	C	0.9548	-0.449927	0.0658512	8.34637e-12	-6.83248	954216	-0.33552	0.032946	2.3342e-24	0.011308	0.0089679	0.2073	-0.1031	0.0431	0.0168	-0.0710089	0.0323534	0.0281787	-0.0051757	0.011423	0.6505	0.00623786	0.00530576	0.239725	-0.00840543	0.00546013	0.123702	-0.00259008	0.00560094	0.643768	-0.00152522	0.00559247	0.785063
A2_respiratory	rs12462642	19	4715016	G	A	0.3284	0.199136	0.0291502	8.41117e-12	6.83138	701814	0.17837	0.021159	3.4507e-17	0.0079728	0.0053227	0.1342	0.084	0.036	0.01943	0.0775344	0.0189033	4.10235e-05	-0.0072127	0.0074411	0.3324	0.000502916	0.00174874	0.773663	0.000108611	0.00179962	0.951875	0.000745731	0.00184603	0.686239	-0.000165755	0.00184324	0.928346
A2_respiratory	rs767056	17	43998910	C	T	0.1744	-0.198565	0.0290689	8.44239e-12	-6.83084	1142060	-0.11519	0.01707	1.4997e-11	-0.0080807	0.0064788	0.2123	-0.2287	0.042	5.374e-08	-0.202357	0.0212973	2.06859e-21	0.025954	0.0087337	0.002961	0.00191401	0.00205357	0.351316	-0.000757881	0.00211332	0.719879	-0.00224228	0.00216782	0.300972	0.00234925	0.00216454	0.277774
A2_respiratory	rs17574361	17	44108202	A	G	0.1742	-0.199123	0.0291542	8.49129e-12	-6.82999	1137980	-0.11815	0.017226	6.9484e-12	-0.0056516	0.0060483	0.3501	-0.229	0.0421	5.207e-08	-0.188671	0.0202717	1.31365e-20	0.024861	0.0085808	0.003764	0.00213422	0.00205443	0.298882	-0.00058323	0.00211421	0.782654	-0.00221011	0.00216873	0.308163	0.00230981	0.00216544	0.286122
A2_respiratory	rs17650818	17	44036787	T	C	0.1745	-0.19827	0.0290453	8.71671e-12	-6.82623	1142460	-0.11648	0.017048	8.3512e-12	-0.0059212	0.006043	0.3272	-0.2295	0.0421	4.918e-08	-0.18977	0.0202644	7.6259e-21	0.024383	0.0085635	0.004408	0.00201408	0.00205396	0.326799	-0.000772603	0.00211372	0.714725	-0.00232547	0.00216823	0.283487	0.00236124	0.00216495	0.27542
A2_respiratory	rs12150111	17	44013938	A	G	0.1745	-0.198045	0.029035	9.04587e-12	-6.82091	1142460	-0.11643	0.017047	8.5032e-12	-0.0061713	0.0060471	0.3075	-0.2286	0.042	5.391e-08	-0.188321	0.0202448	1.37554e-20	0.024913	0.0085597	0.003609	0.00193384	0.00205346	0.346322	-0.000757838	0.0021132	0.719879	-0.00224216	0.00216769	0.300972	0.00234911	0.00216441	0.277774
A2_respiratory	rs17575773	17	44142879	C	T	0.1742	-0.198179	0.0290596	9.11897e-12	-6.81974	1142460	-0.11698	0.017071	7.2752e-12	-0.0059842	0.0060617	0.3235	-0.2286	0.042	5.411e-08	-0.188589	0.0202791	1.40836e-20	0.024843	0.0085862	0.003811	0.00213442	0.00205463	0.298882	-0.00061245	0.00211441	0.77208	-0.00222274	0.00216893	0.305453	0.00231003	0.00216565	0.286122
A2_respiratory	rs12150195	17	44014263	T	C	0.1745	-0.198004	0.0290361	9.15396e-12	-6.81924	1142460	-0.1164	0.017049	8.6287e-12	-0.0061865	0.0060465	0.3062	-0.2287	0.042	5.376e-08	-0.188351	0.0202448	1.3564e-20	0.024878	0.0085597	0.003655	0.00193384	0.00205346	0.346322	-0.000757838	0.0021132	0.719879	-0.00224216	0.00216769	0.300972	0.00234334	0.00216441	0.278956
A2_respiratory	rs12185243	17	44115351	T	C	0.1742	-0.197769	0.0290507	9.9167e-12	-6.80772	1142460	-0.11684	0.017059	7.4233e-12	-0.0054828	0.0060514	0.3649	-0.2286	0.042	5.395e-08	-0.188494	0.0202736	1.43753e-20	0.025085	0.0085815	0.003465	0.00209433	0.00205443	0.308005	-0.000612391	0.00211421	0.77208	-0.00222253	0.00216873	0.305453	0.00230981	0.00216544	0.286122
A2_respiratory	rs113161176	17	43974354	G	A	0.172	-0.198119	0.0291056	9.9722e-12	-6.8069	966662	-0.11851	0.016916	2.4547e-12	-0.0052111	0.0067147	0.4377	-0.2282	0.0421	5.948e-08	-0.16313	0.02856	1.118e-08	0.024549	0.0099228	0.01336	0.0019139	0.00205346	0.351316	-0.000796069	0.0021132	0.706387	-0.00225043	0.00216769	0.299192	0.00231448	0.00216441	0.284919
A2_respiratory	rs2316784	17	44021699	G	T	0.1737	-0.197942	0.0290982	1.02789e-11	-6.80255	1142460	-0.11578	0.017075	1.1935e-11	-0.0064572	0.0060596	0.2866	-0.2297	0.0422	5.327e-08	-0.18795	0.0202938	2.01674e-20	0.024638	0.0085909	0.004132	0.00191931	0.00205781	0.350979	-0.000783254	0.00211769	0.711485	-0.00220546	0.00217229	0.309978	0.00235988	0.00216901	0.276595
A2_respiratory	rs4683189	3	46274765	A	G	0.5279	0.1531	0.0225076	1.03065e-11	6.80215	1081170	0.10058	0.013164	2.16e-14	0.0046751	0.0043631	0.2839	-0.02	0.0252	0.4259	-0.0158606	0.0151762	0.295977	0.0021773	0.0061376	0.7228	-0.000294153	0.00164236	0.857856	0.00456335	0.00169013	0.00693395	-0.00282901	0.00173372	0.102731	0.000877407	0.0017311	0.612261
A2_respiratory	rs112415880	17	44042868	G	A	0.1761	-0.194969	0.0286689	1.04099e-11	-6.80071	1150550	-0.11284	0.016356	5.2314e-12	-0.0053903	0.0061848	0.3835	-0.2288	0.042	5.319e-08	-0.206747	0.0216155	1.12481e-21	0.02608	0.0088037	0.003053	0.00215445	0.00205471	0.294388	-0.000583308	0.00211449	0.782654	-0.00234287	0.00216902	0.280074	0.00236209	0.00216573	0.27542
A2_respiratory	rs17575507	17	44134095	A	G	0.1742	-0.197502	0.0290537	1.062e-11	-6.79783	1142460	-0.11656	0.017064	8.4359e-12	-0.0055973	0.0060558	0.3553	-0.2286	0.042	5.404e-08	-0.188471	0.0202725	1.44651e-20	0.02477	0.0085814	0.003896	0.00211427	0.00205443	0.30342	-0.000612391	0.00211421	0.77208	-0.00222253	0.00216873	0.305453	0.00230981	0.00216544	0.286122
A2_respiratory	rs17653211	17	44112638	T	C	0.1742	-0.197231	0.0290452	1.11764e-11	-6.79049	1142460	-0.11632	0.01705	8.9556e-12	-0.0056432	0.0060517	0.3511	-0.2286	0.042	5.395e-08	-0.188205	0.0202605	1.55384e-20	0.024973	0.0085773	0.003597	0.00209433	0.00205443	0.308005	-0.000612391	0.00211421	0.77208	-0.00222253	0.00216873	0.305453	0.00230981	0.00216544	0.286122
A2_respiratory	rs7255545	19	4724734	G	A	0.3679	0.189885	0.0279635	1.11769e-11	6.79046	980197	0.16873	0.020466	1.6615e-16	0.0039161	0.0050607	0.439	0.0606	0.0286	0.03381	0.0872845	0.0168879	2.36038e-07	-0.0080989	0.00741	0.2744	0.000565841	0.00169752	0.738883	0.000474889	0.00174691	0.785741	0.0010223	0.00179196	0.568344	-0.000981712	0.00178925	0.58323
A2_respiratory	rs17652520	17	44098967	G	A	0.1807	-0.191959	0.0283477	1.27373e-11	-6.77159	1156810	-0.1156	0.016086	6.6644e-13	-0.0034247	0.0059978	0.568	-0.216	0.0415	1.954e-07	-0.1863	0.0201521	2.35963e-20	0.024068	0.0085197	0.004728	0.0018004	0.00204046	0.377586	-0.000748888	0.00209982	0.721359	-0.00269457	0.00215397	0.210942	0.00273246	0.00215071	0.20391
A2_respiratory	rs36078103	3	46311782	C	T	0.08676	0.320442	0.0474274	1.41385e-11	6.75647	1108210	0.29264	0.033234	1.3033e-18	-0.012936	0.0079687	0.1045	0.0353	0.0489	0.4709	0.0166087	0.0282984	0.557261	0.0022149	0.011313	0.8448	0.00286352	0.00303363	0.345208	0.00448654	0.00312188	0.150682	-0.0011273	0.00320239	0.724825	0.00223062	0.00319755	0.485424
A2_respiratory	rs78229689	17	44106806	G	A	0.213	-0.195172	0.0289207	1.49348e-11	-6.74852	878430	-0.11532	0.016188	1.0519e-12	-0.0041994	0.0063038	0.5053	-0.2273	0.0481	2.324e-06	-0.171571	0.0210358	3.45925e-16	0.026748	0.0088612	0.00254	0.00210335	0.00205404	0.305833	-0.000611725	0.00211381	0.772279	-0.00224938	0.00216831	0.299555	0.00231643	0.00216503	0.284651
A2_respiratory	rs62062323	17	44113224	C	T	0.1719	-0.195839	0.0290401	1.54368e-11	-6.74374	971148	-0.11667	0.016772	3.4923e-12	-0.0039717	0.0067951	0.5589	-0.2287	0.042	5.325e-08	-0.16828	0.028877	5.63e-09	0.024051	0.010241	0.01885	0.00211427	0.00205443	0.30342	-0.000641553	0.00211421	0.761548	-0.00222667	0.00216873	0.304553	0.00230403	0.00216544	0.287329
A2_respiratory	rs439558	17	43717803	T	C	0.175	-0.194962	0.0289632	1.6807e-11	-6.73137	1142460	-0.115	0.016934	1.1139e-11	-0.0066188	0.0060229	0.2718	-0.2228	0.042	1.148e-07	-0.185832	0.0202204	3.91651e-20	0.024511	0.0085582	0.004183	0.00221223	0.00205279	0.281181	-0.000539057	0.00211252	0.79859	-0.0021297	0.00216699	0.32571	0.0022505	0.00216372	0.29829
A2_respiratory	rs1991556	17	44083402	G	A	0.178	-0.194501	0.0289586	1.8613e-11	-6.71652	1142460	-0.11478	0.017033	1.6003e-11	-0.0045895	0.0060491	0.448	-0.2173	0.0417	1.939e-07	-0.183528	0.0201976	1.02137e-19	0.025578	0.0085848	0.002887	0.00166181	0.00204687	0.41686	-0.000585117	0.00210642	0.781183	-0.00185635	0.00216074	0.39027	0.00283093	0.00215747	0.189468
A2_respiratory	rs62062272	17	44092108	T	C	0.172	-0.206567	0.0309114	2.34822e-11	-6.68255	969372	-0.11642	0.016804	4.2761e-12	-0.0083332	0.0072148	0.2481	-0.2286	0.042	5.398e-08	-0.16329	0.028623	1.165e-08	0.024677	0.0099632	0.01326	0.0039182	0.0038073	0.30342	-0.000626996	0.00211429	0.766809	-0.00223503	0.00216881	0.302759	0.00233299	0.00216553	0.281331
A2_respiratory	rs199443	17	44819565	C	T	0.1688	-0.194658	0.0291303	2.35201e-11	-6.68232	1156810	-0.12302	0.016503	9.0403e-14	-0.0028242	0.006304	0.6542	-0.2189	0.0423	2.299e-07	-0.198312	0.0220473	2.36584e-19	0.023391	0.008971	0.009125	0.001589	0.0020983	0.448881	-0.000281011	0.00215935	0.896458	-0.00232708	0.00221503	0.29345	0.00226563	0.00221168	0.305651
A2_respiratory	rs3848456	17	47940623	C	A	0.0381	0.397363	0.0594668	2.35545e-11	6.6821	1160690	0.2911	0.032584	4.1145e-19	-0.0085326	0.010131	0.3996	0.2187	0.0505	1.509e-05	0.130592	0.0339337	0.000118867	-0.019042	0.013775	0.1669	0.0057453	0.00457338	0.209025	0.00410642	0.00470644	0.38293	-0.00416979	0.00482781	0.387751	-0.00584938	0.0048205	0.224962
A2_respiratory	rs4683159	3	46025013	A	G	0.648	-0.158913	0.0237858	2.37325e-11	-6.681	1152420	-0.13721	0.01354	3.9354e-24	0.0092199	0.004835	0.05653	-0.0534	0.0316	0.09118	0.0205298	0.0172697	0.23453	-0.0046405	0.0069825	0.5063	-0.000815684	0.00173024	0.637335	-0.00364594	0.00178058	0.0405973	-0.00212796	0.00182649	0.243999	-0.000557473	0.00182373	0.759851
A2_respiratory	rs6441953	3	46329008	C	T	0.7094	-0.164153	0.0245898	2.46147e-11	-6.67565	1148120	-0.13159	0.014448	8.4067e-20	0.012426	0.0047166	0.008425	0.0138	0.0277	0.6185	0.014402	0.015989	0.367725	0.0023453	0.0064534	0.7163	-0.00176594	0.00179013	0.323894	-0.00497894	0.00184221	0.00687782	0.00170703	0.00188972	0.366354	-0.00220262	0.00188686	0.24307
A2_respiratory	rs13086858	3	46026699	C	A	0.6478	-0.158542	0.0237925	2.67326e-11	-6.66353	1152420	-0.13588	0.013553	1.1672e-23	0.0093135	0.0048381	0.05422	-0.0539	0.0316	0.0885	0.0211625	0.0172711	0.220456	-0.0043739	0.0069868	0.5313	-0.000815637	0.00173014	0.637335	-0.0036966	0.00178047	0.0378763	-0.00209237	0.00182639	0.251948	-0.000517624	0.00182363	0.776531
A2_respiratory	rs1873000	3	46029458	G	C	0.6503	-0.158546	0.0237938	2.67708e-11	-6.66333	1152420	-0.13629	0.013546	8.1476e-24	0.0093166	0.0048382	0.05415	-0.0538	0.0317	0.08904	0.0215701	0.0172739	0.21177	-0.0044659	0.0069852	0.5226	-0.000790938	0.00173018	0.647568	-0.00364581	0.00178051	0.0405973	-0.00209241	0.00182643	0.251948	-0.000509671	0.00182367	0.77988
A2_respiratory	rs9899833	17	43992943	G	A	0.3173	-0.184318	0.0276769	2.74511e-11	-6.65963	762876	-0.10466	0.018397	1.2767e-08	0.0059443	0.0057745	0.3033	-0.1748	0.0427	4.241e-05	-0.114241	0.0185343	7.10225e-10	0.026284	0.0082179	0.001382	0.00270192	0.00176032	0.124808	-4.3469e-05	0.00181154	0.980856	0.00129769	0.00185826	0.484965	0.00236088	0.00185544	0.203229
A2_respiratory	rs9869609	3	46144451	A	G	0.6494	-0.156907	0.0235728	2.80859e-11	-6.65627	1163700	-0.13118	0.01345	1.7864e-22	0.0079899	0.0046626	0.0866	-0.0514	0.0301	0.0876	0.0135639	0.015997	0.396493	-0.0047955	0.0065913	0.4669	-0.000449345	0.00172249	0.794193	-0.00349407	0.0017726	0.0487063	-0.00172947	0.00181831	0.341533	-0.000279933	0.00181556	0.877464
A2_respiratory	rs6774629	3	46142963	T	C	0.6494	-0.156758	0.0235716	2.92527e-11	-6.65029	1163700	-0.13104	0.013448	1.9495e-22	0.0080078	0.0046622	0.08586	-0.0513	0.0301	0.08814	0.0136145	0.0159956	0.39469	-0.0048277	0.0065905	0.4638	-0.000449345	0.00172249	0.794193	-0.00349407	0.0017726	0.0487063	-0.00172947	0.00181831	0.341533	-0.000271935	0.00181556	0.880938
A2_respiratory	rs35574495	19	4686988	G	T	0.178	0.205479	0.0309146	2.99839e-11	6.64667	1106930	0.19409	0.018699	3.073e-25	0.0004198	0.0063174	0.947	0.0202	0.039	0.6046	0.104337	0.0218468	1.78935e-06	-0.018866	0.0091003	0.03816	0.000601861	0.00218174	0.782654	-0.000569941	0.00224522	0.799614	0.000417664	0.00230312	0.856095	-0.00110157	0.00229964	0.631924
A2_respiratory	rs7628447	3	46030003	C	T	0.6477	-0.158225	0.023807	3.0082e-11	-6.64615	1152020	-0.13607	0.013569	1.1552e-23	0.0092251	0.0048398	0.05664	-0.0538	0.0317	0.08953	0.0217175	0.0172739	0.208665	-0.0044901	0.0069876	0.5205	-0.000840372	0.00173018	0.62717	-0.00366277	0.00178051	0.0396725	-0.00209832	0.00182643	0.250611	-0.000501708	0.00182367	0.783232
A2_respiratory	rs1392298	3	46144184	C	T	0.6494	-0.15665	0.0235759	3.04227e-11	-6.6445	1163300	-0.1311	0.013458	2.0029e-22	0.0080917	0.0046629	0.08268	-0.0513	0.0301	0.08795	0.0136201	0.0159978	0.394563	-0.0047709	0.0065912	0.4692	-0.000449298	0.00172231	0.794193	-0.00347666	0.00177242	0.0498162	-0.00172929	0.00181812	0.341533	-0.000271906	0.00181538	0.880938
A2_respiratory	rs71615444	3	46313692	T	C	0.2893	0.161084	0.024289	3.31244e-11	6.63197	1160690	0.12918	0.013943	1.9478e-20	-0.01147	0.0046485	0.01361	-0.0138	0.0277	0.617	-0.0130142	0.0159651	0.414978	-0.0021091	0.0064374	0.7432	0.00164419	0.00178927	0.358138	0.00477747	0.00184132	0.00947025	-0.00178038	0.00188881	0.345886	0.00220925	0.00188595	0.241427
A2_respiratory	rs1392297	3	46143942	A	G	0.6494	-0.156079	0.0235733	3.56763e-11	-6.62101	1163700	-0.13058	0.013451	2.7841e-22	0.0080332	0.0046624	0.08489	-0.0512	0.0301	0.08863	0.0138941	0.0159963	0.385077	-0.0048548	0.0065909	0.4614	-0.000449345	0.00172249	0.794193	-0.00347702	0.0017726	0.0498162	-0.00172947	0.00181831	0.341533	-0.000271935	0.00181556	0.880938
A2_respiratory	rs11130082	3	46025518	T	C	0.6476	-0.157361	0.0237893	3.72098e-11	-6.61478	1152420	-0.13453	0.013555	3.2543e-23	0.0094583	0.0048376	0.05056	-0.054	0.0316	0.08768	0.0207523	0.0172709	0.229526	-0.0043173	0.0069848	0.5365	-0.000864807	0.00172961	0.617075	-0.00372938	0.00177993	0.0361498	-0.00209764	0.00182583	0.250611	-0.000485622	0.00182307	0.78995
A2_respiratory	rs199445	17	44817408	C	T	0.1686	-0.192368	0.0291155	3.91984e-11	-6.60706	1156810	-0.12201	0.01651	1.4648e-13	-0.0028548	0.0061549	0.6428	-0.2179	0.0423	2.622e-07	-0.185215	0.0206542	3.03497e-19	0.022969	0.0087075	0.008343	0.00160987	0.00209895	0.443087	-0.000251509	0.00216002	0.907305	-0.00232349	0.00221572	0.294345	0.00227832	0.00221237	0.303099
A2_respiratory	rs34376347	3	46253979	A	C	0.09982	0.279204	0.0422705	3.971e-11	6.60517	827575	0.2279	0.027117	4.3069e-17	-0.0014556	0.0084172	0.8627	0.0402	0.0634	0.526	0.00515943	0.0291663	0.859589	0.015798	0.012123	0.1925	0.000396116	0.0027914	0.887154	0.0037026	0.00287261	0.197422	-0.00384369	0.00294669	0.192093	0.000785883	0.00294223	0.789389
A2_respiratory	rs1392296	3	46143930	A	G	0.6486	-0.155462	0.0235534	4.1008e-11	-6.60041	1163300	-0.12947	0.013431	5.4249e-22	0.0081984	0.0046599	0.07852	-0.0539	0.0301	0.07321	0.0124731	0.0159823	0.435139	-0.0047322	0.0065882	0.4726	-0.000523925	0.00172147	0.760863	-0.0035431	0.00177155	0.0455003	-0.00178764	0.00181724	0.325256	-0.000279767	0.00181449	0.877464
A2_respiratory	rs199439	17	44793503	A	G	0.1684	-0.192192	0.0291297	4.17311e-11	-6.5978	1156410	-0.12104	0.01653	2.4388e-13	-0.0033713	0.0061395	0.5829	-0.2161	0.0424	3.449e-07	-0.184909	0.0206446	3.34248e-19	0.023765	0.0086871	0.006226	0.00179309	0.00209873	0.392901	-0.000266276	0.0021598	0.901879	-0.00237801	0.00221549	0.28311	0.00222998	0.00221214	0.313423
A2_respiratory	rs199535	17	44822662	A	G	0.1686	-0.192076	0.0291147	4.18947e-11	-6.59722	1156410	-0.12145	0.016513	1.9175e-13	-0.002758	0.0061548	0.6541	-0.2191	0.0423	2.242e-07	-0.185653	0.0206511	2.47323e-19	0.022669	0.0087073	0.00923	0.00154852	0.00209865	0.460597	-0.000310643	0.00215971	0.88563	-0.00232746	0.0022154	0.29345	0.002266	0.00221205	0.305651
A2_respiratory	rs199534	17	44824213	T	G	0.1678	-0.192101	0.0291782	4.58881e-11	-6.58372	1156410	-0.12143	0.016617	2.7135e-13	-0.0037001	0.0061618	0.5482	-0.2202	0.0423	1.972e-07	-0.185687	0.0207039	3.00066e-19	0.02244	0.0087225	0.01009	0.00169149	0.00209908	0.420344	-0.000221933	0.00216015	0.91817	-0.00238829	0.00221585	0.281114	0.00227846	0.0022125	0.303099
A2_respiratory	rs9838191	3	46298901	A	G	0.07199	0.318418	0.0483956	4.72099e-11	6.57948	828533	0.28903	0.033338	4.331e-18	-0.008719	0.0093674	0.352	0.0442	0.0682	0.5171	0.0175167	0.0325288	0.590234	0.0018144	0.012187	0.8816	0.00263271	0.00302507	0.384137	0.00411741	0.00311308	0.185963	-0.00119017	0.00319336	0.70937	0.00210383	0.00318853	0.509374
A2_respiratory	rs1977358	6	41489854	T	C	0.9509	-0.427918	0.0651004	4.92463e-11	-6.5732	950643	-0.31723	0.033253	1.43e-21	0.0091225	0.0090884	0.3155	-0.106	0.0425	0.0126	-0.0783955	0.0350581	0.0253415	-0.014039	0.011531	0.2234	0.00531036	0.00520485	0.3076	-0.00895677	0.00535628	0.0944851	-0.00243482	0.00549441	0.657662	-0.0022504	0.0054861	0.68166
A2_respiratory	rs199456	17	44797919	C	T	0.1675	-0.191818	0.0291864	4.95908e-11	-6.57217	1156810	-0.12107	0.016619	3.2101e-13	-0.00384	0.0061674	0.5335	-0.2161	0.0424	3.459e-07	-0.184498	0.0206954	4.88203e-19	0.023455	0.0087195	0.007147	0.00193624	0.00209929	0.356356	-0.000133174	0.00216037	0.950846	-0.0023701	0.00221608	0.284845	0.00224842	0.00221273	0.309568
A2_respiratory	rs1378358	17	44787312	C	T	0.1681	-0.191439	0.029159	5.19138e-11	-6.56535	1156810	-0.12131	0.016599	2.6964e-13	-0.0038124	0.0061519	0.5354	-0.2144	0.0424	4.388e-07	-0.183372	0.0206344	6.2927e-19	0.02391	0.0086987	0.005983	0.00195493	0.00209748	0.351316	-0.00010349	0.00215851	0.96176	-0.00238087	0.00221417	0.282245	0.00220488	0.00221082	0.318613
A2_respiratory	rs1977357	6	41490052	G	A	0.9508	-0.427282	0.0651009	5.26005e-11	-6.56338	950643	-0.31664	0.033254	1.6994e-21	0.0091832	0.0090873	0.3122	-0.106	0.0425	0.01256	-0.0784131	0.0350509	0.0252782	-0.013996	0.011529	0.2248	0.00531036	0.00520485	0.3076	-0.00895677	0.00535628	0.0944851	-0.002444	0.00549441	0.656453	-0.0022504	0.0054861	0.68166
A2_respiratory	rs13068145	3	46332276	C	A	0.08661	0.311245	0.0474955	5.63338e-11	6.55315	1108210	0.28509	0.033289	1.0907e-17	-0.01299	0.0079761	0.1034	0.0363	0.049	0.4582	0.0168213	0.0283258	0.552612	0.0024038	0.011323	0.8319	0.0031223	0.00303714	0.303932	0.0044278	0.0031255	0.15658	-0.00120498	0.00320611	0.707037	0.00227433	0.00320126	0.477427
A2_respiratory	rs17284138	3	46331852	A	C	0.08664	0.311008	0.0474822	5.75416e-11	6.54999	1108210	0.28495	0.033288	1.1252e-17	-0.013085	0.0079741	0.1008	0.0361	0.049	0.4607	0.0169215	0.028326	0.55025	0.00215	0.011322	0.8494	0.00309212	0.00303538	0.308349	0.00438805	0.00312369	0.160092	-0.00121145	0.00320425	0.705374	0.00226346	0.0031994	0.479279
A2_respiratory	rs199447	17	44812188	C	T	0.1679	-0.191042	0.029176	5.83475e-11	-6.54792	1156810	-0.12153	0.01661	2.5386e-13	-0.0036556	0.0061667	0.5533	-0.2175	0.0423	2.751e-07	-0.184981	0.0206982	3.99722e-19	0.022724	0.008723	0.009187	0.00183434	0.00209929	0.382235	-2.95942e-05	0.00216037	0.98907	-0.00232387	0.00221608	0.294345	0.00228469	0.00221273	0.301828
A2_respiratory	rs199451	17	44801784	G	A	0.1674	-0.191071	0.0291975	5.98579e-11	-6.54409	1156410	-0.12058	0.016641	4.2865e-13	-0.0036831	0.006169	0.5505	-0.2151	0.0424	3.92e-07	-0.183407	0.0207101	8.29993e-19	0.022914	0.0087248	0.008632	0.00191566	0.00209908	0.361442	-0.000162751	0.00216015	0.939942	-0.00235274	0.00221585	0.288337	0.00224819	0.0022125	0.309568
A2_respiratory	rs199457	17	44795469	C	T	0.1678	-0.190807	0.0291777	6.17335e-11	-6.53948	1156810	-0.12039	0.01661	4.22e-13	-0.0036949	0.0061655	0.549	-0.2151	0.0424	3.861e-07	-0.184621	0.0206893	4.51632e-19	0.02349	0.0087179	0.007051	0.00203773	0.00209886	0.331611	-7.39702e-05	0.00215993	0.972681	-0.00237816	0.00221563	0.28311	0.00223012	0.00221227	0.313423
A2_respiratory	rs9468	17	44101563	T	C	0.1803	-0.185018	0.0284145	7.4452e-11	-6.51139	1156410	-0.1165	0.01614	5.2733e-13	-0.004718	0.0059985	0.4316	-0.202	0.0412	9.579e-07	-0.182434	0.0201004	1.12532e-19	0.024278	0.0085148	0.004354	0.00208841	0.00204706	0.307633	-0.000697262	0.00210662	0.740655	-0.00310718	0.00216094	0.150468	0.00159083	0.00215767	0.460947
A2_respiratory	rs9896243	17	44826056	C	G	0.175	-0.188665	0.0289825	7.5345e-11	-6.50962	1088630	-0.11816	0.016343	4.8308e-13	-0.0033982	0.0062659	0.5876	-0.2126	0.0422	4.734e-07	-0.181534	0.0215405	3.52932e-17	0.025173	0.0091867	0.00614	0.00172261	0.00209174	0.410207	-0.000237528	0.0021526	0.912136	-0.00226837	0.00220811	0.304284	0.00216283	0.00220477	0.326603
A2_respiratory	rs199533	17	44828931	G	A	0.169	-0.189507	0.029114	7.55772e-11	-6.50914	1156410	-0.11908	0.016555	6.335e-13	-0.0044244	0.0061378	0.471	-0.223	0.0423	1.314e-07	-0.185128	0.0206148	2.69857e-19	0.022221	0.0086827	0.01049	0.00144465	0.00209576	0.490622	-0.000413621	0.00215674	0.847914	-0.0024706	0.00221235	0.264109	0.00204138	0.002209	0.355424
A2_respiratory	rs199448	17	44809001	A	G	0.1679	-0.189318	0.0291816	8.72299e-11	-6.48758	1156410	-0.12	0.016622	5.2176e-13	-0.0035611	0.0061636	0.5634	-0.2173	0.0423	2.811e-07	-0.185111	0.0206969	3.75631e-19	0.022793	0.0087186	0.00894	0.00183422	0.00209916	0.382235	-1.47962e-05	0.00216024	0.994535	-0.00232372	0.00221595	0.294345	0.00227855	0.00221259	0.303099
A2_respiratory	rs2838	17	44141347	A	G	0.211	-0.191172	0.0294684	8.73591e-11	-6.48736	863679	-0.11148	0.017142	7.8597e-11	-0.0044846	0.0063167	0.4777	-0.2256	0.0481	2.748e-06	-0.171344	0.0210479	3.93099e-16	0.026728	0.0088724	0.002591	0.00210596	0.00205451	0.305343	-0.000611544	0.00211429	0.772395	-0.00223217	0.00216881	0.303378	0.0023153	0.00216553	0.284996
A2_respiratory	rs13082995	3	46242477	T	C	0.107	0.260546	0.0401698	8.80701e-11	6.48612	1115100	0.2226	0.02561	3.5677e-18	-0.0051269	0.0072115	0.4771	0.0577	0.0451	0.2002	0.00210306	0.0255027	0.934278	0.002298	0.01019	0.8216	0.000616179	0.0027728	0.824141	0.00307297	0.00285348	0.281515	-0.00265461	0.00292706	0.364448	0.00270855	0.00292263	0.354056
A2_respiratory	rs169201	17	44790203	A	G	0.1678	-0.189067	0.0291776	9.181e-11	-6.47987	1156410	-0.11852	0.01661	9.6717e-13	-0.0036346	0.0061648	0.5555	-0.2161	0.0424	3.413e-07	-0.184264	0.0206846	5.18432e-19	0.023568	0.0087175	0.006861	0.00189509	0.00209886	0.366572	-0.00014794	0.00215993	0.945393	-0.00237388	0.00221563	0.283977	0.00223012	0.00221227	0.313423
A2_respiratory	rs434805	17	43718336	T	C	0.1829	-0.18217	0.028147	9.6658e-11	-6.47209	1156810	-0.10406	0.015562	2.285e-11	-0.0056054	0.005896	0.3418	-0.2226	0.042	1.127e-07	-0.183541	0.0199951	4.33991e-20	0.021816	0.0083975	0.009381	0.00248682	0.00204914	0.224903	-0.000424682	0.00210876	0.840395	-0.00225431	0.00216314	0.297344	0.00223515	0.00215987	0.300738
A2_respiratory	rs144309607	19	10492274	C	T	0.04114	0.365399	0.0565276	1.01917e-10	6.46408	1073930	0.32066	0.033973	3.7732e-21	0.0056982	0.012248	0.6418	-0.1255	0.0773	0.1046	-0.0716574	0.0448915	0.110436	-0.0074962	0.018351	0.6829	0.00530894	0.0039544	0.179421	0.011548	0.00406943	0.00454348	-0.000265197	0.00417439	0.949345	0.00404687	0.00416808	0.331588
A2_respiratory	rs2304256	19	10475652	C	A	0.2739	0.158914	0.024636	1.11482e-10	6.45048	1094290	0.13261	0.014116	5.7855e-21	-0.0020937	0.0047635	0.6603	-0.044	0.0271	0.1052	-0.0268638	0.0166592	0.106843	0.00021424	0.00661	0.9741	0.0026708	0.001821	0.142467	0.00480932	0.00187397	0.0102769	0.00105527	0.00192231	0.583032	-0.0027442	0.0019194	0.152798
A2_respiratory	rs393152	17	43719143	A	G	0.1833	-0.181356	0.0281225	1.12748e-10	-6.44879	1156810	-0.10545	0.015527	1.1076e-11	-0.0058183	0.0058876	0.323	-0.218	0.0419	2.033e-07	-0.183156	0.0199846	4.95955e-20	0.021679	0.0083855	0.009728	0.00252676	0.00204926	0.217572	-0.00023432	0.00210888	0.911528	-0.00214672	0.00216326	0.321026	0.00216577	0.00215999	0.316018
A2_respiratory	rs7210219	17	44018519	T	C	0.178	-0.185992	0.0288887	1.20872e-10	-6.43823	1142460	-0.10508	0.016595	2.418e-10	-0.0036137	0.0063819	0.5712	-0.2106	0.0426	7.554e-07	-0.201707	0.0227992	8.98144e-19	0.028179	0.0093499	0.002579	0.00199769	0.00205702	0.331472	-0.000884448	0.00211687	0.676087	-0.00240025	0.00217146	0.269002	0.00246384	0.00216818	0.255804
A2_respiratory	rs9872023	3	46322713	C	T	0.08839	0.298892	0.0464963	1.29047e-10	6.4283	1106920	0.27251	0.03203	1.7675e-17	-0.010106	0.0080078	0.2069	0.0345	0.0488	0.4797	0.0130228	0.028155	0.643694	0.00095092	0.011243	0.9326	0.00262222	0.00302125	0.385436	0.00377939	0.00310915	0.224149	-0.00135868	0.00318933	0.670101	0.00172573	0.0031845	0.587876
A2_respiratory	rs2834154	21	34606634	A	C	0.3375	0.168946	0.0263187	1.36952e-10	6.41924	1109440	0.15762	0.018039	2.3742e-18	0.0068948	0.0044958	0.1251	-0.0157	0.0259	0.544	0.0082237	0.0153535	0.592219	-0.0041621	0.0061616	0.4994	0.000275656	0.00172911	0.873338	0.000949025	0.00177942	0.593803	-0.000222159	0.00182531	0.903128	-0.000340209	0.00182255	0.851922
A2_respiratory	rs7130	3	45959515	A	T	0.7493	0.179049	0.0279057	1.39725e-10	6.41622	1136770	0.145	0.017135	2.6339e-17	0.0090347	0.0053995	0.09428	0.0496	0.0355	0.1619	0.00411379	0.0183789	0.822888	0.00029723	0.0076917	0.9692	0.00192687	0.00195157	0.323475	0.000459538	0.00200835	0.819014	-0.00577192	0.00206013	0.00508303	0.000375427	0.00205703	0.855183
A2_respiratory	rs17573509	17	44081224	G	A	0.1553	-0.192739	0.0301061	1.53383e-10	-6.40199	1088630	-0.11974	0.016401	2.8592e-13	-0.0057635	0.0065828	0.3813	-0.2236	0.0459	1.108e-06	-0.191239	0.0223172	1.04257e-17	0.027228	0.0096917	0.004963	0.00233837	0.00219726	0.287229	0.000100817	0.00226119	0.964437	-0.00269219	0.0023195	0.245772	0.00226761	0.00231599	0.327525
A2_respiratory	rs34725611	19	10477067	A	G	0.2747	0.157573	0.0246386	1.60163e-10	6.39537	1094290	0.13166	0.01413	1.1906e-20	-0.0017503	0.0047647	0.7134	-0.042	0.0271	0.1214	-0.0279748	0.0166683	0.0932836	0.00044905	0.0066142	0.9459	0.00283971	0.00182033	0.11876	0.00490701	0.00187328	0.00880668	0.00122959	0.0019216	0.52225	-0.00279293	0.00191869	0.145491
A2_respiratory	rs6774742	3	46173446	A	C	0.6428	-0.152608	0.0238884	1.67682e-10	-6.38837	1081170	-0.12613	0.013958	1.6268e-19	0.009612	0.0047974	0.04511	-0.0563	0.0305	0.06531	0.00629446	0.0167676	0.707368	-0.0046957	0.00695	0.4993	-0.000374061	0.00172068	0.827903	-0.00376282	0.00177074	0.0335866	-0.0020649	0.0018164	0.255619	-0.000663143	0.00181366	0.714635
A2_respiratory	rs6517153	21	34607436	G	A	0.3365	0.168018	0.0263421	1.79036e-10	6.37831	1109440	0.15734	0.018058	2.9605e-18	0.0061718	0.0044695	0.1673	-0.0183	0.0259	0.4783	0.00433197	0.0153254	0.777432	-0.0042223	0.0061446	0.492	0.000225734	0.00173063	0.896222	0.000848086	0.00178098	0.633939	-0.00041466	0.00182691	0.820444	-0.0003324	0.00182414	0.855408
A2_respiratory	rs2373090	3	46042073	T	G	0.6133	-0.146979	0.0230628	1.85399e-10	-6.37299	1162740	-0.12576	0.013147	1.1106e-21	0.0079428	0.0045487	0.08078	-0.0281	0.0287	0.3289	0.0259411	0.0155649	0.0955863	-0.0036318	0.0065124	0.5771	-0.000522007	0.00169031	0.757456	-0.0032932	0.00173948	0.0583308	-0.00112851	0.00178434	0.527093	-0.000445411	0.00178165	0.802587
A2_respiratory	rs2097760	17	44168677	A	G	0.1829	-0.195915	0.0309141	2.33643e-10	-6.3374	1104950	-0.11322	0.020278	2.3597e-08	-0.0059922	0.0058951	0.3094	-0.2346	0.0419	2.205e-08	-0.183999	0.0199489	2.87583e-20	0.024376	0.0083694	0.003585	0.00171876	0.00203853	0.399152	-0.00069928	0.00209784	0.738883	-0.00166361	0.00215193	0.439477	0.00216023	0.00214868	0.314716
A2_respiratory	rs2171529	3	46047032	G	A	0.6142	-0.146348	0.0231414	2.54749e-10	-6.32408	1160960	-0.12426	0.013272	7.7585e-21	0.0081952	0.0045454	0.0714	-0.0315	0.0288	0.2744	0.0231388	0.0155604	0.137006	-0.0047752	0.0065119	0.4634	-0.000621553	0.00169063	0.713136	-0.00341139	0.00173981	0.0499042	-0.00113463	0.00178468	0.524932	-0.000437539	0.00178198	0.806042
A2_respiratory	rs57542549	3	46039152	T	C	0.6141	-0.145839	0.0230697	2.58789e-10	-6.32167	1162740	-0.12294	0.013143	8.4492e-21	0.0068225	0.0047736	0.1529	-0.031	0.0288	0.282	0.0226487	0.0155758	0.145921	-0.0044013	0.006519	0.4996	-0.000571835	0.00169064	0.735186	-0.00341143	0.00173983	0.0499042	-0.00111691	0.0017847	0.531428	-0.000445499	0.001782	0.802587
A2_respiratory	rs2129881	3	46040678	A	G	0.614	-0.145634	0.023071	2.74667e-10	-6.31243	1162740	-0.12366	0.013148	5.1908e-21	0.0088864	0.0045491	0.05077	-0.0309	0.0288	0.2845	0.023589	0.0155773	0.129943	-0.0044932	0.0065171	0.4905	-0.000571829	0.00169063	0.735186	-0.00339433	0.00173981	0.0510594	-0.00112872	0.00178468	0.527093	-0.000445495	0.00178198	0.802587
A2_respiratory	rs35367413	3	46382622	C	G	0.09954	0.299706	0.0475398	2.89493e-10	6.30432	1108210	0.27411	0.033366	2.1212e-16	-0.012692	0.0079892	0.1121	0.0454	0.0489	0.3535	0.0209264	0.0283264	0.460052	0.0056063	0.011348	0.6213	0.00306491	0.00303626	0.312767	0.00443431	0.0031246	0.155852	-0.000996204	0.00320518	0.755944	0.00243148	0.00320033	0.447398
A2_respiratory	rs3918362	3	46395930	A	T	0.09953	0.299676	0.0475372	2.90004e-10	6.30403	1108210	0.27301	0.033366	2.7841e-16	-0.013124	0.0079871	0.1004	0.0489	0.0489	0.3174	0.0193427	0.0283247	0.494676	0.0057075	0.011344	0.6149	0.00309319	0.00303591	0.308266	0.00447121	0.00312424	0.152391	-0.00104661	0.00320481	0.743988	0.00237354	0.00319996	0.458244
A2_respiratory	rs3092957	3	46403961	G	A	0.08734	0.298714	0.0474352	3.02855e-10	6.29731	1108830	0.27139	0.033226	3.1306e-16	-0.013063	0.0079871	0.1019	0.0488	0.0489	0.3183	0.019354	0.0283101	0.4942	0.0049099	0.011339	0.665	0.00309265	0.00303538	0.308266	0.00448914	0.00312369	0.150682	-0.00106326	0.00320425	0.740019	0.00235391	0.0031994	0.461892
A2_respiratory	rs13064616	3	46038644	T	C	0.6141	-0.145261	0.0230697	3.04192e-10	-6.29661	1162740	-0.12279	0.013145	9.5255e-21	0.0091568	0.0045502	0.04418	-0.0311	0.0288	0.2814	0.0224958	0.0155762	0.148672	-0.0043784	0.0065189	0.5018	-0.000571844	0.00169067	0.735186	-0.00342854	0.00173986	0.048771	-0.00111102	0.00178473	0.533602	-0.000445507	0.00178203	0.802587
A2_respiratory	rs17765307	3	46385161	G	T	0.0873	0.299097	0.0475391	3.14211e-10	6.2916	1108210	0.27299	0.033365	2.7967e-16	-0.012815	0.0079879	0.1086	0.048	0.0489	0.3266	0.0208815	0.0283269	0.461024	0.0056835	0.011348	0.6165	0.00309355	0.00303626	0.308266	0.00445302	0.0031246	0.154114	-0.00100342	0.00320518	0.754233	0.00242187	0.00320033	0.449196
A2_respiratory	rs2373089	3	46041909	C	T	0.6139	-0.145115	0.0230658	3.14696e-10	-6.29135	1162740	-0.12323	0.01314	6.711e-21	0.0085792	0.0045459	0.05913	-0.0284	0.0288	0.3224	0.0243976	0.015565	0.117006	-0.0040568	0.0065085	0.5331	-0.00057182	0.0016906	0.735186	-0.00341133	0.00173978	0.0499042	-0.0011287	0.00178465	0.527093	-0.000445487	0.00178195	0.802587
A2_respiratory	rs13084541	3	46038447	G	A	0.614	-0.145114	0.0230692	3.16655e-10	-6.29038	1162740	-0.12271	0.013144	9.9659e-21	0.0090226	0.0045578	0.04775	-0.0311	0.0288	0.2814	0.0226706	0.0155774	0.145571	-0.0046104	0.0065267	0.48	-0.000571835	0.00169064	0.735186	-0.00342848	0.00173983	0.048771	-0.001111	0.0017847	0.533602	-0.000445499	0.001782	0.802587
A2_respiratory	rs16940904	17	44186063	C	T	0.1826	-0.194762	0.0309655	3.18232e-10	-6.28964	1104950	-0.11208	0.020298	3.3555e-08	-0.0055591	0.005906	0.3466	-0.2327	0.042	2.979e-08	-0.184948	0.0199782	2.09312e-20	0.024937	0.0083861	0.002944	0.00184264	0.00204292	0.367078	-0.000642389	0.00210236	0.759943	-0.0016672	0.00215658	0.439477	0.00217641	0.00215331	0.312149
A2_respiratory	rs71327053	3	46381507	C	T	0.08734	0.298905	0.0475307	3.20202e-10	6.28867	1108210	0.27309	0.033362	2.7081e-16	-0.012875	0.0079884	0.107	0.0453	0.0489	0.354	0.0217022	0.0283249	0.443565	0.0054413	0.011348	0.6316	0.00306402	0.00303538	0.312767	0.00445173	0.00312369	0.154114	-0.000995915	0.00320425	0.755944	0.00243078	0.0031994	0.447398
A2_respiratory	rs8070942	17	44208674	G	T	0.183	-0.194315	0.0309422	3.38753e-10	-6.27993	1104950	-0.11278	0.020318	2.8451e-08	-0.0062105	0.0059071	0.2931	-0.2335	0.0419	2.586e-08	-0.183705	0.0199632	3.50855e-20	0.024939	0.0083822	0.002928	0.0017389	0.00203872	0.393692	-0.000597357	0.00209803	0.775857	-0.00167204	0.00215213	0.437204	0.00207956	0.00214888	0.333173
A2_respiratory	rs55889968	6	41501225	A	G	0.02164	0.487856	0.0776905	3.39689e-10	6.27948	800824	0.34223	0.0387	9.3006e-19	0.0076812	0.013995	0.5831	0.2921	0.1771	0.09904	0.0656026	0.0563254	0.244137	0.0088518	0.014236	0.5341	-0.004443	0.00542434	0.412738	0.00911298	0.00558215	0.10257	0.00145551	0.00572611	0.79935	0.00418307	0.00571744	0.464392
A2_respiratory	rs35283688	3	46042413	A	T	0.61	-0.144789	0.0230599	3.41127e-10	-6.27882	1162740	-0.12279	0.013129	8.5651e-21	0.0083047	0.0045444	0.06763	-0.0284	0.0288	0.3227	0.0243524	0.0155624	0.117624	-0.0044471	0.0065067	0.4943	-0.00062156	0.00169064	0.713136	-0.0034626	0.00173983	0.0465693	-0.00112873	0.0017847	0.527093	-0.000453455	0.001782	0.799137
A2_respiratory	rs71327052	3	46378309	A	G	0.08731	0.298435	0.0475398	3.43884e-10	6.27758	1108210	0.27304	0.033366	2.7693e-16	-0.012226	0.0079879	0.1259	0.045	0.0489	0.3572	0.0201322	0.0283222	0.477191	0.0058806	0.011347	0.6043	0.00303626	0.00303626	0.317311	0.0044156	0.0031246	0.157605	-0.000988985	0.00320518	0.757657	0.00244109	0.00320033	0.445605
A2_respiratory	rs71327056	3	46389976	C	G	0.09954	0.298366	0.0475399	3.47121e-10	6.27612	1108210	0.2719	0.033366	3.6693e-16	-0.012938	0.0079929	0.1055	0.0485	0.0489	0.3214	0.0203528	0.0283325	0.472538	0.0057618	0.011348	0.6116	0.00309355	0.00303626	0.308266	0.00447173	0.0031246	0.152391	-0.00102508	0.00320518	0.749105	0.00240265	0.00320033	0.452803
A2_respiratory	rs12485445	3	46041582	C	T	0.614	-0.144677	0.0230655	3.5536e-10	-6.27244	1162740	-0.12284	0.013139	8.8264e-21	0.0085649	0.0045453	0.05952	-0.028	0.0288	0.3294	0.0242519	0.0155649	0.119205	-0.00387	0.0065081	0.5521	-0.000596691	0.00169063	0.724133	-0.00342845	0.00173981	0.048771	-0.00116418	0.00178468	0.514196	-0.000421629	0.00178198	0.812962
A2_respiratory	rs6764244	3	45994510	A	T	0.7485	0.171773	0.027389	3.57312e-10	6.27161	1151520	0.13283	0.016353	4.5465e-16	0.0086636	0.0053886	0.1079	0.0468	0.0354	0.186	0.00760473	0.0183496	0.678555	1.9102e-05	0.0076798	0.998	0.00194668	0.00194668	0.317311	0.00089309	0.00200332	0.655737	-0.00592347	0.00205496	0.00394506	0.000288666	0.00205187	0.888119
A2_respiratory	rs3918354	3	46393463	A	G	0.08732	0.298328	0.0475753	3.59532e-10	6.27065	1108210	0.27277	0.033363	2.9404e-16	-0.010995	0.0085656	0.1993	0.0487	0.0489	0.3191	0.0198251	0.0288436	0.491874	0.0095713	0.012575	0.4466	0.00309355	0.00303626	0.308266	0.00447173	0.0031246	0.152391	-0.0010323	0.00320518	0.747398	0.00239304	0.00320033	0.454612
A2_respiratory	rs10221243	17	44212310	G	A	0.183	-0.193562	0.0309474	3.98734e-10	-6.25455	1104950	-0.11206	0.020325	3.5196e-08	-0.0062338	0.0059103	0.2915	-0.2333	0.0419	2.674e-08	-0.183763	0.0199652	3.44229e-20	0.024793	0.0083841	0.003105	0.00171898	0.00203879	0.399152	-0.000611949	0.00209811	0.770541	-0.00166797	0.00215221	0.43834	0.00207964	0.00214896	0.333173
A2_respiratory	rs6441930	3	45924953	T	C	0.3717	0.165205	0.0264279	4.074e-10	6.25116	1094130	0.12069	0.018488	6.6811e-11	0.0057175	0.0044395	0.1978	0.0426	0.0257	0.09744	0.00981888	0.0150719	0.514744	-0.0012579	0.006082	0.8361	0.00283845	0.00170312	0.0955901	0.00330758	0.00175267	0.0591372	-0.00255987	0.00179786	0.154492	-0.00112998	0.00179515	0.529045
A2_respiratory	rs1532070	3	45970842	G	C	0.757	0.171233	0.0274214	4.2518e-10	6.2445	1151520	0.13301	0.016399	5.0083e-16	0.0089679	0.005396	0.09652	0.0477	0.0354	0.1778	0.00724315	0.0183518	0.693076	0.00013188	0.0076866	0.9863	0.00202122	0.00194727	0.299282	0.000861788	0.00200393	0.66716	-0.00596063	0.00205559	0.00373504	0.00038873	0.0020525	0.849784
A2_respiratory	rs77534576	17	47940666	C	T	0.03489	0.393266	0.0630279	4.38811e-10	6.23955	1157950	0.29706	0.036638	5.1522e-16	-0.010173	0.011848	0.3905	0.2034	0.064	0.001474	0.106901	0.0390674	0.00621308	-0.015777	0.016948	0.3519	0.00600187	0.00465216	0.197008	0.00409286	0.00478752	0.392605	-0.00391006	0.00491098	0.425923	-0.00557526	0.00490355	0.255544
A2_respiratory	rs7207582	17	44210933	A	G	0.183	-0.192975	0.0309498	4.51432e-10	-6.2351	1104950	-0.11156	0.02032	4.0125e-08	-0.0064373	0.00591	0.2761	-0.2333	0.0419	2.675e-08	-0.184469	0.0199671	2.49637e-20	0.024606	0.0083841	0.003337	0.00169962	0.00203955	0.404657	-0.000641327	0.00209889	0.759943	-0.00166858	0.00215301	0.43834	0.00200528	0.00214975	0.350925
A2_respiratory	rs113098443	3	46374798	A	C	0.4366	-0.141807	0.0227535	4.59563e-10	-6.23232	1159960	-0.10665	0.013036	2.8217e-16	-0.0029817	0.0045653	0.5137	-0.0089	0.0304	0.7701	-0.00615748	0.015484	0.690874	0.0014125	0.006392	0.8251	-0.00226644	0.00165056	0.169711	-0.00401941	0.00169858	0.0179651	0.00214132	0.00174239	0.219088	-0.00146297	0.00173975	0.400399
A2_respiratory	rs4683140	3	45822918	T	C	0.5544	-0.144083	0.0231238	4.63665e-10	-6.23094	1074920	-0.13605	0.013954	1.8471e-22	0.0051946	0.0047323	0.2723	0.0037	0.0272	0.891	0.00500026	0.0168127	0.766154	-0.0054073	0.0069801	0.4385	0.00287205	0.00164468	0.0807643	0.0016255	0.00169253	0.336856	0.00219798	0.00173617	0.205515	0.00033095	0.00173355	0.848597
A2_respiratory	rs2373088	3	45968404	T	C	0.7707	0.171171	0.027522	4.98981e-10	6.21942	1151520	0.13474	0.016499	3.1666e-16	0.008593	0.0054113	0.1123	0.05	0.0355	0.1583	0.00684695	0.0184052	0.709884	-0.00051365	0.0077115	0.9469	0.00187752	0.00195163	0.336037	0.000572347	0.00200842	0.775664	-0.00577802	0.00206019	0.00503794	0.000234649	0.00205709	0.909184
A2_respiratory	rs77527347	17	44058017	G	T	0.1761	-0.197205	0.0317391	5.18809e-10	-6.21331	1104950	-0.11608	0.021324	5.2151e-08	-0.0055157	0.0060414	0.3612	-0.2281	0.042	5.793e-08	-0.18885	0.0202546	1.12218e-20	0.025493	0.0085567	0.002889	0.00213442	0.00205463	0.298882	-0.000627032	0.00211441	0.766809	-0.0023138	0.00216893	0.286065	0.002362	0.00216565	0.27542
A2_respiratory	rs1542754	3	46272456	T	C	0.2969	0.151978	0.0244608	5.19477e-10	6.21312	1079940	0.12928	0.014359	2.1921e-19	-0.017403	0.0047737	0.0002667	-0.0141	0.0271	0.6019	-0.0104598	0.0165294	0.526863	0.0045258	0.0067063	0.4998	0.00231233	0.00178242	0.194529	0.00391643	0.00183428	0.03275	-0.000906787	0.00188158	0.629857	-0.0007745	0.00187874	0.68016
A2_respiratory	rs9311379	3	45966481	T	G	0.7686	0.170309	0.0274116	5.19785e-10	6.21303	1151520	0.13315	0.016401	4.7336e-16	0.0089762	0.0053913	0.09592	0.0509	0.0354	0.1503	0.00619955	0.0183376	0.735304	-0.0003093	0.0076823	0.9679	0.00201983	0.00194593	0.299282	0.000872422	0.00200255	0.663086	-0.00561357	0.00205418	0.00628063	0.000413336	0.00205108	0.840291
A2_respiratory	rs2040388	3	46408731	G	A	0.5629	0.139593	0.0224844	5.35146e-10	6.20844	1163700	0.10745	0.012961	1.1317e-16	0.001845	0.0043371	0.6705	-0.0227	0.0261	0.3842	-0.00293328	0.0147905	0.842794	0.0032491	0.0060667	0.5923	0.00251159	0.00164977	0.127912	0.00438729	0.00169776	0.00976169	-0.00228873	0.00174155	0.188783	0.000770206	0.00173892	0.657822
A2_respiratory	rs62065453	17	43573419	C	T	0.1764	-0.198105	0.0319286	5.48321e-10	-6.20463	1102220	-0.11644	0.021607	7.0932e-08	-0.0048716	0.0064235	0.4482	-0.222	0.0421	1.378e-07	-0.193039	0.0206205	7.85773e-21	0.025112	0.0092899	0.006869	0.00226914	0.00205019	0.268382	-0.000611126	0.00210984	0.77208	-0.00170491	0.00216424	0.430835	0.00184896	0.00216097	0.392211
A2_respiratory	rs9976829	21	34614834	G	A	0.6544	-0.169163	0.0272641	5.48407e-10	-6.20461	1095090	-0.15624	0.019386	7.6679e-16	-0.0055228	0.0045324	0.223	0.0145	0.0258	0.5756	-0.0126761	0.0158629	0.424229	0.004673	0.0063769	0.4637	-0.000400986	0.00172925	0.816628	-0.00108469	0.00177956	0.542177	0.00027622	0.00182545	0.879727	0.000437446	0.00182269	0.81033
A2_respiratory	rs12175265	6	41501834	G	A	0.03501	0.423877	0.0683274	5.51819e-10	6.20362	1082940	0.32179	0.035622	1.6651e-19	-0.0021197	0.0093034	0.8198	0.1252	0.0438	0.004287	0.0840617	0.033711	0.0126456	0.010664	0.011583	0.3572	-0.00343102	0.00542661	0.527218	0.00863058	0.00558449	0.122236	0.00154052	0.00572851	0.78799	0.00406989	0.00571984	0.476751
A2_respiratory	rs17564983	17	44011825	A	C	0.176	-0.197341	0.0318198	5.58147e-10	-6.20183	1103180	-0.1125	0.021426	1.5168e-07	-0.0063039	0.0061413	0.3047	-0.2274	0.0421	6.436e-08	-0.200752	0.0213054	4.40009e-21	0.025748	0.0087358	0.003205	0.00197371	0.00205346	0.336469	-0.000830707	0.0021132	0.694243	-0.0020975	0.00216769	0.333235	0.0025098	0.00216441	0.246222
A2_respiratory	rs1918793	17	44228169	C	T	0.1844	-0.191376	0.0308617	5.60805e-10	-6.20108	1104950	-0.10978	0.020265	6.0482e-08	-0.0058156	0.0059026	0.3245	-0.2251	0.0419	7.708e-08	-0.181709	0.0199163	7.26266e-20	0.025302	0.008375	0.002518	0.00181341	0.00203261	0.372309	-0.000798932	0.00209175	0.702503	-0.00174803	0.00214569	0.41526	0.0020154	0.00214244	0.346858
A2_respiratory	rs35511592	3	46334846	G	A	0.08664	0.282128	0.045499	5.61923e-10	6.20075	1113320	0.25585	0.030381	3.7167e-17	-0.012967	0.0079743	0.1039	0.0364	0.049	0.4578	0.0174414	0.0283271	0.538083	0.0022365	0.011323	0.8434	0.00312103	0.00303591	0.303932	0.004426	0.00312424	0.15658	-0.00120449	0.00320481	0.707037	0.0022734	0.00319996	0.477427
A2_respiratory	rs7618618	3	45963497	G	T	0.7663	0.168603	0.0271953	5.65719e-10	6.19971	1082940	0.12943	0.016137	1.0522e-15	0.0082798	0.0054927	0.1317	0.0529	0.0355	0.1366	0.00107511	0.01914	0.955206	-0.0038756	0.0080554	0.6304	0.0021532	0.00193546	0.265923	0.00122184	0.00199177	0.539582	-0.00541947	0.00204312	0.00798881	0.000649452	0.00204004	0.750218
A2_respiratory	rs6441934	3	45962802	T	C	0.798	0.180498	0.0291202	5.70439e-10	6.19838	1107330	0.14114	0.01764	1.2334e-15	0.0133	0.0057109	0.01986	0.044	0.0372	0.2372	0.00796187	0.0194043	0.681574	-0.00072829	0.0081268	0.9286	0.00170712	0.0020535	0.40579	0.000638304	0.00211324	0.762614	-0.0056565	0.00216773	0.00906963	-0.000182354	0.00216446	0.932858
A2_respiratory	rs2129879	3	46046769	T	C	0.6144	-0.142921	0.0230635	5.76047e-10	-6.19685	1162740	-0.12181	0.013135	1.7991e-20	0.0082516	0.0045482	0.06964	-0.0305	0.0288	0.2905	0.0231493	0.015579	0.137297	-0.0048085	0.0065204	0.4608	-0.000646405	0.0016906	0.7022	-0.00332754	0.00173978	0.0557965	-0.00111688	0.00178465	0.531428	-0.000413667	0.00178195	0.816427
A2_respiratory	rs113796169	17	44005254	T	A	0.1761	-0.196974	0.031809	5.92618e-10	-6.1924	1103180	-0.11364	0.021416	1.1194e-07	-0.0080927	0.0061752	0.19	-0.2287	0.042	5.324e-08	-0.200864	0.0213288	4.61973e-21	0.025732	0.0087535	0.003286	0.0019139	0.00205346	0.351316	-0.000772412	0.0021132	0.714725	-0.00224216	0.00216769	0.300972	0.00234911	0.00216441	0.277774
A2_respiratory	rs56197117	17	44003446	A	G	0.1761	-0.196764	0.0317778	5.94526e-10	-6.19187	1104950	-0.11411	0.021371	9.3099e-08	-0.0064185	0.0061415	0.296	-0.2286	0.042	5.395e-08	-0.201187	0.0213015	3.56431e-21	0.025565	0.0087338	0.003421	0.0019139	0.00205346	0.351316	-0.000757838	0.0021132	0.719879	-0.00224216	0.00216769	0.300972	0.00234911	0.00216441	0.277774
A2_respiratory	rs393675	17	43723605	T	C	0.176	-0.195244	0.0315657	6.19805e-10	-6.18532	1109440	-0.11402	0.021078	6.3229e-08	-0.0063687	0.0060548	0.2929	-0.2224	0.042	1.2e-07	-0.187665	0.0202671	2.0522e-20	0.024325	0.0085897	0.004627	0.0020732	0.00205326	0.312635	-0.000757766	0.002113	0.719879	-0.0021219	0.00216749	0.327596	0.00224522	0.00216421	0.299534
A2_respiratory	rs3108317	17	43719870	G	A	0.176	-0.196638	0.0318117	6.35712e-10	-6.18131	1103180	-0.11524	0.021445	7.7195e-08	-0.0066987	0.0060618	0.2691	-0.2224	0.042	1.201e-07	-0.187311	0.0202743	2.49174e-20	0.02458	0.0085942	0.004236	0.0020732	0.00205326	0.312635	-0.000757766	0.002113	0.719879	-0.00212604	0.00216749	0.326652	0.00225101	0.00216421	0.29829
A2_respiratory	rs7221390	17	44116950	T	G	0.183	-0.189441	0.0306642	6.4952e-10	-6.17792	1109440	-0.10715	0.019897	7.24e-08	-0.0056494	0.0058854	0.3371	-0.2344	0.0419	2.258e-08	-0.183924	0.0199396	2.86069e-20	0.024275	0.0083629	0.0037	0.00175857	0.00203834	0.388278	-0.000655514	0.00209764	0.754661	-0.0016676	0.00215174	0.43834	0.00216003	0.00214848	0.314716
A2_respiratory	rs56042957	17	43992244	G	A	0.1758	-0.196359	0.031806	6.67368e-10	-6.17365	1103180	-0.11291	0.021388	1.2984e-07	-0.0062306	0.0060545	0.3034	-0.235	0.0421	2.462e-08	-0.190549	0.0202808	5.69348e-21	0.024255	0.0085748	0.004675	0.00185742	0.00205714	0.366572	-0.000884498	0.002117	0.676087	-0.00224204	0.00217159	0.301865	0.00233598	0.0021683	0.281331
A2_respiratory	rs1476127	17	43999793	G	A	0.1762	-0.1948	0.0315572	6.70434e-10	-6.17292	1109440	-0.11195	0.021042	1.0361e-07	-0.0065729	0.0061397	0.2844	-0.2287	0.042	5.385e-08	-0.202038	0.0212932	2.34648e-21	0.025763	0.0087327	0.003176	0.00191383	0.00205338	0.351316	-0.000757809	0.00211312	0.719879	-0.00224207	0.00216761	0.300972	0.00234902	0.00216433	0.277774
A2_respiratory	rs56166491	17	44042221	A	G	0.176	-0.196164	0.0317879	6.78503e-10	-6.17103	1103180	-0.1138	0.021393	1.0393e-07	-0.0057802	0.0060482	0.3392	-0.2272	0.0421	6.598e-08	-0.190007	0.0202708	7.02048e-21	0.024768	0.0085652	0.003832	0.00193457	0.00205424	0.346322	-0.000860182	0.00211401	0.684084	-0.00221395	0.00216852	0.307277	0.00233224	0.00216524	0.281423
A2_respiratory	rs76924476	17	44199029	T	C	0.1765	-0.196465	0.0318386	6.8009e-10	-6.17065	1104950	-0.11256	0.021454	1.5487e-07	-0.0062719	0.0062058	0.3122	-0.2269	0.042	6.768e-08	-0.205168	0.0216327	2.44297e-21	0.026225	0.0088367	0.002999	0.0020732	0.00205326	0.312635	-0.000641187	0.002113	0.761548	-0.00186081	0.00216749	0.390612	0.00218736	0.00216421	0.312162
A2_respiratory	rs1967981	17	43999785	C	G	0.1826	-0.196259	0.0318067	6.8131e-10	-6.17037	1103180	-0.11341	0.021415	1.1846e-07	-0.0065655	0.0061397	0.2849	-0.2287	0.042	5.385e-08	-0.202002	0.0212932	2.38525e-21	0.025772	0.0087327	0.003165	0.00191383	0.00205338	0.351316	-0.000757809	0.00211312	0.719879	-0.00224207	0.00216761	0.300972	0.00234902	0.00216433	0.277774
A2_respiratory	rs62061706	17	44006896	T	C	0.1761	-0.196219	0.0318116	6.90955e-10	-6.16816	1103180	-0.11338	0.021416	1.1962e-07	-0.0064759	0.0061426	0.2918	-0.2283	0.0421	5.653e-08	-0.201074	0.0213023	3.76059e-21	0.025313	0.0087358	0.003761	0.00189378	0.00205326	0.356356	-0.000801483	0.002113	0.704457	-0.00224194	0.00216749	0.300972	0.00235466	0.00216421	0.276595
A2_respiratory	rs62062786	17	44024660	G	C	0.1761	-0.196117	0.0318091	7.02807e-10	-6.16544	1103180	-0.1132	0.021432	1.2782e-07	-0.0064802	0.0060452	0.2837	-0.2282	0.0421	6.002e-08	-0.188353	0.0202515	1.39583e-20	0.025888	0.008542	0.00244	0.00203371	0.00205365	0.322032	-0.000714185	0.0021134	0.735415	-0.00209343	0.0021679	0.33422	0.00234933	0.00216462	0.277774
A2_respiratory	rs62063800	17	44069198	C	T	0.1761	-0.194265	0.0315148	7.08234e-10	-6.16425	1109440	-0.11282	0.020992	7.6922e-08	-0.0056382	0.0060406	0.3506	-0.2273	0.042	6.417e-08	-0.18935	0.0202516	8.77605e-21	0.025764	0.0085484	0.002579	0.00211415	0.00205432	0.30342	-0.000626936	0.00211409	0.766809	-0.00223482	0.0021686	0.302759	0.00236164	0.00216532	0.27542
A2_respiratory	rs78556223	17	44026478	A	G	0.1752	-0.196415	0.0318669	7.11039e-10	-6.16361	1103180	-0.11374	0.021463	1.1622e-07	-0.0063702	0.0060602	0.2932	-0.2305	0.0422	4.802e-08	-0.188562	0.0202608	1.31826e-20	0.024772	0.0085769	0.003873	0.00187984	0.00205793	0.361	-0.000841321	0.00211781	0.691176	-0.00219729	0.00217242	0.311801	0.00233688	0.00216913	0.281331
A2_respiratory	rs41264915	1	155167786	A	G	0.09441	-0.229956	0.0373121	7.13606e-10	-6.16304	1162470	-0.19302	0.020776	1.5375e-20	0.016036	0.0073566	0.02927	-0.0162	0.0524	0.757	-0.0369139	0.0254601	0.147095	0.027207	0.010543	0.009867	0.000579489	0.00273188	0.832012	-0.00266021	0.00281136	0.344028	-0.00233079	0.00288386	0.418964	0.00216114	0.00287949	0.452936
A2_respiratory	rs12952764	17	43497210	G	A	0.1438	-0.187756	0.0304686	7.17016e-10	-6.16228	1152330	-0.11652	0.016915	5.6343e-12	-0.00054411	0.0065498	0.9338	-0.2201	0.0465	2.253e-06	-0.158888	0.0218197	3.29226e-13	0.013824	0.0092996	0.1371	0.00325165	0.00220514	0.140326	0.000640416	0.0022693	0.777784	-0.000120783	0.00232782	0.958619	0.00090996	0.0023243	0.695429
A2_respiratory	rs62244824	3	46361367	T	G	0.4354	-0.138913	0.0225583	7.36851e-10	-6.15796	1163700	-0.10585	0.01296	3.1502e-16	-0.0032949	0.0044762	0.4617	0.0096	0.0274	0.7267	-0.000865651	0.0150676	0.954186	0.001078	0.006292	0.864	-0.00231571	0.00165056	0.160621	-0.0041785	0.00169858	0.0138937	0.00219411	0.00174239	0.207937	-0.00141404	0.00173975	0.416341
A2_respiratory	rs62062787	17	44024865	T	C	0.1761	-0.195867	0.0318116	7.40905e-10	-6.15709	1103180	-0.11338	0.021433	1.2242e-07	-0.0063155	0.0060406	0.2958	-0.2286	0.0421	5.456e-08	-0.18867	0.0202463	1.17742e-20	0.024856	0.0085606	0.00369	0.00203391	0.00205385	0.322032	-0.000714252	0.0021136	0.735415	-0.00210604	0.00216811	0.331362	0.00234956	0.00216483	0.277774
A2_respiratory	rs62063855	17	44075535	T	C	0.1761	-0.194197	0.031546	7.46124e-10	-6.15599	1109440	-0.11283	0.021031	8.0869e-08	-0.0054854	0.0060453	0.3642	-0.2277	0.0421	6.295e-08	-0.1892	0.0202614	9.82093e-21	0.025308	0.008574	0.00316	0.00209413	0.00205424	0.308005	-0.000656071	0.00211401	0.756299	-0.00224301	0.00216852	0.300972	0.00235001	0.00216524	0.277774
A2_respiratory	rs62056809	17	43984669	A	G	0.1756	-0.195887	0.031823	7.48403e-10	-6.15552	1104950	-0.11293	0.021366	1.2521e-07	-0.0071707	0.0060884	0.2389	-0.2285	0.0422	5.959e-08	-0.188674	0.0203212	1.62295e-20	0.025084	0.0086031	0.00355	0.00192062	0.00206066	0.351316	-0.000856962	0.00212062	0.686132	-0.00225003	0.0021753	0.300972	0.00238632	0.00217201	0.271913
A2_respiratory	rs4471723	17	44205690	C	T	0.1777	-0.195288	0.0317258	7.4848e-10	-6.15549	1104950	-0.11608	0.02136	5.4926e-08	-0.0061539	0.0061894	0.3201	-0.2239	0.0419	9.369e-08	-0.205532	0.0215685	1.58382e-21	0.024475	0.0088184	0.005512	0.00194787	0.00204725	0.341373	-0.000537602	0.00210682	0.79859	-0.00221073	0.00216115	0.306334	0.00220403	0.00215788	0.30707
A2_respiratory	rs1488373	3	45957689	C	T	0.7685	0.168314	0.0273583	7.64112e-10	6.15221	1151520	0.13326	0.016315	3.1332e-16	0.0086308	0.0056911	0.1294	0.0502	0.0354	0.1559	0.00382195	0.0183137	0.834687	0.00048231	0.0076633	0.9498	0.00216716	0.00194551	0.265312	0.000848356	0.00200212	0.671764	-0.00560647	0.00205374	0.00633564	0.000499016	0.00205064	0.807737
A2_respiratory	rs56301633	17	44077850	G	A	0.1747	-0.196255	0.031927	7.89713e-10	-6.14699	1103180	-0.11441	0.02143	9.3481e-08	-0.002086	0.0063814	0.7437	-0.2334	0.0424	3.812e-08	-0.201082	0.0205755	1.47236e-22	0.027725	0.0092446	0.002708	0.00208454	0.00206469	0.31268	-0.000563713	0.00212476	0.790774	-0.00211363	0.00217955	0.332169	0.00207263	0.00217626	0.340904
A2_respiratory	rs2036297	3	46172903	A	G	0.6346	-0.146512	0.0238472	8.05839e-10	-6.14378	1080210	-0.12755	0.013974	7.0007e-20	0.0097583	0.0047833	0.04134	-0.0556	0.0304	0.06676	0.00729307	0.0166987	0.662296	-0.0050677	0.0069222	0.4641	-0.000646307	0.0017152	0.706314	-0.00363203	0.0017651	0.0396197	-0.00238835	0.00181062	0.187143	-0.00136595	0.00180788	0.449916
A2_respiratory	rs77290642	17	44068480	T	C	0.1761	-0.195207	0.0317771	8.09721e-10	-6.14301	1103180	-0.11401	0.021384	9.7241e-08	-0.0056768	0.0060425	0.3475	-0.227	0.042	6.68e-08	-0.189147	0.0202536	9.72877e-21	0.025293	0.0085597	0.003127	0.00211415	0.00205432	0.30342	-0.000626936	0.00211409	0.766809	-0.00223482	0.0021686	0.302759	0.00236164	0.00216532	0.27542
A2_respiratory	rs3785884	17	44057595	G	A	0.1893	-0.169633	0.0276185	8.14806e-10	-6.14201	1161180	-0.11893	0.015796	5.1089e-14	-0.0052856	0.0056218	0.3471	-0.1375	0.0346	6.992e-05	-0.152906	0.0188713	5.38207e-16	0.023119	0.0077846	0.002979	0.00221016	0.00201889	0.273632	0.00109189	0.00207763	0.599203	-0.00108193	0.00213121	0.611693	0.00223727	0.00212798	0.293094
A2_respiratory	rs2942167	17	43715018	T	C	0.176	-0.19397	0.0315879	8.21802e-10	-6.14064	1107660	-0.11276	0.021114	9.2657e-08	-0.0063435	0.0060525	0.2946	-0.2224	0.042	1.201e-07	-0.186968	0.0202678	2.83939e-20	0.024365	0.0085967	0.004593	0.00207292	0.00205299	0.312635	-0.000757665	0.00211272	0.719879	-0.00212991	0.0021672	0.32571	0.00226228	0.00216392	0.295813
A2_respiratory	rs62062772	17	44020314	C	T	0.1761	-0.195259	0.031802	8.2612e-10	-6.13983	1103180	-0.11316	0.021431	1.2923e-07	-0.0062134	0.006046	0.3041	-0.2287	0.042	5.335e-08	-0.188509	0.0202476	1.27588e-20	0.02499	0.0085628	0.003518	0.00197364	0.00205338	0.336469	-0.000757809	0.00211312	0.719879	-0.00220484	0.00216761	0.30907	0.00234902	0.00216433	0.277774
A2_respiratory	rs17572169	17	44045974	C	T	0.1761	-0.195091	0.0317778	8.29238e-10	-6.13922	1103180	-0.11388	0.021385	1.0075e-07	-0.0056522	0.0060423	0.3496	-0.2276	0.042	6.216e-08	-0.188518	0.0202565	1.32056e-20	0.025473	0.0085581	0.002916	0.00217399	0.00205432	0.28994	-0.000597776	0.00211409	0.777362	-0.00226793	0.0021686	0.295653	0.00236164	0.00216532	0.27542
A2_respiratory	rs62063784	17	44059775	A	G	0.1761	-0.195046	0.031775	8.3386e-10	-6.13835	1103180	-0.11373	0.021381	1.0441e-07	-0.005614	0.0060426	0.3529	-0.227	0.042	6.653e-08	-0.188968	0.0202523	1.05196e-20	0.025388	0.0085552	0.003002	0.0021341	0.00205432	0.298882	-0.000626936	0.00211409	0.766809	-0.00223482	0.0021686	0.302759	0.00236164	0.00216532	0.27542
A2_respiratory	rs62064668	17	44082981	G	A	0.176	-0.195306	0.0318239	8.40492e-10	-6.13709	1103180	-0.11306	0.021447	1.3523e-07	-0.0071751	0.0060803	0.238	-0.2295	0.0421	4.884e-08	-0.188714	0.0202882	1.38261e-20	0.025365	0.0085926	0.003157	0.00213381	0.00205404	0.298882	-0.000641431	0.00211381	0.761548	-0.00223452	0.00216831	0.302759	0.00233824	0.00216503	0.280142
A2_respiratory	rs919461	17	44065669	A	T	0.1826	-0.194994	0.0317765	8.43975e-10	-6.13642	1103180	-0.11379	0.021382	1.0264e-07	-0.0056479	0.0060384	0.3496	-0.2269	0.042	6.81e-08	-0.188987	0.0202516	1.03934e-20	0.025236	0.0085554	0.003181	0.00211427	0.00205443	0.30342	-0.000626972	0.00211421	0.766809	-0.00223081	0.00216873	0.303655	0.00237333	0.00216544	0.273079
A2_respiratory	rs62061771	17	44169406	G	A	0.1757	-0.19545	0.0318519	8.45039e-10	-6.13621	1104950	-0.11272	0.021432	1.4436e-07	-0.0057059	0.0062139	0.3585	-0.2284	0.0421	5.749e-08	-0.205613	0.0216494	2.15127e-21	0.025549	0.0088548	0.00391	0.0019765	0.00205636	0.336469	-0.000729719	0.00211619	0.730224	-0.00222047	0.00217075	0.306355	0.00231197	0.00216747	0.286122
A2_respiratory	rs62063796	17	44068289	G	A	0.1761	-0.194975	0.0317757	8.46322e-10	-6.13598	1103180	-0.11381	0.021382	1.021e-07	-0.0056433	0.006042	0.3503	-0.227	0.042	6.652e-08	-0.189225	0.0202523	9.33117e-21	0.025225	0.0085568	0.003199	0.00211415	0.00205432	0.30342	-0.000626936	0.00211409	0.766809	-0.00223482	0.0021686	0.302759	0.00236164	0.00216532	0.27542
A2_respiratory	rs56294117	17	44042783	G	A	0.176	-0.195159	0.0318086	8.49362e-10	-6.13542	1103180	-0.11296	0.021395	1.2941e-07	-0.0054596	0.0061876	0.3776	-0.229	0.042	5.167e-08	-0.206308	0.0216155	1.36853e-21	0.025279	0.0088171	0.004143	0.0020946	0.00205471	0.308005	-0.000670804	0.00211449	0.75106	-0.00236356	0.00216901	0.275848	0.00235054	0.00216573	0.277774
A2_respiratory	rs55760800	17	43996908	T	G	0.1762	-0.195047	0.0317915	8.50494e-10	-6.13519	1103180	-0.1133	0.021414	1.2163e-07	-0.0068837	0.00605	0.2552	-0.2288	0.042	5.309e-08	-0.189401	0.020275	9.48559e-21	0.024401	0.0085646	0.004385	0.0019139	0.00205346	0.351316	-0.000772412	0.0021132	0.714725	-0.00224216	0.00216769	0.300972	0.00234911	0.00216441	0.277774
A2_respiratory	rs113520245	17	44033132	C	T	0.1739	-0.19601	0.0319526	8.54855e-10	-6.1344	1104950	-0.11403	0.021458	1.0722e-07	-0.0061625	0.0060922	0.3118	-0.2337	0.0426	4.073e-08	-0.189551	0.0203702	1.33618e-20	0.025739	0.0086227	0.002836	0.00192801	0.00206714	0.350979	-0.000738038	0.00212729	0.728637	-0.00219877	0.00218214	0.313637	0.00209192	0.00217884	0.337002
A2_respiratory	rs62063279	17	44036936	G	A	0.1756	-0.195187	0.0318202	8.56742e-10	-6.13406	1103180	-0.11257	0.021406	1.4503e-07	-0.0057401	0.0060606	0.3436	-0.2304	0.0422	4.764e-08	-0.190791	0.0203083	5.73406e-21	0.024794	0.0085873	0.003886	0.00201674	0.00205667	0.326799	-0.000840805	0.00211651	0.691176	-0.00238239	0.00217109	0.272498	0.00238747	0.0021678	0.270752
A2_respiratory	rs62062799	17	44027521	G	T	0.1761	-0.195059	0.0318076	8.6529e-10	-6.13247	1103180	-0.11304	0.021432	1.332e-07	-0.0063428	0.0060454	0.2941	-0.2284	0.0421	5.593e-08	-0.188532	0.0202476	1.26249e-20	0.024798	0.0085627	0.003779	0.00201351	0.00205338	0.326799	-0.000743236	0.00211312	0.725045	-0.00222139	0.00216761	0.305453	0.00235479	0.00216433	0.276595
A2_respiratory	rs1052553	17	44073889	A	G	0.1765	-0.195007	0.0317999	8.66047e-10	-6.13231	1103180	-0.11427	0.021422	9.5941e-08	-0.0056083	0.0060349	0.3527	-0.2283	0.042	5.625e-08	-0.191055	0.0202454	3.83597e-21	0.025232	0.0085557	0.003186	0.00213373	0.00205396	0.298882	-0.0004519	0.00211373	0.830708	-0.00221798	0.00216823	0.306334	0.002547	0.00216495	0.239407
A2_respiratory	rs79772780	17	44189855	G	A	0.1752	-0.195611	0.0318983	8.66065e-10	-6.13233	1104950	-0.1137	0.021472	1.1871e-07	-0.0070348	0.0062479	0.2602	-0.2286	0.0423	6.367e-08	-0.20567	0.0217273	2.90826e-21	0.026412	0.0088902	0.002969	0.00213655	0.00205742	0.299055	-0.000449559	0.00211728	0.831851	-0.00220497	0.00217188	0.309992	0.00235315	0.00216859	0.277875
A2_respiratory	rs4479290	17	44021744	T	C	0.1755	-0.195181	0.0318285	8.66275e-10	-6.13227	1103180	-0.11295	0.021413	1.3288e-07	-0.0064084	0.0060533	0.2898	-0.2281	0.0422	6.348e-08	-0.18779	0.0202799	2.04593e-20	0.024936	0.0085843	0.003674	0.00191741	0.00205722	0.351316	-0.00081203	0.00211708	0.701303	-0.00221726	0.00217167	0.307258	0.00237655	0.00216838	0.273079
A2_respiratory	rs4327091	17	44021717	G	A	0.1753	-0.195294	0.0318619	8.82249e-10	-6.12939	1103180	-0.11313	0.021454	1.343e-07	-0.0064901	0.0060595	0.2841	-0.2297	0.0422	5.308e-08	-0.187898	0.0202938	2.06644e-20	0.024893	0.008583	0.003728	0.0018997	0.00205801	0.355967	-0.000783329	0.00211789	0.711485	-0.00220567	0.0021725	0.309978	0.00236011	0.00216921	0.276595
A2_respiratory	rs62056802	17	43980762	A	G	0.1761	-0.194662	0.0317623	8.86e-10	-6.12871	1104950	-0.11315	0.021371	1.191e-07	-0.0061243	0.0060412	0.3107	-0.2288	0.042	5.301e-08	-0.189577	0.0202612	8.2333e-21	0.024375	0.008562	0.004416	0.0019139	0.00205346	0.351316	-0.000772412	0.0021132	0.714725	-0.00224629	0.00216769	0.300081	0.00234911	0.00216441	0.277774
A2_respiratory	rs78026984	17	44025592	G	C	0.1761	-0.194936	0.031809	8.8804e-10	-6.12833	1103180	-0.11303	0.021432	1.3359e-07	-0.0063266	0.0060463	0.2954	-0.2285	0.0421	5.563e-08	-0.18859	0.020247	1.22566e-20	0.024843	0.0085605	0.003707	0.00203364	0.00205357	0.322032	-0.000714157	0.00211332	0.735415	-0.00221746	0.00216782	0.306355	0.00235502	0.00216454	0.276595
A2_respiratory	rs10445338	17	44067682	G	A	0.1762	-0.194712	0.0317731	8.8879e-10	-6.1282	1103180	-0.11346	0.021379	1.1141e-07	-0.0055838	0.0060423	0.3554	-0.227	0.042	6.666e-08	-0.188805	0.0202529	1.13815e-20	0.025201	0.0085571	0.003229	0.00211407	0.00205424	0.30342	-0.000641492	0.00211401	0.761548	-0.00223473	0.00216852	0.302759	0.00236155	0.00216524	0.27542
A2_respiratory	rs13050728	21	34615210	T	C	0.6546	-0.167981	0.0274339	9.17597e-10	-6.12312	1092840	-0.15456	0.019623	3.3679e-15	-0.0057763	0.0045455	0.2038	0.0132	0.0258	0.6087	-0.0125612	0.0158691	0.428621	0.0047624	0.0063806	0.4554	-0.000325822	0.00172936	0.850559	-0.00108476	0.00177968	0.542177	0.000300259	0.00182557	0.869358	0.000338752	0.00182281	0.85257
A2_respiratory	rs17572495	17	44054596	T	G	0.1761	-0.194554	0.0317772	9.21545e-10	-6.12244	1103180	-0.11341	0.021383	1.1339e-07	-0.0056707	0.0060427	0.348	-0.227	0.042	6.665e-08	-0.188422	0.0202506	1.34594e-20	0.025407	0.0085567	0.002986	0.00213422	0.00205443	0.298882	-0.000612391	0.00211421	0.77208	-0.00223909	0.00216873	0.301865	0.00236178	0.00216544	0.27542
A2_respiratory	rs56226437	17	44042361	T	C	0.1755	-0.193611	0.0316233	9.21627e-10	-6.12242	1109440	-0.11106	0.021074	1.3629e-07	-0.0053064	0.0060593	0.3812	-0.2333	0.0422	3.229e-08	-0.190567	0.0202984	6.09929e-21	0.024969	0.0085809	0.003616	0.00202014	0.00206015	0.326799	-0.000798663	0.00212009	0.706387	-0.00243622	0.00217476	0.262616	0.00242046	0.00217147	0.264993
A2_respiratory	rs767057	17	43998822	A	G	0.1761	-0.194926	0.0318384	9.21987e-10	-6.12236	1102780	-0.11149	0.02146	2.0467e-07	-0.0066439	0.0061398	0.2792	-0.2288	0.042	5.294e-08	-0.202809	0.0212955	1.67326e-21	0.025795	0.0087346	0.003145	0.00187414	0.00205357	0.361442	-0.00081618	0.00211332	0.699343	-0.00218023	0.00216782	0.314548	0.00230307	0.00216454	0.287329
A2_respiratory	rs78209533	17	43989909	A	G	0.1762	-0.194633	0.0317978	9.30098e-10	-6.12096	1103180	-0.11303	0.021413	1.2998e-07	-0.0060526	0.0060464	0.3168	-0.2288	0.0421	5.283e-08	-0.189046	0.0202606	1.0513e-20	0.024677	0.0085627	0.003953	0.00191419	0.00205377	0.351316	-0.000772529	0.00211352	0.714725	-0.0022425	0.00216802	0.300972	0.00234947	0.00216474	0.277774
A2_respiratory	rs17661027	17	44193097	C	A	0.1755	-0.194828	0.0318395	9.41295e-10	-6.11907	1104950	-0.11247	0.021461	1.6021e-07	-0.0055748	0.0060703	0.3584	-0.2266	0.0421	7.315e-08	-0.190308	0.020308	7.18019e-21	0.024921	0.0086092	0.003796	0.00205483	0.00205483	0.317311	-0.000666247	0.00211461	0.75271	-0.00204542	0.00216914	0.345698	0.00244235	0.00216586	0.259464
A2_respiratory	rs62063299	17	44048336	T	C	0.1751	-0.19497	0.0318649	9.43778e-10	-6.11864	1103180	-0.11433	0.021416	9.3694e-08	-0.0059119	0.0060604	0.3293	-0.2275	0.0423	7.284e-08	-0.189988	0.0203089	8.36533e-21	0.024953	0.0085882	0.003667	0.00223959	0.00206122	0.277241	-0.000566619	0.00212119	0.789374	-0.00236275	0.00217589	0.277533	0.00234061	0.0021726	0.281331
A2_respiratory	rs111976319	17	44095335	C	A	0.176	-0.194673	0.0318169	9.4442e-10	-6.11854	1103180	-0.11351	0.021441	1.198e-07	-0.0055836	0.0060475	0.3559	-0.2286	0.042	5.394e-08	-0.188626	0.0202693	1.32717e-20	0.024892	0.0085772	0.003706	0.00211427	0.00205443	0.30342	-0.000626972	0.00211421	0.766809	-0.00223495	0.00216873	0.302759	0.00233291	0.00216544	0.281331
A2_respiratory	rs12150460	17	44014137	G	T	0.1761	-0.19456	0.0318006	9.46714e-10	-6.11812	1103180	-0.11293	0.021427	1.3621e-07	-0.0061832	0.0060401	0.306	-0.2287	0.042	5.383e-08	-0.188321	0.0202448	1.37554e-20	0.024894	0.0085597	0.003634	0.00193395	0.00205357	0.346322	-0.000757881	0.00211332	0.719879	-0.00224228	0.00216782	0.300972	0.00234925	0.00216454	0.277774
A2_respiratory	rs55907036	17	44042366	G	A	0.1755	-0.193294	0.0315974	9.51002e-10	-6.1174	1109440	-0.11076	0.021038	1.4037e-07	-0.0053245	0.0060593	0.3795	-0.2332	0.0422	3.257e-08	-0.19059	0.0202984	6.03517e-21	0.024962	0.0085809	0.003625	0.00201987	0.00205987	0.326799	-0.000798555	0.0021198	0.706387	-0.0024359	0.00217446	0.262616	0.00242014	0.00217117	0.264993
A2_respiratory	rs17651093	17	44049550	G	A	0.1762	-0.194357	0.0317771	9.57903e-10	-6.11626	1103180	-0.1128	0.021384	1.3269e-07	-0.0057576	0.0060442	0.3408	-0.2276	0.042	6.173e-08	-0.188638	0.0202553	1.24236e-20	0.025657	0.0085572	0.002715	0.00215404	0.00205432	0.294388	-0.000626936	0.00211409	0.766809	-0.00225137	0.0021686	0.299192	0.00235587	0.00216532	0.276595
A2_respiratory	rs12150242	17	44015816	A	G	0.1761	-0.194496	0.0318019	9.60321e-10	-6.11586	1103180	-0.11289	0.021426	1.3752e-07	-0.0062029	0.0060439	0.3047	-0.2286	0.042	5.447e-08	-0.188502	0.0202451	1.2664e-20	0.024888	0.0085599	0.003643	0.00193421	0.00205385	0.346322	-0.000757982	0.0021136	0.719879	-0.00224258	0.00216811	0.300972	0.00234379	0.00216483	0.278956
A2_respiratory	rs62061731	17	44017666	C	A	0.1761	-0.19445	0.0317992	9.65934e-10	-6.11493	1103180	-0.11284	0.021427	1.3917e-07	-0.0063084	0.0060402	0.2963	-0.2286	0.042	5.402e-08	-0.188376	0.0202463	1.35004e-20	0.024852	0.0085601	0.003693	0.00193376	0.00205338	0.346322	-0.000757809	0.00211312	0.719879	-0.00224207	0.00216761	0.300972	0.00234325	0.00216433	0.278956
A2_respiratory	rs62063294	17	44044157	G	A	0.1761	-0.194669	0.0318377	9.69069e-10	-6.11442	1102220	-0.11371	0.02147	1.1839e-07	-0.0056745	0.0060467	0.348	-0.2289	0.042	5.247e-08	-0.18879	0.0202585	1.17351e-20	0.025755	0.008551	0.002596	0.00215445	0.00205471	0.294388	-0.000583308	0.00211449	0.782654	-0.00234287	0.00216902	0.280074	0.00236209	0.00216573	0.27542
A2_respiratory	rs62061729	17	44017283	A	G	0.1761	-0.194431	0.0317997	9.7018e-10	-6.11424	1103180	-0.11283	0.021427	1.3964e-07	-0.0061989	0.0060404	0.3048	-0.2287	0.042	5.377e-08	-0.188403	0.0202456	1.3292e-20	0.024855	0.0085598	0.003689	0.00193384	0.00205346	0.346322	-0.000757838	0.0021132	0.719879	-0.00224216	0.00216769	0.300972	0.00234334	0.00216441	0.278956
A2_respiratory	rs9303523	17	43976684	T	C	0.2959	-0.148378	0.0242677	9.70359e-10	-6.11422	1161180	-0.083412	0.0139	1.9602e-09	0.0054954	0.0049843	0.2702	-0.1198	0.0334	0.0003309	-0.0929629	0.0167598	2.90998e-08	0.016878	0.0070435	0.01657	0.00267616	0.00175335	0.126931	-9.58068e-05	0.00180436	0.957654	0.00161821	0.00185089	0.381963	0.00197803	0.00184809	0.284479
A2_respiratory	rs35389313	17	43487424	T	C	0.1436	-0.185983	0.0304218	9.74831e-10	-6.11348	1156810	-0.11451	0.01682	9.9102e-12	-0.00049979	0.0065633	0.9393	-0.2184	0.0466	2.824e-06	-0.157843	0.0218412	4.94308e-13	0.013912	0.0093171	0.1354	0.00324269	0.00220503	0.141403	0.000542935	0.00226919	0.810901	-0.000135204	0.00232771	0.953681	0.000852721	0.00232418	0.713701
A2_respiratory	rs112275277	17	43981958	C	T	0.1762	-0.194197	0.0317673	9.77061e-10	-6.11311	1104950	-0.11165	0.021351	1.7023e-07	-0.005831	0.0061868	0.3459	-0.2288	0.042	5.307e-08	-0.206628	0.0216158	1.18773e-21	0.024475	0.008819	0.005516	0.00191354	0.00205307	0.351316	-0.000772265	0.0021128	0.714725	-0.00224587	0.00216728	0.300081	0.00234866	0.002164	0.277774
A2_respiratory	rs62056776	17	43969995	C	T	0.1761	-0.194361	0.0317955	9.78681e-10	-6.11285	1103180	-0.11268	0.021413	1.4227e-07	-0.0062121	0.0060423	0.3039	-0.2285	0.0421	5.521e-08	-0.18953	0.0202604	8.38366e-21	0.024423	0.0085636	0.004345	0.0019139	0.00205346	0.351316	-0.000786986	0.0021132	0.709585	-0.00224216	0.00216769	0.300972	0.00235488	0.00216441	0.276595
A2_respiratory	rs62056779	17	43971937	C	A	0.1761	-0.194317	0.031796	9.8793e-10	-6.11137	1103180	-0.11281	0.021422	1.3941e-07	-0.0061537	0.0060451	0.3087	-0.2288	0.042	5.304e-08	-0.18914	0.0202603	1.00513e-20	0.024412	0.008562	0.004356	0.00191383	0.00205338	0.351316	-0.000772382	0.00211312	0.714725	-0.00224621	0.00216761	0.300081	0.00234902	0.00216433	0.277774
A2_respiratory	rs62061849	17	44193882	C	T	0.176	-0.194531	0.0318322	9.8919e-10	-6.11114	1104950	-0.11254	0.021422	1.4926e-07	-0.0072274	0.0062297	0.246	-0.2272	0.0421	6.559e-08	-0.205561	0.0216604	2.30707e-21	0.025962	0.0088607	0.003389	0.00211435	0.00205451	0.30342	-0.000554089	0.00211429	0.793268	-0.00223089	0.00216881	0.303655	0.00228102	0.00216553	0.292188
A2_respiratory	rs55736025	17	44072017	C	A	0.1761	-0.194178	0.0317766	9.91805e-10	-6.11072	1103180	-0.11318	0.021382	1.2021e-07	-0.005631	0.0060447	0.3516	-0.2282	0.042	5.715e-08	-0.189571	0.0202523	7.9364e-21	0.025269	0.0085578	0.003149	0.00211427	0.00205443	0.30342	-0.000626972	0.00211421	0.766809	-0.00231358	0.00216873	0.286065	0.002356	0.00216544	0.276595
A2_respiratory	rs3912060	17	44165435	C	T	0.1758	-0.194389	0.031813	9.94025e-10	-6.11036	1104950	-0.11279	0.021422	1.4004e-07	-0.0074071	0.006082	0.2233	-0.2287	0.0421	5.361e-08	-0.188114	0.0202993	1.91451e-20	0.025244	0.0085998	0.003331	0.00211467	0.00205483	0.30342	-0.000612508	0.00211461	0.77208	-0.00222295	0.00216914	0.305453	0.0022987	0.00216586	0.288538
A2_respiratory	rs1468241	17	44196153	A	G	0.1759	-0.194617	0.0318533	9.97576e-10	-6.10979	1104950	-0.11278	0.021451	1.4589e-07	-0.0059025	0.0062091	0.3418	-0.2269	0.0421	6.885e-08	-0.205794	0.0216425	1.92867e-21	0.025909	0.0088497	0.003415	0.00211467	0.00205483	0.30342	-0.000583341	0.00211461	0.782654	-0.00223123	0.00216914	0.303655	0.00228137	0.00216586	0.292188
A2_respiratory	rs62061847	17	44191682	G	A	0.1759	-0.194333	0.0318125	1.00453e-09	-6.1087	1104950	-0.11399	0.021426	1.0356e-07	-0.0059632	0.0060636	0.3254	-0.2273	0.0421	6.435e-08	-0.188513	0.0202886	1.52061e-20	0.025374	0.0085941	0.003153	0.00209433	0.00205443	0.308005	-0.000568649	0.00211421	0.787956	-0.00223081	0.00216873	0.303655	0.00227516	0.00216545	0.293412
A2_respiratory	rs74496580	17	43974065	C	A	0.1761	-0.192656	0.0315415	1.00877e-09	-6.10802	1109440	-0.11112	0.021043	1.2875e-07	-0.0061571	0.0060462	0.3085	-0.2288	0.042	5.307e-08	-0.189516	0.0202612	8.46832e-21	0.024426	0.0085618	0.004332	0.00191372	0.00205326	0.351316	-0.000772338	0.002113	0.714725	-0.00224608	0.00216749	0.300081	0.00234889	0.00216421	0.277774
A2_respiratory	rs12150625	17	44149448	C	G	0.1824	-0.194246	0.0318025	1.00953e-09	-6.10788	1104950	-0.113	0.021421	1.3275e-07	-0.006053	0.0060611	0.318	-0.2286	0.042	5.408e-08	-0.188502	0.0202797	1.47085e-20	0.024932	0.0085858	0.003686	0.00213401	0.00205424	0.298882	-0.000612333	0.00211401	0.77208	-0.00222232	0.00216852	0.305453	0.00230959	0.00216524	0.286122
A2_respiratory	rs74548327	17	43973080	A	G	0.1762	-0.194515	0.0318479	1.01119e-09	-6.10762	1102220	-0.1129	0.021499	1.5111e-07	-0.0062097	0.0060487	0.3046	-0.2288	0.042	5.262e-08	-0.189186	0.0202603	9.8418e-21	0.024287	0.008563	0.004564	0.00191383	0.00205338	0.351316	-0.000786956	0.00211312	0.709585	-0.00224621	0.00216761	0.300081	0.00234902	0.00216433	0.277774
A2_respiratory	rs111972148	17	43973121	G	C	0.1761	-0.194169	0.0317966	1.01775e-09	-6.1066	1103180	-0.11268	0.021422	1.4397e-07	-0.006148	0.0060485	0.3094	-0.2288	0.042	5.306e-08	-0.189163	0.0202603	9.94602e-21	0.024368	0.0085621	0.004426	0.0019139	0.00205346	0.351316	-0.000772412	0.0021132	0.714725	-0.00224629	0.00216769	0.300081	0.00234911	0.00216441	0.277774
A2_respiratory	rs17652449	17	44088937	G	C	0.1759	-0.194777	0.0318996	1.02191e-09	-6.10594	1103180	-0.11269	0.021481	1.5537e-07	-0.0023121	0.0063493	0.7157	-0.2287	0.0421	5.422e-08	-0.197919	0.0205076	4.86705e-22	0.026751	0.0092091	0.003674	0.0021784	0.00205848	0.28994	-0.000598989	0.00211838	0.777362	-0.00220197	0.002173	0.310901	0.00239536	0.00216971	0.269593
A2_respiratory	rs495828	9	136154867	G	T	0.2145	0.163147	0.0267237	1.02825e-09	6.10496	1160770	0.11254	0.015433	3.0438e-13	0.018965	0.0051398	0.0002244	0.0398	0.0293	0.1743	0.0541436	0.0173468	0.00180089	0.010465	0.0070049	0.1352	0.00408508	0.00196871	0.0379865	0.00473847	0.00202599	0.0193436	-0.000941979	0.00207824	0.650363	-0.00272704	0.00207509	0.188787
A2_respiratory	rs12942666	17	43499839	A	G	0.1438	-0.185968	0.0304734	1.04339e-09	-6.10263	1152330	-0.11496	0.016915	1.0756e-11	-0.00037812	0.0065499	0.954	-0.2181	0.0466	2.821e-06	-0.159285	0.0218224	2.89627e-13	0.014293	0.0092974	0.1242	0.0032328	0.00220503	0.142621	0.000640385	0.00226919	0.777784	-0.000117117	0.00232771	0.959872	0.000925514	0.00232418	0.690475
A2_respiratory	rs111676341	17	44183403	A	G	0.176	-0.19421	0.0318265	1.04651e-09	-6.10215	1104950	-0.1125	0.02142	1.504e-07	-0.0058558	0.0062077	0.3455	-0.2273	0.042	6.463e-08	-0.205364	0.0216375	2.28509e-21	0.025782	0.008843	0.003551	0.0020946	0.00205471	0.308005	-0.000583308	0.00211449	0.782654	-0.00223111	0.00216902	0.303655	0.00228124	0.00216573	0.292188
A2_respiratory	rs1918802	17	44215045	T	C	0.1764	-0.194353	0.0318514	1.04841e-09	-6.10187	1104950	-0.11409	0.021502	1.1192e-07	-0.0060387	0.0062152	0.3313	-0.2213	0.042	1.394e-07	-0.204013	0.0216266	3.96878e-21	0.025603	0.0088525	0.003825	0.00226948	0.0020505	0.268382	-0.000494796	0.00211016	0.81461	-0.00221019	0.00216457	0.30722	0.00216708	0.0021613	0.316018
A2_respiratory	rs112813897	17	44196799	G	A	0.176	-0.194301	0.031843	1.04851e-09	-6.10184	1104950	-0.11272	0.021441	1.4632e-07	-0.0060254	0.00621	0.3319	-0.2272	0.0421	6.563e-08	-0.205302	0.0216413	2.38663e-21	0.025832	0.0088518	0.00352	0.00211415	0.00205432	0.30342	-0.000554037	0.00211409	0.793268	-0.00223068	0.0021686	0.303655	0.00228081	0.00216532	0.292188
A2_respiratory	rs17574425	17	44109188	C	G	0.1824	-0.19417	0.0318258	1.05387e-09	-6.10102	1103180	-0.1131	0.021454	1.3501e-07	-0.0056477	0.0060483	0.3504	-0.2286	0.042	5.429e-08	-0.188698	0.0202695	1.28529e-20	0.025016	0.0085793	0.003548	0.00211427	0.00205443	0.30342	-0.000612391	0.00211421	0.77208	-0.00222253	0.00216873	0.305453	0.00230981	0.00216544	0.286122
A2_respiratory	rs55823844	17	43978320	G	A	0.1761	-0.193992	0.0317979	1.05545e-09	-6.10078	1103180	-0.11228	0.021422	1.592e-07	-0.0060962	0.0060403	0.3129	-0.2287	0.042	5.326e-08	-0.189103	0.0202527	9.89382e-21	0.024583	0.0085599	0.004081	0.00189414	0.00205365	0.356356	-0.000801636	0.0021134	0.704457	-0.00224651	0.0021679	0.300081	0.00234933	0.00216462	0.277774
A2_respiratory	rs55691306	17	43978295	G	C	0.1761	-0.193874	0.0317926	1.0734e-09	-6.09809	1103180	-0.11234	0.021412	1.5493e-07	-0.0060904	0.0060403	0.3133	-0.2288	0.042	5.276e-08	-0.189023	0.0202534	1.02996e-20	0.024534	0.00856	0.004156	0.00191427	0.00205385	0.351316	-0.000772559	0.0021136	0.714725	-0.00224672	0.00216811	0.300081	0.00234956	0.00216483	0.277774
A2_respiratory	rs36078910	17	43487217	G	A	0.1435	-0.185615	0.03044	1.07577e-09	-6.09773	1156810	-0.11478	0.016833	9.1844e-12	-0.00076901	0.0065617	0.9067	-0.2177	0.0467	3.087e-06	-0.157244	0.0218457	6.11394e-13	0.013413	0.0093207	0.1501	0.00328071	0.00220568	0.136911	0.000612721	0.00226985	0.787207	-0.000131588	0.00232839	0.954932	0.000878975	0.00232486	0.705374
A2_respiratory	rs12585036	13	113535741	C	T	0.2125	0.165875	0.0272052	1.07947e-09	6.09718	1161840	0.1383	0.01564	9.3237e-19	0.0065875	0.0054809	0.2294	-0.0873	0.0311	0.004974	-0.12099	0.0181062	2.35285e-11	-0.013255	0.0076457	0.08299	-0.000650084	0.00200026	0.745181	0.00285146	0.00205845	0.165977	-0.000845797	0.00211154	0.688744	-0.00229202	0.00210834	0.276983
A2_respiratory	rs111364350	17	44168508	C	T	0.1758	-0.193841	0.0317929	1.08093e-09	-6.09699	1104950	-0.11212	0.021391	1.5932e-07	-0.0073237	0.0063846	0.2513	-0.229	0.0421	5.188e-08	-0.18802	0.0202822	1.85818e-20	0.025217	0.0085884	0.003323	0.00207466	0.00205471	0.312635	-0.000641638	0.00211449	0.761548	-0.00222283	0.00216902	0.305453	0.00231012	0.00216573	0.286122
A2_respiratory	rs55909047	17	44209957	A	G	0.1759	-0.19425	0.0318651	1.08749e-09	-6.09601	1104950	-0.11286	0.021467	1.4602e-07	-0.0062532	0.0062201	0.3147	-0.2281	0.0421	5.923e-08	-0.206189	0.0216524	1.68786e-21	0.025676	0.0088577	0.003747	0.00207485	0.0020549	0.312635	-0.000554195	0.00211469	0.793268	-0.00222718	0.00216922	0.304553	0.0022237	0.00216594	0.304577
A2_respiratory	rs3742238	13	113540425	C	T	0.2119	0.165765	0.0271983	1.09658e-09	6.09468	1162470	0.13651	0.015623	2.3705e-18	0.0078248	0.0051769	0.1307	-0.0867	0.0312	0.005426	-0.111261	0.0179007	5.11685e-10	-0.005173	0.007088	0.4655	-0.000625715	0.00200229	0.754661	0.00309081	0.00206054	0.133614	-0.00107465	0.00211368	0.611154	-0.00242344	0.00211048	0.250849
A2_respiratory	rs55821155	17	44032470	C	G	0.1826	-0.193755	0.0317916	1.09758e-09	-6.09453	1103180	-0.11164	0.021404	1.8291e-07	-0.0063183	0.0060437	0.2958	-0.2284	0.0421	5.616e-08	-0.188508	0.0202483	1.28033e-20	0.024891	0.008564	0.003655	0.00199395	0.00205377	0.331611	-0.000772529	0.00211352	0.714725	-0.00223836	0.00216802	0.301865	0.00234947	0.00216474	0.277774
A2_respiratory	rs62060787	17	44136803	G	T	0.1759	-0.192479	0.0315847	1.10081e-09	-6.09406	1109440	-0.11138	0.021084	1.2729e-07	-0.0059659	0.006064	0.3252	-0.2287	0.0421	5.381e-08	-0.188525	0.0202791	1.45134e-20	0.024843	0.0085857	0.00381	0.00211447	0.00205463	0.30342	-0.00061245	0.00211441	0.77208	-0.00222274	0.00216893	0.305453	0.00231003	0.00216565	0.286122
A2_respiratory	rs113347741	17	43973408	C	T	0.1761	-0.192204	0.0315436	1.10632e-09	-6.09328	1109440	-0.11068	0.021044	1.4464e-07	-0.0061493	0.006048	0.3093	-0.2287	0.042	5.333e-08	-0.18919	0.0202597	9.792e-21	0.024441	0.0085618	0.004308	0.0019139	0.00205346	0.351316	-0.000772412	0.0021132	0.714725	-0.00224216	0.00216769	0.300972	0.00234911	0.00216441	0.277774
A2_respiratory	rs4383188	17	44197603	T	C	0.1764	-0.193463	0.0317566	1.11476e-09	-6.09206	1104950	-0.11364	0.021343	1.0134e-07	-0.0061517	0.0060491	0.3092	-0.2275	0.0421	6.324e-08	-0.188006	0.0202664	1.74744e-20	0.025617	0.008577	0.00282	0.00215425	0.00205451	0.294388	-0.000466602	0.00211429	0.825334	-0.00223503	0.00216881	0.302759	0.00227525	0.00216553	0.293412
A2_respiratory	rs62064598	17	43474668	C	G	0.1504	-0.185514	0.0304522	1.11513e-09	-6.09197	1156810	-0.11293	0.016812	1.8557e-11	-0.00092514	0.0065955	0.8884	-0.2192	0.0467	2.686e-06	-0.153518	0.0218713	2.23209e-12	0.016546	0.0093351	0.07633	0.00343335	0.00220848	0.120036	0.000585613	0.00227273	0.796663	-0.000131756	0.00233134	0.954932	0.000697824	0.00232782	0.764348
A2_respiratory	rs651007	9	136153875	C	T	0.2142	0.162861	0.0267341	1.11591e-09	6.09188	1160770	0.11218	0.015432	3.6215e-13	0.019137	0.00514	0.0001968	0.0372	0.0295	0.2071	0.0540631	0.0173519	0.00183522	0.011934	0.0070137	0.08885	0.00401183	0.001969	0.0416	0.00485638	0.00202628	0.0165437	-0.000889121	0.00207854	0.668824	-0.00268534	0.0020754	0.195702
A2_respiratory	rs62063680	17	44131559	C	A	0.1759	-0.193896	0.0318287	1.11594e-09	-6.09186	1103180	-0.1123	0.021457	1.6627e-07	-0.007095	0.0060857	0.2437	-0.2287	0.042	5.385e-08	-0.188395	0.0202955	1.65369e-20	0.025308	0.0085954	0.003236	0.00211427	0.00205443	0.30342	-0.000612391	0.00211421	0.77208	-0.00222253	0.00216873	0.305453	0.00230981	0.00216544	0.286122
A2_respiratory	rs113120855	17	44203520	C	T	0.1759	-0.194094	0.0318765	1.13662e-09	-6.08894	1104950	-0.11224	0.021451	1.6756e-07	-0.0024713	0.0065425	0.7056	-0.2269	0.0421	7.149e-08	-0.21787	0.0219347	3.00078e-23	0.027907	0.0095326	0.003417	0.00207458	0.00205463	0.312635	-0.000568703	0.00211441	0.787956	-0.00223102	0.00216893	0.303655	0.0022234	0.00216565	0.304577
A2_respiratory	rs74457229	17	43972581	C	T	0.1761	-0.193566	0.0317918	1.13939e-09	-6.08855	1103180	-0.11237	0.021417	1.5481e-07	-0.0063207	0.0060456	0.2958	-0.2287	0.042	5.337e-08	-0.189203	0.020259	9.70829e-21	0.024414	0.0085618	0.004351	0.00195359	0.00205326	0.341373	-0.000714049	0.002113	0.735415	-0.00224608	0.00216749	0.300081	0.00234889	0.00216421	0.277774
A2_respiratory	rs111424940	17	44211502	G	A	0.1759	-0.194015	0.0318657	1.13944e-09	-6.08852	1104950	-0.11278	0.021471	1.4973e-07	-0.0062277	0.0062199	0.3167	-0.2281	0.0421	5.88e-08	-0.206071	0.0216495	1.75673e-21	0.025659	0.0088558	0.003762	0.00205463	0.00205463	0.317311	-0.000554121	0.00211441	0.793268	-0.00223102	0.00216893	0.303655	0.0022234	0.00216565	0.304577
A2_respiratory	rs112560196	17	44200078	A	T	0.1825	-0.193806	0.031834	1.14312e-09	-6.08802	1104950	-0.11322	0.021457	1.3178e-07	-0.0062553	0.0060642	0.3023	-0.2273	0.0421	6.503e-08	-0.188437	0.0202867	1.56195e-20	0.025379	0.0085959	0.003153	0.00209441	0.00205451	0.308005	-0.000583252	0.00211429	0.782654	-0.00223089	0.00216881	0.303655	0.00228102	0.00216553	0.292188
A2_respiratory	rs17651549	17	44061278	C	T	0.1761	-0.193383	0.0317654	1.14439e-09	-6.08785	1103180	-0.11253	0.021365	1.3873e-07	-0.0058152	0.0060442	0.336	-0.227	0.042	6.708e-08	-0.189093	0.0202569	1.01231e-20	0.024425	0.0085643	0.004345	0.00213422	0.00205443	0.298882	-0.000612391	0.00211421	0.77208	-0.00223495	0.00216873	0.302759	0.00236178	0.00216544	0.27542
A2_respiratory	rs10514901	17	44194735	G	T	0.176	-0.193725	0.031822	1.14505e-09	-6.08777	1104950	-0.11353	0.021438	1.1864e-07	-0.006165	0.0060638	0.3093	-0.2272	0.0421	6.584e-08	-0.188378	0.0202854	1.5957e-20	0.025298	0.008595	0.003247	0.00209453	0.00205463	0.308005	-0.000583285	0.00211441	0.782654	-0.00223102	0.00216893	0.303655	0.0022003	0.00216565	0.309629
A2_respiratory	rs579459	9	136154168	T	C	0.2141	0.162704	0.02673	1.15093e-09	6.08694	1160770	0.11193	0.015429	4.0246e-13	0.019145	0.00514	0.0001954	0.0391	0.0295	0.1843	0.0546027	0.0173497	0.00164856	0.012121	0.0070126	0.0839	0.00398664	0.00196871	0.0428674	0.00475521	0.00202599	0.0189198	-0.000965528	0.00207824	0.642226	-0.00274294	0.00207509	0.186222
A2_respiratory	rs62063164	17	44201887	C	T	0.1759	-0.193909	0.0318629	1.15972e-09	-6.08573	1104950	-0.11251	0.021465	1.5929e-07	-0.0058656	0.0062107	0.345	-0.2273	0.0421	6.554e-08	-0.205991	0.0216518	1.83806e-21	0.025705	0.0088523	0.003687	0.00205483	0.00205483	0.317311	-0.000597925	0.00211461	0.777362	-0.00223123	0.00216914	0.303655	0.00221784	0.00216586	0.305835
A2_respiratory	rs76640332	17	44189858	G	A	0.1753	-0.194208	0.0319166	1.166e-09	-6.08486	1103180	-0.11223	0.021533	1.8691e-07	-0.0074372	0.0062448	0.2337	-0.2299	0.0422	5.218e-08	-0.205742	0.0217077	2.59603e-21	0.026162	0.0088803	0.003218	0.0021143	0.00205502	0.303552	-0.000449036	0.00211481	0.831851	-0.00219827	0.00216935	0.310901	0.00232737	0.00216606	0.282613
A2_respiratory	rs62061770	17	44169377	G	C	0.1758	-0.193574	0.0318134	1.16739e-09	-6.08467	1104950	-0.11099	0.021393	2.1258e-07	-0.0055768	0.0062096	0.3691	-0.229	0.0421	5.131e-08	-0.205559	0.0216396	2.1154e-21	0.025533	0.0088466	0.003899	0.00207466	0.00205471	0.312635	-0.000656221	0.00211449	0.756299	-0.00222283	0.00216902	0.305453	0.00230434	0.00216573	0.287329
A2_respiratory	rs974295	17	44150152	A	T	0.1824	-0.193685	0.0318331	1.16923e-09	-6.08439	1103180	-0.11229	0.021467	1.6881e-07	-0.0060358	0.0060594	0.3192	-0.2286	0.042	5.408e-08	-0.188405	0.0202712	1.48299e-20	0.025329	0.008575	0.003139	0.00213401	0.00205424	0.298882	-0.000612333	0.00211401	0.77208	-0.00222232	0.00216852	0.305453	0.00230959	0.00216524	0.286122
A2_respiratory	rs12947718	17	43493101	G	A	0.1437	-0.185063	0.030417	1.17075e-09	-6.0842	1156810	-0.11362	0.016812	1.3954e-11	-0.00066448	0.0065569	0.9193	-0.2185	0.0466	2.747e-06	-0.158646	0.0218347	3.70947e-13	0.01372	0.0093106	0.1406	0.0031871	0.00220503	0.148352	0.000542935	0.00226919	0.810901	-0.000124242	0.00232771	0.957433	0.000899516	0.00232418	0.698738
A2_respiratory	rs1528075	17	44220454	T	G	0.1764	-0.192651	0.0316688	1.1772e-09	-6.08331	1107660	-0.11308	0.021264	1.048e-07	-0.0060189	0.006073	0.3216	-0.2212	0.042	1.399e-07	-0.187294	0.0202782	2.55363e-20	0.026198	0.0085914	0.002293	0.00228917	0.0020503	0.264206	-0.000494749	0.00210996	0.81461	-0.00220998	0.00216437	0.30722	0.00217843	0.00216109	0.313444
A2_respiratory	rs111295615	17	44184428	T	C	0.1758	-0.193547	0.0318181	1.18007e-09	-6.08292	1104950	-0.1131	0.021424	1.2983e-07	-0.0055933	0.006069	0.3567	-0.2278	0.0421	6.224e-08	-0.189042	0.0202952	1.22404e-20	0.025316	0.008596	0.003229	0.00213519	0.00205537	0.298882	-0.000554322	0.00211518	0.793268	-0.00222769	0.00216972	0.304553	0.0022762	0.00216644	0.293412
A2_respiratory	rs28646281	17	43977846	T	G	0.2954	-0.147665	0.0242761	1.18152e-09	-6.08273	1161180	-0.082719	0.013915	2.7714e-09	0.0054436	0.0049918	0.2755	-0.1203	0.0334	0.0003147	-0.0927666	0.0167722	3.18479e-08	0.016988	0.0070525	0.01601	0.00276833	0.00175327	0.114348	-1.59671e-05	0.00180429	0.992939	0.00165516	0.00185081	0.371169	0.00195587	0.00184801	0.289889
A2_respiratory	rs1078269	17	44075837	T	C	0.1761	-0.193595	0.0318309	1.187e-09	-6.08198	1102780	-0.11201	0.021458	1.7896e-07	-0.0054779	0.0060474	0.365	-0.2279	0.0421	6.041e-08	-0.189164	0.0202601	9.9294e-21	0.025425	0.008574	0.003024	0.00209401	0.00205412	0.308005	-0.000670612	0.00211389	0.75106	-0.00223874	0.0021684	0.301865	0.0023441	0.00216511	0.278956
A2_respiratory	rs4306559	17	44090236	T	C	0.1759	-0.193642	0.0318407	1.19002e-09	-6.08159	1103180	-0.1124	0.021472	1.6501e-07	-0.0056726	0.006046	0.3481	-0.2286	0.042	5.401e-08	-0.188826	0.0202719	1.22319e-20	0.024931	0.0085779	0.003655	0.00211467	0.00205483	0.30342	-0.000627092	0.00211461	0.766809	-0.00223537	0.00216914	0.302759	0.00233913	0.00216586	0.280142
A2_respiratory	rs62064670	17	44085852	T	A	0.1759	-0.191933	0.031561	1.1918e-09	-6.08133	1109440	-0.11049	0.02106	1.5497e-07	-0.0056557	0.0060515	0.35	-0.2286	0.042	5.422e-08	-0.188757	0.0202647	1.22419e-20	0.025037	0.0085762	0.003508	0.00209421	0.00205432	0.308005	-0.000656096	0.00211409	0.756299	-0.00223482	0.0021686	0.302759	0.00233855	0.00216532	0.280142
A2_respiratory	rs1123573	2	60707588	A	G	0.3619	-0.143571	0.0236092	1.19329e-09	-6.08115	1148120	-0.1157	0.013925	9.666e-17	-0.0059243	0.0046588	0.2035	-0.0575	0.0308	0.06184	-0.0668047	0.0159448	2.79251e-05	0.0051422	0.0066465	0.4391	-0.000168872	0.00168872	0.920344	-0.00242296	0.00173785	0.163248	-0.000777058	0.00178266	0.662911	-0.00239134	0.00177996	0.179117
A2_respiratory	rs1918799	17	44218242	C	T	0.1764	-0.192522	0.031659	1.19339e-09	-6.08111	1107660	-0.11347	0.021248	9.2783e-08	-0.006214	0.0060749	0.3064	-0.2211	0.042	1.417e-07	-0.186914	0.0202815	3.08475e-20	0.025447	0.0086023	0.003095	0.00228926	0.00205038	0.264206	-0.000480216	0.00211004	0.819968	-0.00221006	0.00216445	0.30722	0.0021554	0.00216117	0.318606
A2_respiratory	rs62063687	17	44132592	A	G	0.1759	-0.192008	0.0315752	1.19456e-09	-6.08097	1109440	-0.111	0.021081	1.4004e-07	-0.0056893	0.0060533	0.3473	-0.2286	0.042	5.399e-08	-0.188451	0.0202733	1.46492e-20	0.024874	0.0085809	0.003747	0.00211415	0.00205432	0.30342	-0.000612356	0.00211409	0.77208	-0.0022224	0.0021686	0.305453	0.00230968	0.00216532	0.286122
A2_respiratory	rs62061772	17	44169437	T	C	0.1756	-0.193556	0.0318337	1.19997e-09	-6.08022	1104950	-0.112	0.021433	1.7349e-07	-0.0059905	0.0060686	0.3236	-0.2285	0.0421	5.7e-08	-0.188223	0.0202946	1.78375e-20	0.025031	0.0085994	0.003605	0.00199677	0.00205667	0.331611	-0.000715234	0.00211651	0.735415	-0.00222081	0.00217109	0.306355	0.00232967	0.0021678	0.282524
A2_respiratory	rs12150469	17	44092497	T	C	0.1759	-0.193428	0.0318178	1.20762e-09	-6.07924	1103180	-0.11219	0.021434	1.6589e-07	-0.0056078	0.0060517	0.3541	-0.2286	0.0421	5.436e-08	-0.188778	0.0202713	1.24748e-20	0.02498	0.008578	0.00359	0.00211435	0.00205451	0.30342	-0.000626996	0.00211429	0.766809	-0.00223503	0.00216881	0.302759	0.00233877	0.00216553	0.280142
A2_respiratory	rs4581739	17	44204739	T	C	0.1758	-0.192435	0.0316552	1.20858e-09	-6.0791	1109440	-0.11098	0.021154	1.5522e-07	-0.0059875	0.0062137	0.3352	-0.228	0.0421	6.037e-08	-0.205383	0.021646	2.34965e-21	0.025445	0.0088544	0.004056	0.00207485	0.0020549	0.312635	-0.000583363	0.00211469	0.782654	-0.00222718	0.00216922	0.304553	0.00222947	0.00216594	0.303323
A2_respiratory	rs62060768	17	44134984	G	A	0.1759	-0.193437	0.031825	1.21573e-09	-6.07815	1103180	-0.11241	0.021456	1.6117e-07	-0.0056447	0.0060558	0.3513	-0.2288	0.042	5.292e-08	-0.188679	0.0202719	1.30964e-20	0.024859	0.0085811	0.003768	0.00209401	0.00205412	0.308005	-0.000626877	0.00211389	0.766809	-0.00222633	0.0021684	0.304553	0.00230368	0.00216512	0.287329
A2_respiratory	rs17576989	17	44183616	C	A	0.176	-0.193325	0.0318068	1.2161e-09	-6.0781	1104950	-0.11279	0.021423	1.4017e-07	-0.0060523	0.0060595	0.3179	-0.2273	0.042	6.462e-08	-0.188345	0.0202828	1.60273e-20	0.025407	0.0085889	0.003095	0.00209453	0.00205463	0.308005	-0.000583285	0.00211441	0.782654	-0.00223102	0.00216893	0.303655	0.00228115	0.00216565	0.292188
A2_respiratory	rs62061813	17	44181118	G	A	0.1759	-0.193319	0.0318104	1.22285e-09	-6.07723	1104950	-0.11256	0.02142	1.4817e-07	-0.0059454	0.0060649	0.3269	-0.2284	0.0421	5.666e-08	-0.188318	0.0202868	1.65095e-20	0.025324	0.0085926	0.003206	0.00205471	0.00205471	0.317311	-0.000612473	0.00211449	0.77208	-0.00223111	0.00216902	0.303655	0.00228701	0.00216573	0.290968
A2_respiratory	rs111913701	17	44159631	T	G	0.1758	-0.193413	0.0318302	1.22905e-09	-6.0764	1103180	-0.11211	0.02146	1.7513e-07	-0.0060336	0.0060657	0.3199	-0.2286	0.042	5.426e-08	-0.188159	0.0202796	1.72269e-20	0.025137	0.0085865	0.003417	0.00213422	0.00205443	0.298882	-0.000612391	0.00211421	0.77208	-0.00222253	0.00216873	0.305453	0.00230981	0.00216544	0.286122
A2_respiratory	rs62061824	17	44188755	T	C	0.176	-0.193416	0.0318316	1.23055e-09	-6.07623	1104950	-0.1117	0.021421	1.8451e-07	-0.0058372	0.0062111	0.3473	-0.2273	0.0421	6.509e-08	-0.205583	0.0216381	2.07961e-21	0.025854	0.008846	0.003471	0.00211447	0.00205463	0.30342	-0.000568703	0.00211441	0.787956	-0.00223102	0.00216893	0.303655	0.00228115	0.00216565	0.292188
A2_respiratory	rs17660398	17	44170612	C	T	0.1758	-0.193152	0.0317922	1.23624e-09	-6.07545	1104950	-0.11174	0.021391	1.7557e-07	-0.005955	0.0060607	0.3258	-0.229	0.0421	5.134e-08	-0.188092	0.0202816	1.79189e-20	0.025049	0.0085879	0.003536	0.00207485	0.0020549	0.312635	-0.000656284	0.00211469	0.756299	-0.00222304	0.00216922	0.305453	0.00231034	0.00216594	0.286122
A2_respiratory	rs112401617	17	44209474	A	T	0.1825	-0.19358	0.0318631	1.23707e-09	-6.07537	1104950	-0.11319	0.021468	1.344e-07	-0.0033528	0.0063813	0.5993	-0.2278	0.0421	6.414e-08	-0.198506	0.0205254	3.99624e-22	0.026909	0.0092297	0.003552	0.00205451	0.00205451	0.317311	-0.000554089	0.00211429	0.793268	-0.00223089	0.00216881	0.303655	0.00222328	0.00216553	0.304577
A2_respiratory	rs1881193	17	44248769	T	C	0.1765	-0.19376	0.0318951	1.24041e-09	-6.07491	1103180	-0.11447	0.02159	1.1468e-07	-0.0061439	0.0060803	0.3123	-0.2233	0.0421	1.118e-07	-0.186651	0.0202849	3.53149e-20	0.025823	0.008607	0.002698	0.00236902	0.0020505	0.247951	-0.000407479	0.00211016	0.846878	-0.00230529	0.00216457	0.286872	0.00227687	0.0021613	0.292123
A2_respiratory	rs62061766	17	44167464	G	A	0.1758	-0.193109	0.0317895	1.24279e-09	-6.07462	1104950	-0.1117	0.02139	1.7685e-07	-0.0058436	0.0060617	0.335	-0.229	0.0421	5.178e-08	-0.18816	0.0202816	1.73659e-20	0.025114	0.0085878	0.003451	0.00207458	0.00205463	0.312635	-0.000656196	0.00211441	0.756299	-0.00222274	0.00216893	0.305453	0.00231003	0.00216565	0.286122
A2_respiratory	rs62063684	17	44132269	T	C	0.1758	-0.193338	0.0318298	1.2466e-09	-6.07412	1103180	-0.11218	0.021461	1.7207e-07	-0.0057724	0.0060566	0.3405	-0.2287	0.042	5.394e-08	-0.188931	0.0202746	1.17887e-20	0.025067	0.0085812	0.003487	0.00211415	0.00205432	0.30342	-0.000612356	0.00211409	0.77208	-0.0022224	0.0021686	0.305453	0.00230968	0.00216532	0.286122
A2_respiratory	rs8071011	17	43488382	C	T	0.1435	-0.184885	0.0304383	1.24692e-09	-6.07409	1156810	-0.11335	0.016837	1.6687e-11	-0.00092241	0.0065631	0.8882	-0.2182	0.0466	2.882e-06	-0.158044	0.0218361	4.56262e-13	0.013451	0.0093087	0.1485	0.00315135	0.00220594	0.153127	0.000487451	0.00227013	0.829983	-0.000127949	0.00232867	0.956182	0.00087388	0.00232515	0.707037
A2_respiratory	rs17659743	17	44146165	C	G	0.1823	-0.193362	0.031838	1.25312e-09	-6.07331	1103180	-0.11078	0.021432	2.3561e-07	-0.0057593	0.0062073	0.3535	-0.2284	0.0421	5.614e-08	-0.205465	0.0216343	2.15646e-21	0.025522	0.0088423	0.003897	0.0021343	0.00205451	0.298882	-0.000626996	0.00211429	0.766809	-0.00222261	0.00216881	0.305453	0.0023099	0.00216553	0.286122
A2_respiratory	rs41399444	17	44121469	C	T	0.1759	-0.193289	0.0318277	1.25558e-09	-6.07298	1103180	-0.11224	0.021456	1.6822e-07	-0.0056501	0.0060526	0.3506	-0.2287	0.042	5.379e-08	-0.18838	0.0202697	1.4906e-20	0.024965	0.0085797	0.003617	0.00211435	0.00205451	0.30342	-0.000612415	0.00211429	0.77208	-0.00222261	0.00216881	0.305453	0.0023099	0.00216553	0.286122
A2_respiratory	rs35519908	17	43499328	T	C	0.1438	-0.184652	0.0304056	1.25565e-09	-6.07296	1156810	-0.11394	0.016792	1.1561e-11	-0.00044462	0.0065525	0.9459	-0.2184	0.0466	2.746e-06	-0.159843	0.0218253	2.41137e-13	0.01397	0.0092996	0.133	0.00327017	0.00220503	0.138061	0.000682149	0.00226919	0.763709	-0.000124437	0.00232771	0.957366	0.000915115	0.00232418	0.693776
A2_respiratory	rs62063174	17	44205122	C	G	0.1824	-0.193614	0.0318885	1.26644e-09	-6.07159	1104950	-0.11205	0.02147	1.7999e-07	-0.0023334	0.0065372	0.7211	-0.2281	0.0421	5.905e-08	-0.217477	0.0219192	3.34745e-23	0.027415	0.0095401	0.004057	0.00205451	0.00205451	0.317311	-0.000554089	0.00211429	0.793268	-0.00223089	0.00216881	0.303655	0.00222328	0.00216553	0.304577
A2_respiratory	rs62061854	17	44198080	C	T	0.176	-0.193237	0.0318267	1.26685e-09	-6.07154	1104950	-0.11264	0.021447	1.5054e-07	-0.0061373	0.0060634	0.3114	-0.2274	0.0421	6.368e-08	-0.188554	0.020286	1.47495e-20	0.025333	0.0085953	0.003206	0.00217411	0.00205443	0.28994	-0.000539488	0.00211421	0.79859	-0.00222667	0.00216873	0.304553	0.00228094	0.00216544	0.292188
A2_respiratory	rs2532298	17	44231295	G	A	0.1764	-0.19356	0.0318801	1.26726e-09	-6.0715	1104950	-0.11258	0.021539	1.725e-07	-0.0068435	0.0062388	0.2727	-0.2222	0.0421	1.269e-07	-0.204886	0.0216612	3.11975e-21	0.02601	0.0088699	0.003364	0.00216962	0.00205019	0.28994	-0.000552923	0.00210984	0.793268	-0.00220976	0.00216424	0.307239	0.00218986	0.00216097	0.310884
A2_respiratory	rs34063617	17	43491003	G	A	0.1437	-0.184632	0.0304105	1.26845e-09	-6.07132	1156810	-0.11341	0.016803	1.4838e-11	-0.00043033	0.0065531	0.9476	-0.2181	0.0466	2.879e-06	-0.158534	0.0218247	3.75877e-13	0.014262	0.0093048	0.1253	0.00324246	0.00220487	0.141403	0.000598577	0.00226902	0.791931	-0.000127887	0.00232754	0.956182	0.000889052	0.00232401	0.702053
A2_respiratory	rs76380490	17	44203413	C	T	0.1759	-0.193266	0.0318329	1.26918e-09	-6.07127	1104950	-0.11306	0.021452	1.3615e-07	-0.0060317	0.0060693	0.3203	-0.2273	0.0421	6.557e-08	-0.188853	0.0202969	1.3458e-20	0.025694	0.0085919	0.002785	0.00207478	0.00205483	0.312635	-0.000568757	0.00211461	0.787956	-0.00223123	0.00216914	0.303655	0.00222361	0.00216586	0.304577
A2_respiratory	rs2316955	17	44161985	T	G	0.1758	-0.193257	0.0318315	1.26921e-09	-6.07125	1103180	-0.11167	0.021461	1.9594e-07	-0.0071401	0.0060867	0.2408	-0.2286	0.042	5.426e-08	-0.188041	0.0202959	1.95162e-20	0.025354	0.0085985	0.003191	0.00211427	0.00205443	0.30342	-0.000612391	0.00211421	0.77208	-0.00222253	0.00216873	0.305453	0.00230981	0.00216544	0.286122
A2_respiratory	rs62062289	17	44097235	G	C	0.1759	-0.193229	0.0318292	1.27255e-09	-6.07081	1103180	-0.11195	0.021457	1.8147e-07	-0.0056172	0.0060473	0.353	-0.2286	0.042	5.444e-08	-0.188785	0.0202713	1.24312e-20	0.025126	0.008578	0.003399	0.00211447	0.00205463	0.30342	-0.000627032	0.00211441	0.766809	-0.0022393	0.00216893	0.301865	0.0023389	0.00216565	0.280142
A2_respiratory	rs876944	17	44134391	G	T	0.1759	-0.193214	0.0318272	1.27342e-09	-6.07072	1103180	-0.11225	0.021456	1.6806e-07	-0.005605	0.0060558	0.3547	-0.2286	0.042	5.404e-08	-0.188509	0.0202725	1.42146e-20	0.024813	0.0085813	0.003835	0.00211427	0.00205443	0.30342	-0.000612391	0.00211421	0.77208	-0.00222253	0.00216873	0.305453	0.00230981	0.00216544	0.286122
A2_respiratory	rs62244815	3	46357339	C	T	0.4346	-0.136966	0.022563	1.27608e-09	-6.07038	1163700	-0.10453	0.012965	7.4746e-16	-0.0039854	0.0044414	0.3695	0.0099	0.0274	0.7185	0.000699504	0.0150366	0.962896	0.0011122	0.0062743	0.8593	-0.00224228	0.00165091	0.174397	-0.00409443	0.00169894	0.0159525	0.00218284	0.00174275	0.210379	-0.00146996	0.00174012	0.398251
A2_respiratory	rs17660167	17	44166311	C	T	0.1758	-0.192995	0.0317929	1.27612e-09	-6.07038	1104950	-0.1118	0.021397	1.7404e-07	-0.0059185	0.0060651	0.3291	-0.2288	0.0421	5.275e-08	-0.188063	0.0202835	1.83165e-20	0.025066	0.0085895	0.00352	0.00209433	0.00205443	0.308005	-0.000626972	0.00211421	0.766809	-0.00222253	0.00216873	0.305453	0.00230981	0.00216544	0.286122
A2_respiratory	rs62063165	17	44202147	A	G	0.1759	-0.19319	0.0318301	1.28372e-09	-6.06941	1104950	-0.11296	0.021449	1.3925e-07	-0.0061361	0.0060657	0.3117	-0.2273	0.0421	6.552e-08	-0.188985	0.0202943	1.25182e-20	0.025293	0.008597	0.00326	0.00205471	0.00205471	0.317311	-0.00059789	0.00211449	0.777362	-0.00223111	0.00216902	0.303655	0.00221771	0.00216573	0.305835
A2_respiratory	rs62060840	17	44153258	A	G	0.1759	-0.19332	0.0318529	1.28588e-09	-6.06915	1103180	-0.11219	0.021498	1.8039e-07	-0.0061657	0.0060647	0.3093	-0.2272	0.042	6.539e-08	-0.188466	0.0202795	1.4942e-20	0.025056	0.0085859	0.00352	0.00215375	0.00205404	0.294388	-0.000612275	0.00211381	0.77208	-0.00222624	0.00216831	0.304553	0.00230359	0.00216503	0.287329
A2_respiratory	rs7222444	17	43507649	A	G	0.1426	-0.185294	0.0305329	1.28986e-09	-6.06867	1156810	-0.114	0.016944	1.7152e-11	-0.0012838	0.006584	0.8454	-0.2245	0.0466	1.465e-06	-0.163452	0.0219231	8.94029e-14	0.013056	0.0093464	0.1624	0.00319435	0.00221005	0.148352	0.000586029	0.00227435	0.796663	-0.000245772	0.002333	0.916101	0.000776489	0.00232947	0.738883
A2_respiratory	rs62064649	17	43502111	A	G	0.1438	-0.184457	0.0303983	1.29517e-09	-6.068	1156810	-0.11343	0.016783	1.3971e-11	-0.00044545	0.0065483	0.9458	-0.2182	0.0466	2.787e-06	-0.159024	0.0218208	3.15217e-13	0.014144	0.0092985	0.1282	0.00321372	0.00220476	0.144943	0.000626387	0.00226891	0.782492	-0.000117103	0.00232742	0.959872	0.000932687	0.0023239	0.688166
A2_respiratory	rs62063171	17	44203311	C	T	0.1759	-0.193151	0.0318321	1.29662e-09	-6.06781	1104950	-0.11305	0.021453	1.3652e-07	-0.0060761	0.0060663	0.3165	-0.2273	0.0421	6.515e-08	-0.188872	0.0202943	1.31914e-20	0.025404	0.0085899	0.003102	0.00207458	0.00205463	0.312635	-0.000568703	0.00211441	0.787956	-0.00223102	0.00216893	0.303655	0.0022234	0.00216565	0.304577
A2_respiratory	rs112950348	17	44033188	G	A	0.1739	-0.19268	0.0317578	1.30178e-09	-6.06717	1107660	-0.11087	0.021166	1.6226e-07	-0.0061838	0.0060905	0.3099	-0.2334	0.0426	4.251e-08	-0.189519	0.0203715	1.36383e-20	0.025555	0.0086303	0.003065	0.00192801	0.00206714	0.350979	-0.000738038	0.00212729	0.728637	-0.00220292	0.00218214	0.312723	0.00208612	0.00217884	0.338342
A2_respiratory	rs600038	9	136151806	T	C	0.2145	0.162225	0.0267386	1.30266e-09	6.06707	1160770	0.11186	0.015447	4.433e-13	0.019246	0.0051512	0.0001868	0.0363	0.0295	0.218	0.0536699	0.0173608	0.00199185	0.012011	0.0070187	0.08702	0.00413376	0.00196846	0.0357288	0.00482157	0.00202573	0.0173049	-0.000912425	0.00207797	0.660594	-0.00288258	0.00207483	0.164738
A2_respiratory	rs17576842	17	44179992	A	G	0.176	-0.192953	0.0318054	1.30586e-09	-6.06667	1104950	-0.11273	0.02142	1.4178e-07	-0.0060598	0.0060609	0.3174	-0.2271	0.042	6.612e-08	-0.188114	0.0202848	1.79922e-20	0.025234	0.0085912	0.003312	0.00211455	0.00205471	0.30342	-0.000554142	0.00211449	0.793268	-0.00223524	0.00216902	0.302759	0.00228124	0.00216573	0.292188
A2_respiratory	rs17660251	17	44166646	C	T	0.1757	-0.192882	0.0317957	1.3089e-09	-6.06629	1104950	-0.11155	0.021399	1.861e-07	-0.0059385	0.0060627	0.3273	-0.2286	0.0421	5.468e-08	-0.188021	0.0202842	1.87313e-20	0.025139	0.0085902	0.003428	0.00209453	0.00205463	0.308005	-0.000641614	0.00211441	0.761548	-0.00222274	0.00216893	0.305453	0.00231003	0.00216565	0.286122
A2_respiratory	rs62063163	17	44201865	C	T	0.1759	-0.193098	0.0318344	1.31371e-09	-6.0657	1104950	-0.11289	0.021454	1.4256e-07	-0.0061057	0.0060679	0.3143	-0.2273	0.0421	6.554e-08	-0.189244	0.0202949	1.11323e-20	0.025216	0.0085971	0.003356	0.00205483	0.00205483	0.317311	-0.000597925	0.00211461	0.777362	-0.00223123	0.00216914	0.303655	0.00221784	0.00216586	0.305835
A2_respiratory	rs2696439	17	44273264	G	A	0.1755	-0.192367	0.0317165	1.31786e-09	-6.0652	1109440	-0.11421	0.021301	8.2406e-08	-0.0059685	0.0061208	0.3295	-0.2326	0.0424	4.219e-08	-0.189166	0.020381	1.67145e-20	0.025665	0.0086552	0.003024	0.00236574	0.0020503	0.248563	-0.00015897	0.00210996	0.939942	-0.00239198	0.00216437	0.269089	0.00226483	0.00216109	0.294639
A2_respiratory	rs56257094	17	44201667	G	A	0.1759	-0.193073	0.031833	1.31801e-09	-6.06518	1104950	-0.11299	0.021449	1.3813e-07	-0.0062477	0.0060658	0.303	-0.2273	0.0421	6.511e-08	-0.189221	0.0202949	1.12498e-20	0.024805	0.0085978	0.003914	0.0020551	0.0020551	0.317311	-0.000598004	0.00211489	0.777362	-0.00223153	0.00216943	0.303655	0.00221813	0.00216615	0.305835
A2_respiratory	rs62063166	17	44202231	A	G	0.1759	-0.191812	0.0316251	1.31801e-09	-6.06518	1109440	-0.11157	0.021143	1.3137e-07	-0.0060794	0.0060654	0.3162	-0.2273	0.0421	6.549e-08	-0.188905	0.0202949	1.30281e-20	0.025319	0.0085972	0.003229	0.00205471	0.00205471	0.317311	-0.00059789	0.00211449	0.777362	-0.00223111	0.00216902	0.303655	0.00222349	0.00216573	0.304577
A2_respiratory	rs62061803	17	44174513	C	A	0.176	-0.19287	0.0318034	1.32404e-09	-6.06445	1104950	-0.11266	0.021418	1.4412e-07	-0.005998	0.006065	0.3227	-0.2269	0.042	6.765e-08	-0.188261	0.0202822	1.6622e-20	0.025316	0.0085877	0.003199	0.00211447	0.00205463	0.30342	-0.000554121	0.00211441	0.793268	-0.00223516	0.00216893	0.302759	0.00228115	0.00216565	0.292188
A2_respiratory	rs17860142	21	34607870	C	G	0.3133	0.165542	0.0272992	1.32797e-09	6.06399	1040030	0.15225	0.018913	8.2823e-16	0.0026318	0.004644	0.5709	-0.0054	0.0263	0.8375	0.0168647	0.0162513	0.299389	-0.0051186	0.0065135	0.432	0.000550534	0.00177672	0.756668	0.00152368	0.00182841	0.404657	0	0.00187557	1	0.000324282	0.00187273	0.862526
A2_respiratory	rs17577159	17	44188477	T	G	0.176	-0.193041	0.0318359	1.33102e-09	-6.06363	1104950	-0.11255	0.021458	1.5626e-07	-0.0061337	0.0060665	0.312	-0.2272	0.0421	6.557e-08	-0.188285	0.0202847	1.66133e-20	0.025294	0.0085909	0.003237	0.0020946	0.00205471	0.308005	-0.000583308	0.00211449	0.782654	-0.00223111	0.00216902	0.303655	0.00228124	0.00216573	0.292188
A2_respiratory	rs12150087	17	44210988	C	G	0.1824	-0.193069	0.0318418	1.33288e-09	-6.06338	1104950	-0.11294	0.021466	1.431e-07	-0.0064711	0.0060746	0.2868	-0.2278	0.0421	6.123e-08	-0.188729	0.0202969	1.4252e-20	0.025226	0.0086022	0.003363	0.00205471	0.00205471	0.317311	-0.00059789	0.00211449	0.777362	-0.00222697	0.00216902	0.304553	0.00214841	0.00216573	0.321198
A2_respiratory	rs112674766	17	44130924	A	T	0.1824	-0.192976	0.0318278	1.33503e-09	-6.06313	1103180	-0.11182	0.021456	1.8713e-07	-0.0056539	0.0060494	0.35	-0.2286	0.042	5.4e-08	-0.188418	0.0202726	1.48328e-20	0.025267	0.0085816	0.003236	0.00211435	0.00205451	0.30342	-0.000612415	0.00211429	0.77208	-0.00222261	0.00216881	0.305453	0.0023099	0.00216553	0.286122
A2_respiratory	rs62060851	17	44157992	T	C	0.1758	-0.192993	0.0318331	1.33893e-09	-6.06265	1103180	-0.11053	0.021433	2.511e-07	-0.0057809	0.0062099	0.3519	-0.2285	0.042	5.477e-08	-0.205116	0.0216335	2.50848e-21	0.025627	0.0088404	0.003746	0.00213422	0.00205443	0.298882	-0.000612391	0.00211421	0.77208	-0.00222253	0.00216873	0.305453	0.00230403	0.00216544	0.287329
A2_respiratory	rs62061764	17	44166197	A	G	0.1758	-0.192752	0.0317938	1.33971e-09	-6.06257	1104950	-0.11158	0.021394	1.8333e-07	-0.0061116	0.0060633	0.3135	-0.2288	0.0421	5.323e-08	-0.188233	0.0202849	1.70335e-20	0.025027	0.0085916	0.00358	0.00211467	0.00205483	0.30342	-0.000612508	0.00211461	0.77208	-0.00222295	0.00216914	0.305453	0.0022987	0.00216586	0.288538
A2_respiratory	rs62061816	17	44182336	C	A	0.176	-0.192835	0.0318091	1.3424e-09	-6.06226	1104950	-0.11223	0.021419	1.6077e-07	-0.0061439	0.0060665	0.3112	-0.227	0.0421	6.759e-08	-0.187966	0.020285	1.92837e-20	0.025442	0.0085911	0.003062	0.00211447	0.00205463	0.30342	-0.000583285	0.00211441	0.782654	-0.00223102	0.00216893	0.303655	0.00228115	0.00216565	0.292188
A2_respiratory	rs79301522	17	44207932	A	G	0.1758	-0.193194	0.0318699	1.34466e-09	-6.06196	1104950	-0.11225	0.021478	1.7278e-07	-0.0062079	0.0062267	0.3188	-0.2279	0.0421	6.092e-08	-0.205285	0.0216575	2.57399e-21	0.025486	0.0088644	0.004039	0.00207446	0.00205451	0.312635	-0.000524927	0.00211429	0.803921	-0.00222675	0.00216881	0.304553	0.00222905	0.00216553	0.303323
A2_respiratory	rs10514903	17	44206646	C	G	0.1825	-0.193019	0.0318417	1.34566e-09	-6.06183	1104950	-0.11312	0.021467	1.3671e-07	-0.0062387	0.006065	0.3037	-0.228	0.0421	5.961e-08	-0.188283	0.020291	1.7087e-20	0.02518	0.0085987	0.003407	0.00205463	0.00205463	0.317311	-0.000554121	0.00211441	0.793268	-0.00223102	0.00216893	0.303655	0.0022234	0.00216565	0.304577
A2_respiratory	rs112073200	17	44201791	G	C	0.1759	-0.193004	0.0318391	1.34568e-09	-6.06185	1104950	-0.11238	0.021458	1.6307e-07	-0.0072649	0.0060925	0.2331	-0.2273	0.0421	6.518e-08	-0.188993	0.0203119	1.34558e-20	0.025415	0.0086101	0.00316	0.00205502	0.00205502	0.317311	-0.000597982	0.00211481	0.777362	-0.00223145	0.00216935	0.303655	0.00222383	0.00216606	0.304577
A2_respiratory	rs17577024	17	44186252	G	A	0.1753	-0.192781	0.0318024	1.34575e-09	-6.06184	1108690	-0.11235	0.02141	1.5423e-07	-0.0063945	0.0060666	0.2919	-0.2269	0.0421	7.087e-08	-0.188147	0.0202893	1.80632e-20	0.025203	0.0085934	0.003358	0.00211435	0.00205451	0.30342	-0.000568671	0.00211429	0.787956	-0.00223089	0.00216881	0.303655	0.00228102	0.00216553	0.292188
A2_respiratory	rs17659881	17	44157597	A	G	0.1758	-0.192972	0.0318349	1.34739e-09	-6.06165	1103180	-0.11169	0.021467	1.9604e-07	-0.0059921	0.0060629	0.323	-0.2288	0.042	5.289e-08	-0.188174	0.0202796	1.71073e-20	0.024932	0.0085865	0.003688	0.00217411	0.00205443	0.28994	-0.000597811	0.00211421	0.777362	-0.00222667	0.00216873	0.304553	0.00230403	0.00216544	0.287329
A2_respiratory	rs17661141	17	44196015	C	G	0.1825	-0.192936	0.0318299	1.34894e-09	-6.06147	1104950	-0.11249	0.021451	1.5736e-07	-0.0060873	0.0060644	0.3155	-0.2272	0.0421	6.551e-08	-0.188615	0.020286	1.43435e-20	0.025244	0.0085952	0.003315	0.00211435	0.00205451	0.30342	-0.000568671	0.00211429	0.787956	-0.00223089	0.00216881	0.303655	0.00228102	0.00216553	0.292188
A2_respiratory	rs1601867	3	46002962	T	C	0.5286	0.13433	0.0221619	1.34998e-09	6.0613	1095110	0.11717	0.012631	1.7523e-20	-0.0045252	0.0043345	0.2965	-0.017	0.0251	0.4967	-0.00826693	0.0150959	0.583947	0.0036712	0.0061161	0.5483	-0.000918469	0.00163835	0.575066	-0.000236042	0.00168602	0.88866	-0.00448255	0.00172949	0.00954651	0.000583512	0.00172688	0.735439
A2_respiratory	rs62061821	17	44186055	G	A	0.1757	-0.193152	0.0318671	1.35136e-09	-6.06117	1104950	-0.11154	0.021433	1.9461e-07	-0.0025339	0.0063761	0.6911	-0.2267	0.0421	7.387e-08	-0.19925	0.0205404	3.00383e-22	0.027204	0.0092315	0.00321	0.00211824	0.00205829	0.30342	-0.000638354	0.00211817	0.763132	-0.00223499	0.00217279	0.303655	0.00231414	0.00216951	0.286122
A2_respiratory	rs62061796	17	44173408	G	A	0.176	-0.192769	0.0318062	1.35507e-09	-6.06074	1104950	-0.11251	0.021422	1.5046e-07	-0.0061813	0.0060666	0.3082	-0.2269	0.042	6.82e-08	-0.188099	0.0202848	1.81179e-20	0.025333	0.00859	0.003186	0.00211447	0.00205463	0.30342	-0.000554121	0.00211441	0.793268	-0.00223516	0.00216893	0.302759	0.00228115	0.00216565	0.292188
A2_respiratory	rs62064603	17	43484496	C	T	0.1434	-0.184473	0.0304391	1.35768e-09	-6.0604	1156810	-0.11292	0.016802	1.8104e-11	0.00018436	0.00656	0.9776	-0.2183	0.0467	2.922e-06	-0.154522	0.0218489	1.52379e-12	0.015358	0.0093176	0.0993	0.00330222	0.00220767	0.134706	0.000585398	0.0022719	0.796663	-0.000135366	0.00233049	0.953681	0.00085374	0.00232696	0.713701
A2_respiratory	rs17577954	17	44209628	T	C	0.1759	-0.192959	0.0318412	1.36078e-09	-6.06004	1104950	-0.11275	0.021466	1.5016e-07	-0.0064483	0.0060747	0.2885	-0.2281	0.0421	5.921e-08	-0.188839	0.0202947	1.34176e-20	0.025396	0.008601	0.003151	0.00207458	0.00205463	0.312635	-0.000554121	0.00211441	0.793268	-0.00223102	0.00216893	0.303655	0.0022234	0.00216565	0.304577
A2_respiratory	rs113909426	17	44196822	G	A	0.176	-0.192846	0.0318234	1.36225e-09	-6.05988	1104950	-0.11253	0.021442	1.5367e-07	-0.0060393	0.0060659	0.3194	-0.2273	0.0421	6.534e-08	-0.188348	0.0202881	1.63764e-20	0.025302	0.0085987	0.003255	0.00211427	0.00205443	0.30342	-0.000554068	0.00211421	0.793268	-0.00223081	0.00216873	0.303655	0.00228094	0.00216544	0.292188
A2_respiratory	rs62061814	17	44181508	T	G	0.1759	-0.192768	0.0318111	1.3633e-09	-6.05977	1104950	-0.11203	0.021421	1.6942e-07	-0.0060177	0.0060645	0.3211	-0.2284	0.0421	5.65e-08	-0.188268	0.0202874	1.69427e-20	0.025228	0.0085929	0.003326	0.00205471	0.00205471	0.317311	-0.000612473	0.00211449	0.77208	-0.00223111	0.00216902	0.303655	0.00228701	0.00216573	0.290968
A2_respiratory	rs62061818	17	44182917	C	G	0.1825	-0.193047	0.0318575	1.36387e-09	-6.0597	1103180	-0.11136	0.021467	2.131e-07	-0.0058453	0.0062113	0.3467	-0.2273	0.042	6.456e-08	-0.205302	0.0216381	2.35496e-21	0.025743	0.0088435	0.003603	0.00209453	0.00205463	0.308005	-0.000583285	0.00211441	0.782654	-0.00223102	0.00216893	0.303655	0.00228115	0.00216565	0.292188
A2_respiratory	rs12150627	17	44149537	C	G	0.1824	-0.192854	0.0318302	1.37111e-09	-6.05884	1103180	-0.1117	0.02146	1.9386e-07	-0.0061439	0.006061	0.3107	-0.2286	0.042	5.425e-08	-0.188759	0.0202817	1.31672e-20	0.024866	0.0085856	0.003777	0.00211427	0.00205443	0.30342	-0.000612391	0.00211421	0.77208	-0.00222253	0.00216873	0.305453	0.00230981	0.00216544	0.286122
A2_respiratory	rs62060856	17	44161875	A	C	0.1758	-0.19285	0.0318322	1.37549e-09	-6.05833	1103180	-0.1117	0.021463	1.9474e-07	-0.0060469	0.0060641	0.3187	-0.2286	0.042	5.426e-08	-0.18809	0.0202809	1.78918e-20	0.02503	0.0085876	0.00356	0.00211427	0.00205443	0.30342	-0.000612391	0.00211421	0.77208	-0.00222253	0.00216873	0.305453	0.00230981	0.00216544	0.286122
A2_respiratory	rs62061853	17	44196125	T	C	0.1759	-0.191519	0.0316137	1.3774e-09	-6.0581	1109440	-0.11121	0.021127	1.4095e-07	-0.0061317	0.0060647	0.312	-0.2271	0.0421	6.654e-08	-0.189009	0.0202875	1.20169e-20	0.02526	0.0085956	0.003295	0.00211447	0.00205463	0.30342	-0.000554121	0.00211441	0.793268	-0.00223102	0.00216893	0.303655	0.00227538	0.00216565	0.293412
A2_respiratory	rs62061767	17	44167729	A	G	0.1758	-0.192587	0.0317901	1.37763e-09	-6.05808	1104950	-0.11122	0.02139	1.998e-07	-0.005946	0.0060641	0.3268	-0.229	0.0421	5.155e-08	-0.188484	0.0202816	1.49481e-20	0.024884	0.0085879	0.003761	0.00207466	0.00205471	0.312635	-0.000656221	0.00211449	0.756299	-0.00222283	0.00216902	0.305453	0.00231012	0.00216573	0.286122
A2_respiratory	rs111880194	17	44194621	C	G	0.1825	-0.192778	0.031822	1.37818e-09	-6.05801	1104950	-0.11236	0.02144	1.6008e-07	-0.0061471	0.0060643	0.3107	-0.2272	0.0421	6.615e-08	-0.188228	0.0202854	1.71086e-20	0.025195	0.0085964	0.003381	0.00211427	0.00205443	0.30342	-0.000568649	0.00211421	0.787956	-0.00223081	0.00216873	0.303655	0.00228094	0.00216544	0.292188
A2_respiratory	rs4792844	17	44242969	T	C	0.1764	-0.193038	0.0318674	1.38223e-09	-6.05754	1104950	-0.11355	0.021551	1.3718e-07	-0.006092	0.0060758	0.316	-0.2232	0.0421	1.125e-07	-0.187183	0.0202859	2.77598e-20	0.025359	0.0086081	0.003219	0.0023688	0.0020503	0.247951	-0.000436543	0.00210996	0.836091	-0.00228046	0.00216437	0.292048	0.00227088	0.00216109	0.293349
A2_respiratory	rs77768866	17	44121917	C	T	0.1759	-0.192781	0.0318277	1.38673e-09	-6.05702	1103180	-0.1119	0.021456	1.8357e-07	-0.0057329	0.0060528	0.3436	-0.2288	0.042	5.299e-08	-0.188352	0.0202703	1.51387e-20	0.024852	0.00858	0.003773	0.00211435	0.00205451	0.30342	-0.000597833	0.00211429	0.777362	-0.00222261	0.00216881	0.305453	0.00230412	0.00216553	0.287329
A2_respiratory	rs62061817	17	44182706	A	G	0.1759	-0.191388	0.0316036	1.39641e-09	-6.05589	1109440	-0.11088	0.021111	1.5033e-07	-0.0060608	0.0060683	0.3179	-0.2285	0.0421	5.643e-08	-0.18863	0.020286	1.42437e-20	0.025113	0.0085925	0.003471	0.00203476	0.00205471	0.322032	-0.000627056	0.00211449	0.766809	-0.00222697	0.00216902	0.304553	0.00221194	0.00216573	0.307097
A2_respiratory	rs74348235	17	44165852	A	G	0.1758	-0.192469	0.0317834	1.39855e-09	-6.05565	1104950	-0.11118	0.02139	2.0162e-07	-0.0059466	0.0060624	0.3266	-0.2286	0.042	5.414e-08	-0.18807	0.0202816	1.81071e-20	0.02537	0.0085759	0.003093	0.00209441	0.00205451	0.308005	-0.000626996	0.00211429	0.766809	-0.00222261	0.00216881	0.305453	0.0023099	0.00216553	0.286122
A2_respiratory	rs62061823	17	44188645	C	T	0.176	-0.192594	0.0318069	1.40333e-09	-6.0551	1104950	-0.11214	0.021417	1.6402e-07	-0.0060725	0.0060625	0.3165	-0.2272	0.0421	6.575e-08	-0.188263	0.0202847	1.67878e-20	0.025253	0.0085908	0.003286	0.00209441	0.00205451	0.308005	-0.000583252	0.00211429	0.782654	-0.00223089	0.00216881	0.303655	0.00228102	0.00216553	0.292188
A2_respiratory	rs113029914	17	43981831	A	T	0.2217	-0.195421	0.0322764	1.40753e-09	-6.05461	824795	-0.11338	0.021598	1.5247e-07	-0.0058634	0.0065039	0.3673	-0.226	0.0481	2.645e-06	-0.188324	0.0225915	7.68155e-17	0.027182	0.0091508	0.002973	0.00196236	0.00205326	0.339208	-0.000744963	0.002113	0.724417	-0.00222191	0.00216749	0.305312	0.00233469	0.00216421	0.280689
A2_respiratory	rs55885063	17	44202952	C	G	0.1824	-0.192734	0.0318331	1.40836e-09	-6.05452	1104950	-0.11252	0.021452	1.5603e-07	-0.0062931	0.0060674	0.2996	-0.2273	0.0421	6.551e-08	-0.188361	0.0202963	1.68546e-20	0.025183	0.0085992	0.003406	0.00205483	0.00205483	0.317311	-0.000597925	0.00211461	0.777362	-0.00223123	0.00216914	0.303655	0.00222361	0.00216586	0.304577
A2_respiratory	rs79923708	17	44183790	G	A	0.176	-0.192582	0.0318083	1.40895e-09	-6.05446	1104950	-0.11214	0.021417	1.6411e-07	-0.0060955	0.0060653	0.3149	-0.2273	0.0421	6.473e-08	-0.18844	0.0202821	1.52938e-20	0.025207	0.0085904	0.003342	0.00211455	0.00205471	0.30342	-0.000568725	0.00211449	0.787956	-0.00223111	0.00216902	0.303655	0.00228124	0.00216573	0.292188
A2_respiratory	rs2696604	17	44214094	A	G	0.1765	-0.192885	0.03186	1.41154e-09	-6.05414	1103180	-0.11362	0.021546	1.3394e-07	-0.0063071	0.0060703	0.2988	-0.2213	0.042	1.384e-07	-0.186847	0.0202731	3.06863e-20	0.025368	0.008597	0.00317	0.00228939	0.0020505	0.264206	-0.000494796	0.00211016	0.81461	-0.00221019	0.00216457	0.30722	0.00216708	0.0021613	0.316018
A2_respiratory	rs17660488	17	44178337	T	C	0.176	-0.192542	0.0318035	1.41199e-09	-6.05411	1104950	-0.11238	0.021418	1.5464e-07	-0.0059696	0.0060668	0.3251	-0.227	0.042	6.693e-08	-0.18795	0.0202835	1.9298e-20	0.025218	0.0085892	0.003324	0.00211447	0.00205463	0.30342	-0.000554121	0.00211441	0.793268	-0.00223516	0.00216893	0.302759	0.00228115	0.00216565	0.292188
A2_respiratory	rs2532273	17	44247314	C	T	0.1763	-0.193057	0.0318886	1.41206e-09	-6.05411	1104950	-0.11263	0.021551	1.7305e-07	-0.0058897	0.0062267	0.3442	-0.2233	0.0421	1.102e-07	-0.203518	0.0216435	5.29288e-21	0.025535	0.0088651	0.003972	0.00234889	0.0020503	0.251948	-0.000436543	0.00210996	0.836091	-0.00228852	0.00216437	0.290347	0.00227666	0.00216109	0.292123
A2_respiratory	rs112893440	17	44179969	G	A	0.176	-0.192537	0.0318041	1.41419e-09	-6.05384	1104950	-0.11234	0.021418	1.5595e-07	-0.0059983	0.0060609	0.3223	-0.2271	0.042	6.595e-08	-0.188026	0.0202855	1.8788e-20	0.025227	0.0085913	0.003321	0.00211455	0.00205471	0.30342	-0.000554142	0.00211449	0.793268	-0.00223524	0.00216902	0.302759	0.00228124	0.00216573	0.292188
A2_respiratory	rs71373560	17	43493504	C	T	0.1438	-0.184073	0.0304073	1.4167e-09	-6.05358	1156810	-0.11299	0.016795	1.726e-11	-0.00044288	0.006555	0.9461	-0.2181	0.0466	2.871e-06	-0.15834	0.0218243	4.01093e-13	0.014091	0.0093035	0.1299	0.00322416	0.00220503	0.143691	0.00059862	0.00226919	0.791931	-0.000124242	0.00232771	0.957433	0.000894317	0.00232418	0.700395
A2_respiratory	rs17576709	17	44173356	C	G	0.1825	-0.192537	0.0318055	1.41674e-09	-6.05358	1104950	-0.11227	0.021421	1.5957e-07	-0.0060925	0.0060647	0.3151	-0.2269	0.042	6.82e-08	-0.188119	0.0202842	1.79026e-20	0.025412	0.0085897	0.003092	0.00211447	0.00205463	0.30342	-0.000554121	0.00211441	0.793268	-0.00223516	0.00216893	0.302759	0.00228115	0.00216565	0.292188
A2_respiratory	rs62063202	17	44208945	C	T	0.1759	-0.192755	0.0318417	1.41683e-09	-6.05354	1104950	-0.11268	0.021468	1.532e-07	-0.0063917	0.0060754	0.2928	-0.2281	0.0421	5.876e-08	-0.188518	0.0202949	1.55869e-20	0.025428	0.0086015	0.003114	0.00205451	0.00205451	0.317311	-0.000554089	0.00211429	0.793268	-0.00223089	0.00216881	0.303655	0.00222328	0.00216553	0.304577
A2_respiratory	rs62061811	17	44180173	T	G	0.176	-0.192505	0.0318041	1.42318e-09	-6.05284	1104950	-0.11227	0.021419	1.5898e-07	-0.0060917	0.0060602	0.3148	-0.2271	0.042	6.609e-08	-0.188078	0.0202835	1.81894e-20	0.025248	0.0085887	0.003286	0.00211447	0.00205463	0.30342	-0.000554121	0.00211441	0.793268	-0.00223516	0.00216893	0.302759	0.00228115	0.00216565	0.292188
A2_respiratory	rs2532225	17	44277923	G	A	0.1772	-0.192994	0.0318917	1.43453e-09	-6.05154	1103180	-0.111	0.021648	2.9354e-07	-0.0068596	0.0061045	0.2611	-0.2301	0.0421	4.514e-08	-0.185598	0.0203086	6.30758e-20	0.024917	0.0086351	0.003907	0.00264571	0.00204441	0.195625	-0.00039176	0.0021039	0.852283	-0.00192071	0.00215815	0.373476	0.00184198	0.00215488	0.392665
A2_respiratory	rs62061852	17	44195424	A	C	0.176	-0.192552	0.0318199	1.43669e-09	-6.05131	1104950	-0.11224	0.021437	1.6439e-07	-0.0061451	0.0060629	0.3108	-0.2272	0.0421	6.533e-08	-0.188428	0.0202847	1.55487e-20	0.025251	0.008593	0.003298	0.00211427	0.00205443	0.30342	-0.000554068	0.00211421	0.793268	-0.00223081	0.00216873	0.303655	0.00228094	0.00216544	0.292188
A2_respiratory	rs62061851	17	44194891	C	T	0.176	-0.192577	0.0318241	1.43684e-09	-6.05129	1104950	-0.1124	0.021441	1.5849e-07	-0.0062014	0.0060691	0.3069	-0.2272	0.0421	6.571e-08	-0.188361	0.0202867	1.61735e-20	0.025232	0.0085969	0.003336	0.00209453	0.00205463	0.308005	-0.000583285	0.00211441	0.782654	-0.00223102	0.00216893	0.303655	0.0022003	0.00216565	0.309629
A2_respiratory	rs17661045	17	44194152	T	A	0.176	-0.192483	0.0318092	1.43796e-09	-6.05117	1104950	-0.1122	0.021421	1.6239e-07	-0.0061304	0.0060636	0.312	-0.2272	0.0421	6.539e-08	-0.188446	0.0202854	1.54641e-20	0.025186	0.0085951	0.003386	0.00211427	0.00205443	0.30342	-0.000554068	0.00211421	0.793268	-0.00223081	0.00216873	0.303655	0.00228094	0.00216544	0.292188
A2_respiratory	rs62063799	17	44069180	C	G	0.2219	-0.194742	0.0321839	1.44036e-09	-6.05091	826571	-0.11374	0.021451	1.1445e-07	-0.002135	0.0066755	0.7491	-0.2256	0.0481	2.741e-06	-0.18209	0.021291	1.20508e-17	0.029788	0.0095449	0.001803	0.00210354	0.00205432	0.305853	-0.000615309	0.00211409	0.771012	-0.00223023	0.0021686	0.303753	0.00232239	0.00216532	0.283479
A2_respiratory	rs79348289	17	44172698	T	C	0.176	-0.192451	0.0318083	1.44549e-09	-6.05034	1104950	-0.11058	0.021393	2.3538e-07	-0.0070571	0.0062325	0.2575	-0.2268	0.042	6.888e-08	-0.205138	0.0216542	2.71051e-21	0.026085	0.0088525	0.003213	0.00211447	0.00205463	0.30342	-0.000554121	0.00211441	0.793268	-0.00223516	0.00216893	0.302759	0.00228115	0.00216565	0.292188
A2_respiratory	rs17585644	17	44244581	T	C	0.1764	-0.192833	0.0318721	1.44648e-09	-6.05021	1104950	-0.11285	0.021554	1.6439e-07	-0.0079987	0.0064029	0.2116	-0.2236	0.0421	1.06e-07	-0.186436	0.0202819	3.84803e-20	0.02522	0.0086082	0.003391	0.00238879	0.00205038	0.243999	-0.000422008	0.00211004	0.841481	-0.00224722	0.00216445	0.299158	0.00223052	0.00216117	0.302032
A2_respiratory	rs17577052	17	44186301	T	C	0.176	-0.192421	0.0318078	1.45292e-09	-6.04949	1104950	-0.112	0.021417	1.7005e-07	-0.006156	0.0060639	0.31	-0.2273	0.0421	6.502e-08	-0.188189	0.0202834	1.72702e-20	0.025154	0.0085915	0.003414	0.00211447	0.00205463	0.30342	-0.000568703	0.00211441	0.787956	-0.00223102	0.00216893	0.303655	0.00228115	0.00216565	0.292188
A2_respiratory	rs75652502	17	44200510	C	A	0.176	-0.19252	0.0318273	1.45836e-09	-6.0489	1104950	-0.11253	0.021447	1.5446e-07	-0.0060775	0.0060633	0.3162	-0.2273	0.0421	6.492e-08	-0.188497	0.0202867	1.51899e-20	0.025515	0.008596	0.002995	0.00205451	0.00205451	0.317311	-0.000568671	0.00211429	0.787956	-0.00223089	0.00216881	0.303655	0.0022175	0.00216553	0.305835
A2_respiratory	rs113638513	17	44204749	A	G	0.1758	-0.192574	0.0318364	1.45861e-09	-6.04886	1104950	-0.11233	0.021457	1.6485e-07	-0.0062687	0.006069	0.3017	-0.228	0.0421	6.037e-08	-0.188266	0.0202911	1.72269e-20	0.024937	0.0085996	0.003735	0.00207478	0.00205483	0.312635	-0.000583341	0.00211461	0.782654	-0.00222709	0.00216914	0.304553	0.00222939	0.00216586	0.303323
A2_respiratory	rs111678697	17	44197032	T	C	0.176	-0.191312	0.0316282	1.45939e-09	-6.04878	1109440	-0.11093	0.02115	1.5657e-07	-0.0062253	0.0060652	0.3047	-0.2272	0.0421	6.565e-08	-0.188377	0.0202861	1.60205e-20	0.025376	0.0085951	0.003153	0.00211435	0.00205451	0.30342	-0.000554089	0.00211429	0.793268	-0.00223089	0.00216881	0.303655	0.00228102	0.00216553	0.292188
A2_respiratory	rs17660847	17	44189373	C	T	0.176	-0.192719	0.0318611	1.45999e-09	-6.04872	1103180	-0.11092	0.021462	2.3618e-07	-0.0058301	0.0062043	0.3474	-0.2273	0.0421	6.44e-08	-0.205494	0.0216375	2.15764e-21	0.025649	0.0088461	0.003738	0.0020948	0.0020549	0.308005	-0.000597947	0.00211469	0.777362	-0.00223132	0.00216922	0.303655	0.00228146	0.00216594	0.292188
A2_respiratory	rs62061810	17	44178884	G	A	0.176	-0.192332	0.0318023	1.4689e-09	-6.04774	1104950	-0.11219	0.021417	1.6205e-07	-0.0059099	0.006066	0.3299	-0.2271	0.042	6.647e-08	-0.188371	0.0202816	1.57511e-20	0.025155	0.0085722	0.003341	0.00211447	0.00205463	0.30342	-0.000554121	0.00211441	0.793268	-0.00223516	0.00216893	0.302759	0.00227538	0.00216565	0.293412
A2_respiratory	rs17577447	17	44194381	T	A	0.176	-0.192372	0.0318118	1.47401e-09	-6.04719	1104950	-0.11207	0.021424	1.6851e-07	-0.0061596	0.0060639	0.3097	-0.2272	0.0421	6.541e-08	-0.188344	0.020286	1.6262e-20	0.025227	0.0085954	0.003337	0.00211435	0.00205451	0.30342	-0.000554089	0.00211429	0.793268	-0.00223089	0.00216881	0.303655	0.00228102	0.00216553	0.292188
A2_respiratory	rs62063172	17	44203366	T	C	0.1758	-0.192546	0.0318449	1.48138e-09	-6.04637	1104950	-0.11243	0.021471	1.6366e-07	-0.0060916	0.006069	0.3155	-0.2273	0.0421	6.532e-08	-0.188746	0.0202982	1.42238e-20	0.025449	0.0085926	0.003059	0.00207466	0.00205471	0.312635	-0.000568725	0.00211449	0.787956	-0.00223111	0.00216902	0.303655	0.00222349	0.00216573	0.304577
A2_respiratory	rs2696587	17	44222460	T	G	0.1764	-0.192697	0.0318722	1.48558e-09	-6.04593	1103180	-0.11232	0.021535	1.8337e-07	-0.0058865	0.0062162	0.3437	-0.2211	0.042	1.424e-07	-0.202846	0.0216338	6.82971e-21	0.026001	0.0088482	0.003297	0.00228917	0.0020503	0.264206	-0.000494749	0.00210996	0.81461	-0.00220998	0.00216437	0.30722	0.00216687	0.00216109	0.316018
A2_respiratory	rs55672516	17	44201680	A	C	0.1759	-0.192477	0.031839	1.49114e-09	-6.04532	1104950	-0.11229	0.021458	1.6658e-07	-0.0060993	0.0060657	0.3146	-0.2273	0.0421	6.511e-08	-0.188875	0.0202949	1.32114e-20	0.025222	0.0085976	0.00335	0.0020551	0.0020551	0.317311	-0.000598004	0.00211489	0.777362	-0.00223153	0.00216943	0.303655	0.00221813	0.00216615	0.305835
A2_respiratory	rs17577877	17	44208218	A	G	0.1759	-0.192489	0.0318412	1.49136e-09	-6.04528	1104950	-0.11238	0.021466	1.6483e-07	-0.0064428	0.0060763	0.289	-0.228	0.0421	5.95e-08	-0.188405	0.0202949	1.64229e-20	0.025267	0.0086017	0.00331	0.00207458	0.00205463	0.312635	-0.000554121	0.00211441	0.793268	-0.00223102	0.00216893	0.303655	0.0022234	0.00216565	0.304577
A2_respiratory	rs77635460	17	44186593	T	C	0.176	-0.19229	0.0318083	1.49165e-09	-6.04528	1104950	-0.11185	0.021417	1.763e-07	-0.0060451	0.0060643	0.3188	-0.227	0.0421	6.737e-08	-0.188234	0.0202834	1.6913e-20	0.02533	0.0085903	0.003191	0.0020946	0.00205471	0.308005	-0.000583308	0.00211449	0.782654	-0.00223111	0.00216902	0.303655	0.00228124	0.00216573	0.292188
A2_respiratory	rs62061789	17	44169769	C	T	0.1758	-0.192181	0.0317917	1.49392e-09	-6.04501	1104950	-0.11086	0.021391	2.1908e-07	-0.0057701	0.0060668	0.3416	-0.229	0.0421	5.14e-08	-0.187943	0.0202835	1.93653e-20	0.025327	0.0085897	0.003193	0.00207478	0.00205483	0.312635	-0.000641675	0.00211461	0.761548	-0.00222295	0.00216914	0.305453	0.00231025	0.00216586	0.286122
A2_respiratory	rs17660907	17	44191085	G	A	0.176	-0.192319	0.031815	1.49495e-09	-6.04492	1104950	-0.11188	0.021429	1.7773e-07	-0.0060223	0.0060661	0.3208	-0.2273	0.0421	6.481e-08	-0.188247	0.0202828	1.67702e-20	0.025284	0.008591	0.00325	0.00211435	0.00205451	0.30342	-0.000568671	0.00211429	0.787956	-0.00223089	0.00216881	0.303655	0.00228102	0.00216553	0.292188
A2_respiratory	rs4792845	17	44242788	C	T	0.1764	-0.191457	0.0316734	1.49663e-09	-6.04473	1107660	-0.11157	0.021264	1.5486e-07	-0.0062661	0.006081	0.3028	-0.2228	0.0421	1.235e-07	-0.186992	0.0202918	3.10802e-20	0.02568	0.0086011	0.002829	0.00230895	0.00205019	0.260075	-0.000509272	0.00210984	0.809261	-0.00228448	0.00216424	0.291171	0.0022592	0.00216097	0.295813
A2_respiratory	rs111952388	17	44181454	C	T	0.1759	-0.192278	0.0318119	1.50146e-09	-6.04422	1104950	-0.1115	0.021423	1.9424e-07	-0.0059927	0.0060651	0.3231	-0.2285	0.0421	5.634e-08	-0.188373	0.0202874	1.61361e-20	0.025284	0.0085929	0.003257	0.00205463	0.00205463	0.317311	-0.00061245	0.00211441	0.77208	-0.00223102	0.00216893	0.303655	0.00228693	0.00216565	0.290968
A2_respiratory	rs17577496	17	44194835	T	C	0.1759	-0.192394	0.0318315	1.50198e-09	-6.04414	1104950	-0.11229	0.021452	1.6563e-07	-0.0061713	0.0060646	0.3089	-0.2272	0.0421	6.587e-08	-0.188352	0.020288	1.6336e-20	0.025074	0.0085966	0.003538	0.00209453	0.00205463	0.308005	-0.000583285	0.00211441	0.782654	-0.00223102	0.00216893	0.303655	0.0022003	0.00216565	0.309629
A2_respiratory	rs740710	17	44214815	C	G	0.183	-0.192532	0.0318571	1.50705e-09	-6.04361	1103180	-0.11338	0.021545	1.4218e-07	-0.0063444	0.0060708	0.296	-0.2212	0.042	1.395e-07	-0.187191	0.0202724	2.61245e-20	0.025328	0.0085967	0.003216	0.00226914	0.00205019	0.268382	-0.000494721	0.00210984	0.81461	-0.00220985	0.00216424	0.30722	0.00216675	0.00216097	0.316018
A2_respiratory	rs1488371	3	45938089	T	G	0.3967	0.158606	0.0262451	1.51054e-09	6.04326	1025950	0.1158	0.018489	3.7787e-10	0.0082311	0.004443	0.06394	0.0493	0.0254	0.05266	0.00634181	0.0154367	0.6812	-0.0017979	0.0062473	0.7735	0.00304705	0.00167823	0.0694257	0.00333413	0.00172705	0.0535411	-0.00253928	0.00177159	0.151763	-0.000438244	0.00176891	0.80433
A2_respiratory	rs62063685	17	44132379	A	G	0.1759	-0.19099	0.0316052	1.5127e-09	-6.04299	1107660	-0.10998	0.021126	1.9321e-07	-0.0057223	0.0060531	0.3445	-0.2287	0.042	5.394e-08	-0.188418	0.0202726	1.48328e-20	0.024816	0.0085806	0.003826	0.00211415	0.00205432	0.30342	-0.000612356	0.00211409	0.77208	-0.0022224	0.0021686	0.305453	0.00230968	0.00216532	0.286122
A2_respiratory	rs112515687	3	46364186	C	T	0.4346	-0.136316	0.0225638	1.52834e-09	-6.04136	1163700	-0.10436	0.012966	8.4064e-16	-0.0039237	0.0044443	0.3773	0.0105	0.0274	0.7026	0.000469318	0.0150453	0.975115	0.00091486	0.006277	0.8841	-0.00226692	0.00165091	0.169711	-0.00409443	0.00169894	0.0159525	0.00215937	0.00174275	0.215324	-0.00147791	0.00174012	0.395706
A2_respiratory	rs17577975	17	44210442	C	T	0.1757	-0.192387	0.0318455	1.52894e-09	-6.04126	1104950	-0.11271	0.021472	1.5282e-07	-0.0063836	0.0060787	0.2936	-0.227	0.0421	6.948e-08	-0.188592	0.0203038	1.56428e-20	0.025233	0.0086065	0.00337	0.00205463	0.00205463	0.317311	-0.000521361	0.00211441	0.805237	-0.0022186	0.00216893	0.306355	0.00225805	0.00216565	0.297103
A2_respiratory	rs17660865	17	44189408	T	C	0.176	-0.192106	0.0318048	1.53956e-09	-6.04016	1104950	-0.11236	0.021417	1.5515e-07	-0.0063342	0.0060651	0.2963	-0.2261	0.042	7.557e-08	-0.187585	0.0202795	2.24504e-20	0.025248	0.0085925	0.0033	0.00195515	0.0020549	0.341373	-0.00071462	0.00211469	0.735415	-0.00218992	0.00216922	0.312715	0.00195801	0.00216594	0.365995
A2_respiratory	rs62061850	17	44194519	T	C	0.176	-0.192161	0.0318166	1.54438e-09	-6.03965	1104950	-0.11181	0.021432	1.8177e-07	-0.0061291	0.006064	0.3121	-0.2272	0.0421	6.539e-08	-0.188309	0.0202867	1.65729e-20	0.025379	0.0085957	0.003152	0.00211427	0.00205443	0.30342	-0.000554068	0.00211421	0.793268	-0.00223081	0.00216873	0.303655	0.00228094	0.00216544	0.292188
A2_respiratory	rs56041778	17	44147511	G	C	0.1758	-0.192119	0.0318114	1.54765e-09	-6.03931	1103180	-0.11084	0.021432	2.3197e-07	-0.0059665	0.006062	0.325	-0.2287	0.042	5.388e-08	-0.188425	0.020281	1.53305e-20	0.025037	0.008589	0.003556	0.00213422	0.00205443	0.298882	-0.000612391	0.00211421	0.77208	-0.00222253	0.00216873	0.305453	0.00230981	0.00216544	0.286122
A2_respiratory	rs55794067	17	44188764	T	C	0.176	-0.192409	0.0318612	1.55088e-09	-6.03898	1103180	-0.11065	0.021465	2.5407e-07	-0.0058727	0.0062096	0.3443	-0.2273	0.0421	6.504e-08	-0.206124	0.0216387	1.63895e-21	0.025852	0.008846	0.003473	0.00211447	0.00205463	0.30342	-0.000568703	0.00211441	0.787956	-0.00223102	0.00216893	0.303655	0.00228115	0.00216565	0.292188
A2_respiratory	rs55802590	17	44201344	G	C	0.1759	-0.192209	0.0318281	1.55102e-09	-6.03897	1104950	-0.11225	0.021447	1.6614e-07	-0.0062198	0.0060644	0.3051	-0.2273	0.0421	6.491e-08	-0.188836	0.0202867	1.29821e-20	0.025283	0.0085959	0.003268	0.00205463	0.00205463	0.317311	-0.000568703	0.00211441	0.787956	-0.00223102	0.00216893	0.303655	0.00221763	0.00216565	0.305835
A2_respiratory	rs62061809	17	44178839	T	C	0.176	-0.192017	0.031804	1.56525e-09	-6.03751	1104950	-0.11181	0.021418	1.784e-07	-0.0062357	0.0060603	0.3035	-0.227	0.042	6.696e-08	-0.188271	0.0202829	1.65893e-20	0.025091	0.00859	0.00349	0.00211455	0.00205471	0.30342	-0.000554142	0.00211449	0.793268	-0.00223524	0.00216902	0.302759	0.00228124	0.00216573	0.292188
A2_respiratory	rs4763	17	43471489	G	A	0.1429	-0.184229	0.0305145	1.56588e-09	-6.03742	1156410	-0.11009	0.016887	7.0645e-11	-0.00070116	0.0067537	0.9173	-0.2207	0.0467	2.279e-06	-0.174278	0.0234495	1.06906e-13	0.01544	0.0096417	0.1093	0.00311655	0.00220756	0.158019	0.000250873	0.00227179	0.912069	-0.000215505	0.00233037	0.926319	0.000545355	0.00232685	0.814694
A2_respiratory	rs17660595	17	44180954	A	G	0.176	-0.192016	0.0318047	1.56661e-09	-6.03735	1104950	-0.11175	0.021419	1.8127e-07	-0.0060944	0.0060648	0.315	-0.2271	0.042	6.592e-08	-0.188081	0.0202842	1.8217e-20	0.025322	0.0085888	0.003195	0.00211455	0.00205471	0.30342	-0.000554142	0.00211449	0.793268	-0.00223524	0.00216902	0.302759	0.00228124	0.00216573	0.292188
A2_respiratory	rs4682799	3	45993606	T	C	0.5258	0.133536	0.0221195	1.56992e-09	6.03703	1163300	0.11451	0.012587	9.2489e-20	-0.0050717	0.0042382	0.2314	-0.0199	0.025	0.4256	-0.0131709	0.0145064	0.363911	0.00088357	0.0058607	0.8802	-0.000819141	0.00163828	0.617075	-6.74379e-05	0.00168595	0.968093	-0.00464118	0.00172941	0.00728182	0.000622912	0.00172681	0.718301
A2_respiratory	rs62061802	17	44174351	T	A	0.176	-0.192014	0.0318068	1.57117e-09	-6.03689	1104950	-0.11188	0.021422	1.7644e-07	-0.0061393	0.0060662	0.3115	-0.2269	0.042	6.783e-08	-0.188247	0.0202842	1.68733e-20	0.024975	0.0085902	0.003645	0.00211455	0.00205471	0.30342	-0.000554142	0.00211449	0.793268	-0.00223111	0.00216902	0.303655	0.00228124	0.00216573	0.292188
A2_respiratory	rs77747656	17	44099827	C	G	0.1825	-0.191947	0.0318015	1.58208e-09	-6.03578	1103180	-0.11074	0.021418	2.3359e-07	-0.005631	0.006049	0.3519	-0.2286	0.042	5.394e-08	-0.18885	0.0202706	1.20273e-20	0.024987	0.008578	0.003581	0.00211427	0.00205443	0.30342	-0.000626972	0.00211421	0.766809	-0.00223495	0.00216873	0.302759	0.00232713	0.00216544	0.282524
A2_respiratory	rs733968	17	44089715	C	T	0.1759	-0.190783	0.0316159	1.59549e-09	-6.0344	1109040	-0.10945	0.021131	2.2251e-07	-0.0058394	0.0060563	0.3349	-0.2283	0.0421	5.888e-08	-0.188827	0.0202791	1.26128e-20	0.025183	0.0085827	0.003345	0.00211447	0.00205463	0.30342	-0.000627032	0.00211441	0.766809	-0.00223516	0.00216893	0.302759	0.0023389	0.00216565	0.280142
A2_respiratory	rs80020809	17	44172391	C	T	0.176	-0.191964	0.0318128	1.59791e-09	-6.03417	1104950	-0.11063	0.021396	2.3318e-07	-0.0058317	0.0062096	0.3477	-0.2267	0.042	6.986e-08	-0.205331	0.0216402	2.34599e-21	0.025645	0.0088487	0.003753	0.00213483	0.00205502	0.298882	-0.000539642	0.00211481	0.79859	-0.00223145	0.00216935	0.303655	0.00228159	0.00216606	0.292188
A2_respiratory	rs1406074	17	44222067	T	G	0.1764	-0.192343	0.0318778	1.60189e-09	-6.03376	1103180	-0.11306	0.021572	1.5995e-07	-0.0061104	0.0060709	0.3142	-0.2212	0.042	1.403e-07	-0.186543	0.0202801	3.6361e-20	0.025914	0.0086024	0.002592	0.00226948	0.0020505	0.268382	-0.000494796	0.00211016	0.81461	-0.00221019	0.00216457	0.30722	0.00216708	0.0021613	0.316018
A2_respiratory	rs2696572	17	44231617	A	T	0.1829	-0.192192	0.0318531	1.60253e-09	-6.0337	1104950	-0.11268	0.021532	1.6649e-07	-0.0062004	0.0060805	0.3079	-0.2222	0.0421	1.267e-07	-0.188299	0.0202898	1.68703e-20	0.02543	0.0086055	0.003125	0.00216953	0.00205011	0.28994	-0.000552902	0.00210976	0.793268	-0.00220968	0.00216416	0.307239	0.00218978	0.00216089	0.310884
A2_respiratory	rs2696603	17	44215823	A	G	0.1764	-0.192191	0.0318582	1.61236e-09	-6.0327	1103180	-0.11299	0.021545	1.5699e-07	-0.0062283	0.0060709	0.3049	-0.2213	0.042	1.38e-07	-0.186698	0.0202822	3.41587e-20	0.025561	0.0086024	0.002964	0.00226927	0.0020503	0.268382	-0.000494749	0.00210996	0.81461	-0.00220998	0.00216437	0.30722	0.00216687	0.00216109	0.316018
A2_respiratory	rs17650860	17	44039008	G	A	0.175	-0.192465	0.031905	1.61507e-09	-6.03244	1103180	-0.11022	0.021517	3.0108e-07	-0.0067229	0.0060649	0.2676	-0.2313	0.0422	4.208e-08	-0.190129	0.0203194	8.20038e-21	0.024793	0.0085978	0.003931	0.00168203	0.00205801	0.413753	-0.00102993	0.00211789	0.626754	-0.00236249	0.0021725	0.276837	0.00216345	0.00216921	0.318599
A2_respiratory	rs62061790	17	44170414	G	A	0.176	-0.191849	0.0318069	1.62255e-09	-6.03168	1104950	-0.11025	0.021391	2.5472e-07	-0.0057966	0.0062066	0.3503	-0.2268	0.042	6.899e-08	-0.205167	0.0216353	2.47164e-21	0.025864	0.0088417	0.003442	0.0020946	0.00205471	0.308005	-0.000583308	0.00211449	0.782654	-0.00223524	0.00216902	0.302759	0.00228124	0.00216573	0.292188
A2_respiratory	rs62061822	17	44186894	A	C	0.176	-0.192027	0.0318372	1.62411e-09	-6.03153	1103180	-0.11111	0.021462	2.2559e-07	-0.007335	0.0060839	0.228	-0.2273	0.0421	6.49e-08	-0.18846	0.0202991	1.63005e-20	0.025517	0.008601	0.00301	0.00211427	0.00205443	0.30342	-0.000568649	0.00211421	0.787956	-0.00223081	0.00216873	0.303655	0.00228094	0.00216544	0.292188
A2_respiratory	rs62061788	17	44169759	G	A	0.1758	-0.191752	0.0317943	1.6295e-09	-6.03102	1104950	-0.11045	0.021395	2.4401e-07	-0.0057893	0.0060613	0.3395	-0.229	0.0421	5.139e-08	-0.18797	0.0202829	1.90689e-20	0.02526	0.0085895	0.003274	0.00207478	0.00205483	0.312635	-0.000641675	0.00211461	0.761548	-0.00222295	0.00216914	0.305453	0.00231025	0.00216586	0.286122
A2_respiratory	rs2532270	17	44249800	G	A	0.1756	-0.192444	0.0319105	1.6322e-09	-6.03074	1104950	-0.11417	0.021588	1.2325e-07	-0.0063909	0.0061132	0.2958	-0.2315	0.0424	4.782e-08	-0.187518	0.0203281	2.84681e-20	0.02573	0.0086349	0.002884	0.00238577	0.00205058	0.244642	-0.000130083	0.00211024	0.950846	-0.00230952	0.00216465	0.286007	0.00227089	0.00216138	0.293412
A2_respiratory	rs62061808	17	44177337	C	T	0.176	-0.191796	0.0318039	1.63366e-09	-6.03058	1104950	-0.11159	0.021418	1.8878e-07	-0.0061658	0.0060606	0.309	-0.227	0.042	6.715e-08	-0.188135	0.0202809	1.75218e-20	0.025161	0.0085877	0.003391	0.00211455	0.00205471	0.30342	-0.000554142	0.00211449	0.793268	-0.00223524	0.00216902	0.302759	0.00228124	0.00216573	0.292188
A2_respiratory	rs62064652	17	43509310	A	G	0.1427	-0.184278	0.030562	1.64314e-09	-6.02964	1156810	-0.1143	0.016956	1.5738e-11	0.0019533	0.0068714	0.7762	-0.2209	0.0466	2.127e-06	-0.17115	0.0221383	1.06752e-14	0.013949	0.0099242	0.1599	0.00322142	0.00221005	0.144943	0.000641841	0.00227435	0.777784	-0.000319136	0.002333	0.891195	0.000825238	0.00232947	0.723144
A2_respiratory	rs78136862	17	44085743	T	C	0.1721	-0.192012	0.0318463	1.6465e-09	-6.02933	1034590	-0.10999	0.021476	3.0307e-07	-0.0073418	0.0060843	0.2276	-0.2283	0.0421	5.911e-08	-0.188644	0.0202941	1.46525e-20	0.025443	0.0085931	0.003068	0.00209433	0.00205443	0.308005	-0.000656134	0.00211421	0.756299	-0.00223495	0.00216873	0.302759	0.00233868	0.00216544	0.280142
A2_respiratory	rs2316953	17	44140341	G	A	0.1759	-0.19177	0.0318086	1.65117e-09	-6.02887	1103180	-0.11068	0.021428	2.4014e-07	-0.0059512	0.0060635	0.3264	-0.2286	0.042	5.407e-08	-0.188667	0.0202778	1.35114e-20	0.024857	0.0085855	0.003789	0.00211427	0.00205443	0.30342	-0.000612391	0.00211421	0.77208	-0.00222253	0.00216873	0.305453	0.00230981	0.00216544	0.286122
A2_respiratory	rs2532275	17	44246997	G	A	0.1763	-0.192429	0.031919	1.65315e-09	-6.02867	1103180	-0.11196	0.021594	2.1631e-07	-0.0059361	0.0062239	0.3402	-0.2233	0.0421	1.107e-07	-0.203583	0.0216435	5.14459e-21	0.025594	0.0088648	0.003887	0.00234911	0.0020505	0.251948	-0.000436584	0.00211016	0.836091	-0.00228873	0.00216457	0.290347	0.00227687	0.0021613	0.292123
A2_respiratory	rs73984689	17	44184404	G	A	0.1762	-0.190606	0.0316203	1.6605e-09	-6.02796	1107660	-0.10941	0.021129	2.2366e-07	-0.0059006	0.0060455	0.329	-0.228	0.0421	6.044e-08	-0.189142	0.020271	1.05197e-20	0.024228	0.0085674	0.004685	0.00207545	0.00205549	0.312635	-0.000700236	0.0021153	0.740618	-0.00222782	0.00216984	0.304553	0.00227056	0.00216656	0.294639
A2_respiratory	rs1873001	3	46032847	C	T	0.6322	-0.140467	0.0233033	1.66235e-09	-6.02777	1162340	-0.124	0.013266	8.9767e-21	0.0081941	0.004593	0.07442	-0.0338	0.0292	0.2464	0.028557	0.0157063	0.069036	-0.0022248	0.00657	0.7349	-0.000915935	0.00170809	0.591798	-0.00339726	0.00175779	0.0532741	-0.00209679	0.00180312	0.244884	-0.00044415	0.00180039	0.805143
A2_respiratory	rs34104358	17	43508616	G	T	0.1426	-0.184012	0.0305326	1.67297e-09	-6.02674	1156810	-0.11258	0.016945	3.0554e-11	-0.0012361	0.0065853	0.8511	-0.2246	0.0466	1.445e-06	-0.163279	0.0219239	9.51084e-14	0.013146	0.0093459	0.1595	0.00321277	0.00220994	0.146007	0.000586	0.00227424	0.796663	-0.00024576	0.00233288	0.916101	0.000778192	0.00232935	0.738319
A2_respiratory	rs62064641	17	43488792	T	C	0.1441	-0.183402	0.0304325	1.67513e-09	-6.02652	1155040	-0.11182	0.016911	3.7809e-11	-0.00074792	0.0065511	0.9091	-0.2115	0.0466	5.521e-06	-0.155193	0.0218039	1.09764e-12	0.013927	0.0092995	0.1342	0.00335636	0.00220028	0.127153	0.000680678	0.0022643	0.763709	0.000157037	0.00232269	0.946096	0.00102959	0.00231917	0.657081
A2_respiratory	rs62060842	17	44153607	T	A	0.1758	-0.191751	0.0318187	1.67692e-09	-6.02636	1103180	-0.1105	0.021445	2.5665e-07	-0.0060326	0.0060653	0.3199	-0.2286	0.042	5.416e-08	-0.188276	0.0202822	1.65065e-20	0.024994	0.0085878	0.003609	0.00213401	0.00205424	0.298882	-0.000612333	0.00211401	0.77208	-0.00222232	0.00216852	0.305453	0.00230959	0.00216524	0.286122
A2_respiratory	rs77604208	17	44177669	C	T	0.176	-0.191713	0.0318129	1.67791e-09	-6.02627	1104950	-0.1103	0.021402	2.5546e-07	-0.0058152	0.0062043	0.3486	-0.227	0.042	6.685e-08	-0.205196	0.0216353	2.44035e-21	0.025721	0.0088425	0.003628	0.00211435	0.00205451	0.30342	-0.000554089	0.00211429	0.793268	-0.00223503	0.00216881	0.302759	0.00228102	0.00216553	0.292188
A2_respiratory	rs733967	17	44089690	T	C	0.1759	-0.192032	0.0318665	1.67931e-09	-6.02614	1102780	-0.11075	0.021506	2.607e-07	-0.0058058	0.0060561	0.3377	-0.2281	0.0421	6.072e-08	-0.188832	0.0202784	1.25498e-20	0.025172	0.0085826	0.003359	0.00211435	0.00205451	0.30342	-0.000626996	0.00211429	0.766809	-0.00223503	0.00216881	0.302759	0.00233877	0.00216553	0.280142
A2_respiratory	rs79346219	17	44184375	A	G	0.1758	-0.191941	0.0318564	1.68902e-09	-6.02519	1103180	-0.11155	0.021481	2.0687e-07	-0.0059149	0.0060639	0.3293	-0.2277	0.0421	6.279e-08	-0.188503	0.0202906	1.54071e-20	0.025137	0.0085966	0.003454	0.00213519	0.00205537	0.298882	-0.000554322	0.00211518	0.793268	-0.00222769	0.00216972	0.304553	0.00227043	0.00216644	0.294639
A2_respiratory	rs3089	17	44209919	C	G	0.1824	-0.19209	0.0318908	1.70836e-09	-6.02337	1104550	-0.11088	0.021503	2.5145e-07	-0.006261	0.0062228	0.3144	-0.2282	0.0421	5.878e-08	-0.206631	0.0216567	1.41214e-21	0.025528	0.00886	0.00396	0.00207505	0.0020551	0.312635	-0.000568833	0.00211489	0.787956	-0.00223153	0.00216943	0.303655	0.00214882	0.00216615	0.321198
A2_respiratory	rs55648326	17	43501591	T	C	0.1451	-0.182334	0.0302719	1.71003e-09	-6.02321	1156810	-0.11272	0.016563	1.009e-11	-0.0011407	0.0064949	0.8606	-0.2185	0.0466	2.678e-06	-0.157634	0.0217334	4.07375e-13	0.014078	0.0092235	0.1269	0.00319465	0.0022045	0.147295	0.000770216	0.00226864	0.734228	-0.000120748	0.00232714	0.958619	0.000922153	0.00232362	0.69147
A2_respiratory	rs75432325	17	47950329	T	C	0.03951	0.352647	0.058555	1.71743e-09	6.02249	1160550	0.26011	0.031336	1.0363e-16	-0.0020115	0.0099089	0.8391	0.2181	0.0498	1.164e-05	0.127619	0.0332784	0.000125624	-0.01295	0.013386	0.3333	0.00517981	0.00455022	0.254968	0.0025848	0.00468261	0.580948	-0.00402771	0.00480336	0.40174	-0.0057155	0.00479609	0.233379
A2_respiratory	rs62063207	17	44211902	A	G	0.1759	-0.191743	0.031841	1.72388e-09	-6.02189	1104950	-0.11175	0.021467	1.9366e-07	-0.0064183	0.0060747	0.2907	-0.2281	0.0421	5.896e-08	-0.188422	0.0202936	1.62029e-20	0.025167	0.0086007	0.003431	0.00205451	0.00205451	0.317311	-0.000554089	0.00211429	0.793268	-0.00222675	0.00216881	0.304553	0.00222328	0.00216553	0.304577
A2_respiratory	rs12150447	17	44128125	A	C	0.1759	-0.19154	0.0318103	1.73016e-09	-6.02132	1103180	-0.11034	0.021428	2.6126e-07	-0.0056098	0.0060486	0.3537	-0.2288	0.042	5.298e-08	-0.188513	0.020272	1.41526e-20	0.02487	0.0085801	0.003749	0.0020946	0.00205471	0.308005	-0.000641638	0.00211449	0.761548	-0.00222283	0.00216902	0.305453	0.00231012	0.00216573	0.286122
A2_respiratory	rs111724389	17	44209364	G	A	0.1758	-0.191767	0.0318482	1.73041e-09	-6.02128	1104950	-0.11145	0.021469	2.0868e-07	-0.0068239	0.0060789	0.2616	-0.2287	0.0422	5.868e-08	-0.188613	0.0203067	1.56881e-20	0.025363	0.0085969	0.003175	0.00199536	0.00205463	0.331472	-0.000622737	0.00211441	0.76836	-0.00232975	0.00216893	0.282758	0.00227509	0.00216565	0.293474
A2_respiratory	rs112596352	17	44170238	G	A	0.176	-0.190135	0.0315877	1.7521e-09	-6.01927	1109440	-0.10979	0.021095	1.9455e-07	-0.0060604	0.0060628	0.3175	-0.2268	0.042	6.897e-08	-0.188103	0.0202822	1.78837e-20	0.02525	0.0085882	0.003281	0.0020946	0.00205471	0.308005	-0.000583308	0.00211449	0.782654	-0.00223524	0.00216902	0.302759	0.00228124	0.00216573	0.292188
A2_respiratory	rs4714474	6	41503561	G	A	0.03343	0.422423	0.0701883	1.76119e-09	6.01842	1082940	0.31701	0.038222	1.096e-16	-0.0044799	0.0095137	0.6377	0.131	0.0443	0.003087	0.0884806	0.0343231	0.00994105	0.0069857	0.011816	0.5544	-0.00403869	0.00547857	0.461013	0.00833534	0.00563796	0.139292	0.00144119	0.00578336	0.803209	0.00402994	0.00577461	0.485257
A2_respiratory	rs12150064	17	44128407	C	A	0.1759	-0.191431	0.0318089	1.76419e-09	-6.01816	1103180	-0.11034	0.021428	2.6158e-07	-0.0056327	0.0060487	0.3517	-0.2287	0.042	5.375e-08	-0.188939	0.0202747	1.17455e-20	0.024993	0.0085801	0.003581	0.00211435	0.00205451	0.30342	-0.000612415	0.00211429	0.77208	-0.00222261	0.00216881	0.305453	0.0023099	0.00216553	0.286122
A2_respiratory	rs2532305	17	44223060	G	A	0.1764	-0.191809	0.0318776	1.77619e-09	-6.01705	1103180	-0.1126	0.021573	1.7949e-07	-0.0060172	0.0060718	0.3217	-0.2212	0.042	1.397e-07	-0.186632	0.0202787	3.47049e-20	0.025785	0.0086022	0.002722	0.00226935	0.00205038	0.268382	-0.000494768	0.00211004	0.81461	-0.00221006	0.00216445	0.30722	0.00216695	0.00216117	0.316018
A2_respiratory	rs62061848	17	44192946	C	T	0.1749	-0.192457	0.0319868	1.77953e-09	-6.01676	1103180	-0.11228	0.021526	1.8267e-07	-0.0053904	0.0062451	0.3881	-0.2272	0.0423	7.775e-08	-0.207853	0.0217481	1.20855e-21	0.025827	0.0089023	0.003718	0.00218368	0.00206457	0.290196	-0.00043657	0.00212464	0.837198	-0.00227093	0.00217943	0.297419	0.00217033	0.00217613	0.318603
A2_respiratory	rs2532288	17	44239958	C	T	0.1764	-0.191897	0.0318944	1.78067e-09	-6.01664	1103180	-0.11211	0.021591	2.0745e-07	-0.0060863	0.0060771	0.3166	-0.2232	0.0421	1.112e-07	-0.187429	0.0202852	2.47223e-20	0.025457	0.0086079	0.003103	0.00232899	0.0020503	0.255989	-0.000480198	0.00210996	0.819968	-0.00227632	0.00216437	0.292926	0.00227666	0.00216109	0.292123
A2_respiratory	rs62060864	17	44235893	C	T	0.1764	-0.192133	0.031936	1.78584e-09	-6.01619	1103180	-0.11133	0.021586	2.505e-07	-0.0026867	0.0065508	0.6817	-0.2219	0.0421	1.37e-07	-0.216841	0.0219277	4.65063e-23	0.027177	0.0095539	0.004446	0.00216962	0.00205019	0.28994	-0.000552923	0.00210984	0.793268	-0.00223045	0.00216424	0.302732	0.00217253	0.00216097	0.31473
A2_respiratory	rs77095128	17	44204304	T	G	0.1759	-0.190366	0.0316433	1.78793e-09	-6.016	1109440	-0.11035	0.021169	1.8585e-07	-0.0060805	0.0060675	0.3163	-0.227	0.0421	6.748e-08	-0.1888	0.0202949	1.36806e-20	0.025336	0.0085977	0.003211	0.00207478	0.00205483	0.312635	-0.000568757	0.00211461	0.787956	-0.00223123	0.00216914	0.303655	0.00222361	0.00216586	0.304577
A2_respiratory	rs112102887	17	44179749	G	A	0.176	-0.190144	0.0316065	1.78801e-09	-6.01598	1109440	-0.10966	0.021123	2.0858e-07	-0.0060433	0.0060616	0.3188	-0.2272	0.042	6.578e-08	-0.188327	0.0202855	1.63451e-20	0.025388	0.0085923	0.00313	0.0020946	0.00205471	0.308005	-0.000583308	0.00211449	0.782654	-0.00223524	0.00216902	0.302759	0.00228124	0.00216573	0.292188
A2_respiratory	rs75412750	17	44172773	C	T	0.176	-0.191202	0.0317879	1.79953e-09	-6.01493	1104950	-0.11058	0.021392	2.3492e-07	-0.0072341	0.0060865	0.2346	-0.2268	0.042	6.889e-08	-0.188049	0.0202979	1.96045e-20	0.025547	0.008598	0.002966	0.00211467	0.00205483	0.30342	-0.000554174	0.00211461	0.793268	-0.00223537	0.00216914	0.302759	0.00228137	0.00216586	0.292188
A2_respiratory	rs62063676	17	44129800	G	A	0.1759	-0.191317	0.0318097	1.80528e-09	-6.01442	1103180	-0.11009	0.021428	2.7833e-07	-0.005618	0.0060484	0.353	-0.2287	0.042	5.345e-08	-0.188498	0.020272	1.42519e-20	0.024983	0.0085806	0.003596	0.00209453	0.00205463	0.308005	-0.000641614	0.00211441	0.761548	-0.00222274	0.00216893	0.305453	0.00231003	0.00216565	0.286122
A2_respiratory	rs12150320	17	44213204	C	T	0.1765	-0.191384	0.031822	1.80783e-09	-6.0142	1104950	-0.11283	0.021491	1.5207e-07	-0.0063754	0.0060709	0.2936	-0.2214	0.042	1.366e-07	-0.187194	0.0202731	2.61631e-20	0.025332	0.0085969	0.003213	0.00220963	0.00205038	0.281181	-0.00050932	0.00211004	0.809261	-0.00225152	0.00216445	0.298233	0.00210323	0.00216117	0.330459
A2_respiratory	rs117368197	17	43715924	A	G	0.2125	-0.192509	0.0320114	1.81258e-09	-6.01376	831057	-0.11234	0.021195	1.156e-07	-0.0012615	0.0066605	0.8498	-0.2242	0.0482	3.31e-06	-0.180171	0.0213032	2.73227e-17	0.028534	0.0095847	0.002911	0.00215318	0.00205299	0.294269	-0.000608249	0.00211272	0.773424	-0.00215867	0.0021672	0.319219	0.00225203	0.00216392	0.298007
A2_respiratory	rs79939301	3	45553090	G	A	0.07645	0.275132	0.0457534	1.81705e-09	6.01337	1086860	0.22859	0.028989	3.1299e-15	-0.010309	0.0092441	0.2648	0.0457	0.0544	0.4005	0.0776021	0.0315472	0.0138987	-0.0063999	0.013268	0.6296	0.000618043	0.0031464	0.844275	0.00207228	0.00323794	0.522173	-0.00312229	0.00332144	0.347196	-0.000207867	0.00331642	0.950023
A2_respiratory	rs62064647	17	43500621	G	A	0.1438	-0.183171	0.0304634	1.82337e-09	-6.01282	1155040	-0.11227	0.016897	3.0429e-11	-0.00028818	0.0065474	0.9649	-0.2181	0.0466	2.814e-06	-0.159202	0.0218215	2.97192e-13	0.014104	0.0092993	0.1294	0.0032328	0.00220503	0.142621	0.000640385	0.00226919	0.777784	-0.000117117	0.00232771	0.959872	0.000925514	0.00232418	0.690475
A2_respiratory	rs2234358	3	45989044	T	G	0.5291	0.132755	0.022079	1.82398e-09	6.01273	1163700	0.11494	0.012515	4.1717e-20	-0.0035455	0.0042456	0.4037	-0.0206	0.025	0.4115	-0.0122913	0.0144817	0.396022	0.001033	0.0058667	0.8602	-0.000893627	0.00163832	0.585441	-0.000219178	0.00168598	0.896566	-0.00451775	0.00172945	0.00899498	0.000575614	0.00172684	0.738883
A2_respiratory	rs1529535	17	44064759	A	C	0.2129	-0.194146	0.0322915	1.82906e-09	-6.01229	823837	-0.1129	0.021604	1.7319e-07	-0.0024139	0.0066717	0.7175	-0.2267	0.0482	2.529e-06	-0.181561	0.0212984	1.53329e-17	0.029775	0.0095441	0.00181	0.00210354	0.00205432	0.305853	-0.000615309	0.00211409	0.771012	-0.00223023	0.0021686	0.303753	0.00232239	0.00216532	0.283479
A2_respiratory	rs62063200	17	44206482	C	T	0.1758	-0.191617	0.0318725	1.83255e-09	-6.01199	1103180	-0.11188	0.021514	1.9927e-07	-0.0061751	0.0060677	0.3088	-0.228	0.0421	5.984e-08	-0.188173	0.0202917	1.803e-20	0.024842	0.0085994	0.003867	0.00205451	0.00205451	0.317311	-0.000554089	0.00211429	0.793268	-0.00223089	0.00216881	0.303655	0.00222328	0.00216553	0.304577
A2_respiratory	rs62063203	17	44209313	T	C	0.1759	-0.190197	0.0316399	1.84038e-09	-6.0113	1109440	-0.10978	0.021163	2.1339e-07	-0.007421	0.0060909	0.2231	-0.2281	0.0421	5.891e-08	-0.188395	0.0203067	1.73532e-20	0.025568	0.0086108	0.002985	0.00205483	0.00205483	0.317311	-0.000554174	0.00211461	0.793268	-0.00223123	0.00216914	0.303655	0.00222361	0.00216586	0.304577
A2_respiratory	rs2532313	17	44217293	G	A	0.1765	-0.191551	0.0318657	1.84154e-09	-6.0112	1103180	-0.11238	0.021554	1.8506e-07	-0.006313	0.0060757	0.2988	-0.2212	0.042	1.406e-07	-0.18631	0.0202822	4.08058e-20	0.025531	0.0086027	0.003	0.00226948	0.0020505	0.268382	-0.000494796	0.00211016	0.81461	-0.00221019	0.00216457	0.30722	0.00216708	0.0021613	0.316018
A2_respiratory	rs1881194	17	44248814	G	A	0.1759	-0.191854	0.0319162	1.84162e-09	-6.01118	1103180	-0.11378	0.021613	1.4061e-07	-0.0062781	0.0060877	0.3024	-0.2271	0.0422	7.377e-08	-0.187172	0.0203022	2.99078e-20	0.025324	0.0086217	0.003312	0.00232921	0.0020505	0.255989	-0.000260157	0.00211016	0.901879	-0.00231771	0.00216457	0.284284	0.00225376	0.0021613	0.29705
A2_respiratory	rs55893711	17	44119320	C	T	0.1758	-0.19117	0.0318122	1.86301e-09	-6.00933	1103180	-0.1102	0.021433	2.7265e-07	-0.0058605	0.0060475	0.3325	-0.2286	0.042	5.419e-08	-0.188619	0.020271	1.34168e-20	0.024901	0.00858	0.003705	0.00209441	0.00205451	0.308005	-0.000612415	0.00211429	0.77208	-0.00222261	0.00216881	0.305453	0.0023099	0.00216553	0.286122
[truncated: 1,437 more rows]

## Sheet: ST5.3 validate_gene_magma
ST5.3 MAGMA-mtCOJO analysis results for all validated genes across all multi-trait comparisons
[truncated: 10 more rows]

## Sheet: ST5.4 validate_gene_twas
ST5.4 TWAS-mtCOJO analysis results for all validated genes across all multi-trait comparisons
[truncated: 97 more rows]

## Sheet: ST5.5 validate_gene_sptwas
ST5.5 spTWAS-mtCOJO analysis results for all validated genes across all multi-trait comparisons
[truncated: 135 more rows]

## Sheet: ST5.6 validate_gene_pwas
ST5.6 PWAS-mtCOJO analysis results for all validated genes across all multi-trait comparisons
[truncated: 3 more rows]

[truncated: 3 more sheets: ST5.7 sig_gene_set, ST5.8 sig_tissue, ST5.9 sig_cell_type]
