# Supplementary material for: Disentangling Shared and Differential Genetic Architectures Between COVID-19 and Other Respiratory Disorders—A Genome-Wide Multi-Omics Framework
Source: Int J Mol Sci. 2026 Jul 22;27(14):6536. doi: 10.3390/ijms27146536 (PMC13410299; doi:10.3390/ijms27146536)
Supplement: Supplementary file 1 [file ijms-27-06536-s001.zip › Supplementary_Table_S6_Sensitivity.xlsx]

## Sheet: ST6.1 gene_counts
ST6.1 Distinct Shared Gene Counts Across Moving Posterior Probability Thresholds (pi_TT)
1. Counts indicate unique HGNC symbols achieving the designated posterior probability (pi_TT) threshold within the specific analytical layer. 2. For TWAS and spTWAS layers, analysis is strictly restricted to prioritized biological targets within Lung and Whole Blood tissue architectures. 3. MAGMA and PWAS evaluate mapping across unified global/plasma model configurations. 4. Pairwise comparisons …
omics_layer	comparison	pi_TT_0.80	pi_TT_0.85	pi_TT_0.90	pi_TT_0.95
MAGMA	A2_Asthma	120	120	120	83
MAGMA	A2_COPD	42	42	42	20
MAGMA	A2_Flu.meta	0	0	0	0
MAGMA	A2_ILD	13	13	13	11
MAGMA	A2_IPF	154	154	154	79
MAGMA	A2_Pneumonia.b.meta	2	2	2	2
MAGMA	A2_Pneumonia.meta	4	4	4	1
MAGMA	B2_Asthma	174	174	174	103
MAGMA	B2_COPD	61	61	61	29
MAGMA	B2_ILD	14	14	14	12
MAGMA	B2_IPF	139	139	139	80
MAGMA	B2_Pneumonia.meta	2	2	2	1
MAGMA	C2_Asthma	89	89	89	53
MAGMA	C2_COPD	19	19	19	6
MAGMA	C2_ILD	11	11	11	6
MAGMA	C2_IPF	13	13	13	1
MAGMA	C2_Pneumonia.b.meta	0	0	0	0
MAGMA	C2_Pneumonia.meta	4	4	4	0
PWAS	A2_Asthma	9	7	4	1
PWAS	A2_COPD	1	1	0	0
PWAS	A2_Flu.meta	2	0	0	0
PWAS	A2_ILD	0	0	0	0
PWAS	A2_IPF	0	0	0	0
PWAS	A2_Pneumonia.b.meta	1	1	1	1
PWAS	A2_Pneumonia.meta	1	1	0	0
PWAS	B2_Asthma	13	9	4	1
PWAS	B2_COPD	1	1	0	0
PWAS	B2_ILD	1	1	0	0
PWAS	B2_IPF	2	1	1	1
PWAS	B2_Pneumonia.meta	0	0	0	0
PWAS	C2_Asthma	3	2	2	2
PWAS	C2_COPD	1	1	1	0
PWAS	C2_ILD	0	0	0	0
PWAS	C2_IPF	0	0	0	0
PWAS	C2_Pneumonia.b.meta	0	0	0	0
PWAS	C2_Pneumonia.meta	1	1	0	0
spTWAS	A2_Asthma	52	52	52	27
spTWAS	A2_COPD	39	39	39	17
spTWAS	A2_Flu.meta	0	0	0	0
spTWAS	A2_ILD	9	9	9	8
spTWAS	A2_IPF	62	62	62	33
spTWAS	A2_Pneumonia.b.meta	3	3	3	1
spTWAS	A2_Pneumonia.meta	9	9	9	3
spTWAS	B2_Asthma	66	66	66	32
spTWAS	B2_COPD	43	43	43	16
spTWAS	B2_ILD	10	10	10	8
spTWAS	B2_IPF	70	70	70	35
spTWAS	B2_Pneumonia.meta	7	7	7	1
spTWAS	C2_Asthma	21	21	21	10
spTWAS	C2_COPD	17	17	17	7
spTWAS	C2_ILD	6	6	6	1
spTWAS	C2_IPF	25	25	25	6
spTWAS	C2_Pneumonia.b.meta	1	1	1	0
spTWAS	C2_Pneumonia.meta	13	13	13	6
TWAS	A2_Asthma	18	18	18	7
TWAS	A2_COPD	8	8	8	0
TWAS	A2_Flu.meta	0	0	0	0
TWAS	A2_ILD	1	1	1	1
TWAS	A2_IPF	17	17	17	7
TWAS	A2_Pneumonia.b.meta	1	1	1	0
TWAS	A2_Pneumonia.meta	0	0	0	0
TWAS	B2_Asthma	21	21	21	9
TWAS	B2_COPD	5	5	5	2
TWAS	B2_ILD	1	1	1	0
TWAS	B2_IPF	23	23	23	10
TWAS	B2_Pneumonia.meta	1	1	1	0
TWAS	C2_Asthma	10	10	10	8
TWAS	C2_COPD	3	3	3	2
TWAS	C2_ILD	2	2	2	1
TWAS	C2_IPF	4	4	4	1
TWAS	C2_Pneumonia.b.meta	0	0	0	0
TWAS	C2_Pneumonia.meta	0	0	0	0

## Sheet: ST6.2_key_gene_stability
ST 6.2: Stability of key shared genes across posterior probability thresholds
All genes from Table 4 (main text). TWAS and spTWAS restricted to Lung and Whole Blood. Primary threshold is pi_TT >= 0.9 for MAGMA/TWAS/spTWAS and pi_TT >= 0.8 for PWAS.
hgnc_symbol	comparison	Method	pi_TT_0.80	pi_TT_0.85	pi_TT_0.90	pi_TT_0.95
ACSL6	A2_Asthma	MAGMA	Yes	Yes	Yes	Yes
ACSL6	B2_Asthma	MAGMA	Yes	Yes	Yes	Yes
ACSL6	B2_Asthma	TWAS	Yes	Yes	Yes	No
ATP11A	A2_IPF	MAGMA	Yes	Yes	Yes	Yes
ATP11A	A2_IPF	spTWAS	Yes	Yes	Yes	Yes
ATP11A	A2_IPF	TWAS	Yes	Yes	Yes	Yes
ATP11A	B2_IPF	MAGMA	Yes	Yes	Yes	Yes
ATP11A	B2_IPF	spTWAS	Yes	Yes	Yes	Yes
ATP11A	B2_IPF	TWAS	Yes	Yes	Yes	Yes
BAG6	A2_IPF	MAGMA	Yes	Yes	Yes	Yes
BAG6	A2_IPF	spTWAS	Yes	Yes	Yes	Yes
BPTF	A2_Asthma	MAGMA	Yes	Yes	Yes	No
BPTF	A2_Asthma	spTWAS	Yes	Yes	Yes	No
CCHCR1	A2_Asthma	MAGMA	Yes	Yes	Yes	Yes
CCHCR1	A2_Asthma	spTWAS	Yes	Yes	Yes	Yes
CCHCR1	A2_Asthma	TWAS	Yes	Yes	Yes	No
CCHCR1	A2_IPF	MAGMA	Yes	Yes	Yes	No
CCHCR1	A2_IPF	spTWAS	Yes	Yes	Yes	Yes
CCHCR1	B2_Asthma	MAGMA	Yes	Yes	Yes	Yes
CCHCR1	B2_Asthma	spTWAS	Yes	Yes	Yes	Yes
CCHCR1	B2_IPF	MAGMA	Yes	Yes	Yes	No
CCHCR1	B2_IPF	spTWAS	Yes	Yes	Yes	Yes
CCHCR1	C2_Asthma	MAGMA	Yes	Yes	Yes	Yes
CCHCR1	C2_Asthma	spTWAS	Yes	Yes	Yes	Yes
DEPTOR	A2_IPF	MAGMA	Yes	Yes	Yes	Yes
DEPTOR	B2_IPF	MAGMA	Yes	Yes	Yes	Yes
DEPTOR	B2_IPF	TWAS	Yes	Yes	Yes	Yes
DPP9	A2_IPF	MAGMA	Yes	Yes	Yes	Yes
DPP9	A2_IPF	spTWAS	Yes	Yes	Yes	Yes
FUT3	C2_IPF	MAGMA	Yes	Yes	Yes	No
FUT3	C2_IPF	PWAS	Yes	Yes	Yes	Yes
GSDMA	A2_Asthma	MAGMA	Yes	Yes	Yes	Yes
GSDMA	A2_Asthma	TWAS	Yes	Yes	Yes	Yes
GSDMA	A2_COPD	MAGMA	Yes	Yes	Yes	Yes
GSDMA	B2_Asthma	MAGMA	Yes	Yes	Yes	Yes
GSDMA	B2_Asthma	TWAS	Yes	Yes	Yes	Yes
GSDMA	B2_COPD	MAGMA	Yes	Yes	Yes	Yes
GSDMA	C2_Asthma	MAGMA	Yes	Yes	Yes	Yes
GSDMA	C2_Asthma	TWAS	Yes	Yes	Yes	Yes
GSDMA	C2_COPD	MAGMA	Yes	Yes	Yes	Yes
GSDMB	A2_COPD	MAGMA	Yes	Yes	Yes	No
GSDMB	A2_COPD	spTWAS	Yes	Yes	Yes	Yes
GSDMB	A2_COPD	TWAS	Yes	Yes	Yes	No
GSDMB	B2_COPD	MAGMA	Yes	Yes	Yes	Yes
GSDMB	B2_COPD	spTWAS	Yes	Yes	Yes	Yes
GSDMB	B2_COPD	TWAS	Yes	Yes	Yes	Yes
GSDMB	C2_COPD	MAGMA	Yes	Yes	Yes	Yes
GSDMB	C2_COPD	spTWAS	Yes	Yes	Yes	Yes
GSDMB	C2_COPD	TWAS	Yes	Yes	Yes	No
ICAM1	A2_Asthma	MAGMA	Yes	Yes	Yes	Yes
ICAM1	A2_Asthma	PWAS	Yes	Yes	Yes	No
ICAM1	A2_Asthma	TWAS	Yes	Yes	Yes	No
ICAM1	B2_Asthma	MAGMA	Yes	Yes	Yes	Yes
ICAM1	B2_Asthma	PWAS	Yes	No	No	No
ICAM1	B2_Asthma	TWAS	Yes	Yes	Yes	Yes
INTS12	A2_Asthma	MAGMA	Yes	Yes	Yes	Yes
INTS12	A2_Asthma	spTWAS	Yes	Yes	Yes	Yes
INTS12	A2_Asthma	TWAS	Yes	Yes	Yes	Yes
INTS12	A2_COPD	MAGMA	Yes	Yes	Yes	Yes
INTS12	A2_COPD	spTWAS	Yes	Yes	Yes	Yes
INTS12	A2_COPD	TWAS	Yes	Yes	Yes	No
INTS12	B2_Asthma	MAGMA	Yes	Yes	Yes	Yes
INTS12	B2_Asthma	spTWAS	Yes	Yes	Yes	Yes
INTS12	B2_Asthma	TWAS	Yes	Yes	Yes	Yes
MED24	A2_Asthma	MAGMA	Yes	Yes	Yes	Yes
MED24	A2_Asthma	spTWAS	Yes	Yes	Yes	Yes
MED24	A2_Asthma	TWAS	Yes	Yes	Yes	Yes
MED24	A2_COPD	MAGMA	Yes	Yes	Yes	No
MED24	A2_COPD	spTWAS	Yes	Yes	Yes	Yes
MED24	B2_Asthma	MAGMA	Yes	Yes	Yes	Yes
MED24	B2_Asthma	spTWAS	Yes	Yes	Yes	Yes
MED24	B2_Asthma	TWAS	Yes	Yes	Yes	Yes
MED24	B2_COPD	MAGMA	Yes	Yes	Yes	No
MED24	B2_COPD	spTWAS	Yes	Yes	Yes	Yes
MED24	C2_Asthma	MAGMA	Yes	Yes	Yes	Yes
MED24	C2_Asthma	spTWAS	Yes	Yes	Yes	Yes
MED24	C2_Asthma	TWAS	Yes	Yes	Yes	Yes
MED24	C2_COPD	MAGMA	Yes	Yes	Yes	Yes
MED24	C2_COPD	spTWAS	Yes	Yes	Yes	Yes
MICB	A2_Asthma	MAGMA	Yes	Yes	Yes	No
MICB	B2_Asthma	MAGMA	Yes	Yes	Yes	Yes
MUC1	C2_Asthma	MAGMA	Yes	Yes	Yes	Yes
MUC1	C2_Asthma	spTWAS	Yes	Yes	Yes	Yes
NCOR1	A2_Asthma	MAGMA	Yes	Yes	Yes	No
NCOR1	A2_Asthma	spTWAS	Yes	Yes	Yes	Yes
NCOR1	A2_Asthma	TWAS	Yes	Yes	Yes	Yes
NCOR1	A2_IPF	MAGMA	Yes	Yes	Yes	Yes
NCOR1	A2_IPF	spTWAS	Yes	Yes	Yes	No
NCOR1	A2_IPF	TWAS	Yes	Yes	Yes	No
NCOR1	B2_Asthma	MAGMA	Yes	Yes	Yes	Yes
NCOR1	B2_Asthma	spTWAS	Yes	Yes	Yes	Yes
NCOR1	B2_Asthma	TWAS	Yes	Yes	Yes	Yes
NCOR1	B2_IPF	MAGMA	Yes	Yes	Yes	Yes
NCOR1	B2_IPF	spTWAS	Yes	Yes	Yes	No
NCOR1	B2_IPF	TWAS	Yes	Yes	Yes	No
NPNT	A2_Asthma	PWAS	Yes	Yes	Yes	Yes
NPNT	A2_Asthma	spTWAS	Yes	Yes	Yes	Yes
NPNT	B2_Asthma	PWAS	Yes	Yes	Yes	Yes
NPNT	B2_Asthma	spTWAS	Yes	Yes	Yes	Yes
PIGL	B2_Asthma	MAGMA	Yes	Yes	Yes	Yes
PIGL	B2_Asthma	spTWAS	Yes	Yes	Yes	Yes
PIGL	B2_IPF	MAGMA	Yes	Yes	Yes	No
PSMD3	A2_Asthma	MAGMA	Yes	Yes	Yes	Yes
PSMD3	A2_COPD	MAGMA	Yes	Yes	Yes	Yes
PSMD3	B2_Asthma	MAGMA	Yes	Yes	Yes	No
PSMD3	B2_COPD	MAGMA	Yes	Yes	Yes	No
PSMD3	C2_Asthma	MAGMA	Yes	Yes	Yes	Yes
PSMD3	C2_COPD	MAGMA	Yes	Yes	Yes	Yes
SURF1	C2_COPD	MAGMA	Yes	Yes	Yes	No
SURF1	C2_COPD	spTWAS	Yes	Yes	Yes	Yes
TCF19	A2_Asthma	MAGMA	Yes	Yes	Yes	Yes
TCF19	A2_Asthma	spTWAS	Yes	Yes	Yes	Yes
TCF19	A2_Asthma	TWAS	Yes	Yes	Yes	Yes
TCF19	A2_IPF	MAGMA	Yes	Yes	Yes	Yes
TCF19	A2_IPF	spTWAS	Yes	Yes	Yes	No
TCF19	A2_IPF	TWAS	Yes	Yes	Yes	Yes
TCF19	B2_Asthma	MAGMA	Yes	Yes	Yes	Yes
TCF19	B2_Asthma	spTWAS	Yes	Yes	Yes	Yes
TCF19	B2_Asthma	TWAS	Yes	Yes	Yes	Yes
TCF19	B2_IPF	MAGMA	Yes	Yes	Yes	Yes
TCF19	B2_IPF	spTWAS	Yes	Yes	Yes	No
TCF19	B2_IPF	TWAS	Yes	Yes	Yes	Yes
TCF19	C2_Asthma	MAGMA	Yes	Yes	Yes	Yes
TCF19	C2_Asthma	spTWAS	Yes	Yes	Yes	Yes
TCF19	C2_Asthma	TWAS	Yes	Yes	Yes	Yes
TCF19	C2_IPF	MAGMA	Yes	Yes	Yes	No
TCF19	C2_IPF	TWAS	Yes	Yes	Yes	No
TRIM4	A2_IPF	MAGMA	Yes	Yes	Yes	Yes
TRIM4	A2_IPF	spTWAS	Yes	Yes	Yes	Yes
ZNF3	A2_IPF	MAGMA	Yes	Yes	Yes	Yes
ZNF3	A2_IPF	spTWAS	Yes	Yes	Yes	Yes
ZNF3	B2_IPF	MAGMA	Yes	Yes	Yes	Yes
ZNF3	B2_IPF	spTWAS	Yes	Yes	Yes	Yes
ZNF3	B2_IPF	TWAS	Yes	Yes	Yes	No
ZSCAN21	A2_IPF	MAGMA	Yes	Yes	Yes	Yes
ZSCAN21	A2_IPF	spTWAS	Yes	Yes	Yes	Yes
ZSCAN21	B2_IPF	MAGMA	Yes	Yes	Yes	Yes
ZSCAN21	B2_IPF	spTWAS	Yes	Yes	Yes	Yes
ZSCAN21	B2_IPF	TWAS	Yes	Yes	Yes	No
ZSWIM7	A2_Asthma	MAGMA	Yes	Yes	Yes	No
ZSWIM7	A2_Asthma	spTWAS	Yes	Yes	Yes	Yes
ZSWIM7	A2_Asthma	TWAS	Yes	Yes	Yes	No
ZSWIM7	A2_IPF	MAGMA	Yes	Yes	Yes	Yes
ZSWIM7	A2_IPF	spTWAS	Yes	Yes	Yes	No
ZSWIM7	B2_Asthma	MAGMA	Yes	Yes	Yes	Yes
ZSWIM7	B2_Asthma	spTWAS	Yes	Yes	Yes	Yes
ZSWIM7	B2_Asthma	TWAS	Yes	Yes	Yes	Yes
ZSWIM7	B2_IPF	MAGMA	Yes	Yes	Yes	Yes
ZSWIM7	B2_IPF	spTWAS	Yes	Yes	Yes	No
Legend:
1. Yes = gene identified at that posterior probability threshold in the given comparison and method.
2. No = gene not identified at that threshold.
3. TWAS and spTWAS results restricted to Lung and Whole Blood tissue models.
4. MAGMA direction (Z-score sign) is not biologically meaningful; assigned for cofdr input only.
5. A2 = severe COVID-19, B2 = hospitalized COVID-19, C2 = reported SARS-CoV-2 infection.
